# Supplementary material for: Cryo-Electrohydrodynamic Jetting of Aqueous Silk Fibroin Solutions
Source: ACS Biomater Sci Eng. 2023 Nov 21;10(3):1843–55. doi: 10.1021/acsbiomaterials.3c00851 (PMC10934238; doi:10.1021/acsbiomaterials.3c00851)
Supplement: Supplementary file 2 — ab3c00851_si_002.zip [file ab3c00851_si_002.zip]

Archive with 10 entries (9 files):
- Supporting G-Code/
- Supporting G-Code/G-Code S1_Square_90_3cm_500um_2Layer.gcode
- Supporting G-Code/G-Code S2_Square_90_3cm_400um_2Layer.gcode
- Supporting G-Code/G-Code S3_Square_90_3cm_300um_2Layer.gcode
- Supporting G-Code/G-Code S4_Square_90_3cm_200um_2Layer.gcode
- Supporting G-Code/G-Code S5_Wall_2-60_0.01.gcode
- Supporting G-Code/G-Code S6_Square_30mm_500um_12Layer.gcode
- Supporting G-Code/G-Code S7_Decagonal scaffold_1 layer.gcode
- Supporting G-Code/G-Code S8_Decagonal scaffold_multilayer.gcode
- Supporting G-Code/G-Code S9_sinusoids.gcode
