# Supplementary material for: Cryo-Electrohydrodynamic Jetting of Aqueous Silk Fibroin Solutions
Source: ACS Biomater Sci Eng. 2023 Nov 21;10(3):1843–55. doi: 10.1021/acsbiomaterials.3c00851 (PMC10934238; doi:10.1021/acsbiomaterials.3c00851)
Supplement: Supplementary file 2 — ab3c00851_si_002.zip [file ab3c00851_si_002.zip › Supporting G-Code/G-Code S3_Square_90_3cm_300um_2Layer.gcode]

; Ander Reizabal 
; 2022-04-03
; DaltonLab, Eugene, US
; Square scaffold 20x20_0.5 um interspace

; Main Parameters
G21 ; (Set Units to Millimeters)

; Printhead begining possition
;G28	; (Move to Origin - Home)
G90 
G1 Z10 F3000 ; save Z height
G1 Y100 F3000 ; (avoid light collision)
G1 X23 F3000; (nozzle left back corner)
G1 Z20 
PAUSE ; clean the nozzle to remove all the visible solution - then write 'restart' 


; Set values
G1 Z1.5 ; NTCD (mm)

PAUSE ; whait the jet top be generated - write 'restart' to continue the print


G1 F2000 ; set feedrate (mm/min)
G91 ; relative positioning

; Jet loading and stabilization
G1 Y-45 
G1 Y45
G1 Y-45
G1 X1
G1 Y45
G1 X1
G1 Y-45
G1 X1
G1 Y45
G1 X1
G1 Y-45
G1 X1
G1 Y45
G1 X1
G1 Y-45
G1 X1
G1 Y45
G1 X1
G1 Y-42

; GLASS SLIDE transition
G1 X5


;Start Print
G1 X30.00000 Y0.00000
G4 P0 ; pause after line 
G1 F2000 ; loop speed
G1 X0.37454 Y-0.77170
G1 X0.77369 Y-0.37041
G1 X0.83599 Y0.19215
G1 X0.53431 Y0.67105
G1 X0.00000 Y0.85779
G1 X-0.53431 Y0.67105
G1 X-0.83599 Y0.19215
G1 X-0.77369 Y-0.37041
G1 X-0.37454 Y-0.77170
G1 X0.00000 Y0.00000
G4 P0 ; pause before line 
G1 F2000 ;  MEWing speed 
G1 X-30.00000 Y0.00000
G4 P0 ; pause after line 
G1 F2000 ; loop speed
G1 X-0.37454 Y-0.77170
G1 X-0.77369 Y-0.37041
G1 X-0.83599 Y0.19215
G1 X-0.53431 Y0.67105
G1 X0.00000 Y0.85779
G1 X0.53431 Y0.67105
G1 X0.83599 Y0.19215
G1 X0.77369 Y-0.37041
G1 X0.37454 Y-0.77170
G1 X0.00000 Y0.00000
G4 P0 ; pause before line 
G1 F2000 ; MEWing speed 
G1 X30.00000 Y0.00000
G4 P0 ; pause after line 
G1 F2000 ; loop speed
G1 X0.37454 Y-0.77170
G1 X0.77369 Y-0.37041
G1 X0.83599 Y0.19215
G1 X0.53431 Y0.67105
G1 X0.00000 Y0.85779
G1 X-0.53431 Y0.67105
G1 X-0.83599 Y0.19215
G1 X-0.77369 Y-0.37041
G1 X-0.37454 Y-0.77170
G1 X0.00000 Y0.00000
G4 P0 ; pause before line 
G1 F2000 ;  MEWing speed 
G1 X-30.00000 Y0.00000
G4 P0 ; pause after line 
G1 F2000 ; loop speed
G1 X-0.37454 Y-0.77170
G1 X-0.77369 Y-0.37041
G1 X-0.83599 Y0.19215
G1 X-0.53431 Y0.67105
G1 X0.00000 Y0.85779
G1 X0.53431 Y0.67105
G1 X0.83599 Y0.19215
G1 X0.77369 Y-0.37041
G1 X0.37454 Y-0.77170
G1 X0.00000 Y0.00000
G4 P0 ; pause before line 
G1 F2000 ; MEWing speed 
G1 X30.00000 Y0.00000
G4 P0 ; pause after line 
G1 F2000 ; loop speed
G1 X0.37454 Y-0.77170
G1 X0.77369 Y-0.37041
G1 X0.83599 Y0.19215
G1 X0.53431 Y0.67105
G1 X0.00000 Y0.85779
G1 X-0.53431 Y0.67105
G1 X-0.83599 Y0.19215
G1 X-0.77369 Y-0.37041
G1 X-0.37454 Y-0.77170
G1 X0.00000 Y0.00000
G4 P0 ; pause before line 
G1 F2000 ;  MEWing speed 
G1 X-30.00000 Y0.00000
G4 P0 ; pause after line 
G1 F2000 ; loop speed
G1 X-0.37454 Y-0.77170
G1 X-0.77369 Y-0.37041
G1 X-0.83599 Y0.19215
G1 X-0.53431 Y0.67105
G1 X0.00000 Y0.85779
G1 X0.53431 Y0.67105
G1 X0.83599 Y0.19215
G1 X0.77369 Y-0.37041
G1 X0.37454 Y-0.77170
G1 X0.00000 Y0.00000
G4 P0 ; pause before line 
G1 F2000 ; MEWing speed 
G1 X30.00000 Y0.00000
G4 P0 ; pause after line 
G1 F2000 ; loop speed
G1 X0.37454 Y-0.77170
G1 X0.77369 Y-0.37041
G1 X0.83599 Y0.19215
G1 X0.53431 Y0.67105
G1 X0.00000 Y0.85779
G1 X-0.53431 Y0.67105
G1 X-0.83599 Y0.19215
G1 X-0.77369 Y-0.37041
G1 X-0.37454 Y-0.77170
G1 X0.00000 Y0.00000
G4 P0 ; pause before line 
G1 F2000 ;  MEWing speed 
G1 X-30.00000 Y0.00000
G4 P0 ; pause after line 
G1 F2000 ; loop speed
G1 X-0.37454 Y-0.77170
G1 X-0.77369 Y-0.37041
G1 X-0.83599 Y0.19215
G1 X-0.53431 Y0.67105
G1 X0.00000 Y0.85779
G1 X0.53431 Y0.67105
G1 X0.83599 Y0.19215
G1 X0.77369 Y-0.37041
G1 X0.37454 Y-0.77170
G1 X0.00000 Y0.00000
G4 P0 ; pause before line 
G1 F2000 ; MEWing speed 
G1 X30.00000 Y0.00000
G4 P0 ; pause after line 
G1 F2000 ; loop speed
G1 X0.37454 Y-0.77170
G1 X0.77369 Y-0.37041
G1 X0.83599 Y0.19215
G1 X0.53431 Y0.67105
G1 X0.00000 Y0.85779
G1 X-0.53431 Y0.67105
G1 X-0.83599 Y0.19215
G1 X-0.77369 Y-0.37041
G1 X-0.37454 Y-0.77170
G1 X0.00000 Y0.00000
G4 P0 ; pause before line 
G1 F2000 ;  MEWing speed 
G1 X-30.00000 Y0.00000
G4 P0 ; pause after line 
G1 F2000 ; loop speed
G1 X-0.37454 Y-0.77170
G1 X-0.77369 Y-0.37041
G1 X-0.83599 Y0.19215
G1 X-0.53431 Y0.67105
G1 X0.00000 Y0.85779
G1 X0.53431 Y0.67105
G1 X0.83599 Y0.19215
G1 X0.77369 Y-0.37041
G1 X0.37454 Y-0.77170
G1 X0.00000 Y0.00000
G4 P0 ; pause before line 
G1 F2000 ; MEWing speed 
G1 X30.00000 Y0.00000
G4 P0 ; pause after line 
G1 F2000 ; loop speed
G1 X0.37454 Y-0.77170
G1 X0.77369 Y-0.37041
G1 X0.83599 Y0.19215
G1 X0.53431 Y0.67105
G1 X0.00000 Y0.85779
G1 X-0.53431 Y0.67105
G1 X-0.83599 Y0.19215
G1 X-0.77369 Y-0.37041
G1 X-0.37454 Y-0.77170
G1 X0.00000 Y0.00000
G4 P0 ; pause before line 
G1 F2000 ;  MEWing speed 
G1 X-30.00000 Y0.00000
G4 P0 ; pause after line 
G1 F2000 ; loop speed
G1 X-0.37454 Y-0.77170
G1 X-0.77369 Y-0.37041
G1 X-0.83599 Y0.19215
G1 X-0.53431 Y0.67105
G1 X0.00000 Y0.85779
G1 X0.53431 Y0.67105
G1 X0.83599 Y0.19215
G1 X0.77369 Y-0.37041
G1 X0.37454 Y-0.77170
G1 X0.00000 Y0.00000
G4 P0 ; pause before line 
G1 F2000 ; MEWing speed 
G1 X30.00000 Y0.00000
G4 P0 ; pause after line 
G1 F2000 ; loop speed
G1 X0.37454 Y-0.77170
G1 X0.77369 Y-0.37041
G1 X0.83599 Y0.19215
G1 X0.53431 Y0.67105
G1 X0.00000 Y0.85779
G1 X-0.53431 Y0.67105
G1 X-0.83599 Y0.19215
G1 X-0.77369 Y-0.37041
G1 X-0.37454 Y-0.77170
G1 X0.00000 Y0.00000
G4 P0 ; pause before line 
G1 F2000 ;  MEWing speed 
G1 X-30.00000 Y0.00000
G4 P0 ; pause after line 
G1 F2000 ; loop speed
G1 X-0.37454 Y-0.77170
G1 X-0.77369 Y-0.37041
G1 X-0.83599 Y0.19215
G1 X-0.53431 Y0.67105
G1 X0.00000 Y0.85779
G1 X0.53431 Y0.67105
G1 X0.83599 Y0.19215
G1 X0.77369 Y-0.37041
G1 X0.37454 Y-0.77170
G1 X0.00000 Y0.00000
G4 P0 ; pause before line 
G1 F2000 ; MEWing speed 
G1 X30.00000 Y0.00000
G4 P0 ; pause after line 
G1 F2000 ; loop speed
G1 X0.37454 Y-0.77170
G1 X0.77369 Y-0.37041
G1 X0.83599 Y0.19215
G1 X0.53431 Y0.67105
G1 X0.00000 Y0.85779
G1 X-0.53431 Y0.67105
G1 X-0.83599 Y0.19215
G1 X-0.77369 Y-0.37041
G1 X-0.37454 Y-0.77170
G1 X0.00000 Y0.00000
G4 P0 ; pause before line 
G1 F2000 ;  MEWing speed 
G1 X-30.00000 Y0.00000
G4 P0 ; pause after line 
G1 F2000 ; loop speed
G1 X-0.37454 Y-0.77170
G1 X-0.77369 Y-0.37041
G1 X-0.83599 Y0.19215
G1 X-0.53431 Y0.67105
G1 X0.00000 Y0.85779
G1 X0.53431 Y0.67105
G1 X0.83599 Y0.19215
G1 X0.77369 Y-0.37041
G1 X0.37454 Y-0.77170
G1 X0.00000 Y0.00000
G4 P0 ; pause before line 
G1 F2000 ; MEWing speed 
G1 X30.00000 Y0.00000
G4 P0 ; pause after line 
G1 F2000 ; loop speed
G1 X0.37454 Y-0.77170
G1 X0.77369 Y-0.37041
G1 X0.83599 Y0.19215
G1 X0.53431 Y0.67105
G1 X0.00000 Y0.85779
G1 X-0.53431 Y0.67105
G1 X-0.83599 Y0.19215
G1 X-0.77369 Y-0.37041
G1 X-0.37454 Y-0.77170
G1 X0.00000 Y0.00000
G4 P0 ; pause before line 
G1 F2000 ;  MEWing speed 
G1 X-30.00000 Y0.00000
G4 P0 ; pause after line 
G1 F2000 ; loop speed
G1 X-0.37454 Y-0.77170
G1 X-0.77369 Y-0.37041
G1 X-0.83599 Y0.19215
G1 X-0.53431 Y0.67105
G1 X0.00000 Y0.85779
G1 X0.53431 Y0.67105
G1 X0.83599 Y0.19215
G1 X0.77369 Y-0.37041
G1 X0.37454 Y-0.77170
G1 X0.00000 Y0.00000
G4 P0 ; pause before line 
G1 F2000 ; MEWing speed 
G1 X30.00000 Y0.00000
G4 P0 ; pause after line 
G1 F2000 ; loop speed
G1 X0.37454 Y-0.77170
G1 X0.77369 Y-0.37041
G1 X0.83599 Y0.19215
G1 X0.53431 Y0.67105
G1 X0.00000 Y0.85779
G1 X-0.53431 Y0.67105
G1 X-0.83599 Y0.19215
G1 X-0.77369 Y-0.37041
G1 X-0.37454 Y-0.77170
G1 X0.00000 Y0.00000
G4 P0 ; pause before line 
G1 F2000 ;  MEWing speed 
G1 X-30.00000 Y0.00000
G4 P0 ; pause after line 
G1 F2000 ; loop speed
G1 X-0.37454 Y-0.77170
G1 X-0.77369 Y-0.37041
G1 X-0.83599 Y0.19215
G1 X-0.53431 Y0.67105
G1 X0.00000 Y0.85779
G1 X0.53431 Y0.67105
G1 X0.83599 Y0.19215
G1 X0.77369 Y-0.37041
G1 X0.37454 Y-0.77170
G1 X0.00000 Y0.00000
G4 P0 ; pause before line 
G1 F2000 ; MEWing speed 
G1 X30.00000 Y0.00000
G4 P0 ; pause after line 
G1 F2000 ; loop speed
G1 X0.37454 Y-0.77170
G1 X0.77369 Y-0.37041
G1 X0.83599 Y0.19215
G1 X0.53431 Y0.67105
G1 X0.00000 Y0.85779
G1 X-0.53431 Y0.67105
G1 X-0.83599 Y0.19215
G1 X-0.77369 Y-0.37041
G1 X-0.37454 Y-0.77170
G1 X0.00000 Y0.00000
G4 P0 ; pause before line 
G1 F2000 ;  MEWing speed 
G1 X-30.00000 Y0.00000
G4 P0 ; pause after line 
G1 F2000 ; loop speed
G1 X-0.37454 Y-0.77170
G1 X-0.77369 Y-0.37041
G1 X-0.83599 Y0.19215
G1 X-0.53431 Y0.67105
G1 X0.00000 Y0.85779
G1 X0.53431 Y0.67105
G1 X0.83599 Y0.19215
G1 X0.77369 Y-0.37041
G1 X0.37454 Y-0.77170
G1 X0.00000 Y0.00000
G4 P0 ; pause before line 
G1 F2000 ; MEWing speed 
G1 X30.00000 Y0.00000
G4 P0 ; pause after line 
G1 F2000 ; loop speed
G1 X0.37454 Y-0.77170
G1 X0.77369 Y-0.37041
G1 X0.83599 Y0.19215
G1 X0.53431 Y0.67105
G1 X0.00000 Y0.85779
G1 X-0.53431 Y0.67105
G1 X-0.83599 Y0.19215
G1 X-0.77369 Y-0.37041
G1 X-0.37454 Y-0.77170
G1 X0.00000 Y0.00000
G4 P0 ; pause before line 
G1 F2000 ;  MEWing speed 
G1 X-30.00000 Y0.00000
G4 P0 ; pause after line 
G1 F2000 ; loop speed
G1 X-0.37454 Y-0.77170
G1 X-0.77369 Y-0.37041
G1 X-0.83599 Y0.19215
G1 X-0.53431 Y0.67105
G1 X0.00000 Y0.85779
G1 X0.53431 Y0.67105
G1 X0.83599 Y0.19215
G1 X0.77369 Y-0.37041
G1 X0.37454 Y-0.77170
G1 X0.00000 Y0.00000
G4 P0 ; pause before line 
G1 F2000 ; MEWing speed 
G1 X30.00000 Y0.00000
G4 P0 ; pause after line 
G1 F2000 ; loop speed
G1 X0.37454 Y-0.77170
G1 X0.77369 Y-0.37041
G1 X0.83599 Y0.19215
G1 X0.53431 Y0.67105
G1 X0.00000 Y0.85779
G1 X-0.53431 Y0.67105
G1 X-0.83599 Y0.19215
G1 X-0.77369 Y-0.37041
G1 X-0.37454 Y-0.77170
G1 X0.00000 Y0.00000
G4 P0 ; pause before line 
G1 F2000 ;  MEWing speed 
G1 X-30.00000 Y0.00000
G4 P0 ; pause after line 
G1 F2000 ; loop speed
G1 X-0.37454 Y-0.77170
G1 X-0.77369 Y-0.37041
G1 X-0.83599 Y0.19215
G1 X-0.53431 Y0.67105
G1 X0.00000 Y0.85779
G1 X0.53431 Y0.67105
G1 X0.83599 Y0.19215
G1 X0.77369 Y-0.37041
G1 X0.37454 Y-0.77170
G1 X0.00000 Y0.00000
G4 P0 ; pause before line 
G1 F2000 ; MEWing speed 
G1 X30.00000 Y0.00000
G4 P0 ; pause after line 
G1 F2000 ; loop speed
G1 X0.37454 Y-0.77170
G1 X0.77369 Y-0.37041
G1 X0.83599 Y0.19215
G1 X0.53431 Y0.67105
G1 X0.00000 Y0.85779
G1 X-0.53431 Y0.67105
G1 X-0.83599 Y0.19215
G1 X-0.77369 Y-0.37041
G1 X-0.37454 Y-0.77170
G1 X0.00000 Y0.00000
G4 P0 ; pause before line 
G1 F2000 ;  MEWing speed 
G1 X-30.00000 Y0.00000
G4 P0 ; pause after line 
G1 F2000 ; loop speed
G1 X-0.37454 Y-0.77170
G1 X-0.77369 Y-0.37041
G1 X-0.83599 Y0.19215
G1 X-0.53431 Y0.67105
G1 X0.00000 Y0.85779
G1 X0.53431 Y0.67105
G1 X0.83599 Y0.19215
G1 X0.77369 Y-0.37041
G1 X0.37454 Y-0.77170
G1 X0.00000 Y0.00000
G4 P0 ; pause before line 
G1 F2000 ; MEWing speed 
G1 X30.00000 Y0.00000
G4 P0 ; pause after line 
G1 F2000 ; loop speed
G1 X0.37454 Y-0.77170
G1 X0.77369 Y-0.37041
G1 X0.83599 Y0.19215
G1 X0.53431 Y0.67105
G1 X0.00000 Y0.85779
G1 X-0.53431 Y0.67105
G1 X-0.83599 Y0.19215
G1 X-0.77369 Y-0.37041
G1 X-0.37454 Y-0.77170
G1 X0.00000 Y0.00000
G4 P0 ; pause before line 
G1 F2000 ;  MEWing speed 
G1 X-30.00000 Y0.00000
G4 P0 ; pause after line 
G1 F2000 ; loop speed
G1 X-0.37454 Y-0.77170
G1 X-0.77369 Y-0.37041
G1 X-0.83599 Y0.19215
G1 X-0.53431 Y0.67105
G1 X0.00000 Y0.85779
G1 X0.53431 Y0.67105
G1 X0.83599 Y0.19215
G1 X0.77369 Y-0.37041
G1 X0.37454 Y-0.77170
G1 X0.00000 Y0.00000
G4 P0 ; pause before line 
G1 F2000 ; MEWing speed 
G1 X30.00000 Y0.00000
G4 P0 ; pause after line 
G1 F2000 ; loop speed
G1 X0.37454 Y-0.77170
G1 X0.77369 Y-0.37041
G1 X0.83599 Y0.19215
G1 X0.53431 Y0.67105
G1 X0.00000 Y0.85779
G1 X-0.53431 Y0.67105
G1 X-0.83599 Y0.19215
G1 X-0.77369 Y-0.37041
G1 X-0.37454 Y-0.77170
G1 X0.00000 Y0.00000
G4 P0 ; pause before line 
G1 F2000 ;  MEWing speed 
G1 X-30.00000 Y0.00000
G4 P0 ; pause after line 
G1 F2000 ; loop speed
G1 X-0.37454 Y-0.77170
G1 X-0.77369 Y-0.37041
G1 X-0.83599 Y0.19215
G1 X-0.53431 Y0.67105
G1 X0.00000 Y0.85779
G1 X0.53431 Y0.67105
G1 X0.83599 Y0.19215
G1 X0.77369 Y-0.37041
G1 X0.37454 Y-0.77170
G1 X0.00000 Y0.00000
G4 P0 ; pause before line 
G1 F2000 ; MEWing speed 
G1 X30.00000 Y0.00000
G4 P0 ; pause after line 
G1 F2000 ; loop speed
G1 X0.37454 Y-0.77170
G1 X0.77369 Y-0.37041
G1 X0.83599 Y0.19215
G1 X0.53431 Y0.67105
G1 X0.00000 Y0.85779
G1 X-0.53431 Y0.67105
G1 X-0.83599 Y0.19215
G1 X-0.77369 Y-0.37041
G1 X-0.37454 Y-0.77170
G1 X0.00000 Y0.00000
G4 P0 ; pause before line 
G1 F2000 ;  MEWing speed 
G1 X-30.00000 Y0.00000
G4 P0 ; pause after line 
G1 F2000 ; loop speed
G1 X-0.37454 Y-0.77170
G1 X-0.77369 Y-0.37041
G1 X-0.83599 Y0.19215
G1 X-0.53431 Y0.67105
G1 X0.00000 Y0.85779
G1 X0.53431 Y0.67105
G1 X0.83599 Y0.19215
G1 X0.77369 Y-0.37041
G1 X0.37454 Y-0.77170
G1 X0.00000 Y0.00000
G4 P0 ; pause before line 
G1 F2000 ; MEWing speed 
G1 X30.00000 Y0.00000
G4 P0 ; pause after line 
G1 F2000 ; loop speed
G1 X0.37454 Y-0.77170
G1 X0.77369 Y-0.37041
G1 X0.83599 Y0.19215
G1 X0.53431 Y0.67105
G1 X0.00000 Y0.85779
G1 X-0.53431 Y0.67105
G1 X-0.83599 Y0.19215
G1 X-0.77369 Y-0.37041
G1 X-0.37454 Y-0.77170
G1 X0.00000 Y0.00000
G4 P0 ; pause before line 
G1 F2000 ;  MEWing speed 
G1 X-30.00000 Y0.00000
G4 P0 ; pause after line 
G1 F2000 ; loop speed
G1 X-0.37454 Y-0.77170
G1 X-0.77369 Y-0.37041
G1 X-0.83599 Y0.19215
G1 X-0.53431 Y0.67105
G1 X0.00000 Y0.85779
G1 X0.53431 Y0.67105
G1 X0.83599 Y0.19215
G1 X0.77369 Y-0.37041
G1 X0.37454 Y-0.77170
G1 X0.00000 Y0.00000
G4 P0 ; pause before line 
G1 F2000 ; MEWing speed 
G1 X30.00000 Y0.00000
G4 P0 ; pause after line 
G1 F2000 ; loop speed
G1 X0.37454 Y-0.77170
G1 X0.77369 Y-0.37041
G1 X0.83599 Y0.19215
G1 X0.53431 Y0.67105
G1 X0.00000 Y0.85779
G1 X-0.53431 Y0.67105
G1 X-0.83599 Y0.19215
G1 X-0.77369 Y-0.37041
G1 X-0.37454 Y-0.77170
G1 X0.00000 Y0.00000
G4 P0 ; pause before line 
G1 F2000 ;  MEWing speed 
G1 X-30.00000 Y0.00000
G4 P0 ; pause after line 
G1 F2000 ; loop speed
G1 X-0.37454 Y-0.77170
G1 X-0.77369 Y-0.37041
G1 X-0.83599 Y0.19215
G1 X-0.53431 Y0.67105
G1 X0.00000 Y0.85779
G1 X0.53431 Y0.67105
G1 X0.83599 Y0.19215
G1 X0.77369 Y-0.37041
G1 X0.37454 Y-0.77170
G1 X0.00000 Y0.00000
G4 P0 ; pause before line 
G1 F2000 ; MEWing speed 
G1 X30.00000 Y0.00000
G4 P0 ; pause after line 
G1 F2000 ; loop speed
G1 X0.37454 Y-0.77170
G1 X0.77369 Y-0.37041
G1 X0.83599 Y0.19215
G1 X0.53431 Y0.67105
G1 X0.00000 Y0.85779
G1 X-0.53431 Y0.67105
G1 X-0.83599 Y0.19215
G1 X-0.77369 Y-0.37041
G1 X-0.37454 Y-0.77170
G1 X0.00000 Y0.00000
G4 P0 ; pause before line 
G1 F2000 ;  MEWing speed 
G1 X-30.00000 Y0.00000
G4 P0 ; pause after line 
G1 F2000 ; loop speed
G1 X-0.37454 Y-0.77170
G1 X-0.77369 Y-0.37041
G1 X-0.83599 Y0.19215
G1 X-0.53431 Y0.67105
G1 X0.00000 Y0.85779
G1 X0.53431 Y0.67105
G1 X0.83599 Y0.19215
G1 X0.77369 Y-0.37041
G1 X0.37454 Y-0.77170
G1 X0.00000 Y0.00000
G4 P0 ; pause before line 
G1 F2000 ; MEWing speed 
G1 X30.00000 Y0.00000
G4 P0 ; pause after line 
G1 F2000 ; loop speed
G1 X0.37454 Y-0.77170
G1 X0.77369 Y-0.37041
G1 X0.83599 Y0.19215
G1 X0.53431 Y0.67105
G1 X0.00000 Y0.85779
G1 X-0.53431 Y0.67105
G1 X-0.83599 Y0.19215
G1 X-0.77369 Y-0.37041
G1 X-0.37454 Y-0.77170
G1 X0.00000 Y0.00000
G4 P0 ; pause before line 
G1 F2000 ;  MEWing speed 
G1 X-30.00000 Y0.00000
G4 P0 ; pause after line 
G1 F2000 ; loop speed
G1 X-0.37454 Y-0.77170
G1 X-0.77369 Y-0.37041
G1 X-0.83599 Y0.19215
G1 X-0.53431 Y0.67105
G1 X0.00000 Y0.85779
G1 X0.53431 Y0.67105
G1 X0.83599 Y0.19215
G1 X0.77369 Y-0.37041
G1 X0.37454 Y-0.77170
G1 X0.00000 Y0.00000
G4 P0 ; pause before line 
G1 F2000 ; MEWing speed 
G1 X30.00000 Y0.00000
G4 P0 ; pause after line 
G1 F2000 ; loop speed
G1 X0.37454 Y-0.77170
G1 X0.77369 Y-0.37041
G1 X0.83599 Y0.19215
G1 X0.53431 Y0.67105
G1 X0.00000 Y0.85779
G1 X-0.53431 Y0.67105
G1 X-0.83599 Y0.19215
G1 X-0.77369 Y-0.37041
G1 X-0.37454 Y-0.77170
G1 X0.00000 Y0.00000
G4 P0 ; pause before line 
G1 F2000 ;  MEWing speed 
G1 X-30.00000 Y0.00000
G4 P0 ; pause after line 
G1 F2000 ; loop speed
G1 X-0.37454 Y-0.77170
G1 X-0.77369 Y-0.37041
G1 X-0.83599 Y0.19215
G1 X-0.53431 Y0.67105
G1 X0.00000 Y0.85779
G1 X0.53431 Y0.67105
G1 X0.83599 Y0.19215
G1 X0.77369 Y-0.37041
G1 X0.37454 Y-0.77170
G1 X0.00000 Y0.00000
G4 P0 ; pause before line 
G1 F2000 ; MEWing speed 
G1 X30.00000 Y0.00000
G4 P0 ; pause after line 
G1 F2000 ; loop speed
G1 X0.37454 Y-0.77170
G1 X0.77369 Y-0.37041
G1 X0.83599 Y0.19215
G1 X0.53431 Y0.67105
G1 X0.00000 Y0.85779
G1 X-0.53431 Y0.67105
G1 X-0.83599 Y0.19215
G1 X-0.77369 Y-0.37041
G1 X-0.37454 Y-0.77170
G1 X0.00000 Y0.00000
G4 P0 ; pause before line 
G1 F2000 ;  MEWing speed 
G1 X-30.00000 Y0.00000
G4 P0 ; pause after line 
G1 F2000 ; loop speed
G1 X-0.37454 Y-0.77170
G1 X-0.77369 Y-0.37041
G1 X-0.83599 Y0.19215
G1 X-0.53431 Y0.67105
G1 X0.00000 Y0.85779
G1 X0.53431 Y0.67105
G1 X0.83599 Y0.19215
G1 X0.77369 Y-0.37041
G1 X0.37454 Y-0.77170
G1 X0.00000 Y0.00000
G4 P0 ; pause before line 
G1 F2000 ; MEWing speed 
G1 X30.00000 Y0.00000
G4 P0 ; pause after line 
G1 F2000 ; loop speed
G1 X0.37454 Y-0.77170
G1 X0.77369 Y-0.37041
G1 X0.83599 Y0.19215
G1 X0.53431 Y0.67105
G1 X0.00000 Y0.85779
G1 X-0.53431 Y0.67105
G1 X-0.83599 Y0.19215
G1 X-0.77369 Y-0.37041
G1 X-0.37454 Y-0.77170
G1 X0.00000 Y0.00000
G4 P0 ; pause before line 
G1 F2000 ;  MEWing speed 
G1 X-30.00000 Y0.00000
G4 P0 ; pause after line 
G1 F2000 ; loop speed
G1 X-0.37454 Y-0.77170
G1 X-0.77369 Y-0.37041
G1 X-0.83599 Y0.19215
G1 X-0.53431 Y0.67105
G1 X0.00000 Y0.85779
G1 X0.53431 Y0.67105
G1 X0.83599 Y0.19215
G1 X0.77369 Y-0.37041
G1 X0.37454 Y-0.77170
G1 X0.00000 Y0.00000
G4 P0 ; pause before line 
G1 F2000 ; MEWing speed 
G1 X30.00000 Y0.00000
G4 P0 ; pause after line 
G1 F2000 ; loop speed
G1 X0.37454 Y-0.77170
G1 X0.77369 Y-0.37041
G1 X0.83599 Y0.19215
G1 X0.53431 Y0.67105
G1 X0.00000 Y0.85779
G1 X-0.53431 Y0.67105
G1 X-0.83599 Y0.19215
G1 X-0.77369 Y-0.37041
G1 X-0.37454 Y-0.77170
G1 X0.00000 Y0.00000
G4 P0 ; pause before line 
G1 F2000 ;  MEWing speed 
G1 X-30.00000 Y0.00000
G4 P0 ; pause after line 
G1 F2000 ; loop speed
G1 X-0.37454 Y-0.77170
G1 X-0.77369 Y-0.37041
G1 X-0.83599 Y0.19215
G1 X-0.53431 Y0.67105
G1 X0.00000 Y0.85779
G1 X0.53431 Y0.67105
G1 X0.83599 Y0.19215
G1 X0.77369 Y-0.37041
G1 X0.37454 Y-0.77170
G1 X0.00000 Y0.00000
G4 P0 ; pause before line 
G1 F2000 ; MEWing speed 
G1 X30.00000 Y0.00000
G4 P0 ; pause after line 
G1 F2000 ; loop speed
G1 X0.37454 Y-0.77170
G1 X0.77369 Y-0.37041
G1 X0.83599 Y0.19215
G1 X0.53431 Y0.67105
G1 X0.00000 Y0.85779
G1 X-0.53431 Y0.67105
G1 X-0.83599 Y0.19215
G1 X-0.77369 Y-0.37041
G1 X-0.37454 Y-0.77170
G1 X0.00000 Y0.00000
G4 P0 ; pause before line 
G1 F2000 ;  MEWing speed 
G1 X-30.00000 Y0.00000
G4 P0 ; pause after line 
G1 F2000 ; loop speed
G1 X-0.37454 Y-0.77170
G1 X-0.77369 Y-0.37041
G1 X-0.83599 Y0.19215
G1 X-0.53431 Y0.67105
G1 X0.00000 Y0.85779
G1 X0.53431 Y0.67105
G1 X0.83599 Y0.19215
G1 X0.77369 Y-0.37041
G1 X0.37454 Y-0.77170
G1 X0.00000 Y0.00000
G4 P0 ; pause before line 
G1 F2000 ; MEWing speed 
G1 X30.00000 Y0.00000
G4 P0 ; pause after line 
G1 F2000 ; loop speed
G1 X0.37454 Y-0.77170
G1 X0.77369 Y-0.37041
G1 X0.83599 Y0.19215
G1 X0.53431 Y0.67105
G1 X0.00000 Y0.85779
G1 X-0.53431 Y0.67105
G1 X-0.83599 Y0.19215
G1 X-0.77369 Y-0.37041
G1 X-0.37454 Y-0.77170
G4 P0 ; pause before line 
G1 F2000 ;  MEWing speed 
G1 X-30.00000 Y0.00000
G4 P0 ; pause after line 
G1 F2000 ; loop speed
G1 X-0.37454 Y-0.77170
G1 X-0.77369 Y-0.37041
G1 X-0.83599 Y0.19215
G1 X-0.53431 Y0.67105
G1 X0.00000 Y0.85779
G1 X0.53431 Y0.67105
G1 X0.83599 Y0.19215
G1 X0.77369 Y-0.37041
G1 X0.37454 Y-0.77170
G1 X0.00000 Y0.00000
G4 P0 ; pause before line 
G1 F2000 ; MEWing speed 
G1 X30.00000 Y0.00000
G4 P0 ; pause after line 
G1 F2000 ; loop speed
G1 X0.37454 Y-0.77170
G1 X0.77369 Y-0.37041
G1 X0.83599 Y0.19215
G1 X0.53431 Y0.67105
G1 X0.00000 Y0.85779
G1 X-0.53431 Y0.67105
G1 X-0.83599 Y0.19215
G1 X-0.77369 Y-0.37041
G1 X-0.37454 Y-0.77170
G1 X0.00000 Y0.00000
G4 P0 ; pause before line 
G1 F2000 ;  MEWing speed 
G1 X-30.00000 Y0.00000
G4 P0 ; pause after line 
G1 F2000 ; loop speed
G1 X-0.37454 Y-0.77170
G1 X-0.77369 Y-0.37041
G1 X-0.83599 Y0.19215
G1 X-0.53431 Y0.67105
G1 X0.00000 Y0.85779
G1 X0.53431 Y0.67105
G1 X0.83599 Y0.19215
G1 X0.77369 Y-0.37041
G1 X0.37454 Y-0.77170
G1 X0.00000 Y0.00000
G4 P0 ; pause before line 
G1 F2000 ; MEWing speed 
G1 X30.00000 Y0.00000
G4 P0 ; pause after line 
G1 F2000 ; loop speed
G1 X0.37454 Y-0.77170
G1 X0.77369 Y-0.37041
G1 X0.83599 Y0.19215
G1 X0.53431 Y0.67105
G1 X0.00000 Y0.85779
G1 X-0.53431 Y0.67105
G1 X-0.83599 Y0.19215
G1 X-0.77369 Y-0.37041
G1 X-0.37454 Y-0.77170
G4 P0 ; pause before line 
G1 F2000 ;  MEWing speed 
G1 X-30.00000 Y0.00000
G4 P0 ; pause after line 
G1 F2000 ; loop speed
G1 X-0.37454 Y-0.77170
G1 X-0.77369 Y-0.37041
G1 X-0.83599 Y0.19215
G1 X-0.53431 Y0.67105
G1 X0.00000 Y0.85779
G1 X0.53431 Y0.67105
G1 X0.83599 Y0.19215
G1 X0.77369 Y-0.37041
G1 X0.37454 Y-0.77170
G1 X0.00000 Y0.00000
G4 P0 ; pause before line 
G1 F2000 ; MEWing speed 
G1 X30.00000 Y0.00000
G4 P0 ; pause after line 
G1 F2000 ; loop speed
G1 X0.37454 Y-0.77170
G1 X0.77369 Y-0.37041
G1 X0.83599 Y0.19215
G1 X0.53431 Y0.67105
G1 X0.00000 Y0.85779
G1 X-0.53431 Y0.67105
G1 X-0.83599 Y0.19215
G1 X-0.77369 Y-0.37041
G1 X-0.37454 Y-0.77170
G1 X0.00000 Y0.00000
G4 P0 ; pause before line 
G1 F2000 ;  MEWing speed 
G1 X-30.00000 Y0.00000
G4 P0 ; pause after line 
G1 F2000 ; loop speed
G1 X-0.37454 Y-0.77170
G1 X-0.77369 Y-0.37041
G1 X-0.83599 Y0.19215
G1 X-0.53431 Y0.67105
G1 X0.00000 Y0.85779
G1 X0.53431 Y0.67105
G1 X0.83599 Y0.19215
G1 X0.77369 Y-0.37041
G1 X0.37454 Y-0.77170
G1 X0.00000 Y0.00000
G4 P0 ; pause before line 
G1 F2000 ; MEWing speed 
G1 X30.00000 Y0.00000
G4 P0 ; pause after line 
G1 F2000 ; loop speed
G1 X0.37454 Y-0.77170
G1 X0.77369 Y-0.37041
G1 X0.83599 Y0.19215
G1 X0.53431 Y0.67105
G1 X0.00000 Y0.85779
G1 X-0.53431 Y0.67105
G1 X-0.83599 Y0.19215
G1 X-0.77369 Y-0.37041
G1 X-0.37454 Y-0.77170
G1 X0.00000 Y0.00000
G4 P0 ; pause before line 
G1 F2000 ;  MEWing speed 
G1 X-30.00000 Y0.00000
G4 P0 ; pause after line 
G1 F2000 ; loop speed
G1 X-0.37454 Y-0.77170
G1 X-0.77369 Y-0.37041
G1 X-0.83599 Y0.19215
G1 X-0.53431 Y0.67105
G1 X0.00000 Y0.85779
G1 X0.53431 Y0.67105
G1 X0.83599 Y0.19215
G1 X0.77369 Y-0.37041
G1 X0.37454 Y-0.77170
G1 X0.00000 Y0.00000
G4 P0 ; pause before line 
G1 F2000 ; MEWing speed 
G1 X30.00000 Y0.00000
G4 P0 ; pause after line 
G1 F2000 ; loop speed
G1 X0.37454 Y-0.77170
G1 X0.77369 Y-0.37041
G1 X0.83599 Y0.19215
G1 X0.53431 Y0.67105
G1 X0.00000 Y0.85779
G1 X-0.53431 Y0.67105
G1 X-0.83599 Y0.19215
G1 X-0.77369 Y-0.37041
G1 X-0.37454 Y-0.77170
G1 X0.00000 Y0.00000
G4 P0 ; pause before line 
G1 F2000 ;  MEWing speed 
G1 X-30.00000 Y0.00000
G4 P0 ; pause after line 
G1 F2000 ; loop speed
G1 X-0.37454 Y-0.77170
G1 X-0.77369 Y-0.37041
G1 X-0.83599 Y0.19215
G1 X-0.53431 Y0.67105
G1 X0.00000 Y0.85779
G1 X0.53431 Y0.67105
G1 X0.83599 Y0.19215
G1 X0.77369 Y-0.37041
G1 X0.37454 Y-0.77170
G1 X0.00000 Y0.00000
G4 P0 ; pause before line 
G1 F2000 ; MEWing speed 
G1 X30.00000 Y0.00000
G4 P0 ; pause after line 
G1 F2000 ; loop speed
G1 X0.37454 Y-0.77170
G1 X0.77369 Y-0.37041
G1 X0.83599 Y0.19215
G1 X0.53431 Y0.67105
G1 X0.00000 Y0.85779
G1 X-0.53431 Y0.67105
G1 X-0.83599 Y0.19215
G1 X-0.77369 Y-0.37041
G1 X-0.37454 Y-0.77170
G1 X0.00000 Y0.00000
G4 P0 ; pause before line 
G1 F2000 ;  MEWing speed 
G1 X-30.00000 Y0.00000
G4 P0 ; pause after line 
G1 F2000 ; loop speed
G1 X-0.37454 Y-0.77170
G1 X-0.77369 Y-0.37041
G1 X-0.83599 Y0.19215
G1 X-0.53431 Y0.67105
G1 X0.00000 Y0.85779
G1 X0.53431 Y0.67105
G1 X0.83599 Y0.19215
G1 X0.77369 Y-0.37041
G1 X0.37454 Y-0.77170
G1 X0.00000 Y0.00000
G4 P0 ; pause before line 
G1 F2000 ; MEWing speed 
G1 X30.00000 Y0.00000
G4 P0 ; pause after line 
G1 F2000 ; loop speed
G1 X0.37454 Y-0.77170
G1 X0.77369 Y-0.37041
G1 X0.83599 Y0.19215
G1 X0.53431 Y0.67105
G1 X0.00000 Y0.85779
G1 X-0.53431 Y0.67105
G1 X-0.83599 Y0.19215
G1 X-0.77369 Y-0.37041
G1 X-0.37454 Y-0.77170
G4 P0 ; pause before line 
G1 F2000 ;  MEWing speed 
G1 X-30.00000 Y0.00000
G4 P0 ; pause after line 
G1 F2000 ; loop speed
G1 X-0.37454 Y-0.77170
G1 X-0.77369 Y-0.37041
G1 X-0.83599 Y0.19215
G1 X-0.53431 Y0.67105
G1 X0.00000 Y0.85779
G1 X0.53431 Y0.67105
G1 X0.83599 Y0.19215
G1 X0.77369 Y-0.37041
G1 X0.37454 Y-0.77170
G1 X0.00000 Y0.00000
G4 P0 ; pause before line 
G1 F2000 ; MEWing speed 
G1 X30.00000 Y0.00000
G4 P0 ; pause after line 
G1 F2000 ; loop speed
G1 X0.37454 Y-0.77170
G1 X0.77369 Y-0.37041
G1 X0.83599 Y0.19215
G1 X0.53431 Y0.67105
G1 X0.00000 Y0.85779
G1 X-0.53431 Y0.67105
G1 X-0.83599 Y0.19215
G1 X-0.77369 Y-0.37041
G1 X-0.37454 Y-0.77170
G1 X0.00000 Y0.00000
G4 P0 ; pause before line 
G1 F2000 ;  MEWing speed 
G1 X-30.00000 Y0.00000
G4 P0 ; pause after line 
G1 F2000 ; loop speed
G1 X-0.37454 Y-0.77170
G1 X-0.77369 Y-0.37041
G1 X-0.83599 Y0.19215
G1 X-0.53431 Y0.67105
G1 X0.00000 Y0.85779
G1 X0.53431 Y0.67105
G1 X0.83599 Y0.19215
G1 X0.77369 Y-0.37041
G1 X0.37454 Y-0.77170
G1 X0.00000 Y0.00000
G4 P0 ; pause before line 
G1 F2000 ; MEWing speed 
G1 X30.00000 Y0.00000
G4 P0 ; pause after line 
G1 F2000 ; loop speed
G1 X0.37454 Y-0.77170
G1 X0.77369 Y-0.37041
G1 X0.83599 Y0.19215
G1 X0.53431 Y0.67105
G1 X0.00000 Y0.85779
G1 X-0.53431 Y0.67105
G1 X-0.83599 Y0.19215
G1 X-0.77369 Y-0.37041
G1 X-0.37454 Y-0.77170
G1 X0.00000 Y0.00000
G4 P0 ; pause before line 
G1 F2000 ;  MEWing speed 
G1 X-30.00000 Y0.00000
G4 P0 ; pause after line 
G1 F2000 ; loop speed
G1 X-0.37454 Y-0.77170
G1 X-0.77369 Y-0.37041
G1 X-0.83599 Y0.19215
G1 X-0.53431 Y0.67105
G1 X0.00000 Y0.85779
G1 X0.53431 Y0.67105
G1 X0.83599 Y0.19215
G1 X0.77369 Y-0.37041
G1 X0.37454 Y-0.77170
G1 X0.00000 Y-0.00000
G4 P0 ; pause before line 
G1 F2000 ; MEWing speed 
G1 X30.00000 Y0.00000
G4 P0 ; pause after line 
G1 F2000 ; loop speed
G1 X0.37454 Y-0.77170
G1 X0.77369 Y-0.37041
G1 X0.83599 Y0.19215
G1 X0.53431 Y0.67105
G1 X0.00000 Y0.85779
G1 X-0.53431 Y0.67105
G1 X-0.83599 Y0.19215
G1 X-0.77369 Y-0.37041
G1 X-0.37454 Y-0.77170
G1 X0.00000 Y0.00000
G4 P0 ; pause before line 
G1 F2000 ;  MEWing speed 
G1 X-30.00000 Y0.00000
G4 P0 ; pause after line 
G1 F2000 ; loop speed
G1 X-0.37454 Y-0.77170
G1 X-0.77369 Y-0.37041
G1 X-0.83599 Y0.19215
G1 X-0.53431 Y0.67105
G1 X0.00000 Y0.85779
G1 X0.53431 Y0.67105
G1 X0.83599 Y0.19215
G1 X0.77369 Y-0.37041
G1 X0.37454 Y-0.77170
G1 X0.00000 Y0.00000
G4 P0 ; pause before line 
G1 F2000 ; MEWing speed 
G1 X30.00000 Y0.00000
G4 P0 ; pause after line 
G1 F2000 ; loop speed
G1 X0.37454 Y-0.77170
G1 X0.77369 Y-0.37041
G1 X0.83599 Y0.19215
G1 X0.53431 Y0.67105
G1 X0.00000 Y0.85779
G1 X-0.53431 Y0.67105
G1 X-0.83599 Y0.19215
G1 X-0.77369 Y-0.37041
G1 X-0.37454 Y-0.77170
G1 X0.00000 Y0.00000
G4 P0 ; pause before line 
G1 F2000 ;  MEWing speed 
G1 X-30.00000 Y0.00000
G4 P0 ; pause after line 
G1 F2000 ; loop speed
G1 X-0.37454 Y-0.77170
G1 X-0.77369 Y-0.37041
G1 X-0.83599 Y0.19215
G1 X-0.53431 Y0.67105
G1 X0.00000 Y0.85779
G1 X0.53431 Y0.67105
G1 X0.83599 Y0.19215
G1 X0.77369 Y-0.37041
G1 X0.37454 Y-0.77170
G1 X0.00000 Y0.00000
G4 P0 ; pause before line 
G1 F2000 ; MEWing speed 
G1 X30.00000 Y0.00000
G4 P0 ; pause after line 
G1 F2000 ; loop speed
G1 X0.37454 Y-0.77170
G1 X0.77369 Y-0.37041
G1 X0.83599 Y0.19215
G1 X0.53431 Y0.67105
G1 X0.00000 Y0.85779
G1 X-0.53431 Y0.67105
G1 X-0.83599 Y0.19215
G1 X-0.77369 Y-0.37041
G1 X-0.37454 Y-0.77170
G1 X0.00000 Y-0.00000
G4 P0 ; pause before line 
G1 F2000 ;  MEWing speed 
G1 X-30.00000 Y0.00000
G4 P0 ; pause after line 
G1 F2000 ; loop speed
G1 X-0.37454 Y-0.77170
G1 X-0.77369 Y-0.37041
G1 X-0.83599 Y0.19215
G1 X-0.53431 Y0.67105
G1 X0.00000 Y0.85779
G1 X0.53431 Y0.67105
G1 X0.83599 Y0.19215
G1 X0.77369 Y-0.37041
G1 X0.37454 Y-0.77170
G1 X0.00000 Y0.00000
G4 P0 ; pause before line 
G1 F2000 ; MEWing speed 
G1 X30.00000 Y0.00000
G4 P0 ; pause after line 
G1 F2000 ; loop speed
G1 X0.37454 Y-0.77170
G1 X0.77369 Y-0.37041
G1 X0.83599 Y0.19215
G1 X0.53431 Y0.67105
G1 X0.00000 Y0.85779
G1 X-0.53431 Y0.67105
G1 X-0.83599 Y0.19215
G1 X-0.77369 Y-0.37041
G1 X-0.37454 Y-0.77170
G4 P0 ; pause before line 
G1 F2000 ;  MEWing speed 
G1 X-30.00000 Y0.00000
G4 P0 ; pause after line 
G1 F2000 ; loop speed
G1 X-0.37454 Y-0.77170
G1 X-0.77369 Y-0.37041
G1 X-0.83599 Y0.19215
G1 X-0.53431 Y0.67105
G1 X0.00000 Y0.85779
G1 X0.53431 Y0.67105
G1 X0.83599 Y0.19215
G1 X0.77369 Y-0.37041
G1 X0.37454 Y-0.77170
G1 X0.00000 Y0.00000
G4 P0 ; pause before line 
G1 F2000 ; MEWing speed 
G1 X30.00000 Y0.00000
G4 P0 ; pause after line 
G1 F2000 ; loop speed
G1 X0.37454 Y-0.77170
G1 X0.77369 Y-0.37041
G1 X0.83599 Y0.19215
G1 X0.53431 Y0.67105
G1 X0.00000 Y0.85779
G1 X-0.53431 Y0.67105
G1 X-0.83599 Y0.19215
G1 X-0.77369 Y-0.37041
G1 X-0.37454 Y-0.77170
G4 P0 ; pause before line 
G1 F2000 ;  MEWing speed 
G1 X-30.00000 Y0.00000
G4 P0 ; pause after line 
G1 F2000 ; loop speed
G1 X-0.37454 Y-0.77170
G1 X-0.77369 Y-0.37041
G1 X-0.83599 Y0.19215
G1 X-0.53431 Y0.67105
G1 X0.00000 Y0.85779
G1 X0.53431 Y0.67105
G1 X0.83599 Y0.19215
G1 X0.77369 Y-0.37041
G1 X0.37454 Y-0.77170
G4 P0 ; pause before line 
G1 F2000 ; MEWing speed 
G1 X30.00000 Y0.00000
G4 P0 ; pause after line 
G1 F2000 ; loop speed
G1 X0.37454 Y-0.77170
G1 X0.77369 Y-0.37041
G1 X0.83599 Y0.19215
G1 X0.53431 Y0.67105
G1 X0.00000 Y0.85779
G1 X-0.53431 Y0.67105
G1 X-0.83599 Y0.19215
G1 X-0.77369 Y-0.37041
G1 X-0.37454 Y-0.77170
G4 P0 ; pause before line 
G1 F2000 ;  MEWing speed 
G1 X-30.00000 Y0.00000
G4 P0 ; pause after line 
G1 F2000 ; loop speed
G1 X-0.37454 Y-0.77170
G1 X-0.77369 Y-0.37041
G1 X-0.83599 Y0.19215
G1 X-0.53431 Y0.67105
G1 X0.00000 Y0.85779
G1 X0.53431 Y0.67105
G1 X0.83599 Y0.19215
G1 X0.77369 Y-0.37041
G1 X0.37454 Y-0.77170
G1 X0.00000 Y0.00000
G4 P0 ; pause before line 
G1 F2000 ; MEWing speed 
G1 X30.00000 Y0.00000
G4 P0 ; pause after line 
G1 F2000 ; loop speed
G1 X0.37454 Y-0.77170
G1 X0.77369 Y-0.37041
G1 X0.83599 Y0.19215
G1 X0.53431 Y0.67105
G1 X0.00000 Y0.85779
G1 X-0.53431 Y0.67105
G1 X-0.83599 Y0.19215
G1 X-0.77369 Y-0.37041
G1 X-0.37454 Y-0.77170
G4 P0 ; pause before line 
G1 F2000 ;  MEWing speed 
G1 X-30.00000 Y0.00000
G4 P0 ; pause after line 
G1 F2000 ; loop speed
G1 X-0.37454 Y-0.77170
G1 X-0.77369 Y-0.37041
G1 X-0.83599 Y0.19215
G1 X-0.53431 Y0.67105
G1 X0.00000 Y0.85779
G1 X0.53431 Y0.67105
G1 X0.83599 Y0.19215
G1 X0.77369 Y-0.37041
G1 X0.37454 Y-0.77170
G1 X0.00000 Y0.00000
G4 P0 ; pause before line 
G1 F2000 ; MEWing speed 
G1 X30.00000 Y0.00000
G4 P0 ; pause after line 
G1 F2000 ; loop speed
G1 X0.37454 Y-0.77170
G1 X0.77369 Y-0.37041
G1 X0.83599 Y0.19215
G1 X0.53431 Y0.67105
G1 X0.00000 Y0.85779
G1 X-0.53431 Y0.67105
G1 X-0.83599 Y0.19215
G1 X-0.77369 Y-0.37041
G1 X-0.37454 Y-0.77170
G1 X0.00000 Y-0.00000
G4 P0 ; pause before line 
G1 F2000 ;  MEWing speed 
G1 X-30.00000 Y0.00000
G4 P0 ; pause after line 
G1 F2000 ; loop speed
G1 X-0.37454 Y-0.77170
G1 X-0.77369 Y-0.37041
G1 X-0.83599 Y0.19215
G1 X-0.53431 Y0.67105
G1 X0.00000 Y0.85779
G1 X0.53431 Y0.67105
G1 X0.83599 Y0.19215
G1 X0.77369 Y-0.37041
G1 X0.37454 Y-0.77170
G1 X0.00000 Y0.00000
G4 P0 ; pause before line 
G1 F2000 ; MEWing speed 
G1 X30.00000 Y0.00000
G4 P0 ; pause after line 
G1 F2000 ; loop speed
G1 X0.37454 Y-0.77170
G1 X0.77369 Y-0.37041
G1 X0.83599 Y0.19215
G1 X0.53431 Y0.67105
G1 X0.00000 Y0.85779
G1 X-0.53431 Y0.67105
G1 X-0.83599 Y0.19215
G1 X-0.77369 Y-0.37041
G1 X-0.37454 Y-0.77170
G4 P0 ; pause before line 
G1 F2000 ;  MEWing speed 
G1 X-30.00000 Y0.00000
G4 P0 ; pause after line 
G1 F2000 ; loop speed
G1 X-0.37454 Y-0.77170
G1 X-0.77369 Y-0.37041
G1 X-0.83599 Y0.19215
G1 X-0.53431 Y0.67105
G1 X0.00000 Y0.85779
G1 X0.53431 Y0.67105
G1 X0.83599 Y0.19215
G1 X0.77369 Y-0.37041
G1 X0.37454 Y-0.77170
G1 X0.00000 Y0.00000
G4 P0 ; pause before line 
G1 F2000 ; MEWing speed 
G1 X30.00000 Y0.00000
G4 P0 ; pause after line 
G1 F2000 ; loop speed
G1 X0.37454 Y-0.77170
G1 X0.77369 Y-0.37041
G1 X0.83599 Y0.19215
G1 X0.53431 Y0.67105
G1 X0.00000 Y0.85779
G1 X-0.53431 Y0.67105
G1 X-0.83599 Y0.19215
G1 X-0.77369 Y-0.37041
G1 X-0.37454 Y-0.77170
G4 P0 ; pause before line 
G1 F2000 ;  MEWing speed 
G1 X-30.00000 Y0.00000
G4 P0 ; pause after line 
G1 F2000 ; loop speed
G1 X-0.37454 Y-0.77170
G1 X-0.77369 Y-0.37041
G1 X-0.83599 Y0.19215
G1 X-0.53431 Y0.67105
G1 X0.00000 Y0.85779
G1 X0.53431 Y0.67105
G1 X0.83599 Y0.19215
G1 X0.77369 Y-0.37041
G1 X0.37454 Y-0.77170
G4 P0 ; pause before line 
G1 F2000 ; MEWing speed 
G1 X30.00000 Y0.00000
G4 P0 ; pause after line 
G1 F2000 ; loop speed
G1 X0.37454 Y-0.77170
G1 X0.77369 Y-0.37041
G1 X0.83599 Y0.19215
G1 X0.53431 Y0.67105
G1 X0.00000 Y0.85779
G1 X-0.53431 Y0.67105
G1 X-0.83599 Y0.19215
G1 X-0.77369 Y-0.37041
G1 X-0.37454 Y-0.77170
G4 P0 ; pause before line 
G1 F2000 ;  MEWing speed 
G1 X-30.00000 Y0.00000
G4 P0 ; pause after line 
G1 F2000 ; loop speed
G1 X-0.37454 Y-0.77170
G1 X-0.77369 Y-0.37041
G1 X-0.83599 Y0.19215
G1 X-0.53431 Y0.67105
G1 X0.00000 Y0.85779
G1 X0.53431 Y0.67105
G1 X0.83599 Y0.19215
G1 X0.77369 Y-0.37041
G1 X0.37454 Y-0.77170
G1 X0.00000 Y0.00000
G4 P0 ; pause before line 
G1 F2000 ; MEWing speed 
G1 X30.00000 Y0.00000
G4 P0 ; pause after line 
G1 F2000 ; loop speed
G1 X0.37454 Y-0.77170
G1 X0.77369 Y-0.37041
G1 X0.83599 Y0.19215
G1 X0.53431 Y0.67105
G1 X0.00000 Y0.85779
G1 X-0.53431 Y0.67105
G1 X-0.83599 Y0.19215
G1 X-0.77369 Y-0.37041
G1 X-0.37454 Y-0.77170
G4 P0 ; pause before line 
G1 F2000 ;  MEWing speed 
G1 X-30.00000 Y0.00000
G4 P0 ; pause after line 
G1 F2000 ; loop speed
G1 X-0.37454 Y-0.77170
G1 X-0.77369 Y-0.37041
G1 X-0.83599 Y0.19215
G1 X-0.53431 Y0.67105
G1 X0.00000 Y0.85779
G1 X0.53431 Y0.67105
G1 X0.83599 Y0.19215
G1 X0.77369 Y-0.37041
G1 X0.37454 Y-0.77170
G4 P0 ; pause before line 
G1 F2000 ; MEWing speed 
G1 X30.00000 Y0.00000
G4 P0 ; pause after line 
G1 F2000 ; loop speed
G1 X0.37454 Y-0.77170
G1 X0.77369 Y-0.37041
G1 X0.83599 Y0.19215
G1 X0.53431 Y0.67105
G1 X0.00000 Y0.85779
G1 X-0.53431 Y0.67105
G1 X-0.83599 Y0.19215
G1 X-0.77369 Y-0.37041
G1 X-0.37454 Y-0.77170
G4 P0 ; pause before line 
G1 F2000 ;  MEWing speed 
G1 X-30.00000 Y0.00000
G4 P0 ; pause after line 
G1 F2000 ; loop speed
G1 X-0.37454 Y-0.77170
G1 X-0.77369 Y-0.37041
G1 X-0.83599 Y0.19215
G1 X-0.53431 Y0.67105
G1 X0.00000 Y0.85779
G1 X0.53431 Y0.67105
G1 X0.83599 Y0.19215
G1 X0.77369 Y-0.37041
G1 X0.37454 Y-0.77170
G1 X0.00000 Y0.00000
G4 P0 ; pause before line 
G1 F2000 ; MEWing speed 
G1 X30.00000 Y0.00000
G4 P0 ; pause after line 
G1 F2000 ; loop speed
G1 X0.37454 Y-0.77170
G1 X0.77369 Y-0.37041
G1 X0.83599 Y0.19215
G1 X0.53431 Y0.67105
G1 X0.00000 Y0.85779
G1 X-0.53431 Y0.67105
G1 X-0.83599 Y0.19215
G1 X-0.77369 Y-0.37041
G1 X-0.37454 Y-0.77170
G4 P0 ; pause before line 
G1 F2000 ;  MEWing speed 
G1 X-30.00000 Y0.00000
G4 P0 ; pause after line 
G1 F2000 ; loop speed
G1 X-0.37454 Y-0.77170
G1 X-0.77369 Y-0.37041
G1 X-0.83599 Y0.19215
G1 X-0.53431 Y0.67105
G1 X0.00000 Y0.85779
G1 X0.53431 Y0.67105
G1 X0.83599 Y0.19215
G1 X0.77369 Y-0.37041
G1 X0.37454 Y-0.77170
G1 X0.00000 Y0.00000
G4 P0 ; pause before line 
G1 F2000 ; MEWing speed 
G1 X0.00000 Y-30.00000
G4 P0 ; pause after line 
G1 F2000 ; loop speed
G1 X-0.77170 Y-0.37454
G1 X-0.37041 Y-0.77369
G1 X0.19215 Y-0.83599
G1 X0.67105 Y-0.53431
G1 X0.85779 Y0.00000
G1 X0.67105 Y0.53431
G1 X0.19215 Y0.83599
G1 X-0.37041 Y0.77369
G1 X-0.77170 Y0.37454
G1 X0.00000 Y0.00000
G4 P0 ; pause before line 
G1 F2000 ; MEWing speed 
G1 X0.00000 Y30.00000
G4 P0 ; pause after line 
G1 F2000 ; loop speed
G1 X-0.77170 Y0.37454
G1 X-0.37041 Y0.77369
G1 X0.19215 Y0.83599
G1 X0.67105 Y0.53431
G1 X0.85779 Y0.00000
G1 X0.67105 Y-0.53431
G1 X0.19215 Y-0.83599
G1 X-0.37041 Y-0.77369
G1 X-0.77170 Y-0.37454
G1 X0.00000 Y-0.00000
G4 P0 ; pause before line 
G1 F2000 ; MEWing speed 
G1 X0.00000 Y-30.00000
G4 P0 ; pause after line 
G1 F2000 ; loop speed
G1 X-0.77170 Y-0.37454
G1 X-0.37041 Y-0.77369
G1 X0.19215 Y-0.83599
G1 X0.67105 Y-0.53431
G1 X0.85779 Y0.00000
G1 X0.67105 Y0.53431
G1 X0.19215 Y0.83599
G1 X-0.37041 Y0.77369
G1 X-0.77170 Y0.37454
G1 X0.00000 Y0.00000
G4 P0 ; pause before line 
G1 F2000 ; MEWing speed 
G1 X0.00000 Y30.00000
G4 P0 ; pause after line 
G1 F2000 ; loop speed
G1 X-0.77170 Y0.37454
G1 X-0.37041 Y0.77369
G1 X0.19215 Y0.83599
G1 X0.67105 Y0.53431
G1 X0.85779 Y0.00000
G1 X0.67105 Y-0.53431
G1 X0.19215 Y-0.83599
G1 X-0.37041 Y-0.77369
G1 X-0.77170 Y-0.37454
G1 X0.00000 Y-0.00000
G4 P0 ; pause before line 
G1 F2000 ; MEWing speed 
G1 X0.00000 Y-30.00000
G4 P0 ; pause after line 
G1 F2000 ; loop speed
G1 X-0.77170 Y-0.37454
G1 X-0.37041 Y-0.77369
G1 X0.19215 Y-0.83599
G1 X0.67105 Y-0.53431
G1 X0.85779 Y0.00000
G1 X0.67105 Y0.53431
G1 X0.19215 Y0.83599
G1 X-0.37041 Y0.77369
G1 X-0.77170 Y0.37454
G1 X0.00000 Y0.00000
G4 P0 ; pause before line 
G1 F2000 ; MEWing speed 
G1 X0.00000 Y30.00000
G4 P0 ; pause after line 
G1 F2000 ; loop speed
G1 X-0.77170 Y0.37454
G1 X-0.37041 Y0.77369
G1 X0.19215 Y0.83599
G1 X0.67105 Y0.53431
G1 X0.85779 Y0.00000
G1 X0.67105 Y-0.53431
G1 X0.19215 Y-0.83599
G1 X-0.37041 Y-0.77369
G1 X-0.77170 Y-0.37454
G1 X0.00000 Y-0.00000
G4 P0 ; pause before line 
G1 F2000 ; MEWing speed 
G1 X0.00000 Y-30.00000
G4 P0 ; pause after line 
G1 F2000 ; loop speed
G1 X-0.77170 Y-0.37454
G1 X-0.37041 Y-0.77369
G1 X0.19215 Y-0.83599
G1 X0.67105 Y-0.53431
G1 X0.85779 Y0.00000
G1 X0.67105 Y0.53431
G1 X0.19215 Y0.83599
G1 X-0.37041 Y0.77369
G1 X-0.77170 Y0.37454
G1 X0.00000 Y0.00000
G4 P0 ; pause before line 
G1 F2000 ; MEWing speed 
G1 X0.00000 Y30.00000
G4 P0 ; pause after line 
G1 F2000 ; loop speed
G1 X-0.77170 Y0.37454
G1 X-0.37041 Y0.77369
G1 X0.19215 Y0.83599
G1 X0.67105 Y0.53431
G1 X0.85779 Y0.00000
G1 X0.67105 Y-0.53431
G1 X0.19215 Y-0.83599
G1 X-0.37041 Y-0.77369
G1 X-0.77170 Y-0.37454
G4 P0 ; pause before line 
G1 F2000 ; MEWing speed 
G1 X0.00000 Y-30.00000
G4 P0 ; pause after line 
G1 F2000 ; loop speed
G1 X-0.77170 Y-0.37454
G1 X-0.37041 Y-0.77369
G1 X0.19215 Y-0.83599
G1 X0.67105 Y-0.53431
G1 X0.85779 Y0.00000
G1 X0.67105 Y0.53431
G1 X0.19215 Y0.83599
G1 X-0.37041 Y0.77369
G1 X-0.77170 Y0.37454
G1 X0.00000 Y0.00000
G4 P0 ; pause before line 
G1 F2000 ; MEWing speed 
G1 X0.00000 Y30.00000
G4 P0 ; pause after line 
G1 F2000 ; loop speed
G1 X-0.77170 Y0.37454
G1 X-0.37041 Y0.77369
G1 X0.19215 Y0.83599
G1 X0.67105 Y0.53431
G1 X0.85779 Y0.00000
G1 X0.67105 Y-0.53431
G1 X0.19215 Y-0.83599
G1 X-0.37041 Y-0.77369
G1 X-0.77170 Y-0.37454
G1 X0.00000 Y-0.00000
G4 P0 ; pause before line 
G1 F2000 ; MEWing speed 
G1 X0.00000 Y-30.00000
G4 P0 ; pause after line 
G1 F2000 ; loop speed
G1 X-0.77170 Y-0.37454
G1 X-0.37041 Y-0.77369
G1 X0.19215 Y-0.83599
G1 X0.67105 Y-0.53431
G1 X0.85779 Y0.00000
G1 X0.67105 Y0.53431
G1 X0.19215 Y0.83599
G1 X-0.37041 Y0.77369
G1 X-0.77170 Y0.37454
G1 X0.00000 Y0.00000
G4 P0 ; pause before line 
G1 F2000 ; MEWing speed 
G1 X0.00000 Y30.00000
G4 P0 ; pause after line 
G1 F2000 ; loop speed
G1 X-0.77170 Y0.37454
G1 X-0.37041 Y0.77369
G1 X0.19215 Y0.83599
G1 X0.67105 Y0.53431
G1 X0.85779 Y0.00000
G1 X0.67105 Y-0.53431
G1 X0.19215 Y-0.83599
G1 X-0.37041 Y-0.77369
G1 X-0.77170 Y-0.37454
G1 X0.00000 Y-0.00000
G4 P0 ; pause before line 
G1 F2000 ; MEWing speed 
G1 X0.00000 Y-30.00000
G4 P0 ; pause after line 
G1 F2000 ; loop speed
G1 X-0.77170 Y-0.37454
G1 X-0.37041 Y-0.77369
G1 X0.19215 Y-0.83599
G1 X0.67105 Y-0.53431
G1 X0.85779 Y0.00000
G1 X0.67105 Y0.53431
G1 X0.19215 Y0.83599
G1 X-0.37041 Y0.77369
G1 X-0.77170 Y0.37454
G1 X0.00000 Y0.00000
G4 P0 ; pause before line 
G1 F2000 ; MEWing speed 
G1 X0.00000 Y30.00000
G4 P0 ; pause after line 
G1 F2000 ; loop speed
G1 X-0.77170 Y0.37454
G1 X-0.37041 Y0.77369
G1 X0.19215 Y0.83599
G1 X0.67105 Y0.53431
G1 X0.85779 Y0.00000
G1 X0.67105 Y-0.53431
G1 X0.19215 Y-0.83599
G1 X-0.37041 Y-0.77369
G1 X-0.77170 Y-0.37454
G1 X0.00000 Y-0.00000
G4 P0 ; pause before line 
G1 F2000 ; MEWing speed 
G1 X0.00000 Y-30.00000
G4 P0 ; pause after line 
G1 F2000 ; loop speed
G1 X-0.77170 Y-0.37454
G1 X-0.37041 Y-0.77369
G1 X0.19215 Y-0.83599
G1 X0.67105 Y-0.53431
G1 X0.85779 Y0.00000
G1 X0.67105 Y0.53431
G1 X0.19215 Y0.83599
G1 X-0.37041 Y0.77369
G1 X-0.77170 Y0.37454
G1 X0.00000 Y0.00000
G4 P0 ; pause before line 
G1 F2000 ; MEWing speed 
G1 X0.00000 Y30.00000
G4 P0 ; pause after line 
G1 F2000 ; loop speed
G1 X-0.77170 Y0.37454
G1 X-0.37041 Y0.77369
G1 X0.19215 Y0.83599
G1 X0.67105 Y0.53431
G1 X0.85779 Y0.00000
G1 X0.67105 Y-0.53431
G1 X0.19215 Y-0.83599
G1 X-0.37041 Y-0.77369
G1 X-0.77170 Y-0.37454
G1 X0.00000 Y-0.00000
G4 P0 ; pause before line 
G1 F2000 ; MEWing speed 
G1 X0.00000 Y-30.00000
G4 P0 ; pause after line 
G1 F2000 ; loop speed
G1 X-0.77170 Y-0.37454
G1 X-0.37041 Y-0.77369
G1 X0.19215 Y-0.83599
G1 X0.67105 Y-0.53431
G1 X0.85779 Y0.00000
G1 X0.67105 Y0.53431
G1 X0.19215 Y0.83599
G1 X-0.37041 Y0.77369
G1 X-0.77170 Y0.37454
G1 X0.00000 Y0.00000
G4 P0 ; pause before line 
G1 F2000 ; MEWing speed 
G1 X0.00000 Y30.00000
G4 P0 ; pause after line 
G1 F2000 ; loop speed
G1 X-0.77170 Y0.37454
G1 X-0.37041 Y0.77369
G1 X0.19215 Y0.83599
G1 X0.67105 Y0.53431
G1 X0.85779 Y0.00000
G1 X0.67105 Y-0.53431
G1 X0.19215 Y-0.83599
G1 X-0.37041 Y-0.77369
G1 X-0.77170 Y-0.37454
G4 P0 ; pause before line 
G1 F2000 ; MEWing speed 
G1 X0.00000 Y-30.00000
G4 P0 ; pause after line 
G1 F2000 ; loop speed
G1 X-0.77170 Y-0.37454
G1 X-0.37041 Y-0.77369
G1 X0.19215 Y-0.83599
G1 X0.67105 Y-0.53431
G1 X0.85779 Y0.00000
G1 X0.67105 Y0.53431
G1 X0.19215 Y0.83599
G1 X-0.37041 Y0.77369
G1 X-0.77170 Y0.37454
G1 X0.00000 Y0.00000
G4 P0 ; pause before line 
G1 F2000 ; MEWing speed 
G1 X0.00000 Y30.00000
G4 P0 ; pause after line 
G1 F2000 ; loop speed
G1 X-0.77170 Y0.37454
G1 X-0.37041 Y0.77369
G1 X0.19215 Y0.83599
G1 X0.67105 Y0.53431
G1 X0.85779 Y0.00000
G1 X0.67105 Y-0.53431
G1 X0.19215 Y-0.83599
G1 X-0.37041 Y-0.77369
G1 X-0.77170 Y-0.37454
G1 X0.00000 Y-0.00000
G4 P0 ; pause before line 
G1 F2000 ; MEWing speed 
G1 X0.00000 Y-30.00000
G4 P0 ; pause after line 
G1 F2000 ; loop speed
G1 X-0.77170 Y-0.37454
G1 X-0.37041 Y-0.77369
G1 X0.19215 Y-0.83599
G1 X0.67105 Y-0.53431
G1 X0.85779 Y0.00000
G1 X0.67105 Y0.53431
G1 X0.19215 Y0.83599
G1 X-0.37041 Y0.77369
G1 X-0.77170 Y0.37454
G1 X0.00000 Y0.00000
G4 P0 ; pause before line 
G1 F2000 ; MEWing speed 
G1 X0.00000 Y30.00000
G4 P0 ; pause after line 
G1 F2000 ; loop speed
G1 X-0.77170 Y0.37454
G1 X-0.37041 Y0.77369
G1 X0.19215 Y0.83599
G1 X0.67105 Y0.53431
G1 X0.85779 Y0.00000
G1 X0.67105 Y-0.53431
G1 X0.19215 Y-0.83599
G1 X-0.37041 Y-0.77369
G1 X-0.77170 Y-0.37454
G1 X0.00000 Y-0.00000
G4 P0 ; pause before line 
G1 F2000 ; MEWing speed 
G1 X0.00000 Y-30.00000
G4 P0 ; pause after line 
G1 F2000 ; loop speed
G1 X-0.77170 Y-0.37454
G1 X-0.37041 Y-0.77369
G1 X0.19215 Y-0.83599
G1 X0.67105 Y-0.53431
G1 X0.85779 Y0.00000
G1 X0.67105 Y0.53431
G1 X0.19215 Y0.83599
G1 X-0.37041 Y0.77369
G1 X-0.77170 Y0.37454
G1 X0.00000 Y0.00000
G4 P0 ; pause before line 
G1 F2000 ; MEWing speed 
G1 X0.00000 Y30.00000
G4 P0 ; pause after line 
G1 F2000 ; loop speed
G1 X-0.77170 Y0.37454
G1 X-0.37041 Y0.77369
G1 X0.19215 Y0.83599
G1 X0.67105 Y0.53431
G1 X0.85779 Y0.00000
G1 X0.67105 Y-0.53431
G1 X0.19215 Y-0.83599
G1 X-0.37041 Y-0.77369
G1 X-0.77170 Y-0.37454
G1 X0.00000 Y-0.00000
G4 P0 ; pause before line 
G1 F2000 ; MEWing speed 
G1 X0.00000 Y-30.00000
G4 P0 ; pause after line 
G1 F2000 ; loop speed
G1 X-0.77170 Y-0.37454
G1 X-0.37041 Y-0.77369
G1 X0.19215 Y-0.83599
G1 X0.67105 Y-0.53431
G1 X0.85779 Y0.00000
G1 X0.67105 Y0.53431
G1 X0.19215 Y0.83599
G1 X-0.37041 Y0.77369
G1 X-0.77170 Y0.37454
G1 X0.00000 Y0.00000
G4 P0 ; pause before line 
G1 F2000 ; MEWing speed 
G1 X0.00000 Y30.00000
G4 P0 ; pause after line 
G1 F2000 ; loop speed
G1 X-0.77170 Y0.37454
G1 X-0.37041 Y0.77369
G1 X0.19215 Y0.83599
G1 X0.67105 Y0.53431
G1 X0.85779 Y0.00000
G1 X0.67105 Y-0.53431
G1 X0.19215 Y-0.83599
G1 X-0.37041 Y-0.77369
G1 X-0.77170 Y-0.37454
G1 X0.00000 Y-0.00000
G4 P0 ; pause before line 
G1 F2000 ; MEWing speed 
G1 X0.00000 Y-30.00000
G4 P0 ; pause after line 
G1 F2000 ; loop speed
G1 X-0.77170 Y-0.37454
G1 X-0.37041 Y-0.77369
G1 X0.19215 Y-0.83599
G1 X0.67105 Y-0.53431
G1 X0.85779 Y0.00000
G1 X0.67105 Y0.53431
G1 X0.19215 Y0.83599
G1 X-0.37041 Y0.77369
G1 X-0.77170 Y0.37454
G1 X0.00000 Y0.00000
G4 P0 ; pause before line 
G1 F2000 ; MEWing speed 
G1 X0.00000 Y30.00000
G4 P0 ; pause after line 
G1 F2000 ; loop speed
G1 X-0.77170 Y0.37454
G1 X-0.37041 Y0.77369
G1 X0.19215 Y0.83599
G1 X0.67105 Y0.53431
G1 X0.85779 Y0.00000
G1 X0.67105 Y-0.53431
G1 X0.19215 Y-0.83599
G1 X-0.37041 Y-0.77369
G1 X-0.77170 Y-0.37454
G4 P0 ; pause before line 
G1 F2000 ; MEWing speed 
G1 X0.00000 Y-30.00000
G4 P0 ; pause after line 
G1 F2000 ; loop speed
G1 X-0.77170 Y-0.37454
G1 X-0.37041 Y-0.77369
G1 X0.19215 Y-0.83599
G1 X0.67105 Y-0.53431
G1 X0.85779 Y0.00000
G1 X0.67105 Y0.53431
G1 X0.19215 Y0.83599
G1 X-0.37041 Y0.77369
G1 X-0.77170 Y0.37454
G1 X0.00000 Y0.00000
G4 P0 ; pause before line 
G1 F2000 ; MEWing speed 
G1 X0.00000 Y30.00000
G4 P0 ; pause after line 
G1 F2000 ; loop speed
G1 X-0.77170 Y0.37454
G1 X-0.37041 Y0.77369
G1 X0.19215 Y0.83599
G1 X0.67105 Y0.53431
G1 X0.85779 Y0.00000
G1 X0.67105 Y-0.53431
G1 X0.19215 Y-0.83599
G1 X-0.37041 Y-0.77369
G1 X-0.77170 Y-0.37454
G1 X0.00000 Y-0.00000
G4 P0 ; pause before line 
G1 F2000 ; MEWing speed 
G1 X0.00000 Y-30.00000
G4 P0 ; pause after line 
G1 F2000 ; loop speed
G1 X-0.77170 Y-0.37454
G1 X-0.37041 Y-0.77369
G1 X0.19215 Y-0.83599
G1 X0.67105 Y-0.53431
G1 X0.85779 Y0.00000
G1 X0.67105 Y0.53431
G1 X0.19215 Y0.83599
G1 X-0.37041 Y0.77369
G1 X-0.77170 Y0.37454
G1 X0.00000 Y0.00000
G4 P0 ; pause before line 
G1 F2000 ; MEWing speed 
G1 X0.00000 Y30.00000
G4 P0 ; pause after line 
G1 F2000 ; loop speed
G1 X-0.77170 Y0.37454
G1 X-0.37041 Y0.77369
G1 X0.19215 Y0.83599
G1 X0.67105 Y0.53431
G1 X0.85779 Y0.00000
G1 X0.67105 Y-0.53431
G1 X0.19215 Y-0.83599
G1 X-0.37041 Y-0.77369
G1 X-0.77170 Y-0.37454
G1 X0.00000 Y-0.00000
G4 P0 ; pause before line 
G1 F2000 ; MEWing speed 
G1 X0.00000 Y-30.00000
G4 P0 ; pause after line 
G1 F2000 ; loop speed
G1 X-0.77170 Y-0.37454
G1 X-0.37041 Y-0.77369
G1 X0.19215 Y-0.83599
G1 X0.67105 Y-0.53431
G1 X0.85779 Y0.00000
G1 X0.67105 Y0.53431
G1 X0.19215 Y0.83599
G1 X-0.37041 Y0.77369
G1 X-0.77170 Y0.37454
G1 X0.00000 Y0.00000
G4 P0 ; pause before line 
G1 F2000 ; MEWing speed 
G1 X0.00000 Y30.00000
G4 P0 ; pause after line 
G1 F2000 ; loop speed
G1 X-0.77170 Y0.37454
G1 X-0.37041 Y0.77369
G1 X0.19215 Y0.83599
G1 X0.67105 Y0.53431
G1 X0.85779 Y0.00000
G1 X0.67105 Y-0.53431
G1 X0.19215 Y-0.83599
G1 X-0.37041 Y-0.77369
G1 X-0.77170 Y-0.37454
G1 X0.00000 Y-0.00000
G4 P0 ; pause before line 
G1 F2000 ; MEWing speed 
G1 X0.00000 Y-30.00000
G4 P0 ; pause after line 
G1 F2000 ; loop speed
G1 X-0.77170 Y-0.37454
G1 X-0.37041 Y-0.77369
G1 X0.19215 Y-0.83599
G1 X0.67105 Y-0.53431
G1 X0.85779 Y0.00000
G1 X0.67105 Y0.53431
G1 X0.19215 Y0.83599
G1 X-0.37041 Y0.77369
G1 X-0.77170 Y0.37454
G1 X0.00000 Y0.00000
G4 P0 ; pause before line 
G1 F2000 ; MEWing speed 
G1 X0.00000 Y30.00000
G4 P0 ; pause after line 
G1 F2000 ; loop speed
G1 X-0.77170 Y0.37454
G1 X-0.37041 Y0.77369
G1 X0.19215 Y0.83599
G1 X0.67105 Y0.53431
G1 X0.85779 Y0.00000
G1 X0.67105 Y-0.53431
G1 X0.19215 Y-0.83599
G1 X-0.37041 Y-0.77369
G1 X-0.77170 Y-0.37454
G4 P0 ; pause before line 
G1 F2000 ; MEWing speed 
G1 X0.00000 Y-30.00000
G4 P0 ; pause after line 
G1 F2000 ; loop speed
G1 X-0.77170 Y-0.37454
G1 X-0.37041 Y-0.77369
G1 X0.19215 Y-0.83599
G1 X0.67105 Y-0.53431
G1 X0.85779 Y0.00000
G1 X0.67105 Y0.53431
G1 X0.19215 Y0.83599
G1 X-0.37041 Y0.77369
G1 X-0.77170 Y0.37454
G1 X0.00000 Y0.00000
G4 P0 ; pause before line 
G1 F2000 ; MEWing speed 
G1 X0.00000 Y30.00000
G4 P0 ; pause after line 
G1 F2000 ; loop speed
G1 X-0.77170 Y0.37454
G1 X-0.37041 Y0.77369
G1 X0.19215 Y0.83599
G1 X0.67105 Y0.53431
G1 X0.85779 Y0.00000
G1 X0.67105 Y-0.53431
G1 X0.19215 Y-0.83599
G1 X-0.37041 Y-0.77369
G1 X-0.77170 Y-0.37454
G4 P0 ; pause before line 
G1 F2000 ; MEWing speed 
G1 X0.00000 Y-30.00000
G4 P0 ; pause after line 
G1 F2000 ; loop speed
G1 X-0.77170 Y-0.37454
G1 X-0.37041 Y-0.77369
G1 X0.19215 Y-0.83599
G1 X0.67105 Y-0.53431
G1 X0.85779 Y0.00000
G1 X0.67105 Y0.53431
G1 X0.19215 Y0.83599
G1 X-0.37041 Y0.77369
G1 X-0.77170 Y0.37454
G1 X0.00000 Y0.00000
G4 P0 ; pause before line 
G1 F2000 ; MEWing speed 
G1 X0.00000 Y30.00000
G4 P0 ; pause after line 
G1 F2000 ; loop speed
G1 X-0.77170 Y0.37454
G1 X-0.37041 Y0.77369
G1 X0.19215 Y0.83599
G1 X0.67105 Y0.53431
G1 X0.85779 Y0.00000
G1 X0.67105 Y-0.53431
G1 X0.19215 Y-0.83599
G1 X-0.37041 Y-0.77369
G1 X-0.77170 Y-0.37454
G1 X0.00000 Y-0.00000
G4 P0 ; pause before line 
G1 F2000 ; MEWing speed 
G1 X0.00000 Y-30.00000
G4 P0 ; pause after line 
G1 F2000 ; loop speed
G1 X-0.77170 Y-0.37454
G1 X-0.37041 Y-0.77369
G1 X0.19215 Y-0.83599
G1 X0.67105 Y-0.53431
G1 X0.85779 Y0.00000
G1 X0.67105 Y0.53431
G1 X0.19215 Y0.83599
G1 X-0.37041 Y0.77369
G1 X-0.77170 Y0.37454
G1 X0.00000 Y0.00000
G4 P0 ; pause before line 
G1 F2000 ; MEWing speed 
G1 X0.00000 Y30.00000
G4 P0 ; pause after line 
G1 F2000 ; loop speed
G1 X-0.77170 Y0.37454
G1 X-0.37041 Y0.77369
G1 X0.19215 Y0.83599
G1 X0.67105 Y0.53431
G1 X0.85779 Y0.00000
G1 X0.67105 Y-0.53431
G1 X0.19215 Y-0.83599
G1 X-0.37041 Y-0.77369
G1 X-0.77170 Y-0.37454
G1 X0.00000 Y-0.00000
G4 P0 ; pause before line 
G1 F2000 ; MEWing speed 
G1 X0.00000 Y-30.00000
G4 P0 ; pause after line 
G1 F2000 ; loop speed
G1 X-0.77170 Y-0.37454
G1 X-0.37041 Y-0.77369
G1 X0.19215 Y-0.83599
G1 X0.67105 Y-0.53431
G1 X0.85779 Y0.00000
G1 X0.67105 Y0.53431
G1 X0.19215 Y0.83599
G1 X-0.37041 Y0.77369
G1 X-0.77170 Y0.37454
G1 X0.00000 Y0.00000
G4 P0 ; pause before line 
G1 F2000 ; MEWing speed 
G1 X0.00000 Y30.00000
G4 P0 ; pause after line 
G1 F2000 ; loop speed
G1 X-0.77170 Y0.37454
G1 X-0.37041 Y0.77369
G1 X0.19215 Y0.83599
G1 X0.67105 Y0.53431
G1 X0.85779 Y0.00000
G1 X0.67105 Y-0.53431
G1 X0.19215 Y-0.83599
G1 X-0.37041 Y-0.77369
G1 X-0.77170 Y-0.37454
G1 X0.00000 Y-0.00000
G4 P0 ; pause before line 
G1 F2000 ; MEWing speed 
G1 X0.00000 Y-30.00000
G4 P0 ; pause after line 
G1 F2000 ; loop speed
G1 X-0.77170 Y-0.37454
G1 X-0.37041 Y-0.77369
G1 X0.19215 Y-0.83599
G1 X0.67105 Y-0.53431
G1 X0.85779 Y0.00000
G1 X0.67105 Y0.53431
G1 X0.19215 Y0.83599
G1 X-0.37041 Y0.77369
G1 X-0.77170 Y0.37454
G1 X0.00000 Y0.00000
G4 P0 ; pause before line 
G1 F2000 ; MEWing speed 
G1 X0.00000 Y30.00000
G4 P0 ; pause after line 
G1 F2000 ; loop speed
G1 X-0.77170 Y0.37454
G1 X-0.37041 Y0.77369
G1 X0.19215 Y0.83599
G1 X0.67105 Y0.53431
G1 X0.85779 Y0.00000
G1 X0.67105 Y-0.53431
G1 X0.19215 Y-0.83599
G1 X-0.37041 Y-0.77369
G1 X-0.77170 Y-0.37454
G1 X0.00000 Y-0.00000
G4 P0 ; pause before line 
G1 F2000 ; MEWing speed 
G1 X0.00000 Y-30.00000
G4 P0 ; pause after line 
G1 F2000 ; loop speed
G1 X-0.77170 Y-0.37454
G1 X-0.37041 Y-0.77369
G1 X0.19215 Y-0.83599
G1 X0.67105 Y-0.53431
G1 X0.85779 Y0.00000
G1 X0.67105 Y0.53431
G1 X0.19215 Y0.83599
G1 X-0.37041 Y0.77369
G1 X-0.77170 Y0.37454
G1 X0.00000 Y0.00000
G4 P0 ; pause before line 
G1 F2000 ; MEWing speed 
G1 X0.00000 Y30.00000
G4 P0 ; pause after line 
G1 F2000 ; loop speed
G1 X-0.77170 Y0.37454
G1 X-0.37041 Y0.77369
G1 X0.19215 Y0.83599
G1 X0.67105 Y0.53431
G1 X0.85779 Y0.00000
G1 X0.67105 Y-0.53431
G1 X0.19215 Y-0.83599
G1 X-0.37041 Y-0.77369
G1 X-0.77170 Y-0.37454
G1 X0.00000 Y-0.00000
G4 P0 ; pause before line 
G1 F2000 ; MEWing speed 
G1 X0.00000 Y-30.00000
G4 P0 ; pause after line 
G1 F2000 ; loop speed
G1 X-0.77170 Y-0.37454
G1 X-0.37041 Y-0.77369
G1 X0.19215 Y-0.83599
G1 X0.67105 Y-0.53431
G1 X0.85779 Y0.00000
G1 X0.67105 Y0.53431
G1 X0.19215 Y0.83599
G1 X-0.37041 Y0.77369
G1 X-0.77170 Y0.37454
G1 X0.00000 Y0.00000
G4 P0 ; pause before line 
G1 F2000 ; MEWing speed 
G1 X0.00000 Y30.00000
G4 P0 ; pause after line 
G1 F2000 ; loop speed
G1 X-0.77170 Y0.37454
G1 X-0.37041 Y0.77369
G1 X0.19215 Y0.83599
G1 X0.67105 Y0.53431
G1 X0.85779 Y0.00000
G1 X0.67105 Y-0.53431
G1 X0.19215 Y-0.83599
G1 X-0.37041 Y-0.77369
G1 X-0.77170 Y-0.37454
G4 P0 ; pause before line 
G1 F2000 ; MEWing speed 
G1 X0.00000 Y-30.00000
G4 P0 ; pause after line 
G1 F2000 ; loop speed
G1 X-0.77170 Y-0.37454
G1 X-0.37041 Y-0.77369
G1 X0.19215 Y-0.83599
G1 X0.67105 Y-0.53431
G1 X0.85779 Y0.00000
G1 X0.67105 Y0.53431
G1 X0.19215 Y0.83599
G1 X-0.37041 Y0.77369
G1 X-0.77170 Y0.37454
G1 X0.00000 Y0.00000
G4 P0 ; pause before line 
G1 F2000 ; MEWing speed 
G1 X0.00000 Y30.00000
G4 P0 ; pause after line 
G1 F2000 ; loop speed
G1 X-0.77170 Y0.37454
G1 X-0.37041 Y0.77369
G1 X0.19215 Y0.83599
G1 X0.67105 Y0.53431
G1 X0.85779 Y0.00000
G1 X0.67105 Y-0.53431
G1 X0.19215 Y-0.83599
G1 X-0.37041 Y-0.77369
G1 X-0.77170 Y-0.37454
G1 X0.00000 Y-0.00000
G4 P0 ; pause before line 
G1 F2000 ; MEWing speed 
G1 X0.00000 Y-30.00000
G4 P0 ; pause after line 
G1 F2000 ; loop speed
G1 X-0.77170 Y-0.37454
G1 X-0.37041 Y-0.77369
G1 X0.19215 Y-0.83599
G1 X0.67105 Y-0.53431
G1 X0.85779 Y0.00000
G1 X0.67105 Y0.53431
G1 X0.19215 Y0.83599
G1 X-0.37041 Y0.77369
G1 X-0.77170 Y0.37454
G4 P0 ; pause before line 
G1 F2000 ; MEWing speed 
G1 X0.00000 Y30.00000
G4 P0 ; pause after line 
G1 F2000 ; loop speed
G1 X-0.77170 Y0.37454
G1 X-0.37041 Y0.77369
G1 X0.19215 Y0.83599
G1 X0.67105 Y0.53431
G1 X0.85779 Y0.00000
G1 X0.67105 Y-0.53431
G1 X0.19215 Y-0.83599
G1 X-0.37041 Y-0.77369
G1 X-0.77170 Y-0.37454
G4 P0 ; pause before line 
G1 F2000 ; MEWing speed 
G1 X0.00000 Y-30.00000
G4 P0 ; pause after line 
G1 F2000 ; loop speed
G1 X-0.77170 Y-0.37454
G1 X-0.37041 Y-0.77369
G1 X0.19215 Y-0.83599
G1 X0.67105 Y-0.53431
G1 X0.85779 Y0.00000
G1 X0.67105 Y0.53431
G1 X0.19215 Y0.83599
G1 X-0.37041 Y0.77369
G1 X-0.77170 Y0.37454
G1 X0.00000 Y0.00000
G4 P0 ; pause before line 
G1 F2000 ; MEWing speed 
G1 X0.00000 Y30.00000
G4 P0 ; pause after line 
G1 F2000 ; loop speed
G1 X-0.77170 Y0.37454
G1 X-0.37041 Y0.77369
G1 X0.19215 Y0.83599
G1 X0.67105 Y0.53431
G1 X0.85779 Y0.00000
G1 X0.67105 Y-0.53431
G1 X0.19215 Y-0.83599
G1 X-0.37041 Y-0.77369
G1 X-0.77170 Y-0.37454
G4 P0 ; pause before line 
G1 F2000 ; MEWing speed 
G1 X0.00000 Y-30.00000
G4 P0 ; pause after line 
G1 F2000 ; loop speed
G1 X-0.77170 Y-0.37454
G1 X-0.37041 Y-0.77369
G1 X0.19215 Y-0.83599
G1 X0.67105 Y-0.53431
G1 X0.85779 Y0.00000
G1 X0.67105 Y0.53431
G1 X0.19215 Y0.83599
G1 X-0.37041 Y0.77369
G1 X-0.77170 Y0.37454
G4 P0 ; pause before line 
G1 F2000 ; MEWing speed 
G1 X0.00000 Y30.00000
G4 P0 ; pause after line 
G1 F2000 ; loop speed
G1 X-0.77170 Y0.37454
G1 X-0.37041 Y0.77369
G1 X0.19215 Y0.83599
G1 X0.67105 Y0.53431
G1 X0.85779 Y0.00000
G1 X0.67105 Y-0.53431
G1 X0.19215 Y-0.83599
G1 X-0.37041 Y-0.77369
G1 X-0.77170 Y-0.37454
G4 P0 ; pause before line 
G1 F2000 ; MEWing speed 
G1 X0.00000 Y-30.00000
G4 P0 ; pause after line 
G1 F2000 ; loop speed
G1 X-0.77170 Y-0.37454
G1 X-0.37041 Y-0.77369
G1 X0.19215 Y-0.83599
G1 X0.67105 Y-0.53431
G1 X0.85779 Y0.00000
G1 X0.67105 Y0.53431
G1 X0.19215 Y0.83599
G1 X-0.37041 Y0.77369
G1 X-0.77170 Y0.37454
G1 X0.00000 Y0.00000
G4 P0 ; pause before line 
G1 F2000 ; MEWing speed 
G1 X0.00000 Y30.00000
G4 P0 ; pause after line 
G1 F2000 ; loop speed
G1 X-0.77170 Y0.37454
G1 X-0.37041 Y0.77369
G1 X0.19215 Y0.83599
G1 X0.67105 Y0.53431
G1 X0.85779 Y0.00000
G1 X0.67105 Y-0.53431
G1 X0.19215 Y-0.83599
G1 X-0.37041 Y-0.77369
G1 X-0.77170 Y-0.37454
G4 P0 ; pause before line 
G1 F2000 ; MEWing speed 
G1 X0.00000 Y-30.00000
G4 P0 ; pause after line 
G1 F2000 ; loop speed
G1 X-0.77170 Y-0.37454
G1 X-0.37041 Y-0.77369
G1 X0.19215 Y-0.83599
G1 X0.67105 Y-0.53431
G1 X0.85779 Y0.00000
G1 X0.67105 Y0.53431
G1 X0.19215 Y0.83599
G1 X-0.37041 Y0.77369
G1 X-0.77170 Y0.37454
G1 X0.00000 Y0.00000
G4 P0 ; pause before line 
G1 F2000 ; MEWing speed 
G1 X0.00000 Y30.00000
G4 P0 ; pause after line 
G1 F2000 ; loop speed
G1 X-0.77170 Y0.37454
G1 X-0.37041 Y0.77369
G1 X0.19215 Y0.83599
G1 X0.67105 Y0.53431
G1 X0.85779 Y0.00000
G1 X0.67105 Y-0.53431
G1 X0.19215 Y-0.83599
G1 X-0.37041 Y-0.77369
G1 X-0.77170 Y-0.37454
G1 X0.00000 Y-0.00000
G4 P0 ; pause before line 
G1 F2000 ; MEWing speed 
G1 X0.00000 Y-30.00000
G4 P0 ; pause after line 
G1 F2000 ; loop speed
G1 X-0.77170 Y-0.37454
G1 X-0.37041 Y-0.77369
G1 X0.19215 Y-0.83599
G1 X0.67105 Y-0.53431
G1 X0.85779 Y0.00000
G1 X0.67105 Y0.53431
G1 X0.19215 Y0.83599
G1 X-0.37041 Y0.77369
G1 X-0.77170 Y0.37454
G1 X0.00000 Y0.00000
G4 P0 ; pause before line 
G1 F2000 ; MEWing speed 
G1 X0.00000 Y30.00000
G4 P0 ; pause after line 
G1 F2000 ; loop speed
G1 X-0.77170 Y0.37454
G1 X-0.37041 Y0.77369
G1 X0.19215 Y0.83599
G1 X0.67105 Y0.53431
G1 X0.85779 Y0.00000
G1 X0.67105 Y-0.53431
G1 X0.19215 Y-0.83599
G1 X-0.37041 Y-0.77369
G1 X-0.77170 Y-0.37454
G4 P0 ; pause before line 
G1 F2000 ; MEWing speed 
G1 X0.00000 Y-30.00000
G4 P0 ; pause after line 
G1 F2000 ; loop speed
G1 X-0.77170 Y-0.37454
G1 X-0.37041 Y-0.77369
G1 X0.19215 Y-0.83599
G1 X0.67105 Y-0.53431
G1 X0.85779 Y0.00000
G1 X0.67105 Y0.53431
G1 X0.19215 Y0.83599
G1 X-0.37041 Y0.77369
G1 X-0.77170 Y0.37454
G1 X0.00000 Y0.00000
G4 P0 ; pause before line 
G1 F2000 ; MEWing speed 
G1 X0.00000 Y30.00000
G4 P0 ; pause after line 
G1 F2000 ; loop speed
G1 X-0.77170 Y0.37454
G1 X-0.37041 Y0.77369
G1 X0.19215 Y0.83599
G1 X0.67105 Y0.53431
G1 X0.85779 Y0.00000
G1 X0.67105 Y-0.53431
G1 X0.19215 Y-0.83599
G1 X-0.37041 Y-0.77369
G1 X-0.77170 Y-0.37454
G4 P0 ; pause before line 
G1 F2000 ; MEWing speed 
G1 X0.00000 Y-30.00000
G4 P0 ; pause after line 
G1 F2000 ; loop speed
G1 X-0.77170 Y-0.37454
G1 X-0.37041 Y-0.77369
G1 X0.19215 Y-0.83599
G1 X0.67105 Y-0.53431
G1 X0.85779 Y0.00000
G1 X0.67105 Y0.53431
G1 X0.19215 Y0.83599
G1 X-0.37041 Y0.77369
G1 X-0.77170 Y0.37454
G4 P0 ; pause before line 
G1 F2000 ; MEWing speed 
G1 X0.00000 Y30.00000
G4 P0 ; pause after line 
G1 F2000 ; loop speed
G1 X-0.77170 Y0.37454
G1 X-0.37041 Y0.77369
G1 X0.19215 Y0.83599
G1 X0.67105 Y0.53431
G1 X0.85779 Y0.00000
G1 X0.67105 Y-0.53431
G1 X0.19215 Y-0.83599
G1 X-0.37041 Y-0.77369
G1 X-0.77170 Y-0.37454
G4 P0 ; pause before line 
G1 F2000 ; MEWing speed 
G1 X0.00000 Y-30.00000
G4 P0 ; pause after line 
G1 F2000 ; loop speed
G1 X-0.77170 Y-0.37454
G1 X-0.37041 Y-0.77369
G1 X0.19215 Y-0.83599
G1 X0.67105 Y-0.53431
G1 X0.85779 Y0.00000
G1 X0.67105 Y0.53431
G1 X0.19215 Y0.83599
G1 X-0.37041 Y0.77369
G1 X-0.77170 Y0.37454
G1 X0.00000 Y0.00000
G4 P0 ; pause before line 
G1 F2000 ; MEWing speed 
G1 X0.00000 Y30.00000
G4 P0 ; pause after line 
G1 F2000 ; loop speed
G1 X-0.77170 Y0.37454
G1 X-0.37041 Y0.77369
G1 X0.19215 Y0.83599
G1 X0.67105 Y0.53431
G1 X0.85779 Y0.00000
G1 X0.67105 Y-0.53431
G1 X0.19215 Y-0.83599
G1 X-0.37041 Y-0.77369
G1 X-0.77170 Y-0.37454
G4 P0 ; pause before line 
G1 F2000 ; MEWing speed 
G1 X0.00000 Y-30.00000
G4 P0 ; pause after line 
G1 F2000 ; loop speed
G1 X-0.77170 Y-0.37454
G1 X-0.37041 Y-0.77369
G1 X0.19215 Y-0.83599
G1 X0.67105 Y-0.53431
G1 X0.85779 Y0.00000
G1 X0.67105 Y0.53431
G1 X0.19215 Y0.83599
G1 X-0.37041 Y0.77369
G1 X-0.77170 Y0.37454
G1 X0.00000 Y0.00000
G4 P0 ; pause before line 
G1 F2000 ; MEWing speed 
G1 X0.00000 Y30.00000
G4 P0 ; pause after line 
G1 F2000 ; loop speed
G1 X-0.77170 Y0.37454
G1 X-0.37041 Y0.77369
G1 X0.19215 Y0.83599
G1 X0.67105 Y0.53431
G1 X0.85779 Y0.00000
G1 X0.67105 Y-0.53431
G1 X0.19215 Y-0.83599
G1 X-0.37041 Y-0.77369
G1 X-0.77170 Y-0.37454
G1 X-0.00000 Y-0.00000
G4 P0 ; pause before line 
G1 F2000 ; MEWing speed 
G1 X0.00000 Y-30.00000
G4 P0 ; pause after line 
G1 F2000 ; loop speed
G1 X-0.77170 Y-0.37454
G1 X-0.37041 Y-0.77369
G1 X0.19215 Y-0.83599
G1 X0.67105 Y-0.53431
G1 X0.85779 Y0.00000
G1 X0.67105 Y0.53431
G1 X0.19215 Y0.83599
G1 X-0.37041 Y0.77369
G1 X-0.77170 Y0.37454
G1 X0.00000 Y0.00000
G4 P0 ; pause before line 
G1 F2000 ; MEWing speed 
G1 X0.00000 Y30.00000
G4 P0 ; pause after line 
G1 F2000 ; loop speed
G1 X-0.77170 Y0.37454
G1 X-0.37041 Y0.77369
G1 X0.19215 Y0.83599
G1 X0.67105 Y0.53431
G1 X0.85779 Y0.00000
G1 X0.67105 Y-0.53431
G1 X0.19215 Y-0.83599
G1 X-0.37041 Y-0.77369
G1 X-0.77170 Y-0.37454
G1 X0.00000 Y-0.00000
G4 P0 ; pause before line 
G1 F2000 ; MEWing speed 
G1 X0.00000 Y-30.00000
G4 P0 ; pause after line 
G1 F2000 ; loop speed
G1 X-0.77170 Y-0.37454
G1 X-0.37041 Y-0.77369
G1 X0.19215 Y-0.83599
G1 X0.67105 Y-0.53431
G1 X0.85779 Y0.00000
G1 X0.67105 Y0.53431
G1 X0.19215 Y0.83599
G1 X-0.37041 Y0.77369
G1 X-0.77170 Y0.37454
G1 X0.00000 Y0.00000
G4 P0 ; pause before line 
G1 F2000 ; MEWing speed 
G1 X0.00000 Y30.00000
G4 P0 ; pause after line 
G1 F2000 ; loop speed
G1 X-0.77170 Y0.37454
G1 X-0.37041 Y0.77369
G1 X0.19215 Y0.83599
G1 X0.67105 Y0.53431
G1 X0.85779 Y0.00000
G1 X0.67105 Y-0.53431
G1 X0.19215 Y-0.83599
G1 X-0.37041 Y-0.77369
G1 X-0.77170 Y-0.37454
G1 X0.00000 Y-0.00000
G4 P0 ; pause before line 
G1 F2000 ; MEWing speed 
G1 X0.00000 Y-30.00000
G4 P0 ; pause after line 
G1 F2000 ; loop speed
G1 X-0.77170 Y-0.37454
G1 X-0.37041 Y-0.77369
G1 X0.19215 Y-0.83599
G1 X0.67105 Y-0.53431
G1 X0.85779 Y0.00000
G1 X0.67105 Y0.53431
G1 X0.19215 Y0.83599
G1 X-0.37041 Y0.77369
G1 X-0.77170 Y0.37454
G1 X-0.00000 Y0.00000
G4 P0 ; pause before line 
G1 F2000 ; MEWing speed 
G1 X0.00000 Y30.00000
G4 P0 ; pause after line 
G1 F2000 ; loop speed
G1 X-0.77170 Y0.37454
G1 X-0.37041 Y0.77369
G1 X0.19215 Y0.83599
G1 X0.67105 Y0.53431
G1 X0.85779 Y0.00000
G1 X0.67105 Y-0.53431
G1 X0.19215 Y-0.83599
G1 X-0.37041 Y-0.77369
G1 X-0.77170 Y-0.37454
G1 X0.00000 Y-0.00000
G4 P0 ; pause before line 
G1 F2000 ; MEWing speed 
G1 X0.00000 Y-30.00000
G4 P0 ; pause after line 
G1 F2000 ; loop speed
G1 X-0.77170 Y-0.37454
G1 X-0.37041 Y-0.77369
G1 X0.19215 Y-0.83599
G1 X0.67105 Y-0.53431
G1 X0.85779 Y0.00000
G1 X0.67105 Y0.53431
G1 X0.19215 Y0.83599
G1 X-0.37041 Y0.77369
G1 X-0.77170 Y0.37454
G4 P0 ; pause before line 
G1 F2000 ; MEWing speed 
G1 X0.00000 Y30.00000
G4 P0 ; pause after line 
G1 F2000 ; loop speed
G1 X-0.77170 Y0.37454
G1 X-0.37041 Y0.77369
G1 X0.19215 Y0.83599
G1 X0.67105 Y0.53431
G1 X0.85779 Y0.00000
G1 X0.67105 Y-0.53431
G1 X0.19215 Y-0.83599
G1 X-0.37041 Y-0.77369
G1 X-0.77170 Y-0.37454
G1 X0.00000 Y-0.00000
G4 P0 ; pause before line 
G1 F2000 ; MEWing speed 
G1 X0.00000 Y-30.00000
G4 P0 ; pause after line 
G1 F2000 ; loop speed
G1 X-0.77170 Y-0.37454
G1 X-0.37041 Y-0.77369
G1 X0.19215 Y-0.83599
G1 X0.67105 Y-0.53431
G1 X0.85779 Y0.00000
G1 X0.67105 Y0.53431
G1 X0.19215 Y0.83599
G1 X-0.37041 Y0.77369
G1 X-0.77170 Y0.37454
G4 P0 ; pause before line 
G1 F2000 ; MEWing speed 
G1 X0.00000 Y30.00000
G4 P0 ; pause after line 
G1 F2000 ; loop speed
G1 X-0.77170 Y0.37454
G1 X-0.37041 Y0.77369
G1 X0.19215 Y0.83599
G1 X0.67105 Y0.53431
G1 X0.85779 Y0.00000
G1 X0.67105 Y-0.53431
G1 X0.19215 Y-0.83599
G1 X-0.37041 Y-0.77369
G1 X-0.77170 Y-0.37454
G1 X-0.00000 Y-0.00000
G4 P0 ; pause before line 
G1 F2000 ; MEWing speed 
G1 X0.00000 Y-30.00000
G4 P0 ; pause after line 
G1 F2000 ; loop speed
G1 X-0.77170 Y-0.37454
G1 X-0.37041 Y-0.77369
G1 X0.19215 Y-0.83599
G1 X0.67105 Y-0.53431
G1 X0.85779 Y0.00000
G1 X0.67105 Y0.53431
G1 X0.19215 Y0.83599
G1 X-0.37041 Y0.77369
G1 X-0.77170 Y0.37454
G4 P0 ; pause before line 
G1 F2000 ; MEWing speed 
G1 X0.00000 Y30.00000
G4 P0 ; pause after line 
G1 F2000 ; loop speed
G1 X-0.77170 Y0.37454
G1 X-0.37041 Y0.77369
G1 X0.19215 Y0.83599
G1 X0.67105 Y0.53431
G1 X0.85779 Y0.00000
G1 X0.67105 Y-0.53431
G1 X0.19215 Y-0.83599
G1 X-0.37041 Y-0.77369
G1 X-0.77170 Y-0.37454
G1 X0.00000 Y-0.00000
G4 P0 ; pause before line 
G1 F2000 ; MEWing speed 
G1 X0.00000 Y-30.00000
G4 P0 ; pause after line 
G1 F2000 ; loop speed
G1 X-0.77170 Y-0.37454
G1 X-0.37041 Y-0.77369
G1 X0.19215 Y-0.83599
G1 X0.67105 Y-0.53431
G1 X0.85779 Y0.00000
G1 X0.67105 Y0.53431
G1 X0.19215 Y0.83599
G1 X-0.37041 Y0.77369
G1 X-0.77170 Y0.37454
G4 P0 ; pause before line 
G1 F2000 ; MEWing speed 
G1 X0.00000 Y30.00000
G4 P0 ; pause after line 
G1 F2000 ; loop speed
G1 X-0.77170 Y0.37454
G1 X-0.37041 Y0.77369
G1 X0.19215 Y0.83599
G1 X0.67105 Y0.53431
G1 X0.85779 Y0.00000
G1 X0.67105 Y-0.53431
G1 X0.19215 Y-0.83599
G1 X-0.37041 Y-0.77369
G1 X-0.77170 Y-0.37454
G1 X0.00000 Y-0.00000
G4 P0 ; pause before line 
G1 F2000 ; MEWing speed 
G1 X0.00000 Y-30.00000
G4 P0 ; pause after line 
G1 F2000 ; loop speed
G1 X-0.77170 Y-0.37454
G1 X-0.37041 Y-0.77369
G1 X0.19215 Y-0.83599
G1 X0.67105 Y-0.53431
G1 X0.85779 Y0.00000
G1 X0.67105 Y0.53431
G1 X0.19215 Y0.83599
G1 X-0.37041 Y0.77369
G1 X-0.77170 Y0.37454
G1 X-0.00000 Y0.00000
G4 P0 ; pause before line 
G1 F2000 ; MEWing speed 
G1 X0.00000 Y30.00000
G4 P0 ; pause after line 
G1 F2000 ; loop speed
G1 X-0.77170 Y0.37454
G1 X-0.37041 Y0.77369
G1 X0.19215 Y0.83599
G1 X0.67105 Y0.53431
G1 X0.85779 Y0.00000
G1 X0.67105 Y-0.53431
G1 X0.19215 Y-0.83599
G1 X-0.37041 Y-0.77369
G1 X-0.77170 Y-0.37454
G1 X0.00000 Y-0.00000
G4 P0 ; pause before line 
G1 F2000 ; MEWing speed 
G1 X0.00000 Y-30.00000
G4 P0 ; pause after line 
G1 F2000 ; loop speed
G1 X-0.77170 Y-0.37454
G1 X-0.37041 Y-0.77369
G1 X0.19215 Y-0.83599
G1 X0.67105 Y-0.53431
G1 X0.85779 Y0.00000
G1 X0.67105 Y0.53431
G1 X0.19215 Y0.83599
G1 X-0.37041 Y0.77369
G1 X-0.77170 Y0.37454
G4 P0 ; pause before line 
G1 F2000 ; MEWing speed 
G1 X0.00000 Y30.00000
G4 P0 ; pause after line 
G1 F2000 ; loop speed
G1 X-0.77170 Y0.37454
G1 X-0.37041 Y0.77369
G1 X0.19215 Y0.83599
G1 X0.67105 Y0.53431
G1 X0.85779 Y0.00000
G1 X0.67105 Y-0.53431
G1 X0.19215 Y-0.83599
G1 X-0.37041 Y-0.77369
G1 X-0.77170 Y-0.37454
G1 X0.00000 Y-0.00000
G4 P0 ; pause before line 
G1 F2000 ; MEWing speed 
G1 X0.00000 Y-30.00000
G4 P0 ; pause after line 
G1 F2000 ; loop speed
G1 X-0.77170 Y-0.37454
G1 X-0.37041 Y-0.77369
G1 X0.19215 Y-0.83599
G1 X0.67105 Y-0.53431
G1 X0.85779 Y0.00000
G1 X0.67105 Y0.53431
G1 X0.19215 Y0.83599
G1 X-0.37041 Y0.77369
G1 X-0.77170 Y0.37454
G4 P0 ; pause before line 
G1 F2000 ; MEWing speed 
G1 X0.00000 Y30.00000
G4 P0 ; pause after line 
G1 F2000 ; loop speed
G1 X-0.77170 Y0.37454
G1 X-0.37041 Y0.77369
G1 X0.19215 Y0.83599
G1 X0.67105 Y0.53431
G1 X0.85779 Y0.00000
G1 X0.67105 Y-0.53431
G1 X0.19215 Y-0.83599
G1 X-0.37041 Y-0.77369
G1 X-0.77170 Y-0.37454
G1 X-0.00000 Y-0.00000
G4 P0 ; pause before line 
G1 F2000 ; MEWing speed 
G1 X0.00000 Y-30.00000
G4 P0 ; pause after line 
G1 F2000 ; loop speed
G1 X-0.77170 Y-0.37454
G1 X-0.37041 Y-0.77369
G1 X0.19215 Y-0.83599
G1 X0.67105 Y-0.53431
G1 X0.85779 Y0.00000
G1 X0.67105 Y0.53431
G1 X0.19215 Y0.83599
G1 X-0.37041 Y0.77369
G1 X-0.77170 Y0.37454
G4 P0 ; pause before line 
G1 F2000 ; MEWing speed 
G1 X0.00000 Y30.00000
G4 P0 ; pause after line 
G1 F2000 ; loop speed
G1 X-0.77170 Y0.37454
G1 X-0.37041 Y0.77369
G1 X0.19215 Y0.83599
G1 X0.67105 Y0.53431
G1 X0.85779 Y0.00000
G1 X0.67105 Y-0.53431
G1 X0.19215 Y-0.83599
G1 X-0.37041 Y-0.77369
G1 X-0.77170 Y-0.37454
G1 X0.00000 Y-0.00000
G4 P0 ; pause before line 
G1 F2000 ; MEWing speed 
G1 X0.00000 Y-30.00000
G4 P0 ; pause after line 
G1 F2000 ; loop speed
G1 X-0.77170 Y-0.37454
G1 X-0.37041 Y-0.77369
G1 X0.19215 Y-0.83599
G1 X0.67105 Y-0.53431
G1 X0.85779 Y0.00000
G1 X0.67105 Y0.53431
G1 X0.19215 Y0.83599
G1 X-0.37041 Y0.77369
G1 X-0.77170 Y0.37454
G4 P0 ; pause before line 
G1 F2000 ; MEWing speed 
G1 X0.00000 Y30.00000
G4 P0 ; pause after line 
G1 F2000 ; loop speed
G1 X-0.77170 Y0.37454
G1 X-0.37041 Y0.77369
G1 X0.19215 Y0.83599
G1 X0.67105 Y0.53431
G1 X0.85779 Y0.00000
G1 X0.67105 Y-0.53431
G1 X0.19215 Y-0.83599
G1 X-0.37041 Y-0.77369
G1 X-0.77170 Y-0.37454
G1 X-0.00000 Y-0.00000
G4 P0 ; pause before line 
G1 F2000 ; MEWing speed 
G1 X0.00000 Y-30.00000
G4 P0 ; pause after line 
G1 F2000 ; loop speed
G1 X-0.77170 Y-0.37454
G1 X-0.37041 Y-0.77369
G1 X0.19215 Y-0.83599
G1 X0.67105 Y-0.53431
G1 X0.85779 Y0.00000
G1 X0.67105 Y0.53431
G1 X0.19215 Y0.83599
G1 X-0.37041 Y0.77369
G1 X-0.77170 Y0.37454
G4 P0 ; pause before line 
G1 F2000 ; MEWing speed 
G1 X0.00000 Y30.00000
G4 P0 ; pause after line 
G1 F2000 ; loop speed
G1 X-0.77170 Y0.37454
G1 X-0.37041 Y0.77369
G1 X0.19215 Y0.83599
G1 X0.67105 Y0.53431
G1 X0.85779 Y0.00000
G1 X0.67105 Y-0.53431
G1 X0.19215 Y-0.83599
G1 X-0.37041 Y-0.77369
G1 X-0.77170 Y-0.37454
G1 X0.00000 Y-0.00000
G4 P0 ; pause before line 
G1 F2000 ; MEWing speed 
G1 X0.00000 Y-30.00000
G4 P0 ; pause after line 
G1 F2000 ; loop speed
G1 X-0.77170 Y-0.37454
G1 X-0.37041 Y-0.77369
G1 X0.19215 Y-0.83599
G1 X0.67105 Y-0.53431
G1 X0.85779 Y0.00000
G1 X0.67105 Y0.53431
G1 X0.19215 Y0.83599
G1 X-0.37041 Y0.77369
G1 X-0.77170 Y0.37454
G4 P0 ; pause before line 
G1 F2000 ; MEWing speed 
G1 X0.00000 Y30.00000
G4 P0 ; pause after line 
G1 F2000 ; loop speed
G1 X-0.77170 Y0.37454
G1 X-0.37041 Y0.77369
G1 X0.19215 Y0.83599
G1 X0.67105 Y0.53431
G1 X0.85779 Y0.00000
G1 X0.67105 Y-0.53431
G1 X0.19215 Y-0.83599
G1 X-0.37041 Y-0.77369
G1 X-0.77170 Y-0.37454
G1 X0.00000 Y3.30000


; print finish - save home
G28
