# Supplementary material for: Cryo-Electrohydrodynamic Jetting of Aqueous Silk Fibroin Solutions
Source: ACS Biomater Sci Eng. 2023 Nov 21;10(3):1843–55. doi: 10.1021/acsbiomaterials.3c00851 (PMC10934238; doi:10.1021/acsbiomaterials.3c00851)
Supplement: Supplementary file 2 — ab3c00851_si_002.zip [file ab3c00851_si_002.zip › Supporting G-Code/G-Code S5_Wall_2-60_0.01.gcode]

; Ander Reizabal 
; 2022-04-03
; DaltonLab, Eugene, US
; Square scaffold 20x20_0.5 um interspace

; Main Parameters
G21 ; (Set Units to Millimeters)

; Printhead begining possition
;G28	; (Move to Origin - Home)
G90 
G1 Z10 F3000 ; save Z height
G1 Y100 F3000 ; (avoid light collision)
G1 X23 F3000; (nozzle left back corner)
G1 Z20 
PAUSE ; clean the nozzle to remove all the visible solution - then write 'restart' 


; Set values
G1 Z1.5 ; NTCD (mm)

PAUSE ; whait the jet top be generated - write 'restart' to continue the print


G1 F2000 ; set feedrate (mm/min)
G91 ; relative positioning

; Jet loading and stabilization
G1 Y-45 
G1 Y45
G1 Y-45
G1 X1
G1 Y45
G1 X1
G1 Y-45
G1 X1
G1 Y45
G1 X1
G1 Y-45
G1 X1
G1 Y45
G1 X1
G1 Y-45
G1 X1
G1 Y45
G1 X1
G1 Y-42

; GLASS SLIDE transition
G1 X5


;Start Print

; STACKING_2
G1 Y40
G1 Z0.01
G1 Y-40
G1 Z-0.01

; transition
G1 X2

; STACKING_2
G1 Y40
G1 Z0.01
G1 Y-40
G1 Z-0.01

; transition
G1 X2

; STACKING_2
G1 Y40
G1 Z0.01
G1 Y-40
G1 Z-0.01

; transition
G1 X2

; STACKING_4
G1 Y40
G1 Z0.01
G1 Y-40
G1 Z0.01
G1 Y40
G1 Z0.01
G1 Y-40
G1 Z-0.03

; transition
G1 X2

; STACKING_4
G1 Y40
G1 Z0.01
G1 Y-40
G1 Z0.01
G1 Y40
G1 Z0.01
G1 Y-40
G1 Z-0.03

; transition
G1 X2

; STACKING_4
G1 Y40
G1 Z0.01
G1 Y-40
G1 Z0.01
G1 Y40
G1 Z0.01
G1 Y-40
G1 Z-0.03

; transition
G1 X2

; STACKING_10
G1 Y40
G1 Z0.01
G1 Y-40
G1 Z0.01
G1 Y40
G1 Z0.01
G1 Y-40
G1 Z0.01
G1 Y40
G1 Z0.01
G1 Y-40
G1 Z0.01
G1 Y40
G1 Z0.01
G1 Y-40
G1 Z0.01
G1 Y40
G1 Z0.01
G1 Y-40
G1 Z-0.09

; transition
G1 X2

; STACKING_10
G1 Y40
G1 Z0.01
G1 Y-40
G1 Z0.01
G1 Y40
G1 Z0.01
G1 Y-40
G1 Z0.01
G1 Y40
G1 Z0.01
G1 Y-40
G1 Z0.01
G1 Y40
G1 Z0.01
G1 Y-40
G1 Z0.01
G1 Y40
G1 Z0.01
G1 Y-40
G1 Z-0.09

; transition
G1 X2

; STACKING_10
G1 Y40
G1 Z0.01
G1 Y-40
G1 Z0.01
G1 Y40
G1 Z0.01
G1 Y-40
G1 Z0.01
G1 Y40
G1 Z0.01
G1 Y-40
G1 Z0.01
G1 Y40
G1 Z0.01
G1 Y-40
G1 Z0.01
G1 Y40
G1 Z0.01
G1 Y-40
G1 Z-0.09

; transition
G1 X2

; STACKING_20
G1 Y40
G1 Z0.01
G1 Y-40
G1 Z0.01
G1 Y40
G1 Z0.01
G1 Y-40
G1 Z0.01
G1 Y40
G1 Z0.01
G1 Y-40
G1 Z0.01
G1 Y40
G1 Z0.01
G1 Y-40
G1 Z0.01
G1 Y40
G1 Z0.01
G1 Y-40
G1 Z0.01
G1 Y40
G1 Z0.01
G1 Y-40
G1 Z0.01
G1 Y40
G1 Z0.01
G1 Y-40
G1 Z0.01
G1 Y40
G1 Z0.01
G1 Y-40
G1 Z0.01
G1 Y40
G1 Z0.01
G1 Y-40
G1 Z0.01
G1 Y40
G1 Z0.01
G1 Y-40
G1 Z-0.19

; transition
G1 X2

; STACKING_20
G1 Y40
G1 Z0.01
G1 Y-40
G1 Z0.01
G1 Y40
G1 Z0.01
G1 Y-40
G1 Z0.01
G1 Y40
G1 Z0.01
G1 Y-40
G1 Z0.01
G1 Y40
G1 Z0.01
G1 Y-40
G1 Z0.01
G1 Y40
G1 Z0.01
G1 Y-40
G1 Z0.01
G1 Y40
G1 Z0.01
G1 Y-40
G1 Z0.01
G1 Y40
G1 Z0.01
G1 Y-40
G1 Z0.01
G1 Y40
G1 Z0.01
G1 Y-40
G1 Z0.01
G1 Y40
G1 Z0.01
G1 Y-40
G1 Z0.01
G1 Y40
G1 Z0.01
G1 Y-40
G1 Z-0.19

; transition
G1 X2

; STACKING_20
G1 Y40
G1 Z0.01
G1 Y-40
G1 Z0.01
G1 Y40
G1 Z0.01
G1 Y-40
G1 Z0.01
G1 Y40
G1 Z0.01
G1 Y-40
G1 Z0.01
G1 Y40
G1 Z0.01
G1 Y-40
G1 Z0.01
G1 Y40
G1 Z0.01
G1 Y-40
G1 Z0.01
G1 Y40
G1 Z0.01
G1 Y-40
G1 Z0.01
G1 Y40
G1 Z0.01
G1 Y-40
G1 Z0.01
G1 Y40
G1 Z0.01
G1 Y-40
G1 Z0.01
G1 Y40
G1 Z0.01
G1 Y-40
G1 Z0.01
G1 Y40
G1 Z0.01
G1 Y-40
G1 Z-0.19

; transition
G1 X2

; STACKING_40
G1 Y40
G1 Z0.01
G1 Y-40
G1 Z0.01
G1 Y40
G1 Z0.01
G1 Y-40
G1 Z0.01
G1 Y40
G1 Z0.01
G1 Y-40
G1 Z0.01
G1 Y40
G1 Z0.01
G1 Y-40
G1 Z0.01
G1 Y40
G1 Z0.01
G1 Y-40
G1 Z0.01
G1 Y40
G1 Z0.01
G1 Y-40
G1 Z0.01
G1 Y40
G1 Z0.01
G1 Y-40
G1 Z0.01
G1 Y40
G1 Z0.01
G1 Y-40
G1 Z0.01
G1 Y40
G1 Z0.01
G1 Y-40
G1 Z0.01
G1 Y40
G1 Z0.01
G1 Y-40
G1 Z0.01
G1 Y40
G1 Z0.01
G1 Y-40
G1 Z0.01
G1 Y40
G1 Z0.01
G1 Y-40
G1 Z0.01
G1 Y40
G1 Z0.01
G1 Y-40
G1 Z0.01
G1 Y40
G1 Z0.01
G1 Y-40
G1 Z0.01
G1 Y40
G1 Z0.01
G1 Y-40
G1 Z0.01
G1 Y40
G1 Z0.01
G1 Y-40
G1 Z0.01
G1 Y40
G1 Z0.01
G1 Y-40
G1 Z0.01
G1 Y40
G1 Z0.01
G1 Y-40
G1 Z0.01
G1 Y40
G1 Z0.01
G1 Y-40
G1 Z0.01
G1 Y40
G1 Z0.01
G1 Y-40
G1 Z-0.39


; transition
G1 X2

; STACKING_40
G1 Y40
G1 Z0.01
G1 Y-40
G1 Z0.01
G1 Y40
G1 Z0.01
G1 Y-40
G1 Z0.01
G1 Y40
G1 Z0.01
G1 Y-40
G1 Z0.01
G1 Y40
G1 Z0.01
G1 Y-40
G1 Z0.01
G1 Y40
G1 Z0.01
G1 Y-40
G1 Z0.01
G1 Y40
G1 Z0.01
G1 Y-40
G1 Z0.01
G1 Y40
G1 Z0.01
G1 Y-40
G1 Z0.01
G1 Y40
G1 Z0.01
G1 Y-40
G1 Z0.01
G1 Y40
G1 Z0.01
G1 Y-40
G1 Z0.01
G1 Y40
G1 Z0.01
G1 Y-40
G1 Z0.01
G1 Y40
G1 Z0.01
G1 Y-40
G1 Z0.01
G1 Y40
G1 Z0.01
G1 Y-40
G1 Z0.01
G1 Y40
G1 Z0.01
G1 Y-40
G1 Z0.01
G1 Y40
G1 Z0.01
G1 Y-40
G1 Z0.01
G1 Y40
G1 Z0.01
G1 Y-40
G1 Z0.01
G1 Y40
G1 Z0.01
G1 Y-40
G1 Z0.01
G1 Y40
G1 Z0.01
G1 Y-40
G1 Z0.01
G1 Y40
G1 Z0.01
G1 Y-40
G1 Z0.01
G1 Y40
G1 Z0.01
G1 Y-40
G1 Z0.01
G1 Y40
G1 Z0.01
G1 Y-40
G1 Z-0.39

; transition
G1 X2

; STACKING_40
G1 Y40
G1 Z0.01
G1 Y-40
G1 Z0.01
G1 Y40
G1 Z0.01
G1 Y-40
G1 Z0.01
G1 Y40
G1 Z0.01
G1 Y-40
G1 Z0.01
G1 Y40
G1 Z0.01
G1 Y-40
G1 Z0.01
G1 Y40
G1 Z0.01
G1 Y-40
G1 Z0.01
G1 Y40
G1 Z0.01
G1 Y-40
G1 Z0.01
G1 Y40
G1 Z0.01
G1 Y-40
G1 Z0.01
G1 Y40
G1 Z0.01
G1 Y-40
G1 Z0.01
G1 Y40
G1 Z0.01
G1 Y-40
G1 Z0.01
G1 Y40
G1 Z0.01
G1 Y-40
G1 Z0.01
G1 Y40
G1 Z0.01
G1 Y-40
G1 Z0.01
G1 Y40
G1 Z0.01
G1 Y-40
G1 Z0.01
G1 Y40
G1 Z0.01
G1 Y-40
G1 Z0.01
G1 Y40
G1 Z0.01
G1 Y-40
G1 Z0.01
G1 Y40
G1 Z0.01
G1 Y-40
G1 Z0.01
G1 Y40
G1 Z0.01
G1 Y-40
G1 Z0.01
G1 Y40
G1 Z0.01
G1 Y-40
G1 Z0.01
G1 Y40
G1 Z0.01
G1 Y-40
G1 Z0.01
G1 Y40
G1 Z0.01
G1 Y-40
G1 Z0.01
G1 Y40
G1 Z0.01
G1 Y-40
G1 Z-0.39

; transition
G1 X2

; STACKING_60
G1 Y40
G1 Z0.01
G1 Y-40
G1 Z0.01
G1 Y40
G1 Z0.01
G1 Y-40
G1 Z0.01
G1 Y40
G1 Z0.01
G1 Y-40
G1 Z0.01
G1 Y40
G1 Z0.01
G1 Y-40
G1 Z0.01
G1 Y40
G1 Z0.01
G1 Y-40
G1 Z0.01
G1 Y40
G1 Z0.01
G1 Y-40
G1 Z0.01
G1 Y40
G1 Z0.01
G1 Y-40
G1 Z0.01
G1 Y40
G1 Z0.01
G1 Y-40
G1 Z0.01
G1 Y40
G1 Z0.01
G1 Y-40
G1 Z0.01
G1 Y40
G1 Z0.01
G1 Y-40
G1 Z0.01
G1 Y40
G1 Z0.01
G1 Y-40
G1 Z0.01
G1 Y40
G1 Z0.01
G1 Y-40
G1 Z0.01
G1 Y40
G1 Z0.01
G1 Y-40
G1 Z0.01
G1 Y40
G1 Z0.01
G1 Y-40
G1 Z0.01
G1 Y40
G1 Z0.01
G1 Y-40
G1 Z0.01
G1 Y40
G1 Z0.01
G1 Y-40
G1 Z0.01
G1 Y40
G1 Z0.01
G1 Y-40
G1 Z0.01
G1 Y40
G1 Z0.01
G1 Y-40
G1 Z0.01
G1 Y40
G1 Z0.01
G1 Y-40
G1 Z0.01
G1 Y40
G1 Z0.01
G1 Y-40
G1 Z0.01
G1 Y40
G1 Z0.01
G1 Y-40
G1 Z0.01
G1 Y40
G1 Z0.01
G1 Y-40
G1 Z0.01
G1 Y40
G1 Z0.01
G1 Y-40
G1 Z0.01
G1 Y40
G1 Z0.01
G1 Y-40
G1 Z0.01
G1 Y40
G1 Z0.01
G1 Y-40
G1 Z0.01
G1 Y40
G1 Z0.01
G1 Y-40
G1 Z0.01
G1 Y40
G1 Z0.01
G1 Y-40
G1 Z0.01
G1 Y40
G1 Z0.01
G1 Y-40
G1 Z0.01
G1 Y40
G1 Z0.01
G1 Y-40
G1 Z0.01
G1 Y40
G1 Z0.01
G1 Y-40
G1 Z-0.59

; transition
G1 X2

; STACKING_60
G1 Y40
G1 Z0.01
G1 Y-40
G1 Z0.01
G1 Y40
G1 Z0.01
G1 Y-40
G1 Z0.01
G1 Y40
G1 Z0.01
G1 Y-40
G1 Z0.01
G1 Y40
G1 Z0.01
G1 Y-40
G1 Z0.01
G1 Y40
G1 Z0.01
G1 Y-40
G1 Z0.01
G1 Y40
G1 Z0.01
G1 Y-40
G1 Z0.01
G1 Y40
G1 Z0.01
G1 Y-40
G1 Z0.01
G1 Y40
G1 Z0.01
G1 Y-40
G1 Z0.01
G1 Y40
G1 Z0.01
G1 Y-40
G1 Z0.01
G1 Y40
G1 Z0.01
G1 Y-40
G1 Z0.01
G1 Y40
G1 Z0.01
G1 Y-40
G1 Z0.01
G1 Y40
G1 Z0.01
G1 Y-40
G1 Z0.01
G1 Y40
G1 Z0.01
G1 Y-40
G1 Z0.01
G1 Y40
G1 Z0.01
G1 Y-40
G1 Z0.01
G1 Y40
G1 Z0.01
G1 Y-40
G1 Z0.01
G1 Y40
G1 Z0.01
G1 Y-40
G1 Z0.01
G1 Y40
G1 Z0.01
G1 Y-40
G1 Z0.01
G1 Y40
G1 Z0.01
G1 Y-40
G1 Z0.01
G1 Y40
G1 Z0.01
G1 Y-40
G1 Z0.01
G1 Y40
G1 Z0.01
G1 Y-40
G1 Z0.01
G1 Y40
G1 Z0.01
G1 Y-40
G1 Z0.01
G1 Y40
G1 Z0.01
G1 Y-40
G1 Z0.01
G1 Y40
G1 Z0.01
G1 Y-40
G1 Z0.01
G1 Y40
G1 Z0.01
G1 Y-40
G1 Z0.01
G1 Y40
G1 Z0.01
G1 Y-40
G1 Z0.01
G1 Y40
G1 Z0.01
G1 Y-40
G1 Z0.01
G1 Y40
G1 Z0.01
G1 Y-40
G1 Z0.01
G1 Y40
G1 Z0.01
G1 Y-40
G1 Z0.01
G1 Y40
G1 Z0.01
G1 Y-40
G1 Z0.01
G1 Y40
G1 Z0.01
G1 Y-40
G1 Z-0.59

; transition
G1 X2

; STACKING_60
G1 Y40
G1 Z0.01
G1 Y-40
G1 Z0.01
G1 Y40
G1 Z0.01
G1 Y-40
G1 Z0.01
G1 Y40
G1 Z0.01
G1 Y-40
G1 Z0.01
G1 Y40
G1 Z0.01
G1 Y-40
G1 Z0.01
G1 Y40
G1 Z0.01
G1 Y-40
G1 Z0.01
G1 Y40
G1 Z0.01
G1 Y-40
G1 Z0.01
G1 Y40
G1 Z0.01
G1 Y-40
G1 Z0.01
G1 Y40
G1 Z0.01
G1 Y-40
G1 Z0.01
G1 Y40
G1 Z0.01
G1 Y-40
G1 Z0.01
G1 Y40
G1 Z0.01
G1 Y-40
G1 Z0.01
G1 Y40
G1 Z0.01
G1 Y-40
G1 Z0.01
G1 Y40
G1 Z0.01
G1 Y-40
G1 Z0.01
G1 Y40
G1 Z0.01
G1 Y-40
G1 Z0.01
G1 Y40
G1 Z0.01
G1 Y-40
G1 Z0.01
G1 Y40
G1 Z0.01
G1 Y-40
G1 Z0.01
G1 Y40
G1 Z0.01
G1 Y-40
G1 Z0.01
G1 Y40
G1 Z0.01
G1 Y-40
G1 Z0.01
G1 Y40
G1 Z0.01
G1 Y-40
G1 Z0.01
G1 Y40
G1 Z0.01
G1 Y-40
G1 Z0.01
G1 Y40
G1 Z0.01
G1 Y-40
G1 Z0.01
G1 Y40
G1 Z0.01
G1 Y-40
G1 Z0.01
G1 Y40
G1 Z0.01
G1 Y-40
G1 Z0.01
G1 Y40
G1 Z0.01
G1 Y-40
G1 Z0.01
G1 Y40
G1 Z0.01
G1 Y-40
G1 Z0.01
G1 Y40
G1 Z0.01
G1 Y-40
G1 Z0.01
G1 Y40
G1 Z0.01
G1 Y-40
G1 Z0.01
G1 Y40
G1 Z0.01
G1 Y-40
G1 Z0.01
G1 Y40
G1 Z0.01
G1 Y-40
G1 Z0.01
G1 Y40
G1 Z0.01
G1 Y-40
G1 Z0.01
G1 Y40
G1 Z0.01
G1 Y-40
G1 Z-0.59

; HOME
G28
