# Supplementary material for: Cryo-Electrohydrodynamic Jetting of Aqueous Silk Fibroin Solutions
Source: ACS Biomater Sci Eng. 2023 Nov 21;10(3):1843–55. doi: 10.1021/acsbiomaterials.3c00851 (PMC10934238; doi:10.1021/acsbiomaterials.3c00851)
Supplement: Supplementary file 2 — ab3c00851_si_002.zip [file ab3c00851_si_002.zip › Supporting G-Code/G-Code S8_Decagonal scaffold_multilayer.gcode]

; Ander Reizabal 
; 2022-04-03
; DaltonLab, Eugene, US
; Square scaffold 20x20_0.5 um interspace

; Main Parameters
G21 ; (Set Units to Millimeters)

; Printhead begining possition
;G28	; (Move to Origin - Home)
G90 
G1 Z10 F3000 ; save Z height
G1 Y100 F3000 ; (avoid light collision)
G1 X23 F3000; (nozzle left back corner)
G1 Z20 
PAUSE ; clean the nozzle to remove all the visible solution - then write 'restart' 


; Set values
G1 Z1.5 ; NTCD (mm)

PAUSE ; whait the jet top be generated - write 'restart' to continue the print


G1 F2000 ; set feedrate (mm/min)
G91 ; relative positioning

; Jet loading and stabilization
G1 Y-45 
G1 Y45
G1 Y-45
G1 X1
G1 Y45
G1 X1
G1 Y-45
G1 X1
G1 Y45
G1 X1
G1 Y-45
G1 X1
G1 Y45
G1 X1
G1 Y-45
G1 X1
G1 Y45
G1 X1
G1 Y-42

; GLASS SLIDE transition
G1 X5


;Start Print

;Decagonal scaffold

G1 X0.00000 Y0.00000
G1 X0.00000 Y2.80000
G1 X4.00000 Y0.00000

;Layer 1:

G1 X2.69088 Y0.00000
G1 X11.61824 Y0.00000
G1 X0.08000 Y-0.38000
G1 X0.22000 Y-0.32000
G1 X0.32000 Y-0.22000
G1 X0.38000 Y-0.08000
G1 X0.38000 Y0.08000
G1 X0.32000 Y0.22000
G1 X0.22000 Y0.32000
G1 X0.08000 Y0.38000
G1 X-0.08000 Y0.38000
G1 X-0.22000 Y0.32000
G1 X-0.32000 Y0.22000
G1 X-0.38000 Y0.08000
G1 X-0.38000 Y-0.08000
G1 X-0.32000 Y-0.22000
G1 X-0.18000 Y-0.32000
G1 X-0.12000 Y0.12000
G1 X-11.61824 Y0.00000
G1 X-0.58000 Y-0.38000
G1 X-0.22000 Y-0.32000
G1 X-0.32000 Y-0.22000
G1 X-0.38000 Y-0.08000
G1 X-0.38000 Y0.08000
G1 X-0.32000 Y0.22000
G1 X-0.22000 Y0.32000
G1 X-0.08000 Y0.38000
G1 X0.08000 Y0.38000
G1 X0.22000 Y0.32000
G1 X0.32000 Y0.22000
G1 X0.38000 Y0.08000
G1 X0.38000 Y-0.08000
G1 X0.32000 Y-0.22000
G1 X0.18000 Y-0.32000
G1 X-0.01517 Y0.12000
G1 X12.88858 Y0.00000
G1 X0.08000 Y-0.38000
G1 X0.22000 Y-0.32000
G1 X0.32000 Y-0.22000
G1 X0.38000 Y-0.08000
G1 X0.38000 Y0.08000
G1 X0.32000 Y0.22000
G1 X0.22000 Y0.32000
G1 X0.08000 Y0.38000
G1 X-0.08000 Y0.38000
G1 X-0.22000 Y0.32000
G1 X-0.32000 Y0.22000
G1 X-0.38000 Y0.08000
G1 X-0.38000 Y-0.08000
G1 X-0.32000 Y-0.22000
G1 X-0.18000 Y-0.32000
G1 X-0.12000 Y0.12000
G1 X-12.88858 Y0.00000
G1 X-0.58000 Y-0.38000
G1 X-0.22000 Y-0.32000
G1 X-0.32000 Y-0.22000
G1 X-0.38000 Y-0.08000
G1 X-0.38000 Y0.08000
G1 X-0.32000 Y0.22000
G1 X-0.22000 Y0.32000
G1 X-0.08000 Y0.38000
G1 X0.08000 Y0.38000
G1 X0.22000 Y0.32000
G1 X0.32000 Y0.22000
G1 X0.38000 Y0.08000
G1 X0.38000 Y-0.08000
G1 X0.32000 Y-0.22000
G1 X0.18000 Y-0.32000
G1 X-0.03732 Y0.12000
G1 X14.20322 Y0.00000
G1 X0.08000 Y-0.38000
G1 X0.22000 Y-0.32000
G1 X0.32000 Y-0.22000
G1 X0.38000 Y-0.08000
G1 X0.38000 Y0.08000
G1 X0.32000 Y0.22000
G1 X0.22000 Y0.32000
G1 X0.08000 Y0.38000
G1 X-0.08000 Y0.38000
G1 X-0.22000 Y0.32000
G1 X-0.32000 Y0.22000
G1 X-0.38000 Y0.08000
G1 X-0.38000 Y-0.08000
G1 X-0.32000 Y-0.22000
G1 X-0.18000 Y-0.32000
G1 X-0.12000 Y0.12000
G1 X-14.20322 Y0.00000
G1 X-0.58000 Y-0.38000
G1 X-0.22000 Y-0.32000
G1 X-0.32000 Y-0.22000
G1 X-0.38000 Y-0.08000
G1 X-0.38000 Y0.08000
G1 X-0.32000 Y0.22000
G1 X-0.22000 Y0.32000
G1 X-0.08000 Y0.38000
G1 X0.08000 Y0.38000
G1 X0.22000 Y0.32000
G1 X0.32000 Y0.22000
G1 X0.38000 Y0.08000
G1 X0.38000 Y-0.08000
G1 X0.32000 Y-0.22000
G1 X0.18000 Y-0.32000
G1 X-0.03327 Y0.12000
G1 X15.50977 Y0.00000
G1 X0.08000 Y-0.38000
G1 X0.22000 Y-0.32000
G1 X0.32000 Y-0.22000
G1 X0.38000 Y-0.08000
G1 X0.38000 Y0.08000
G1 X0.32000 Y0.22000
G1 X0.22000 Y0.32000
G1 X0.08000 Y0.38000
G1 X-0.08000 Y0.38000
G1 X-0.22000 Y0.32000
G1 X-0.32000 Y0.22000
G1 X-0.38000 Y0.08000
G1 X-0.38000 Y-0.08000
G1 X-0.32000 Y-0.22000
G1 X-0.18000 Y-0.32000
G1 X-0.12000 Y0.12000
G1 X-15.50977 Y0.00000
G1 X-0.58000 Y-0.38000
G1 X-0.22000 Y-0.32000
G1 X-0.32000 Y-0.22000
G1 X-0.38000 Y-0.08000
G1 X-0.38000 Y0.08000
G1 X-0.32000 Y0.22000
G1 X-0.22000 Y0.32000
G1 X-0.08000 Y0.38000
G1 X0.08000 Y0.38000
G1 X0.22000 Y0.32000
G1 X0.32000 Y0.22000
G1 X0.38000 Y0.08000
G1 X0.38000 Y-0.08000
G1 X0.32000 Y-0.22000
G1 X0.18000 Y-0.32000
G1 X-0.00318 Y0.12000
G1 X16.75612 Y0.00000
G1 X0.08000 Y-0.38000
G1 X0.22000 Y-0.32000
G1 X0.32000 Y-0.22000
G1 X0.38000 Y-0.08000
G1 X0.38000 Y0.08000
G1 X0.32000 Y0.22000
G1 X0.22000 Y0.32000
G1 X0.08000 Y0.38000
G1 X-0.08000 Y0.38000
G1 X-0.22000 Y0.32000
G1 X-0.32000 Y0.22000
G1 X-0.38000 Y0.08000
G1 X-0.38000 Y-0.08000
G1 X-0.32000 Y-0.22000
G1 X-0.18000 Y-0.32000
G1 X-0.12000 Y0.12000
G1 X-16.75612 Y0.00000
G1 X-0.58000 Y-0.38000
G1 X-0.22000 Y-0.32000
G1 X-0.32000 Y-0.22000
G1 X-0.38000 Y-0.08000
G1 X-0.38000 Y0.08000
G1 X-0.32000 Y0.22000
G1 X-0.22000 Y0.32000
G1 X-0.08000 Y0.38000
G1 X0.08000 Y0.38000
G1 X0.22000 Y0.32000
G1 X0.32000 Y0.22000
G1 X0.38000 Y0.08000
G1 X0.38000 Y-0.08000
G1 X0.32000 Y-0.22000
G1 X0.18000 Y-0.32000
G1 X0.05176 Y0.12000
G1 X17.89260 Y0.00000
G1 X0.08000 Y-0.38000
G1 X0.22000 Y-0.32000
G1 X0.32000 Y-0.22000
G1 X0.38000 Y-0.08000
G1 X0.38000 Y0.08000
G1 X0.32000 Y0.22000
G1 X0.22000 Y0.32000
G1 X0.08000 Y0.38000
G1 X-0.08000 Y0.38000
G1 X-0.22000 Y0.32000
G1 X-0.32000 Y0.22000
G1 X-0.38000 Y0.08000
G1 X-0.38000 Y-0.08000
G1 X-0.32000 Y-0.22000
G1 X-0.18000 Y-0.32000
G1 X-0.12000 Y0.12000
G1 X-17.89260 Y0.00000
G1 X-0.58000 Y-0.38000
G1 X-0.22000 Y-0.32000
G1 X-0.32000 Y-0.22000
G1 X-0.38000 Y-0.08000
G1 X-0.38000 Y0.08000
G1 X-0.32000 Y0.22000
G1 X-0.22000 Y0.32000
G1 X-0.08000 Y0.38000
G1 X0.08000 Y0.38000
G1 X0.22000 Y0.32000
G1 X0.32000 Y0.22000
G1 X0.38000 Y0.08000
G1 X0.38000 Y-0.08000
G1 X0.32000 Y-0.22000
G1 X0.18000 Y-0.32000
G1 X0.12935 Y0.12000
G1 X18.87389 Y0.00000
G1 X0.08000 Y-0.38000
G1 X0.22000 Y-0.32000
G1 X0.32000 Y-0.22000
G1 X0.38000 Y-0.08000
G1 X0.38000 Y0.08000
G1 X0.32000 Y0.22000
G1 X0.22000 Y0.32000
G1 X0.08000 Y0.38000
G1 X-0.08000 Y0.38000
G1 X-0.22000 Y0.32000
G1 X-0.32000 Y0.22000
G1 X-0.38000 Y0.08000
G1 X-0.38000 Y-0.08000
G1 X-0.32000 Y-0.22000
G1 X-0.18000 Y-0.32000
G1 X-0.12000 Y0.12000
G1 X-18.87389 Y0.00000
G1 X-0.58000 Y-0.38000
G1 X-0.22000 Y-0.32000
G1 X-0.32000 Y-0.22000
G1 X-0.38000 Y-0.08000
G1 X-0.38000 Y0.08000
G1 X-0.32000 Y0.22000
G1 X-0.22000 Y0.32000
G1 X-0.08000 Y0.38000
G1 X0.08000 Y0.38000
G1 X0.22000 Y0.32000
G1 X0.32000 Y0.22000
G1 X0.38000 Y0.08000
G1 X0.38000 Y-0.08000
G1 X0.32000 Y-0.22000
G1 X0.18000 Y-0.32000
G1 X0.22651 Y0.12000
G1 X19.66088 Y0.00000
G1 X0.08000 Y-0.38000
G1 X0.22000 Y-0.32000
G1 X0.32000 Y-0.22000
G1 X0.38000 Y-0.08000
G1 X0.38000 Y0.08000
G1 X0.32000 Y0.22000
G1 X0.22000 Y0.32000
G1 X0.08000 Y0.38000
G1 X-0.08000 Y0.38000
G1 X-0.22000 Y0.32000
G1 X-0.32000 Y0.22000
G1 X-0.38000 Y0.08000
G1 X-0.38000 Y-0.08000
G1 X-0.32000 Y-0.22000
G1 X-0.18000 Y-0.32000
G1 X-0.12000 Y0.12000
G1 X-19.66088 Y0.00000
G1 X-0.58000 Y-0.38000
G1 X-0.22000 Y-0.32000
G1 X-0.32000 Y-0.22000
G1 X-0.38000 Y-0.08000
G1 X-0.38000 Y0.08000
G1 X-0.32000 Y0.22000
G1 X-0.22000 Y0.32000
G1 X-0.08000 Y0.38000
G1 X0.08000 Y0.38000
G1 X0.22000 Y0.32000
G1 X0.32000 Y0.22000
G1 X0.38000 Y0.08000
G1 X0.38000 Y-0.08000
G1 X0.32000 Y-0.22000
G1 X0.18000 Y-0.32000
G1 X0.33935 Y0.12000
G1 X20.22218 Y0.00000
G1 X0.08000 Y-0.38000
G1 X0.22000 Y-0.32000
G1 X0.32000 Y-0.22000
G1 X0.38000 Y-0.08000
G1 X0.38000 Y0.08000
G1 X0.32000 Y0.22000
G1 X0.22000 Y0.32000
G1 X0.08000 Y0.38000
G1 X-0.08000 Y0.38000
G1 X-0.22000 Y0.32000
G1 X-0.32000 Y0.22000
G1 X-0.38000 Y0.08000
G1 X-0.38000 Y-0.08000
G1 X-0.32000 Y-0.22000
G1 X-0.18000 Y-0.32000
G1 X-0.12000 Y0.12000
G1 X-20.22218 Y0.00000
G1 X-0.58000 Y-0.38000
G1 X-0.22000 Y-0.32000
G1 X-0.32000 Y-0.22000
G1 X-0.38000 Y-0.08000
G1 X-0.38000 Y0.08000
G1 X-0.32000 Y0.22000
G1 X-0.22000 Y0.32000
G1 X-0.08000 Y0.38000
G1 X0.08000 Y0.38000
G1 X0.22000 Y0.32000
G1 X0.32000 Y0.22000
G1 X0.38000 Y0.08000
G1 X0.38000 Y-0.08000
G1 X0.32000 Y-0.22000
G1 X0.18000 Y-0.32000
G1 X0.46338 Y0.12000
G1 X20.53543 Y0.00000
G1 X0.08000 Y-0.38000
G1 X0.22000 Y-0.32000
G1 X0.32000 Y-0.22000
G1 X0.38000 Y-0.08000
G1 X0.38000 Y0.08000
G1 X0.32000 Y0.22000
G1 X0.22000 Y0.32000
G1 X0.08000 Y0.38000
G1 X-0.08000 Y0.38000
G1 X-0.22000 Y0.32000
G1 X-0.32000 Y0.22000
G1 X-0.38000 Y0.08000
G1 X-0.38000 Y-0.08000
G1 X-0.32000 Y-0.22000
G1 X-0.18000 Y-0.32000
G1 X-0.12000 Y0.12000
G1 X-20.53543 Y0.00000
G1 X-0.58000 Y-0.38000
G1 X-0.22000 Y-0.32000
G1 X-0.32000 Y-0.22000
G1 X-0.38000 Y-0.08000
G1 X-0.38000 Y0.08000
G1 X-0.32000 Y0.22000
G1 X-0.22000 Y0.32000
G1 X-0.08000 Y0.38000
G1 X0.08000 Y0.38000
G1 X0.22000 Y0.32000
G1 X0.32000 Y0.22000
G1 X0.38000 Y0.08000
G1 X0.38000 Y-0.08000
G1 X0.32000 Y-0.22000
G1 X0.18000 Y-0.32000
G1 X0.59365 Y0.12000
G1 X20.58812 Y0.00000
G1 X0.08000 Y-0.38000
G1 X0.22000 Y-0.32000
G1 X0.32000 Y-0.22000
G1 X0.38000 Y-0.08000
G1 X0.38000 Y0.08000
G1 X0.32000 Y0.22000
G1 X0.22000 Y0.32000
G1 X0.08000 Y0.38000
G1 X-0.08000 Y0.38000
G1 X-0.22000 Y0.32000
G1 X-0.32000 Y0.22000
G1 X-0.38000 Y0.08000
G1 X-0.38000 Y-0.08000
G1 X-0.32000 Y-0.22000
G1 X-0.18000 Y-0.32000
G1 X-0.12000 Y0.12000
G1 X-20.58812 Y0.00000
G1 X-0.58000 Y-0.38000
G1 X-0.22000 Y-0.32000
G1 X-0.32000 Y-0.22000
G1 X-0.38000 Y-0.08000
G1 X-0.38000 Y0.08000
G1 X-0.32000 Y0.22000
G1 X-0.22000 Y0.32000
G1 X-0.08000 Y0.38000
G1 X0.08000 Y0.38000
G1 X0.22000 Y0.32000
G1 X0.32000 Y0.22000
G1 X0.38000 Y0.08000
G1 X0.38000 Y-0.08000
G1 X0.32000 Y-0.22000
G1 X0.18000 Y-0.32000
G1 X0.72497 Y0.12000
G1 X20.37817 Y0.00000
G1 X0.08000 Y-0.38000
G1 X0.22000 Y-0.32000
G1 X0.32000 Y-0.22000
G1 X0.38000 Y-0.08000
G1 X0.38000 Y0.08000
G1 X0.32000 Y0.22000
G1 X0.22000 Y0.32000
G1 X0.08000 Y0.38000
G1 X-0.08000 Y0.38000
G1 X-0.22000 Y0.32000
G1 X-0.32000 Y0.22000
G1 X-0.38000 Y0.08000
G1 X-0.38000 Y-0.08000
G1 X-0.32000 Y-0.22000
G1 X-0.18000 Y-0.32000
G1 X-0.12000 Y0.12000
G1 X-20.37817 Y0.00000
G1 X-0.58000 Y-0.38000
G1 X-0.22000 Y-0.32000
G1 X-0.32000 Y-0.22000
G1 X-0.38000 Y-0.08000
G1 X-0.38000 Y0.08000
G1 X-0.32000 Y0.22000
G1 X-0.22000 Y0.32000
G1 X-0.08000 Y0.38000
G1 X0.08000 Y0.38000
G1 X0.22000 Y0.32000
G1 X0.32000 Y0.22000
G1 X0.38000 Y0.08000
G1 X0.38000 Y-0.08000
G1 X0.32000 Y-0.22000
G1 X0.18000 Y-0.32000
G1 X0.85211 Y0.12000
G1 X19.91395 Y0.00000
G1 X0.08000 Y-0.38000
G1 X0.22000 Y-0.32000
G1 X0.32000 Y-0.22000
G1 X0.38000 Y-0.08000
G1 X0.38000 Y0.08000
G1 X0.32000 Y0.22000
G1 X0.22000 Y0.32000
G1 X0.08000 Y0.38000
G1 X-0.08000 Y0.38000
G1 X-0.22000 Y0.32000
G1 X-0.32000 Y0.22000
G1 X-0.38000 Y0.08000
G1 X-0.38000 Y-0.08000
G1 X-0.32000 Y-0.22000
G1 X-0.18000 Y-0.32000
G1 X-0.12000 Y0.12000
G1 X-19.91395 Y0.00000
G1 X-0.58000 Y-0.38000
G1 X-0.22000 Y-0.32000
G1 X-0.32000 Y-0.22000
G1 X-0.38000 Y-0.08000
G1 X-0.38000 Y0.08000
G1 X-0.32000 Y0.22000
G1 X-0.22000 Y0.32000
G1 X-0.08000 Y0.38000
G1 X0.08000 Y0.38000
G1 X0.22000 Y0.32000
G1 X0.32000 Y0.22000
G1 X0.38000 Y0.08000
G1 X0.38000 Y-0.08000
G1 X0.32000 Y-0.22000
G1 X0.18000 Y-0.32000
G1 X0.97000 Y0.12000
G1 X19.21395 Y0.00000
G1 X0.08000 Y-0.38000
G1 X0.22000 Y-0.32000
G1 X0.32000 Y-0.22000
G1 X0.38000 Y-0.08000
G1 X0.38000 Y0.08000
G1 X0.32000 Y0.22000
G1 X0.22000 Y0.32000
G1 X0.08000 Y0.38000
G1 X-0.08000 Y0.38000
G1 X-0.22000 Y0.32000
G1 X-0.32000 Y0.22000
G1 X-0.38000 Y0.08000
G1 X-0.38000 Y-0.08000
G1 X-0.32000 Y-0.22000
G1 X-0.18000 Y-0.32000
G1 X-0.12000 Y0.12000
G1 X-19.21395 Y0.00000
G1 X-0.58000 Y-0.38000
G1 X-0.22000 Y-0.32000
G1 X-0.32000 Y-0.22000
G1 X-0.38000 Y-0.08000
G1 X-0.38000 Y0.08000
G1 X-0.32000 Y0.22000
G1 X-0.22000 Y0.32000
G1 X-0.08000 Y0.38000
G1 X0.08000 Y0.38000
G1 X0.22000 Y0.32000
G1 X0.32000 Y0.22000
G1 X0.38000 Y0.08000
G1 X0.38000 Y-0.08000
G1 X0.32000 Y-0.22000
G1 X0.18000 Y-0.32000
G1 X1.07393 Y0.12000
G1 X18.30609 Y0.00000
G1 X0.08000 Y-0.38000
G1 X0.22000 Y-0.32000
G1 X0.32000 Y-0.22000
G1 X0.38000 Y-0.08000
G1 X0.38000 Y0.08000
G1 X0.32000 Y0.22000
G1 X0.22000 Y0.32000
G1 X0.08000 Y0.38000
G1 X-0.08000 Y0.38000
G1 X-0.22000 Y0.32000
G1 X-0.32000 Y0.22000
G1 X-0.38000 Y0.08000
G1 X-0.38000 Y-0.08000
G1 X-0.32000 Y-0.22000
G1 X-0.18000 Y-0.32000
G1 X-0.12000 Y0.12000
G1 X-18.30609 Y0.00000
G1 X-0.58000 Y-0.38000
G1 X-0.22000 Y-0.32000
G1 X-0.32000 Y-0.22000
G1 X-0.38000 Y-0.08000
G1 X-0.38000 Y0.08000
G1 X-0.32000 Y0.22000
G1 X-0.22000 Y0.32000
G1 X-0.08000 Y0.38000
G1 X0.08000 Y0.38000
G1 X0.22000 Y0.32000
G1 X0.32000 Y0.22000
G1 X0.38000 Y0.08000
G1 X0.38000 Y-0.08000
G1 X0.32000 Y-0.22000
G1 X0.18000 Y-0.32000
G1 X1.15977 Y0.12000
G1 X17.22656 Y0.00000
G1 X0.08000 Y-0.38000
G1 X0.22000 Y-0.32000
G1 X0.32000 Y-0.22000
G1 X0.38000 Y-0.08000
G1 X0.38000 Y0.08000
G1 X0.32000 Y0.22000
G1 X0.22000 Y0.32000
G1 X0.08000 Y0.38000
G1 X-0.08000 Y0.38000
G1 X-0.22000 Y0.32000
G1 X-0.32000 Y0.22000
G1 X-0.38000 Y0.08000
G1 X-0.38000 Y-0.08000
G1 X-0.32000 Y-0.22000
G1 X-0.18000 Y-0.32000
G1 X-0.12000 Y0.12000
G1 X-17.22656 Y0.00000
G1 X-0.58000 Y-0.38000
G1 X-0.22000 Y-0.32000
G1 X-0.32000 Y-0.22000
G1 X-0.38000 Y-0.08000
G1 X-0.38000 Y0.08000
G1 X-0.32000 Y0.22000
G1 X-0.22000 Y0.32000
G1 X-0.08000 Y0.38000
G1 X0.08000 Y0.38000
G1 X0.22000 Y0.32000
G1 X0.32000 Y0.22000
G1 X0.38000 Y0.08000
G1 X0.38000 Y-0.08000
G1 X0.32000 Y-0.22000
G1 X0.18000 Y-0.32000
G1 X1.22408 Y0.12000
G1 X16.01839 Y0.00000
G1 X0.08000 Y-0.38000
G1 X0.22000 Y-0.32000
G1 X0.32000 Y-0.22000
G1 X0.38000 Y-0.08000
G1 X0.38000 Y0.08000
G1 X0.32000 Y0.22000
G1 X0.22000 Y0.32000
G1 X0.08000 Y0.38000
G1 X-0.08000 Y0.38000
G1 X-0.22000 Y0.32000
G1 X-0.32000 Y0.22000
G1 X-0.38000 Y0.08000
G1 X-0.38000 Y-0.08000
G1 X-0.32000 Y-0.22000
G1 X-0.18000 Y-0.32000
G1 X-0.12000 Y0.12000
G1 X-16.01839 Y0.00000
G1 X-0.58000 Y-0.38000
G1 X-0.22000 Y-0.32000
G1 X-0.32000 Y-0.22000
G1 X-0.38000 Y-0.08000
G1 X-0.38000 Y0.08000
G1 X-0.32000 Y0.22000
G1 X-0.22000 Y0.32000
G1 X-0.08000 Y0.38000
G1 X0.08000 Y0.38000
G1 X0.22000 Y0.32000
G1 X0.32000 Y0.22000
G1 X0.38000 Y0.08000
G1 X0.38000 Y-0.08000
G1 X0.32000 Y-0.22000
G1 X0.18000 Y-0.32000
G1 X1.26432 Y0.12000
G1 X14.72976 Y0.00000
G1 X0.08000 Y-0.38000
G1 X0.22000 Y-0.32000
G1 X0.32000 Y-0.22000
G1 X0.38000 Y-0.08000
G1 X0.38000 Y0.08000
G1 X0.32000 Y0.22000
G1 X0.22000 Y0.32000
G1 X0.08000 Y0.38000
G1 X-0.08000 Y0.38000
G1 X-0.22000 Y0.32000
G1 X-0.32000 Y0.22000
G1 X-0.38000 Y0.08000
G1 X-0.38000 Y-0.08000
G1 X-0.32000 Y-0.22000
G1 X-0.18000 Y-0.32000
G1 X-0.12000 Y0.12000
G1 X-14.72976 Y0.00000
G1 X-0.58000 Y-0.38000
G1 X-0.22000 Y-0.32000
G1 X-0.32000 Y-0.22000
G1 X-0.38000 Y-0.08000
G1 X-0.38000 Y0.08000
G1 X-0.32000 Y0.22000
G1 X-0.22000 Y0.32000
G1 X-0.08000 Y0.38000
G1 X0.08000 Y0.38000
G1 X0.22000 Y0.32000
G1 X0.32000 Y0.22000
G1 X0.38000 Y0.08000
G1 X0.38000 Y-0.08000
G1 X0.32000 Y-0.22000
G1 X0.18000 Y-0.32000
G1 X1.27886 Y0.12000
G1 X13.41204 Y0.00000
G1 X0.08000 Y-0.38000
G1 X0.22000 Y-0.32000
G1 X0.32000 Y-0.22000
G1 X0.38000 Y-0.08000
G1 X0.38000 Y0.08000
G1 X0.32000 Y0.22000
G1 X0.22000 Y0.32000
G1 X0.08000 Y0.38000
G1 X-0.08000 Y0.38000
G1 X-0.22000 Y0.32000
G1 X-0.32000 Y0.22000
G1 X-0.38000 Y0.08000
G1 X-0.38000 Y-0.08000
G1 X-0.32000 Y-0.22000
G1 X-0.18000 Y-0.32000
G1 X-0.12000 Y0.12000
G1 X-13.41204 Y0.00000
G1 X-0.58000 Y-0.38000
G1 X-0.22000 Y-0.32000
G1 X-0.32000 Y-0.22000
G1 X-0.38000 Y-0.08000
G1 X-0.38000 Y0.08000
G1 X-0.32000 Y0.22000
G1 X-0.22000 Y0.32000
G1 X-0.08000 Y0.38000
G1 X0.08000 Y0.38000
G1 X0.22000 Y0.32000
G1 X0.32000 Y0.22000
G1 X0.38000 Y0.08000
G1 X0.38000 Y-0.08000
G1 X0.32000 Y-0.22000
G1 X0.18000 Y-0.32000
G1 X1.26714 Y0.12000
G1 X12.11775 Y0.00000
G1 X0.08000 Y-0.38000
G1 X0.22000 Y-0.32000
G1 X0.32000 Y-0.22000
G1 X0.38000 Y-0.08000
G1 X0.38000 Y0.08000
G1 X0.32000 Y0.22000
G1 X0.22000 Y0.32000
G1 X0.08000 Y0.38000
G1 X-0.08000 Y0.38000
G1 X-0.22000 Y0.32000
G1 X-0.32000 Y0.22000
G1 X-0.38000 Y0.08000
G1 X-0.38000 Y-0.08000
G1 X-0.32000 Y-0.22000
G1 X-0.18000 Y-0.32000
G1 X-0.12000 Y0.12000
G1 X-12.11775 Y0.00000
G1 X-0.58000 Y-0.38000
G1 X-0.22000 Y-0.32000
G1 X-0.32000 Y-0.22000
G1 X-0.38000 Y-0.08000
G1 X-0.38000 Y0.08000
G1 X-0.32000 Y0.22000
G1 X-0.22000 Y0.32000
G1 X-0.08000 Y0.38000
G1 X0.08000 Y0.38000
G1 X0.22000 Y0.32000
G1 X0.32000 Y0.22000
G1 X0.38000 Y0.08000
G1 X0.38000 Y-0.08000
G1 X0.32000 Y-0.22000
G1 X0.18000 Y-0.32000
G1 X-2.30000 Y0.00000
G1 X-2.87302 Y-5.09348
G1 X0.83153 Y-2.55918
G1 X3.59023 Y-11.04960
G1 X-0.33668 Y-0.19351
G1 X-0.23635 Y-0.30812
G1 X-0.11035 Y-0.37232
G1 X0.04134 Y-0.38612
G1 X0.19351 Y-0.33668
G1 X0.30812 Y-0.23635
G1 X0.37232 Y-0.11035
G1 X0.38612 Y0.04134
G1 X0.33668 Y0.19351
G1 X0.23635 Y0.30812
G1 X0.11035 Y0.37232
G1 X-0.04134 Y0.38612
G1 X-0.19351 Y0.33668
G1 X-0.30812 Y0.23635
G1 X-0.35996 Y0.07230
G1 X0.07704 Y0.15121
G1 X-3.59023 Y11.04960
G1 X-0.54063 Y0.43419
G1 X-0.37232 Y0.11035
G1 X-0.30812 Y0.23635
G1 X-0.19351 Y0.33668
G1 X-0.04134 Y0.38612
G1 X0.11035 Y0.37232
G1 X0.23635 Y0.30812
G1 X0.33668 Y0.19351
G1 X0.38612 Y0.04134
G1 X0.37232 Y-0.11035
G1 X0.30812 Y-0.23635
G1 X0.19351 Y-0.33668
G1 X0.04134 Y-0.38612
G1 X-0.11035 Y-0.37232
G1 X-0.24872 Y-0.27008
G1 X0.10944 Y0.05151
G1 X3.98279 Y-12.25776
G1 X-0.33668 Y-0.19351
G1 X-0.23635 Y-0.30812
G1 X-0.11035 Y-0.37232
G1 X0.04134 Y-0.38612
G1 X0.19351 Y-0.33668
G1 X0.30812 Y-0.23635
G1 X0.37232 Y-0.11035
G1 X0.38612 Y0.04134
G1 X0.33668 Y0.19351
G1 X0.23635 Y0.30812
G1 X0.11035 Y0.37232
G1 X-0.04134 Y0.38612
G1 X-0.19351 Y0.33668
G1 X-0.30812 Y0.23635
G1 X-0.35996 Y0.07230
G1 X0.07704 Y0.15121
G1 X-3.98279 Y12.25776
G1 X-0.54063 Y0.43419
G1 X-0.37232 Y0.11035
G1 X-0.30812 Y0.23635
G1 X-0.19351 Y0.33668
G1 X-0.04134 Y0.38612
G1 X0.11035 Y0.37232
G1 X0.23635 Y0.30812
G1 X0.33668 Y0.19351
G1 X0.38612 Y0.04134
G1 X0.37232 Y-0.11035
G1 X0.30812 Y-0.23635
G1 X0.19351 Y-0.33668
G1 X0.04134 Y-0.38612
G1 X-0.11035 Y-0.37232
G1 X-0.24872 Y-0.27008
G1 X0.10259 Y0.07258
G1 X4.38904 Y-13.50807
G1 X-0.33668 Y-0.19351
G1 X-0.23635 Y-0.30812
G1 X-0.11035 Y-0.37232
G1 X0.04134 Y-0.38612
G1 X0.19351 Y-0.33668
G1 X0.30812 Y-0.23635
G1 X0.37232 Y-0.11035
G1 X0.38612 Y0.04134
G1 X0.33668 Y0.19351
G1 X0.23635 Y0.30812
G1 X0.11035 Y0.37232
G1 X-0.04134 Y0.38612
G1 X-0.19351 Y0.33668
G1 X-0.30812 Y0.23635
G1 X-0.35996 Y0.07230
G1 X0.07704 Y0.15121
G1 X-4.38904 Y13.50807
G1 X-0.54063 Y0.43419
G1 X-0.37232 Y0.11035
G1 X-0.30812 Y0.23635
G1 X-0.19351 Y0.33668
G1 X-0.04134 Y0.38612
G1 X0.11035 Y0.37232
G1 X0.23635 Y0.30812
G1 X0.33668 Y0.19351
G1 X0.38612 Y0.04134
G1 X0.37232 Y-0.11035
G1 X0.30812 Y-0.23635
G1 X0.19351 Y-0.33668
G1 X0.04134 Y-0.38612
G1 X-0.11035 Y-0.37232
G1 X-0.24872 Y-0.27008
G1 X0.10385 Y0.06873
G1 X4.79278 Y-14.75067
G1 X-0.33668 Y-0.19351
G1 X-0.23635 Y-0.30812
G1 X-0.11035 Y-0.37232
G1 X0.04134 Y-0.38612
G1 X0.19351 Y-0.33668
G1 X0.30812 Y-0.23635
G1 X0.37232 Y-0.11035
G1 X0.38612 Y0.04134
G1 X0.33668 Y0.19351
G1 X0.23635 Y0.30812
G1 X0.11035 Y0.37232
G1 X-0.04134 Y0.38612
G1 X-0.19351 Y0.33668
G1 X-0.30812 Y0.23635
G1 X-0.35996 Y0.07230
G1 X0.07704 Y0.15121
G1 X-4.79278 Y14.75067
G1 X-0.54063 Y0.43419
G1 X-0.37232 Y0.11035
G1 X-0.30812 Y0.23635
G1 X-0.19351 Y0.33668
G1 X-0.04134 Y0.38612
G1 X0.11035 Y0.37232
G1 X0.23635 Y0.30812
G1 X0.33668 Y0.19351
G1 X0.38612 Y0.04134
G1 X0.37232 Y-0.11035
G1 X0.30812 Y-0.23635
G1 X0.19351 Y-0.33668
G1 X0.04134 Y-0.38612
G1 X-0.11035 Y-0.37232
G1 X-0.24872 Y-0.27008
G1 X0.11314 Y0.04010
G1 X5.17793 Y-15.93602
G1 X-0.33668 Y-0.19351
G1 X-0.23635 Y-0.30812
G1 X-0.11035 Y-0.37232
G1 X0.04134 Y-0.38612
G1 X0.19351 Y-0.33668
G1 X0.30812 Y-0.23635
G1 X0.37232 Y-0.11035
G1 X0.38612 Y0.04134
G1 X0.33668 Y0.19351
G1 X0.23635 Y0.30812
G1 X0.11035 Y0.37232
G1 X-0.04134 Y0.38612
G1 X-0.19351 Y0.33668
G1 X-0.30812 Y0.23635
G1 X-0.35996 Y0.07230
G1 X0.07704 Y0.15121
G1 X-5.17793 Y15.93602
G1 X-0.54063 Y0.43419
G1 X-0.37232 Y0.11035
G1 X-0.30812 Y0.23635
G1 X-0.19351 Y0.33668
G1 X-0.04134 Y0.38612
G1 X0.11035 Y0.37232
G1 X0.23635 Y0.30812
G1 X0.33668 Y0.19351
G1 X0.38612 Y0.04134
G1 X0.37232 Y-0.11035
G1 X0.30812 Y-0.23635
G1 X0.19351 Y-0.33668
G1 X0.04134 Y-0.38612
G1 X-0.11035 Y-0.37232
G1 X-0.24872 Y-0.27008
G1 X0.13012 Y-0.01215
G1 X5.52912 Y-17.01687
G1 X-0.33668 Y-0.19351
G1 X-0.23635 Y-0.30812
G1 X-0.11035 Y-0.37232
G1 X0.04134 Y-0.38612
G1 X0.19351 Y-0.33668
G1 X0.30812 Y-0.23635
G1 X0.37232 Y-0.11035
G1 X0.38612 Y0.04134
G1 X0.33668 Y0.19351
G1 X0.23635 Y0.30812
G1 X0.11035 Y0.37232
G1 X-0.04134 Y0.38612
G1 X-0.19351 Y0.33668
G1 X-0.30812 Y0.23635
G1 X-0.35996 Y0.07230
G1 X0.07704 Y0.15121
G1 X-5.52912 Y17.01687
G1 X-0.54063 Y0.43419
G1 X-0.37232 Y0.11035
G1 X-0.30812 Y0.23635
G1 X-0.19351 Y0.33668
G1 X-0.04134 Y0.38612
G1 X0.11035 Y0.37232
G1 X0.23635 Y0.30812
G1 X0.33668 Y0.19351
G1 X0.38612 Y0.04134
G1 X0.37232 Y-0.11035
G1 X0.30812 Y-0.23635
G1 X0.19351 Y-0.33668
G1 X0.04134 Y-0.38612
G1 X-0.11035 Y-0.37232
G1 X-0.24872 Y-0.27008
G1 X0.15410 Y-0.08594
G1 X5.83235 Y-17.95014
G1 X-0.33668 Y-0.19351
G1 X-0.23635 Y-0.30812
G1 X-0.11035 Y-0.37232
G1 X0.04134 Y-0.38612
G1 X0.19351 Y-0.33668
G1 X0.30812 Y-0.23635
G1 X0.37232 Y-0.11035
G1 X0.38612 Y0.04134
G1 X0.33668 Y0.19351
G1 X0.23635 Y0.30812
G1 X0.11035 Y0.37232
G1 X-0.04134 Y0.38612
G1 X-0.19351 Y0.33668
G1 X-0.30812 Y0.23635
G1 X-0.35996 Y0.07230
G1 X0.07704 Y0.15121
G1 X-5.83235 Y17.95014
G1 X-0.54063 Y0.43419
G1 X-0.37232 Y0.11035
G1 X-0.30812 Y0.23635
G1 X-0.19351 Y0.33668
G1 X-0.04134 Y0.38612
G1 X0.11035 Y0.37232
G1 X0.23635 Y0.30812
G1 X0.33668 Y0.19351
G1 X0.38612 Y0.04134
G1 X0.37232 Y-0.11035
G1 X0.30812 Y-0.23635
G1 X0.19351 Y-0.33668
G1 X0.04134 Y-0.38612
G1 X-0.11035 Y-0.37232
G1 X-0.24872 Y-0.27008
G1 X0.18412 Y-0.17834
G1 X6.07555 Y-18.69861
G1 X-0.33668 Y-0.19351
G1 X-0.23635 Y-0.30812
G1 X-0.11035 Y-0.37232
G1 X0.04134 Y-0.38612
G1 X0.19351 Y-0.33668
G1 X0.30812 Y-0.23635
G1 X0.37232 Y-0.11035
G1 X0.38612 Y0.04134
G1 X0.33668 Y0.19351
G1 X0.23635 Y0.30812
G1 X0.11035 Y0.37232
G1 X-0.04134 Y0.38612
G1 X-0.19351 Y0.33668
G1 X-0.30812 Y0.23635
G1 X-0.35996 Y0.07230
G1 X0.07704 Y0.15121
G1 X-6.07555 Y18.69861
G1 X-0.54063 Y0.43419
G1 X-0.37232 Y0.11035
G1 X-0.30812 Y0.23635
G1 X-0.19351 Y0.33668
G1 X-0.04134 Y0.38612
G1 X0.11035 Y0.37232
G1 X0.23635 Y0.30812
G1 X0.33668 Y0.19351
G1 X0.38612 Y0.04134
G1 X0.37232 Y-0.11035
G1 X0.30812 Y-0.23635
G1 X0.19351 Y-0.33668
G1 X0.04134 Y-0.38612
G1 X-0.11035 Y-0.37232
G1 X-0.24872 Y-0.27008
G1 X0.21899 Y-0.28566
G1 X6.24900 Y-19.23244
G1 X-0.33668 Y-0.19351
G1 X-0.23635 Y-0.30812
G1 X-0.11035 Y-0.37232
G1 X0.04134 Y-0.38612
G1 X0.19351 Y-0.33668
G1 X0.30812 Y-0.23635
G1 X0.37232 Y-0.11035
G1 X0.38612 Y0.04134
G1 X0.33668 Y0.19351
G1 X0.23635 Y0.30812
G1 X0.11035 Y0.37232
G1 X-0.04134 Y0.38612
G1 X-0.19351 Y0.33668
G1 X-0.30812 Y0.23635
G1 X-0.35996 Y0.07230
G1 X0.07704 Y0.15121
G1 X-6.24900 Y19.23244
G1 X-0.54063 Y0.43419
G1 X-0.37232 Y0.11035
G1 X-0.30812 Y0.23635
G1 X-0.19351 Y0.33668
G1 X-0.04134 Y0.38612
G1 X0.11035 Y0.37232
G1 X0.23635 Y0.30812
G1 X0.33668 Y0.19351
G1 X0.38612 Y0.04134
G1 X0.37232 Y-0.11035
G1 X0.30812 Y-0.23635
G1 X0.19351 Y-0.33668
G1 X0.04134 Y-0.38612
G1 X-0.11035 Y-0.37232
G1 X-0.24872 Y-0.27008
G1 X0.25732 Y-0.40362
G1 X6.34580 Y-19.53035
G1 X-0.33668 Y-0.19351
G1 X-0.23635 Y-0.30812
G1 X-0.11035 Y-0.37232
G1 X0.04134 Y-0.38612
G1 X0.19351 Y-0.33668
G1 X0.30812 Y-0.23635
G1 X0.37232 Y-0.11035
G1 X0.38612 Y0.04134
G1 X0.33668 Y0.19351
G1 X0.23635 Y0.30812
G1 X0.11035 Y0.37232
G1 X-0.04134 Y0.38612
G1 X-0.19351 Y0.33668
G1 X-0.30812 Y0.23635
G1 X-0.35996 Y0.07230
G1 X0.07704 Y0.15121
G1 X-6.34580 Y19.53035
G1 X-0.54063 Y0.43419
G1 X-0.37232 Y0.11035
G1 X-0.30812 Y0.23635
G1 X-0.19351 Y0.33668
G1 X-0.04134 Y0.38612
G1 X0.11035 Y0.37232
G1 X0.23635 Y0.30812
G1 X0.33668 Y0.19351
G1 X0.38612 Y0.04134
G1 X0.37232 Y-0.11035
G1 X0.30812 Y-0.23635
G1 X0.19351 Y-0.33668
G1 X0.04134 Y-0.38612
G1 X-0.11035 Y-0.37232
G1 X-0.24872 Y-0.27008
G1 X0.29758 Y-0.52751
G1 X6.36208 Y-19.58047
G1 X-0.33668 Y-0.19351
G1 X-0.23635 Y-0.30812
G1 X-0.11035 Y-0.37232
G1 X0.04134 Y-0.38612
G1 X0.19351 Y-0.33668
G1 X0.30812 Y-0.23635
G1 X0.37232 Y-0.11035
G1 X0.38612 Y0.04134
G1 X0.33668 Y0.19351
G1 X0.23635 Y0.30812
G1 X0.11035 Y0.37232
G1 X-0.04134 Y0.38612
G1 X-0.19351 Y0.33668
G1 X-0.30812 Y0.23635
G1 X-0.35996 Y0.07230
G1 X0.07704 Y0.15121
G1 X-6.36208 Y19.58047
G1 X-0.54063 Y0.43419
G1 X-0.37232 Y0.11035
G1 X-0.30812 Y0.23635
G1 X-0.19351 Y0.33668
G1 X-0.04134 Y0.38612
G1 X0.11035 Y0.37232
G1 X0.23635 Y0.30812
G1 X0.33668 Y0.19351
G1 X0.38612 Y0.04134
G1 X0.37232 Y-0.11035
G1 X0.30812 Y-0.23635
G1 X0.19351 Y-0.33668
G1 X0.04134 Y-0.38612
G1 X-0.11035 Y-0.37232
G1 X-0.24872 Y-0.27008
G1 X0.33816 Y-0.65241
G1 X6.29720 Y-19.38080
G1 X-0.33668 Y-0.19351
G1 X-0.23635 Y-0.30812
G1 X-0.11035 Y-0.37232
G1 X0.04134 Y-0.38612
G1 X0.19351 Y-0.33668
G1 X0.30812 Y-0.23635
G1 X0.37232 Y-0.11035
G1 X0.38612 Y0.04134
G1 X0.33668 Y0.19351
G1 X0.23635 Y0.30812
G1 X0.11035 Y0.37232
G1 X-0.04134 Y0.38612
G1 X-0.19351 Y0.33668
G1 X-0.30812 Y0.23635
G1 X-0.35996 Y0.07230
G1 X0.07704 Y0.15121
G1 X-6.29720 Y19.38080
G1 X-0.54063 Y0.43419
G1 X-0.37232 Y0.11035
G1 X-0.30812 Y0.23635
G1 X-0.19351 Y0.33668
G1 X-0.04134 Y0.38612
G1 X0.11035 Y0.37232
G1 X0.23635 Y0.30812
G1 X0.33668 Y0.19351
G1 X0.38612 Y0.04134
G1 X0.37232 Y-0.11035
G1 X0.30812 Y-0.23635
G1 X0.19351 Y-0.33668
G1 X0.04134 Y-0.38612
G1 X-0.11035 Y-0.37232
G1 X-0.24872 Y-0.27008
G1 X0.37744 Y-0.77333
G1 X6.15375 Y-18.93929
G1 X-0.33668 Y-0.19351
G1 X-0.23635 Y-0.30812
G1 X-0.11035 Y-0.37232
G1 X0.04134 Y-0.38612
G1 X0.19351 Y-0.33668
G1 X0.30812 Y-0.23635
G1 X0.37232 Y-0.11035
G1 X0.38612 Y0.04134
G1 X0.33668 Y0.19351
G1 X0.23635 Y0.30812
G1 X0.11035 Y0.37232
G1 X-0.04134 Y0.38612
G1 X-0.19351 Y0.33668
G1 X-0.30812 Y0.23635
G1 X-0.35996 Y0.07230
G1 X0.07704 Y0.15121
G1 X-6.15375 Y18.93929
G1 X-0.54063 Y0.43419
G1 X-0.37232 Y0.11035
G1 X-0.30812 Y0.23635
G1 X-0.19351 Y0.33668
G1 X-0.04134 Y0.38612
G1 X0.11035 Y0.37232
G1 X0.23635 Y0.30812
G1 X0.33668 Y0.19351
G1 X0.38612 Y0.04134
G1 X0.37232 Y-0.11035
G1 X0.30812 Y-0.23635
G1 X0.19351 Y-0.33668
G1 X0.04134 Y-0.38612
G1 X-0.11035 Y-0.37232
G1 X-0.24872 Y-0.27008
G1 X0.41387 Y-0.88544
G1 X5.93744 Y-18.27355
G1 X-0.33668 Y-0.19351
G1 X-0.23635 Y-0.30812
G1 X-0.11035 Y-0.37232
G1 X0.04134 Y-0.38612
G1 X0.19351 Y-0.33668
G1 X0.30812 Y-0.23635
G1 X0.37232 Y-0.11035
G1 X0.38612 Y0.04134
G1 X0.33668 Y0.19351
G1 X0.23635 Y0.30812
G1 X0.11035 Y0.37232
G1 X-0.04134 Y0.38612
G1 X-0.19351 Y0.33668
G1 X-0.30812 Y0.23635
G1 X-0.35996 Y0.07230
G1 X0.07704 Y0.15121
G1 X-5.93744 Y18.27355
G1 X-0.54063 Y0.43419
G1 X-0.37232 Y0.11035
G1 X-0.30812 Y0.23635
G1 X-0.19351 Y0.33668
G1 X-0.04134 Y0.38612
G1 X0.11035 Y0.37232
G1 X0.23635 Y0.30812
G1 X0.33668 Y0.19351
G1 X0.38612 Y0.04134
G1 X0.37232 Y-0.11035
G1 X0.30812 Y-0.23635
G1 X0.19351 Y-0.33668
G1 X0.04134 Y-0.38612
G1 X-0.11035 Y-0.37232
G1 X-0.24872 Y-0.27008
G1 X0.44599 Y-0.98429
G1 X5.65689 Y-17.41012
G1 X-0.33668 Y-0.19351
G1 X-0.23635 Y-0.30812
G1 X-0.11035 Y-0.37232
G1 X0.04134 Y-0.38612
G1 X0.19351 Y-0.33668
G1 X0.30812 Y-0.23635
G1 X0.37232 Y-0.11035
G1 X0.38612 Y0.04134
G1 X0.33668 Y0.19351
G1 X0.23635 Y0.30812
G1 X0.11035 Y0.37232
G1 X-0.04134 Y0.38612
G1 X-0.19351 Y0.33668
G1 X-0.30812 Y0.23635
G1 X-0.35996 Y0.07230
G1 X0.07704 Y0.15121
G1 X-5.65689 Y17.41012
G1 X-0.54063 Y0.43419
G1 X-0.37232 Y0.11035
G1 X-0.30812 Y0.23635
G1 X-0.19351 Y0.33668
G1 X-0.04134 Y0.38612
G1 X0.11035 Y0.37232
G1 X0.23635 Y0.30812
G1 X0.33668 Y0.19351
G1 X0.38612 Y0.04134
G1 X0.37232 Y-0.11035
G1 X0.30812 Y-0.23635
G1 X0.19351 Y-0.33668
G1 X0.04134 Y-0.38612
G1 X-0.11035 Y-0.37232
G1 X-0.24872 Y-0.27008
G1 X0.47251 Y-1.06592
G1 X5.32330 Y-16.38343
G1 X-0.33668 Y-0.19351
G1 X-0.23635 Y-0.30812
G1 X-0.11035 Y-0.37232
G1 X0.04134 Y-0.38612
G1 X0.19351 Y-0.33668
G1 X0.30812 Y-0.23635
G1 X0.37232 Y-0.11035
G1 X0.38612 Y0.04134
G1 X0.33668 Y0.19351
G1 X0.23635 Y0.30812
G1 X0.11035 Y0.37232
G1 X-0.04134 Y0.38612
G1 X-0.19351 Y0.33668
G1 X-0.30812 Y0.23635
G1 X-0.35996 Y0.07230
G1 X0.07704 Y0.15121
G1 X-5.32330 Y16.38343
G1 X-0.54063 Y0.43419
G1 X-0.37232 Y0.11035
G1 X-0.30812 Y0.23635
G1 X-0.19351 Y0.33668
G1 X-0.04134 Y0.38612
G1 X0.11035 Y0.37232
G1 X0.23635 Y0.30812
G1 X0.33668 Y0.19351
G1 X0.38612 Y0.04134
G1 X0.37232 Y-0.11035
G1 X0.30812 Y-0.23635
G1 X0.19351 Y-0.33668
G1 X0.04134 Y-0.38612
G1 X-0.11035 Y-0.37232
G1 X-0.24872 Y-0.27008
G1 X0.49239 Y-1.12709
G1 X4.94996 Y-15.23440
G1 X-0.33668 Y-0.19351
G1 X-0.23635 Y-0.30812
G1 X-0.11035 Y-0.37232
G1 X0.04134 Y-0.38612
G1 X0.19351 Y-0.33668
G1 X0.30812 Y-0.23635
G1 X0.37232 Y-0.11035
G1 X0.38612 Y0.04134
G1 X0.33668 Y0.19351
G1 X0.23635 Y0.30812
G1 X0.11035 Y0.37232
G1 X-0.04134 Y0.38612
G1 X-0.19351 Y0.33668
G1 X-0.30812 Y0.23635
G1 X-0.35996 Y0.07230
G1 X0.07704 Y0.15121
G1 X-4.94996 Y15.23440
G1 X-0.54063 Y0.43419
G1 X-0.37232 Y0.11035
G1 X-0.30812 Y0.23635
G1 X-0.19351 Y0.33668
G1 X-0.04134 Y0.38612
G1 X0.11035 Y0.37232
G1 X0.23635 Y0.30812
G1 X0.33668 Y0.19351
G1 X0.38612 Y0.04134
G1 X0.37232 Y-0.11035
G1 X0.30812 Y-0.23635
G1 X0.19351 Y-0.33668
G1 X0.04134 Y-0.38612
G1 X-0.11035 Y-0.37232
G1 X-0.24872 Y-0.27008
G1 X0.50482 Y-1.16535
G1 X4.55175 Y-14.00883
G1 X-0.33668 Y-0.19351
G1 X-0.23635 Y-0.30812
G1 X-0.11035 Y-0.37232
G1 X0.04134 Y-0.38612
G1 X0.19351 Y-0.33668
G1 X0.30812 Y-0.23635
G1 X0.37232 Y-0.11035
G1 X0.38612 Y0.04134
G1 X0.33668 Y0.19351
G1 X0.23635 Y0.30812
G1 X0.11035 Y0.37232
G1 X-0.04134 Y0.38612
G1 X-0.19351 Y0.33668
G1 X-0.30812 Y0.23635
G1 X-0.35996 Y0.07230
G1 X0.07704 Y0.15121
G1 X-4.55175 Y14.00883
G1 X-0.54063 Y0.43419
G1 X-0.37232 Y0.11035
G1 X-0.30812 Y0.23635
G1 X-0.19351 Y0.33668
G1 X-0.04134 Y0.38612
G1 X0.11035 Y0.37232
G1 X0.23635 Y0.30812
G1 X0.33668 Y0.19351
G1 X0.38612 Y0.04134
G1 X0.37232 Y-0.11035
G1 X0.30812 Y-0.23635
G1 X0.19351 Y-0.33668
G1 X0.04134 Y-0.38612
G1 X-0.11035 Y-0.37232
G1 X-0.24872 Y-0.27008
G1 X0.50932 Y-1.17919
G1 X4.14455 Y-12.75560
G1 X-0.33668 Y-0.19351
G1 X-0.23635 Y-0.30812
G1 X-0.11035 Y-0.37232
G1 X0.04134 Y-0.38612
G1 X0.19351 Y-0.33668
G1 X0.30812 Y-0.23635
G1 X0.37232 Y-0.11035
G1 X0.38612 Y0.04134
G1 X0.33668 Y0.19351
G1 X0.23635 Y0.30812
G1 X0.11035 Y0.37232
G1 X-0.04134 Y0.38612
G1 X-0.19351 Y0.33668
G1 X-0.30812 Y0.23635
G1 X-0.35996 Y0.07230
G1 X0.07704 Y0.15121
G1 X-4.14455 Y12.75560
G1 X-0.54063 Y0.43419
G1 X-0.37232 Y0.11035
G1 X-0.30812 Y0.23635
G1 X-0.19351 Y0.33668
G1 X-0.04134 Y0.38612
G1 X0.11035 Y0.37232
G1 X0.23635 Y0.30812
G1 X0.33668 Y0.19351
G1 X0.38612 Y0.04134
G1 X0.37232 Y-0.11035
G1 X0.30812 Y-0.23635
G1 X0.19351 Y-0.33668
G1 X0.04134 Y-0.38612
G1 X-0.11035 Y-0.37232
G1 X-0.24872 Y-0.27008
G1 X0.50570 Y-1.16804
G1 X3.74459 Y-11.52467
G1 X-0.33668 Y-0.19351
G1 X-0.23635 Y-0.30812
G1 X-0.11035 Y-0.37232
G1 X0.04134 Y-0.38612
G1 X0.19351 Y-0.33668
G1 X0.30812 Y-0.23635
G1 X0.37232 Y-0.11035
G1 X0.38612 Y0.04134
G1 X0.33668 Y0.19351
G1 X0.23635 Y0.30812
G1 X0.11035 Y0.37232
G1 X-0.04134 Y0.38612
G1 X-0.19351 Y0.33668
G1 X-0.30812 Y0.23635
G1 X-0.35996 Y0.07230
G1 X0.07704 Y0.15121
G1 X-3.74459 Y11.52467
G1 X-0.54063 Y0.43419
G1 X-0.37232 Y0.11035
G1 X-0.30812 Y0.23635
G1 X-0.19351 Y0.33668
G1 X-0.04134 Y0.38612
G1 X0.11035 Y0.37232
G1 X0.23635 Y0.30812
G1 X0.33668 Y0.19351
G1 X0.38612 Y0.04134
G1 X0.37232 Y-0.11035
G1 X0.30812 Y-0.23635
G1 X0.19351 Y-0.33668
G1 X0.04134 Y-0.38612
G1 X-0.11035 Y-0.37232
G1 X-0.24872 Y-0.27008
G1 X-0.71074 Y2.18743
G1 X-5.73200 Y1.15843
G1 X-2.17697 Y-1.58166
G1 X-9.39935 Y-6.82903
G1 X-0.28808 Y0.26040
G1 X-0.36608 Y0.12957
G1 X-0.38820 Y-0.01011
G1 X-0.35445 Y-0.15864
G1 X-0.26040 Y-0.28808
G1 X-0.12957 Y-0.36608
G1 X0.01011 Y-0.38820
G1 X0.15864 Y-0.35445
G1 X0.28808 Y-0.26040
G1 X0.36608 Y-0.12957
G1 X0.38820 Y0.01011
G1 X0.35445 Y0.15864
G1 X0.26040 Y0.28808
G1 X0.12957 Y0.36608
G1 X-0.04247 Y0.36469
G1 X0.16762 Y-0.02655
G1 X9.39935 Y6.82903
G1 X0.24587 Y0.64834
G1 X-0.01011 Y0.38820
G1 X0.12957 Y0.36608
G1 X0.26040 Y0.28808
G1 X0.35445 Y0.15864
G1 X0.38820 Y0.01011
G1 X0.36608 Y-0.12957
G1 X0.28808 Y-0.26040
G1 X0.15864 Y-0.35445
G1 X0.01011 Y-0.38820
G1 X-0.12957 Y-0.36608
G1 X-0.26040 Y-0.28808
G1 X-0.35445 Y-0.15864
G1 X-0.38820 Y-0.01011
G1 X-0.33371 Y0.15308
G1 X0.08281 Y-0.08817
G1 X-10.42708 Y-7.57572
G1 X-0.28808 Y0.26040
G1 X-0.36608 Y0.12957
G1 X-0.38820 Y-0.01011
G1 X-0.35445 Y-0.15864
G1 X-0.26040 Y-0.28808
G1 X-0.12957 Y-0.36608
G1 X0.01011 Y-0.38820
G1 X0.15864 Y-0.35445
G1 X0.28808 Y-0.26040
G1 X0.36608 Y-0.12957
G1 X0.38820 Y0.01011
G1 X0.35445 Y0.15864
G1 X0.26040 Y0.28808
G1 X0.12957 Y0.36608
G1 X-0.04247 Y0.36469
G1 X0.16762 Y-0.02655
G1 X10.42708 Y7.57572
G1 X0.24587 Y0.64834
G1 X-0.01011 Y0.38820
G1 X0.12957 Y0.36608
G1 X0.26040 Y0.28808
G1 X0.35445 Y0.15864
G1 X0.38820 Y0.01011
G1 X0.36608 Y-0.12957
G1 X0.28808 Y-0.26040
G1 X0.15864 Y-0.35445
G1 X0.01011 Y-0.38820
G1 X-0.12957 Y-0.36608
G1 X-0.26040 Y-0.28808
G1 X-0.35445 Y-0.15864
G1 X-0.38820 Y-0.01011
G1 X-0.33371 Y0.15308
G1 X0.10073 Y-0.07514
G1 X-11.49065 Y-8.34845
G1 X-0.28808 Y0.26040
G1 X-0.36608 Y0.12957
G1 X-0.38820 Y-0.01011
G1 X-0.35445 Y-0.15864
G1 X-0.26040 Y-0.28808
G1 X-0.12957 Y-0.36608
G1 X0.01011 Y-0.38820
G1 X0.15864 Y-0.35445
G1 X0.28808 Y-0.26040
G1 X0.36608 Y-0.12957
G1 X0.38820 Y0.01011
G1 X0.35445 Y0.15864
G1 X0.26040 Y0.28808
G1 X0.12957 Y0.36608
G1 X-0.04247 Y0.36469
G1 X0.16762 Y-0.02655
G1 X11.49065 Y8.34845
G1 X0.24587 Y0.64834
G1 X-0.01011 Y0.38820
G1 X0.12957 Y0.36608
G1 X0.26040 Y0.28808
G1 X0.35445 Y0.15864
G1 X0.38820 Y0.01011
G1 X0.36608 Y-0.12957
G1 X0.28808 Y-0.26040
G1 X0.15864 Y-0.35445
G1 X0.01011 Y-0.38820
G1 X-0.12957 Y-0.36608
G1 X-0.26040 Y-0.28808
G1 X-0.35445 Y-0.15864
G1 X-0.38820 Y-0.01011
G1 X-0.33371 Y0.15308
G1 X0.09745 Y-0.07752
G1 X-12.54767 Y-9.11641
G1 X-0.28808 Y0.26040
G1 X-0.36608 Y0.12957
G1 X-0.38820 Y-0.01011
G1 X-0.35445 Y-0.15864
G1 X-0.26040 Y-0.28808
G1 X-0.12957 Y-0.36608
G1 X0.01011 Y-0.38820
G1 X0.15864 Y-0.35445
G1 X0.28808 Y-0.26040
G1 X0.36608 Y-0.12957
G1 X0.38820 Y0.01011
G1 X0.35445 Y0.15864
G1 X0.26040 Y0.28808
G1 X0.12957 Y0.36608
G1 X-0.04247 Y0.36469
G1 X0.16762 Y-0.02655
G1 X12.54767 Y9.11641
G1 X0.24587 Y0.64834
G1 X-0.01011 Y0.38820
G1 X0.12957 Y0.36608
G1 X0.26040 Y0.28808
G1 X0.35445 Y0.15864
G1 X0.38820 Y0.01011
G1 X0.36608 Y-0.12957
G1 X0.28808 Y-0.26040
G1 X0.15864 Y-0.35445
G1 X0.01011 Y-0.38820
G1 X-0.12957 Y-0.36608
G1 X-0.26040 Y-0.28808
G1 X-0.35445 Y-0.15864
G1 X-0.38820 Y-0.01011
G1 X-0.33371 Y0.15308
G1 X0.07310 Y-0.09521
G1 X-13.55599 Y-9.84900
G1 X-0.28808 Y0.26040
G1 X-0.36608 Y0.12957
G1 X-0.38820 Y-0.01011
G1 X-0.35445 Y-0.15864
G1 X-0.26040 Y-0.28808
G1 X-0.12957 Y-0.36608
G1 X0.01011 Y-0.38820
G1 X0.15864 Y-0.35445
G1 X0.28808 Y-0.26040
G1 X0.36608 Y-0.12957
G1 X0.38820 Y0.01011
G1 X0.35445 Y0.15864
G1 X0.26040 Y0.28808
G1 X0.12957 Y0.36608
G1 X-0.04247 Y0.36469
G1 X0.16762 Y-0.02655
G1 X13.55599 Y9.84900
G1 X0.24587 Y0.64834
G1 X-0.01011 Y0.38820
G1 X0.12957 Y0.36608
G1 X0.26040 Y0.28808
G1 X0.35445 Y0.15864
G1 X0.38820 Y0.01011
G1 X0.36608 Y-0.12957
G1 X0.28808 Y-0.26040
G1 X0.15864 Y-0.35445
G1 X0.01011 Y-0.38820
G1 X-0.12957 Y-0.36608
G1 X-0.26040 Y-0.28808
G1 X-0.35445 Y-0.15864
G1 X-0.38820 Y-0.01011
G1 X-0.33371 Y0.15308
G1 X0.02866 Y-0.12751
G1 X-14.47542 Y-10.51701
G1 X-0.28808 Y0.26040
G1 X-0.36608 Y0.12957
G1 X-0.38820 Y-0.01011
G1 X-0.35445 Y-0.15864
G1 X-0.26040 Y-0.28808
G1 X-0.12957 Y-0.36608
G1 X0.01011 Y-0.38820
G1 X0.15864 Y-0.35445
G1 X0.28808 Y-0.26040
G1 X0.36608 Y-0.12957
G1 X0.38820 Y0.01011
G1 X0.35445 Y0.15864
G1 X0.26040 Y0.28808
G1 X0.12957 Y0.36608
G1 X-0.04247 Y0.36469
G1 X0.16762 Y-0.02655
G1 X14.47542 Y10.51701
G1 X0.24587 Y0.64834
G1 X-0.01011 Y0.38820
G1 X0.12957 Y0.36608
G1 X0.26040 Y0.28808
G1 X0.35445 Y0.15864
G1 X0.38820 Y0.01011
G1 X0.36608 Y-0.12957
G1 X0.28808 Y-0.26040
G1 X0.15864 Y-0.35445
G1 X0.01011 Y-0.38820
G1 X-0.12957 Y-0.36608
G1 X-0.26040 Y-0.28808
G1 X-0.35445 Y-0.15864
G1 X-0.38820 Y-0.01011
G1 X-0.33371 Y0.15308
G1 X-0.03412 Y-0.17311
G1 X-15.26930 Y-11.09380
G1 X-0.28808 Y0.26040
G1 X-0.36608 Y0.12957
G1 X-0.38820 Y-0.01011
G1 X-0.35445 Y-0.15864
G1 X-0.26040 Y-0.28808
G1 X-0.12957 Y-0.36608
G1 X0.01011 Y-0.38820
G1 X0.15864 Y-0.35445
G1 X0.28808 Y-0.26040
G1 X0.36608 Y-0.12957
G1 X0.38820 Y0.01011
G1 X0.35445 Y0.15864
G1 X0.26040 Y0.28808
G1 X0.12957 Y0.36608
G1 X-0.04247 Y0.36469
G1 X0.16762 Y-0.02655
G1 X15.26930 Y11.09380
G1 X0.24587 Y0.64834
G1 X-0.01011 Y0.38820
G1 X0.12957 Y0.36608
G1 X0.26040 Y0.28808
G1 X0.35445 Y0.15864
G1 X0.38820 Y0.01011
G1 X0.36608 Y-0.12957
G1 X0.28808 Y-0.26040
G1 X0.15864 Y-0.35445
G1 X0.01011 Y-0.38820
G1 X-0.12957 Y-0.36608
G1 X-0.26040 Y-0.28808
G1 X-0.35445 Y-0.15864
G1 X-0.38820 Y-0.01011
G1 X-0.33371 Y0.15308
G1 X-0.11271 Y-0.23022
G1 X-15.90598 Y-11.55637
G1 X-0.28808 Y0.26040
G1 X-0.36608 Y0.12957
G1 X-0.38820 Y-0.01011
G1 X-0.35445 Y-0.15864
G1 X-0.26040 Y-0.28808
G1 X-0.12957 Y-0.36608
G1 X0.01011 Y-0.38820
G1 X0.15864 Y-0.35445
G1 X0.28808 Y-0.26040
G1 X0.36608 Y-0.12957
G1 X0.38820 Y0.01011
G1 X0.35445 Y0.15864
G1 X0.26040 Y0.28808
G1 X0.12957 Y0.36608
G1 X-0.04247 Y0.36469
G1 X0.16762 Y-0.02655
G1 X15.90598 Y11.55637
G1 X0.24587 Y0.64834
G1 X-0.01011 Y0.38820
G1 X0.12957 Y0.36608
G1 X0.26040 Y0.28808
G1 X0.35445 Y0.15864
G1 X0.38820 Y0.01011
G1 X0.36608 Y-0.12957
G1 X0.28808 Y-0.26040
G1 X0.15864 Y-0.35445
G1 X0.01011 Y-0.38820
G1 X-0.12957 Y-0.36608
G1 X-0.26040 Y-0.28808
G1 X-0.35445 Y-0.15864
G1 X-0.38820 Y-0.01011
G1 X-0.33371 Y0.15308
G1 X-0.20400 Y-0.29655
G1 X-16.36009 Y-11.88630
G1 X-0.28808 Y0.26040
G1 X-0.36608 Y0.12957
G1 X-0.38820 Y-0.01011
G1 X-0.35445 Y-0.15864
G1 X-0.26040 Y-0.28808
G1 X-0.12957 Y-0.36608
G1 X0.01011 Y-0.38820
G1 X0.15864 Y-0.35445
G1 X0.28808 Y-0.26040
G1 X0.36608 Y-0.12957
G1 X0.38820 Y0.01011
G1 X0.35445 Y0.15864
G1 X0.26040 Y0.28808
G1 X0.12957 Y0.36608
G1 X-0.04247 Y0.36469
G1 X0.16762 Y-0.02655
G1 X16.36009 Y11.88630
G1 X0.24587 Y0.64834
G1 X-0.01011 Y0.38820
G1 X0.12957 Y0.36608
G1 X0.26040 Y0.28808
G1 X0.35445 Y0.15864
G1 X0.38820 Y0.01011
G1 X0.36608 Y-0.12957
G1 X0.28808 Y-0.26040
G1 X0.15864 Y-0.35445
G1 X0.01011 Y-0.38820
G1 X-0.12957 Y-0.36608
G1 X-0.26040 Y-0.28808
G1 X-0.35445 Y-0.15864
G1 X-0.38820 Y-0.01011
G1 X-0.33371 Y0.15308
G1 X-0.30435 Y-0.36945
G1 X-16.61351 Y-12.07042
G1 X-0.28808 Y0.26040
G1 X-0.36608 Y0.12957
G1 X-0.38820 Y-0.01011
G1 X-0.35445 Y-0.15864
G1 X-0.26040 Y-0.28808
G1 X-0.12957 Y-0.36608
G1 X0.01011 Y-0.38820
G1 X0.15864 Y-0.35445
G1 X0.28808 Y-0.26040
G1 X0.36608 Y-0.12957
G1 X0.38820 Y0.01011
G1 X0.35445 Y0.15864
G1 X0.26040 Y0.28808
G1 X0.12957 Y0.36608
G1 X-0.04247 Y0.36469
G1 X0.16762 Y-0.02655
G1 X16.61351 Y12.07042
G1 X0.24587 Y0.64834
G1 X-0.01011 Y0.38820
G1 X0.12957 Y0.36608
G1 X0.26040 Y0.28808
G1 X0.35445 Y0.15864
G1 X0.38820 Y0.01011
G1 X0.36608 Y-0.12957
G1 X0.28808 Y-0.26040
G1 X0.15864 Y-0.35445
G1 X0.01011 Y-0.38820
G1 X-0.12957 Y-0.36608
G1 X-0.26040 Y-0.28808
G1 X-0.35445 Y-0.15864
G1 X-0.38820 Y-0.01011
G1 X-0.33371 Y0.15308
G1 X-0.40974 Y-0.44602
G1 X-16.65614 Y-12.10140
G1 X-0.28808 Y0.26040
G1 X-0.36608 Y0.12957
G1 X-0.38820 Y-0.01011
G1 X-0.35445 Y-0.15864
G1 X-0.26040 Y-0.28808
G1 X-0.12957 Y-0.36608
G1 X0.01011 Y-0.38820
G1 X0.15864 Y-0.35445
G1 X0.28808 Y-0.26040
G1 X0.36608 Y-0.12957
G1 X0.38820 Y0.01011
G1 X0.35445 Y0.15864
G1 X0.26040 Y0.28808
G1 X0.12957 Y0.36608
G1 X-0.04247 Y0.36469
G1 X0.16762 Y-0.02655
G1 X16.65614 Y12.10140
G1 X0.24587 Y0.64834
G1 X-0.01011 Y0.38820
G1 X0.12957 Y0.36608
G1 X0.26040 Y0.28808
G1 X0.35445 Y0.15864
G1 X0.38820 Y0.01011
G1 X0.36608 Y-0.12957
G1 X0.28808 Y-0.26040
G1 X0.15864 Y-0.35445
G1 X0.01011 Y-0.38820
G1 X-0.12957 Y-0.36608
G1 X-0.26040 Y-0.28808
G1 X-0.35445 Y-0.15864
G1 X-0.38820 Y-0.01011
G1 X-0.33371 Y0.15308
G1 X-0.51598 Y-0.52321
G1 X-16.48629 Y-11.97799
G1 X-0.28808 Y0.26040
G1 X-0.36608 Y0.12957
G1 X-0.38820 Y-0.01011
G1 X-0.35445 Y-0.15864
G1 X-0.26040 Y-0.28808
G1 X-0.12957 Y-0.36608
G1 X0.01011 Y-0.38820
G1 X0.15864 Y-0.35445
G1 X0.28808 Y-0.26040
G1 X0.36608 Y-0.12957
G1 X0.38820 Y0.01011
G1 X0.35445 Y0.15864
G1 X0.26040 Y0.28808
G1 X0.12957 Y0.36608
G1 X-0.04247 Y0.36469
G1 X0.16762 Y-0.02655
G1 X16.48629 Y11.97799
G1 X0.24587 Y0.64834
G1 X-0.01011 Y0.38820
G1 X0.12957 Y0.36608
G1 X0.26040 Y0.28808
G1 X0.35445 Y0.15864
G1 X0.38820 Y0.01011
G1 X0.36608 Y-0.12957
G1 X0.28808 Y-0.26040
G1 X0.15864 Y-0.35445
G1 X0.01011 Y-0.38820
G1 X-0.12957 Y-0.36608
G1 X-0.26040 Y-0.28808
G1 X-0.35445 Y-0.15864
G1 X-0.38820 Y-0.01011
G1 X-0.33371 Y0.15308
G1 X-0.61884 Y-0.59794
G1 X-16.11072 Y-11.70512
G1 X-0.28808 Y0.26040
G1 X-0.36608 Y0.12957
G1 X-0.38820 Y-0.01011
G1 X-0.35445 Y-0.15864
G1 X-0.26040 Y-0.28808
G1 X-0.12957 Y-0.36608
G1 X0.01011 Y-0.38820
G1 X0.15864 Y-0.35445
G1 X0.28808 Y-0.26040
G1 X0.36608 Y-0.12957
G1 X0.38820 Y0.01011
G1 X0.35445 Y0.15864
G1 X0.26040 Y0.28808
G1 X0.12957 Y0.36608
G1 X-0.04247 Y0.36469
G1 X0.16762 Y-0.02655
G1 X16.11072 Y11.70512
G1 X0.24587 Y0.64834
G1 X-0.01011 Y0.38820
G1 X0.12957 Y0.36608
G1 X0.26040 Y0.28808
G1 X0.35445 Y0.15864
G1 X0.38820 Y0.01011
G1 X0.36608 Y-0.12957
G1 X0.28808 Y-0.26040
G1 X0.15864 Y-0.35445
G1 X0.01011 Y-0.38820
G1 X-0.12957 Y-0.36608
G1 X-0.26040 Y-0.28808
G1 X-0.35445 Y-0.15864
G1 X-0.38820 Y-0.01011
G1 X-0.33371 Y0.15308
G1 X-0.71421 Y-0.66723
G1 X-15.54441 Y-11.29368
G1 X-0.28808 Y0.26040
G1 X-0.36608 Y0.12957
G1 X-0.38820 Y-0.01011
G1 X-0.35445 Y-0.15864
G1 X-0.26040 Y-0.28808
G1 X-0.12957 Y-0.36608
G1 X0.01011 Y-0.38820
G1 X0.15864 Y-0.35445
G1 X0.28808 Y-0.26040
G1 X0.36608 Y-0.12957
G1 X0.38820 Y0.01011
G1 X0.35445 Y0.15864
G1 X0.26040 Y0.28808
G1 X0.12957 Y0.36608
G1 X-0.04247 Y0.36469
G1 X0.16762 Y-0.02655
G1 X15.54441 Y11.29368
G1 X0.24587 Y0.64834
G1 X-0.01011 Y0.38820
G1 X0.12957 Y0.36608
G1 X0.26040 Y0.28808
G1 X0.35445 Y0.15864
G1 X0.38820 Y0.01011
G1 X0.36608 Y-0.12957
G1 X0.28808 Y-0.26040
G1 X0.15864 Y-0.35445
G1 X0.01011 Y-0.38820
G1 X-0.12957 Y-0.36608
G1 X-0.26040 Y-0.28808
G1 X-0.35445 Y-0.15864
G1 X-0.38820 Y-0.01011
G1 X-0.33371 Y0.15308
G1 X-0.79829 Y-0.72832
G1 X-14.80994 Y-10.76005
G1 X-0.28808 Y0.26040
G1 X-0.36608 Y0.12957
G1 X-0.38820 Y-0.01011
G1 X-0.35445 Y-0.15864
G1 X-0.26040 Y-0.28808
G1 X-0.12957 Y-0.36608
G1 X0.01011 Y-0.38820
G1 X0.15864 Y-0.35445
G1 X0.28808 Y-0.26040
G1 X0.36608 Y-0.12957
G1 X0.38820 Y0.01011
G1 X0.35445 Y0.15864
G1 X0.26040 Y0.28808
G1 X0.12957 Y0.36608
G1 X-0.04247 Y0.36469
G1 X0.16762 Y-0.02655
G1 X14.80994 Y10.76005
G1 X0.24587 Y0.64834
G1 X-0.01011 Y0.38820
G1 X0.12957 Y0.36608
G1 X0.26040 Y0.28808
G1 X0.35445 Y0.15864
G1 X0.38820 Y0.01011
G1 X0.36608 Y-0.12957
G1 X0.28808 Y-0.26040
G1 X0.15864 Y-0.35445
G1 X0.01011 Y-0.38820
G1 X-0.12957 Y-0.36608
G1 X-0.26040 Y-0.28808
G1 X-0.35445 Y-0.15864
G1 X-0.38820 Y-0.01011
G1 X-0.33371 Y0.15308
G1 X-0.86774 Y-0.77878
G1 X-13.93658 Y-10.12552
G1 X-0.28808 Y0.26040
G1 X-0.36608 Y0.12957
G1 X-0.38820 Y-0.01011
G1 X-0.35445 Y-0.15864
G1 X-0.26040 Y-0.28808
G1 X-0.12957 Y-0.36608
G1 X0.01011 Y-0.38820
G1 X0.15864 Y-0.35445
G1 X0.28808 Y-0.26040
G1 X0.36608 Y-0.12957
G1 X0.38820 Y0.01011
G1 X0.35445 Y0.15864
G1 X0.26040 Y0.28808
G1 X0.12957 Y0.36608
G1 X-0.04247 Y0.36469
G1 X0.16762 Y-0.02655
G1 X13.93658 Y10.12552
G1 X0.24587 Y0.64834
G1 X-0.01011 Y0.38820
G1 X0.12957 Y0.36608
G1 X0.26040 Y0.28808
G1 X0.35445 Y0.15864
G1 X0.38820 Y0.01011
G1 X0.36608 Y-0.12957
G1 X0.28808 Y-0.26040
G1 X0.15864 Y-0.35445
G1 X0.01011 Y-0.38820
G1 X-0.12957 Y-0.36608
G1 X-0.26040 Y-0.28808
G1 X-0.35445 Y-0.15864
G1 X-0.38820 Y-0.01011
G1 X-0.33371 Y0.15308
G1 X-0.91977 Y-0.81658
G1 X-12.95915 Y-9.41537
G1 X-0.28808 Y0.26040
G1 X-0.36608 Y0.12957
G1 X-0.38820 Y-0.01011
G1 X-0.35445 Y-0.15864
G1 X-0.26040 Y-0.28808
G1 X-0.12957 Y-0.36608
G1 X0.01011 Y-0.38820
G1 X0.15864 Y-0.35445
G1 X0.28808 Y-0.26040
G1 X0.36608 Y-0.12957
G1 X0.38820 Y0.01011
G1 X0.35445 Y0.15864
G1 X0.26040 Y0.28808
G1 X0.12957 Y0.36608
G1 X-0.04247 Y0.36469
G1 X0.16762 Y-0.02655
G1 X12.95915 Y9.41537
G1 X0.24587 Y0.64834
G1 X-0.01011 Y0.38820
G1 X0.12957 Y0.36608
G1 X0.26040 Y0.28808
G1 X0.35445 Y0.15864
G1 X0.38820 Y0.01011
G1 X0.36608 Y-0.12957
G1 X0.28808 Y-0.26040
G1 X0.15864 Y-0.35445
G1 X0.01011 Y-0.38820
G1 X-0.12957 Y-0.36608
G1 X-0.26040 Y-0.28808
G1 X-0.35445 Y-0.15864
G1 X-0.38820 Y-0.01011
G1 X-0.33371 Y0.15308
G1 X-0.95232 Y-0.84023
G1 X-11.91663 Y-8.65794
G1 X-0.28808 Y0.26040
G1 X-0.36608 Y0.12957
G1 X-0.38820 Y-0.01011
G1 X-0.35445 Y-0.15864
G1 X-0.26040 Y-0.28808
G1 X-0.12957 Y-0.36608
G1 X0.01011 Y-0.38820
G1 X0.15864 Y-0.35445
G1 X0.28808 Y-0.26040
G1 X0.36608 Y-0.12957
G1 X0.38820 Y0.01011
G1 X0.35445 Y0.15864
G1 X0.26040 Y0.28808
G1 X0.12957 Y0.36608
G1 X-0.04247 Y0.36469
G1 X0.16762 Y-0.02655
G1 X11.91663 Y8.65794
G1 X0.24587 Y0.64834
G1 X-0.01011 Y0.38820
G1 X0.12957 Y0.36608
G1 X0.26040 Y0.28808
G1 X0.35445 Y0.15864
G1 X0.38820 Y0.01011
G1 X0.36608 Y-0.12957
G1 X0.28808 Y-0.26040
G1 X0.15864 Y-0.35445
G1 X0.01011 Y-0.38820
G1 X-0.12957 Y-0.36608
G1 X-0.26040 Y-0.28808
G1 X-0.35445 Y-0.15864
G1 X-0.38820 Y-0.01011
G1 X-0.33371 Y0.15308
G1 X-0.96409 Y-0.84878
G1 X-10.85057 Y-7.88340
G1 X-0.28808 Y0.26040
G1 X-0.36608 Y0.12957
G1 X-0.38820 Y-0.01011
G1 X-0.35445 Y-0.15864
G1 X-0.26040 Y-0.28808
G1 X-0.12957 Y-0.36608
G1 X0.01011 Y-0.38820
G1 X0.15864 Y-0.35445
G1 X0.28808 Y-0.26040
G1 X0.36608 Y-0.12957
G1 X0.38820 Y0.01011
G1 X0.35445 Y0.15864
G1 X0.26040 Y0.28808
G1 X0.12957 Y0.36608
G1 X-0.04247 Y0.36469
G1 X0.16762 Y-0.02655
G1 X10.85057 Y7.88340
G1 X0.24587 Y0.64834
G1 X-0.01011 Y0.38820
G1 X0.12957 Y0.36608
G1 X0.26040 Y0.28808
G1 X0.35445 Y0.15864
G1 X0.38820 Y0.01011
G1 X0.36608 Y-0.12957
G1 X0.28808 Y-0.26040
G1 X0.15864 Y-0.35445
G1 X0.01011 Y-0.38820
G1 X-0.12957 Y-0.36608
G1 X-0.26040 Y-0.28808
G1 X-0.35445 Y-0.15864
G1 X-0.38820 Y-0.01011
G1 X-0.33371 Y0.15308
G1 X-0.95461 Y-0.84189
G1 X-9.80347 Y-7.12264
G1 X-0.28808 Y0.26040
G1 X-0.36608 Y0.12957
G1 X-0.38820 Y-0.01011
G1 X-0.35445 Y-0.15864
G1 X-0.26040 Y-0.28808
G1 X-0.12957 Y-0.36608
G1 X0.01011 Y-0.38820
G1 X0.15864 Y-0.35445
G1 X0.28808 Y-0.26040
G1 X0.36608 Y-0.12957
G1 X0.38820 Y0.01011
G1 X0.35445 Y0.15864
G1 X0.26040 Y0.28808
G1 X0.12957 Y0.36608
G1 X-0.04247 Y0.36469
G1 X0.16762 Y-0.02655
G1 X9.80347 Y7.12264
G1 X0.24587 Y0.64834
G1 X-0.01011 Y0.38820
G1 X0.12957 Y0.36608
G1 X0.26040 Y0.28808
G1 X0.35445 Y0.15864
G1 X0.38820 Y0.01011
G1 X0.36608 Y-0.12957
G1 X0.28808 Y-0.26040
G1 X0.15864 Y-0.35445
G1 X0.01011 Y-0.38820
G1 X-0.12957 Y-0.36608
G1 X-0.26040 Y-0.28808
G1 X-0.35445 Y-0.15864
G1 X-0.38820 Y-0.01011
G1 X-0.33371 Y0.15308
G1 X1.86074 Y1.35191
G1 X-0.66956 Y5.80943
G1 X-2.17697 Y1.58166
G1 X-9.39935 Y6.82903
G1 X0.15864 Y0.35445
G1 X0.01011 Y0.38820
G1 X-0.12957 Y0.36608
G1 X-0.26040 Y0.28808
G1 X-0.35445 Y0.15864
G1 X-0.38820 Y0.01011
G1 X-0.36608 Y-0.12957
G1 X-0.28808 Y-0.26040
G1 X-0.15864 Y-0.35445
G1 X-0.01011 Y-0.38820
G1 X0.12957 Y-0.36608
G1 X0.26040 Y-0.28808
G1 X0.35445 Y-0.15864
G1 X0.38820 Y-0.01011
G1 X0.33371 Y0.15308
G1 X0.02655 Y-0.16762
G1 X9.39935 Y-6.82903
G1 X0.69259 Y-0.03349
G1 X0.36608 Y0.12957
G1 X0.38820 Y-0.01011
G1 X0.35445 Y-0.15864
G1 X0.26040 Y-0.28808
G1 X0.12957 Y-0.36608
G1 X-0.01011 Y-0.38820
G1 X-0.15864 Y-0.35445
G1 X-0.28808 Y-0.26040
G1 X-0.36608 Y-0.12957
G1 X-0.38820 Y0.01011
G1 X-0.35445 Y0.15864
G1 X-0.26040 Y0.28808
G1 X-0.12957 Y0.36608
G1 X0.04247 Y0.36469
G1 X-0.05826 Y-0.10600
G1 X-10.42708 Y7.57572
G1 X0.15864 Y0.35445
G1 X0.01011 Y0.38820
G1 X-0.12957 Y0.36608
G1 X-0.26040 Y0.28808
G1 X-0.35445 Y0.15864
G1 X-0.38820 Y0.01011
G1 X-0.36608 Y-0.12957
G1 X-0.28808 Y-0.26040
G1 X-0.15864 Y-0.35445
G1 X-0.01011 Y-0.38820
G1 X0.12957 Y-0.36608
G1 X0.26040 Y-0.28808
G1 X0.35445 Y-0.15864
G1 X0.38820 Y-0.01011
G1 X0.33371 Y0.15308
G1 X0.02655 Y-0.16762
G1 X10.42708 Y-7.57572
G1 X0.69259 Y-0.03349
G1 X0.36608 Y0.12957
G1 X0.38820 Y-0.01011
G1 X0.35445 Y-0.15864
G1 X0.26040 Y-0.28808
G1 X0.12957 Y-0.36608
G1 X-0.01011 Y-0.38820
G1 X-0.15864 Y-0.35445
G1 X-0.28808 Y-0.26040
G1 X-0.36608 Y-0.12957
G1 X-0.38820 Y0.01011
G1 X-0.35445 Y0.15864
G1 X-0.26040 Y0.28808
G1 X-0.12957 Y0.36608
G1 X0.04247 Y0.36469
G1 X-0.04034 Y-0.11902
G1 X-11.49065 Y8.34845
G1 X0.15864 Y0.35445
G1 X0.01011 Y0.38820
G1 X-0.12957 Y0.36608
G1 X-0.26040 Y0.28808
G1 X-0.35445 Y0.15864
G1 X-0.38820 Y0.01011
G1 X-0.36608 Y-0.12957
G1 X-0.28808 Y-0.26040
G1 X-0.15864 Y-0.35445
G1 X-0.01011 Y-0.38820
G1 X0.12957 Y-0.36608
G1 X0.26040 Y-0.28808
G1 X0.35445 Y-0.15864
G1 X0.38820 Y-0.01011
G1 X0.33371 Y0.15308
G1 X0.02655 Y-0.16762
G1 X11.49065 Y-8.34845
G1 X0.69259 Y-0.03349
G1 X0.36608 Y0.12957
G1 X0.38820 Y-0.01011
G1 X0.35445 Y-0.15864
G1 X0.26040 Y-0.28808
G1 X0.12957 Y-0.36608
G1 X-0.01011 Y-0.38820
G1 X-0.15864 Y-0.35445
G1 X-0.28808 Y-0.26040
G1 X-0.36608 Y-0.12957
G1 X-0.38820 Y0.01011
G1 X-0.35445 Y0.15864
G1 X-0.26040 Y0.28808
G1 X-0.12957 Y0.36608
G1 X0.04247 Y0.36469
G1 X-0.04362 Y-0.11664
G1 X-12.54767 Y9.11641
G1 X0.15864 Y0.35445
G1 X0.01011 Y0.38820
G1 X-0.12957 Y0.36608
G1 X-0.26040 Y0.28808
G1 X-0.35445 Y0.15864
G1 X-0.38820 Y0.01011
G1 X-0.36608 Y-0.12957
G1 X-0.28808 Y-0.26040
G1 X-0.15864 Y-0.35445
G1 X-0.01011 Y-0.38820
G1 X0.12957 Y-0.36608
G1 X0.26040 Y-0.28808
G1 X0.35445 Y-0.15864
G1 X0.38820 Y-0.01011
G1 X0.33371 Y0.15308
G1 X0.02655 Y-0.16762
G1 X12.54767 Y-9.11641
G1 X0.69259 Y-0.03349
G1 X0.36608 Y0.12957
G1 X0.38820 Y-0.01011
G1 X0.35445 Y-0.15864
G1 X0.26040 Y-0.28808
G1 X0.12957 Y-0.36608
G1 X-0.01011 Y-0.38820
G1 X-0.15864 Y-0.35445
G1 X-0.28808 Y-0.26040
G1 X-0.36608 Y-0.12957
G1 X-0.38820 Y0.01011
G1 X-0.35445 Y0.15864
G1 X-0.26040 Y0.28808
G1 X-0.12957 Y0.36608
G1 X0.04247 Y0.36469
G1 X-0.06796 Y-0.09895
G1 X-13.55599 Y9.84900
G1 X0.15864 Y0.35445
G1 X0.01011 Y0.38820
G1 X-0.12957 Y0.36608
G1 X-0.26040 Y0.28808
G1 X-0.35445 Y0.15864
G1 X-0.38820 Y0.01011
G1 X-0.36608 Y-0.12957
G1 X-0.28808 Y-0.26040
G1 X-0.15864 Y-0.35445
G1 X-0.01011 Y-0.38820
G1 X0.12957 Y-0.36608
G1 X0.26040 Y-0.28808
G1 X0.35445 Y-0.15864
G1 X0.38820 Y-0.01011
G1 X0.33371 Y0.15308
G1 X0.02655 Y-0.16762
G1 X13.55599 Y-9.84900
G1 X0.69259 Y-0.03349
G1 X0.36608 Y0.12957
G1 X0.38820 Y-0.01011
G1 X0.35445 Y-0.15864
G1 X0.26040 Y-0.28808
G1 X0.12957 Y-0.36608
G1 X-0.01011 Y-0.38820
G1 X-0.15864 Y-0.35445
G1 X-0.28808 Y-0.26040
G1 X-0.36608 Y-0.12957
G1 X-0.38820 Y0.01011
G1 X-0.35445 Y0.15864
G1 X-0.26040 Y0.28808
G1 X-0.12957 Y0.36608
G1 X0.04247 Y0.36469
G1 X-0.11241 Y-0.06666
G1 X-14.47542 Y10.51701
G1 X0.15864 Y0.35445
G1 X0.01011 Y0.38820
G1 X-0.12957 Y0.36608
G1 X-0.26040 Y0.28808
G1 X-0.35445 Y0.15864
G1 X-0.38820 Y0.01011
G1 X-0.36608 Y-0.12957
G1 X-0.28808 Y-0.26040
G1 X-0.15864 Y-0.35445
G1 X-0.01011 Y-0.38820
G1 X0.12957 Y-0.36608
G1 X0.26040 Y-0.28808
G1 X0.35445 Y-0.15864
G1 X0.38820 Y-0.01011
G1 X0.33371 Y0.15308
G1 X0.02655 Y-0.16762
G1 X14.47542 Y-10.51701
G1 X0.69259 Y-0.03349
G1 X0.36608 Y0.12957
G1 X0.38820 Y-0.01011
G1 X0.35445 Y-0.15864
G1 X0.26040 Y-0.28808
G1 X0.12957 Y-0.36608
G1 X-0.01011 Y-0.38820
G1 X-0.15864 Y-0.35445
G1 X-0.28808 Y-0.26040
G1 X-0.36608 Y-0.12957
G1 X-0.38820 Y0.01011
G1 X-0.35445 Y0.15864
G1 X-0.26040 Y0.28808
G1 X-0.12957 Y0.36608
G1 X0.04247 Y0.36469
G1 X-0.17518 Y-0.02105
G1 X-15.26930 Y11.09380
G1 X0.15864 Y0.35445
G1 X0.01011 Y0.38820
G1 X-0.12957 Y0.36608
G1 X-0.26040 Y0.28808
G1 X-0.35445 Y0.15864
G1 X-0.38820 Y0.01011
G1 X-0.36608 Y-0.12957
G1 X-0.28808 Y-0.26040
G1 X-0.15864 Y-0.35445
G1 X-0.01011 Y-0.38820
G1 X0.12957 Y-0.36608
G1 X0.26040 Y-0.28808
G1 X0.35445 Y-0.15864
G1 X0.38820 Y-0.01011
G1 X0.33371 Y0.15308
G1 X0.02655 Y-0.16762
G1 X15.26930 Y-11.09380
G1 X0.69259 Y-0.03349
G1 X0.36608 Y0.12957
G1 X0.38820 Y-0.01011
G1 X0.35445 Y-0.15864
G1 X0.26040 Y-0.28808
G1 X0.12957 Y-0.36608
G1 X-0.01011 Y-0.38820
G1 X-0.15864 Y-0.35445
G1 X-0.28808 Y-0.26040
G1 X-0.36608 Y-0.12957
G1 X-0.38820 Y0.01011
G1 X-0.35445 Y0.15864
G1 X-0.26040 Y0.28808
G1 X-0.12957 Y0.36608
G1 X0.04247 Y0.36469
G1 X-0.25378 Y0.03606
G1 X-15.90598 Y11.55637
G1 X0.15864 Y0.35445
G1 X0.01011 Y0.38820
G1 X-0.12957 Y0.36608
G1 X-0.26040 Y0.28808
G1 X-0.35445 Y0.15864
G1 X-0.38820 Y0.01011
G1 X-0.36608 Y-0.12957
G1 X-0.28808 Y-0.26040
G1 X-0.15864 Y-0.35445
G1 X-0.01011 Y-0.38820
G1 X0.12957 Y-0.36608
G1 X0.26040 Y-0.28808
G1 X0.35445 Y-0.15864
G1 X0.38820 Y-0.01011
G1 X0.33371 Y0.15308
G1 X0.02655 Y-0.16762
G1 X15.90598 Y-11.55637
G1 X0.69259 Y-0.03349
G1 X0.36608 Y0.12957
G1 X0.38820 Y-0.01011
G1 X0.35445 Y-0.15864
G1 X0.26040 Y-0.28808
G1 X0.12957 Y-0.36608
G1 X-0.01011 Y-0.38820
G1 X-0.15864 Y-0.35445
G1 X-0.28808 Y-0.26040
G1 X-0.36608 Y-0.12957
G1 X-0.38820 Y0.01011
G1 X-0.35445 Y0.15864
G1 X-0.26040 Y0.28808
G1 X-0.12957 Y0.36608
G1 X0.04247 Y0.36469
G1 X-0.34507 Y0.10238
G1 X-16.36009 Y11.88630
G1 X0.15864 Y0.35445
G1 X0.01011 Y0.38820
G1 X-0.12957 Y0.36608
G1 X-0.26040 Y0.28808
G1 X-0.35445 Y0.15864
G1 X-0.38820 Y0.01011
G1 X-0.36608 Y-0.12957
G1 X-0.28808 Y-0.26040
G1 X-0.15864 Y-0.35445
G1 X-0.01011 Y-0.38820
G1 X0.12957 Y-0.36608
G1 X0.26040 Y-0.28808
G1 X0.35445 Y-0.15864
G1 X0.38820 Y-0.01011
G1 X0.33371 Y0.15308
G1 X0.02655 Y-0.16762
G1 X16.36009 Y-11.88630
G1 X0.69259 Y-0.03349
G1 X0.36608 Y0.12957
G1 X0.38820 Y-0.01011
G1 X0.35445 Y-0.15864
G1 X0.26040 Y-0.28808
G1 X0.12957 Y-0.36608
G1 X-0.01011 Y-0.38820
G1 X-0.15864 Y-0.35445
G1 X-0.28808 Y-0.26040
G1 X-0.36608 Y-0.12957
G1 X-0.38820 Y0.01011
G1 X-0.35445 Y0.15864
G1 X-0.26040 Y0.28808
G1 X-0.12957 Y0.36608
G1 X0.04247 Y0.36469
G1 X-0.44541 Y0.17528
G1 X-16.61351 Y12.07042
G1 X0.15864 Y0.35445
G1 X0.01011 Y0.38820
G1 X-0.12957 Y0.36608
G1 X-0.26040 Y0.28808
G1 X-0.35445 Y0.15864
G1 X-0.38820 Y0.01011
G1 X-0.36608 Y-0.12957
G1 X-0.28808 Y-0.26040
G1 X-0.15864 Y-0.35445
G1 X-0.01011 Y-0.38820
G1 X0.12957 Y-0.36608
G1 X0.26040 Y-0.28808
G1 X0.35445 Y-0.15864
G1 X0.38820 Y-0.01011
G1 X0.33371 Y0.15308
G1 X0.02655 Y-0.16762
G1 X16.61351 Y-12.07042
G1 X0.69259 Y-0.03349
G1 X0.36608 Y0.12957
G1 X0.38820 Y-0.01011
G1 X0.35445 Y-0.15864
G1 X0.26040 Y-0.28808
G1 X0.12957 Y-0.36608
G1 X-0.01011 Y-0.38820
G1 X-0.15864 Y-0.35445
G1 X-0.28808 Y-0.26040
G1 X-0.36608 Y-0.12957
G1 X-0.38820 Y0.01011
G1 X-0.35445 Y0.15864
G1 X-0.26040 Y0.28808
G1 X-0.12957 Y0.36608
G1 X0.04247 Y0.36469
G1 X-0.55081 Y0.25186
G1 X-16.65614 Y12.10140
G1 X0.15864 Y0.35445
G1 X0.01011 Y0.38820
G1 X-0.12957 Y0.36608
G1 X-0.26040 Y0.28808
G1 X-0.35445 Y0.15864
G1 X-0.38820 Y0.01011
G1 X-0.36608 Y-0.12957
G1 X-0.28808 Y-0.26040
G1 X-0.15864 Y-0.35445
G1 X-0.01011 Y-0.38820
G1 X0.12957 Y-0.36608
G1 X0.26040 Y-0.28808
G1 X0.35445 Y-0.15864
G1 X0.38820 Y-0.01011
G1 X0.33371 Y0.15308
G1 X0.02655 Y-0.16762
G1 X16.65614 Y-12.10140
G1 X0.69259 Y-0.03349
G1 X0.36608 Y0.12957
G1 X0.38820 Y-0.01011
G1 X0.35445 Y-0.15864
G1 X0.26040 Y-0.28808
G1 X0.12957 Y-0.36608
G1 X-0.01011 Y-0.38820
G1 X-0.15864 Y-0.35445
G1 X-0.28808 Y-0.26040
G1 X-0.36608 Y-0.12957
G1 X-0.38820 Y0.01011
G1 X-0.35445 Y0.15864
G1 X-0.26040 Y0.28808
G1 X-0.12957 Y0.36608
G1 X0.04247 Y0.36469
G1 X-0.65705 Y0.32905
G1 X-16.48629 Y11.97799
G1 X0.15864 Y0.35445
G1 X0.01011 Y0.38820
G1 X-0.12957 Y0.36608
G1 X-0.26040 Y0.28808
G1 X-0.35445 Y0.15864
G1 X-0.38820 Y0.01011
G1 X-0.36608 Y-0.12957
G1 X-0.28808 Y-0.26040
G1 X-0.15864 Y-0.35445
G1 X-0.01011 Y-0.38820
G1 X0.12957 Y-0.36608
G1 X0.26040 Y-0.28808
G1 X0.35445 Y-0.15864
G1 X0.38820 Y-0.01011
G1 X0.33371 Y0.15308
G1 X0.02655 Y-0.16762
G1 X16.48629 Y-11.97799
G1 X0.69259 Y-0.03349
G1 X0.36608 Y0.12957
G1 X0.38820 Y-0.01011
G1 X0.35445 Y-0.15864
G1 X0.26040 Y-0.28808
G1 X0.12957 Y-0.36608
G1 X-0.01011 Y-0.38820
G1 X-0.15864 Y-0.35445
G1 X-0.28808 Y-0.26040
G1 X-0.36608 Y-0.12957
G1 X-0.38820 Y0.01011
G1 X-0.35445 Y0.15864
G1 X-0.26040 Y0.28808
G1 X-0.12957 Y0.36608
G1 X0.04247 Y0.36469
G1 X-0.75991 Y0.40378
G1 X-16.11072 Y11.70512
G1 X0.15864 Y0.35445
G1 X0.01011 Y0.38820
G1 X-0.12957 Y0.36608
G1 X-0.26040 Y0.28808
G1 X-0.35445 Y0.15864
G1 X-0.38820 Y0.01011
G1 X-0.36608 Y-0.12957
G1 X-0.28808 Y-0.26040
G1 X-0.15864 Y-0.35445
G1 X-0.01011 Y-0.38820
G1 X0.12957 Y-0.36608
G1 X0.26040 Y-0.28808
G1 X0.35445 Y-0.15864
G1 X0.38820 Y-0.01011
G1 X0.33371 Y0.15308
G1 X0.02655 Y-0.16762
G1 X16.11072 Y-11.70512
G1 X0.69259 Y-0.03349
G1 X0.36608 Y0.12957
G1 X0.38820 Y-0.01011
G1 X0.35445 Y-0.15864
G1 X0.26040 Y-0.28808
G1 X0.12957 Y-0.36608
G1 X-0.01011 Y-0.38820
G1 X-0.15864 Y-0.35445
G1 X-0.28808 Y-0.26040
G1 X-0.36608 Y-0.12957
G1 X-0.38820 Y0.01011
G1 X-0.35445 Y0.15864
G1 X-0.26040 Y0.28808
G1 X-0.12957 Y0.36608
G1 X0.04247 Y0.36469
G1 X-0.85528 Y0.47307
G1 X-15.54441 Y11.29368
G1 X0.15864 Y0.35445
G1 X0.01011 Y0.38820
G1 X-0.12957 Y0.36608
G1 X-0.26040 Y0.28808
G1 X-0.35445 Y0.15864
G1 X-0.38820 Y0.01011
G1 X-0.36608 Y-0.12957
G1 X-0.28808 Y-0.26040
G1 X-0.15864 Y-0.35445
G1 X-0.01011 Y-0.38820
G1 X0.12957 Y-0.36608
G1 X0.26040 Y-0.28808
G1 X0.35445 Y-0.15864
G1 X0.38820 Y-0.01011
G1 X0.33371 Y0.15308
G1 X0.02655 Y-0.16762
G1 X15.54441 Y-11.29368
G1 X0.69259 Y-0.03349
G1 X0.36608 Y0.12957
G1 X0.38820 Y-0.01011
G1 X0.35445 Y-0.15864
G1 X0.26040 Y-0.28808
G1 X0.12957 Y-0.36608
G1 X-0.01011 Y-0.38820
G1 X-0.15864 Y-0.35445
G1 X-0.28808 Y-0.26040
G1 X-0.36608 Y-0.12957
G1 X-0.38820 Y0.01011
G1 X-0.35445 Y0.15864
G1 X-0.26040 Y0.28808
G1 X-0.12957 Y0.36608
G1 X0.04247 Y0.36469
G1 X-0.93936 Y0.53416
G1 X-14.80994 Y10.76005
G1 X0.15864 Y0.35445
G1 X0.01011 Y0.38820
G1 X-0.12957 Y0.36608
G1 X-0.26040 Y0.28808
G1 X-0.35445 Y0.15864
G1 X-0.38820 Y0.01011
G1 X-0.36608 Y-0.12957
G1 X-0.28808 Y-0.26040
G1 X-0.15864 Y-0.35445
G1 X-0.01011 Y-0.38820
G1 X0.12957 Y-0.36608
G1 X0.26040 Y-0.28808
G1 X0.35445 Y-0.15864
G1 X0.38820 Y-0.01011
G1 X0.33371 Y0.15308
G1 X0.02655 Y-0.16762
G1 X14.80994 Y-10.76005
G1 X0.69259 Y-0.03349
G1 X0.36608 Y0.12957
G1 X0.38820 Y-0.01011
G1 X0.35445 Y-0.15864
G1 X0.26040 Y-0.28808
G1 X0.12957 Y-0.36608
G1 X-0.01011 Y-0.38820
G1 X-0.15864 Y-0.35445
G1 X-0.28808 Y-0.26040
G1 X-0.36608 Y-0.12957
G1 X-0.38820 Y0.01011
G1 X-0.35445 Y0.15864
G1 X-0.26040 Y0.28808
G1 X-0.12957 Y0.36608
G1 X0.04247 Y0.36469
G1 X-1.00880 Y0.58461
G1 X-13.93658 Y10.12552
G1 X0.15864 Y0.35445
G1 X0.01011 Y0.38820
G1 X-0.12957 Y0.36608
G1 X-0.26040 Y0.28808
G1 X-0.35445 Y0.15864
G1 X-0.38820 Y0.01011
G1 X-0.36608 Y-0.12957
G1 X-0.28808 Y-0.26040
G1 X-0.15864 Y-0.35445
G1 X-0.01011 Y-0.38820
G1 X0.12957 Y-0.36608
G1 X0.26040 Y-0.28808
G1 X0.35445 Y-0.15864
G1 X0.38820 Y-0.01011
G1 X0.33371 Y0.15308
G1 X0.02655 Y-0.16762
G1 X13.93658 Y-10.12552
G1 X0.69259 Y-0.03349
G1 X0.36608 Y0.12957
G1 X0.38820 Y-0.01011
G1 X0.35445 Y-0.15864
G1 X0.26040 Y-0.28808
G1 X0.12957 Y-0.36608
G1 X-0.01011 Y-0.38820
G1 X-0.15864 Y-0.35445
G1 X-0.28808 Y-0.26040
G1 X-0.36608 Y-0.12957
G1 X-0.38820 Y0.01011
G1 X-0.35445 Y0.15864
G1 X-0.26040 Y0.28808
G1 X-0.12957 Y0.36608
G1 X0.04247 Y0.36469
G1 X-1.06084 Y0.62242
G1 X-12.95915 Y9.41537
G1 X0.15864 Y0.35445
G1 X0.01011 Y0.38820
G1 X-0.12957 Y0.36608
G1 X-0.26040 Y0.28808
G1 X-0.35445 Y0.15864
G1 X-0.38820 Y0.01011
G1 X-0.36608 Y-0.12957
G1 X-0.28808 Y-0.26040
G1 X-0.15864 Y-0.35445
G1 X-0.01011 Y-0.38820
G1 X0.12957 Y-0.36608
G1 X0.26040 Y-0.28808
G1 X0.35445 Y-0.15864
G1 X0.38820 Y-0.01011
G1 X0.33371 Y0.15308
G1 X0.02655 Y-0.16762
G1 X12.95915 Y-9.41537
G1 X0.69259 Y-0.03349
G1 X0.36608 Y0.12957
G1 X0.38820 Y-0.01011
G1 X0.35445 Y-0.15864
G1 X0.26040 Y-0.28808
G1 X0.12957 Y-0.36608
G1 X-0.01011 Y-0.38820
G1 X-0.15864 Y-0.35445
G1 X-0.28808 Y-0.26040
G1 X-0.36608 Y-0.12957
G1 X-0.38820 Y0.01011
G1 X-0.35445 Y0.15864
G1 X-0.26040 Y0.28808
G1 X-0.12957 Y0.36608
G1 X0.04247 Y0.36469
G1 X-1.09339 Y0.64606
G1 X-11.91663 Y8.65794
G1 X0.15864 Y0.35445
G1 X0.01011 Y0.38820
G1 X-0.12957 Y0.36608
G1 X-0.26040 Y0.28808
G1 X-0.35445 Y0.15864
G1 X-0.38820 Y0.01011
G1 X-0.36608 Y-0.12957
G1 X-0.28808 Y-0.26040
G1 X-0.15864 Y-0.35445
G1 X-0.01011 Y-0.38820
G1 X0.12957 Y-0.36608
G1 X0.26040 Y-0.28808
G1 X0.35445 Y-0.15864
G1 X0.38820 Y-0.01011
G1 X0.33371 Y0.15308
G1 X0.02655 Y-0.16762
G1 X11.91663 Y-8.65794
G1 X0.69259 Y-0.03349
G1 X0.36608 Y0.12957
G1 X0.38820 Y-0.01011
G1 X0.35445 Y-0.15864
G1 X0.26040 Y-0.28808
G1 X0.12957 Y-0.36608
G1 X-0.01011 Y-0.38820
G1 X-0.15864 Y-0.35445
G1 X-0.28808 Y-0.26040
G1 X-0.36608 Y-0.12957
G1 X-0.38820 Y0.01011
G1 X-0.35445 Y0.15864
G1 X-0.26040 Y0.28808
G1 X-0.12957 Y0.36608
G1 X0.04247 Y0.36469
G1 X-1.10516 Y0.65461
G1 X-10.85057 Y7.88340
G1 X0.15864 Y0.35445
G1 X0.01011 Y0.38820
G1 X-0.12957 Y0.36608
G1 X-0.26040 Y0.28808
G1 X-0.35445 Y0.15864
G1 X-0.38820 Y0.01011
G1 X-0.36608 Y-0.12957
G1 X-0.28808 Y-0.26040
G1 X-0.15864 Y-0.35445
G1 X-0.01011 Y-0.38820
G1 X0.12957 Y-0.36608
G1 X0.26040 Y-0.28808
G1 X0.35445 Y-0.15864
G1 X0.38820 Y-0.01011
G1 X0.33371 Y0.15308
G1 X0.02655 Y-0.16762
G1 X10.85057 Y-7.88340
G1 X0.69259 Y-0.03349
G1 X0.36608 Y0.12957
G1 X0.38820 Y-0.01011
G1 X0.35445 Y-0.15864
G1 X0.26040 Y-0.28808
G1 X0.12957 Y-0.36608
G1 X-0.01011 Y-0.38820
G1 X-0.15864 Y-0.35445
G1 X-0.28808 Y-0.26040
G1 X-0.36608 Y-0.12957
G1 X-0.38820 Y0.01011
G1 X-0.35445 Y0.15864
G1 X-0.26040 Y0.28808
G1 X-0.12957 Y0.36608
G1 X0.04247 Y0.36469
G1 X-1.09567 Y0.64773
G1 X-9.80347 Y7.12264
G1 X0.15864 Y0.35445
G1 X0.01011 Y0.38820
G1 X-0.12957 Y0.36608
G1 X-0.26040 Y0.28808
G1 X-0.35445 Y0.15864
G1 X-0.38820 Y0.01011
G1 X-0.36608 Y-0.12957
G1 X-0.28808 Y-0.26040
G1 X-0.15864 Y-0.35445
G1 X-0.01011 Y-0.38820
G1 X0.12957 Y-0.36608
G1 X0.26040 Y-0.28808
G1 X0.35445 Y-0.15864
G1 X0.38820 Y-0.01011
G1 X0.33371 Y0.15308
G1 X0.02655 Y-0.16762
G1 X9.80347 Y-7.12264
G1 X0.69259 Y-0.03349
G1 X0.36608 Y0.12957
G1 X0.38820 Y-0.01011
G1 X0.35445 Y-0.15864
G1 X0.26040 Y-0.28808
G1 X0.12957 Y-0.36608
G1 X-0.01011 Y-0.38820
G1 X-0.15864 Y-0.35445
G1 X-0.28808 Y-0.26040
G1 X-0.36608 Y-0.12957
G1 X-0.38820 Y0.01011
G1 X-0.35445 Y0.15864
G1 X-0.26040 Y0.28808
G1 X-0.12957 Y0.36608
G1 X0.04247 Y0.36469
G1 X1.86074 Y-1.35191
G1 X5.31819 Y2.43200
G1 X0.83153 Y2.55918
G1 X3.59023 Y11.04960
G1 X0.38612 Y-0.04134
G1 X0.37232 Y0.11035
G1 X0.30812 Y0.23635
G1 X0.19351 Y0.33668
G1 X0.04134 Y0.38612
G1 X-0.11035 Y0.37232
G1 X-0.23635 Y0.30812
G1 X-0.33668 Y0.19351
G1 X-0.38612 Y0.04134
G1 X-0.37232 Y-0.11035
G1 X-0.30812 Y-0.23635
G1 X-0.19351 Y-0.33668
G1 X-0.04134 Y-0.38612
G1 X0.11035 Y-0.37232
G1 X0.24872 Y-0.27008
G1 X-0.15121 Y-0.07704
G1 X-3.59023 Y-11.04960
G1 X0.18217 Y-0.66904
G1 X0.23635 Y-0.30812
G1 X0.11035 Y-0.37232
G1 X-0.04134 Y-0.38612
G1 X-0.19351 Y-0.33668
G1 X-0.30812 Y-0.23635
G1 X-0.37232 Y-0.11035
G1 X-0.38612 Y0.04134
G1 X-0.33668 Y0.19351
G1 X-0.23635 Y0.30812
G1 X-0.11035 Y0.37232
G1 X0.04134 Y0.38612
G1 X0.19351 Y0.33668
G1 X0.30812 Y0.23635
G1 X0.35996 Y0.07230
G1 X-0.11881 Y0.02266
G1 X3.98279 Y12.25776
G1 X0.38612 Y-0.04134
G1 X0.37232 Y0.11035
G1 X0.30812 Y0.23635
G1 X0.19351 Y0.33668
G1 X0.04134 Y0.38612
G1 X-0.11035 Y0.37232
G1 X-0.23635 Y0.30812
G1 X-0.33668 Y0.19351
G1 X-0.38612 Y0.04134
G1 X-0.37232 Y-0.11035
G1 X-0.30812 Y-0.23635
G1 X-0.19351 Y-0.33668
G1 X-0.04134 Y-0.38612
G1 X0.11035 Y-0.37232
G1 X0.24872 Y-0.27008
G1 X-0.15121 Y-0.07704
G1 X-3.98279 Y-12.25776
G1 X0.18217 Y-0.66904
G1 X0.23635 Y-0.30812
G1 X0.11035 Y-0.37232
G1 X-0.04134 Y-0.38612
G1 X-0.19351 Y-0.33668
G1 X-0.30812 Y-0.23635
G1 X-0.37232 Y-0.11035
G1 X-0.38612 Y0.04134
G1 X-0.33668 Y0.19351
G1 X-0.23635 Y0.30812
G1 X-0.11035 Y0.37232
G1 X0.04134 Y0.38612
G1 X0.19351 Y0.33668
G1 X0.30812 Y0.23635
G1 X0.35996 Y0.07230
G1 X-0.12566 Y0.00159
G1 X4.38904 Y13.50807
G1 X0.38612 Y-0.04134
G1 X0.37232 Y0.11035
G1 X0.30812 Y0.23635
G1 X0.19351 Y0.33668
G1 X0.04134 Y0.38612
G1 X-0.11035 Y0.37232
G1 X-0.23635 Y0.30812
G1 X-0.33668 Y0.19351
G1 X-0.38612 Y0.04134
G1 X-0.37232 Y-0.11035
G1 X-0.30812 Y-0.23635
G1 X-0.19351 Y-0.33668
G1 X-0.04134 Y-0.38612
G1 X0.11035 Y-0.37232
G1 X0.24872 Y-0.27008
G1 X-0.15121 Y-0.07704
G1 X-4.38904 Y-13.50807
G1 X0.18217 Y-0.66904
G1 X0.23635 Y-0.30812
G1 X0.11035 Y-0.37232
G1 X-0.04134 Y-0.38612
G1 X-0.19351 Y-0.33668
G1 X-0.30812 Y-0.23635
G1 X-0.37232 Y-0.11035
G1 X-0.38612 Y0.04134
G1 X-0.33668 Y0.19351
G1 X-0.23635 Y0.30812
G1 X-0.11035 Y0.37232
G1 X0.04134 Y0.38612
G1 X0.19351 Y0.33668
G1 X0.30812 Y0.23635
G1 X0.35996 Y0.07230
G1 X-0.12441 Y0.00544
G1 X4.79278 Y14.75067
G1 X0.38612 Y-0.04134
G1 X0.37232 Y0.11035
G1 X0.30812 Y0.23635
G1 X0.19351 Y0.33668
G1 X0.04134 Y0.38612
G1 X-0.11035 Y0.37232
G1 X-0.23635 Y0.30812
G1 X-0.33668 Y0.19351
G1 X-0.38612 Y0.04134
G1 X-0.37232 Y-0.11035
G1 X-0.30812 Y-0.23635
G1 X-0.19351 Y-0.33668
G1 X-0.04134 Y-0.38612
G1 X0.11035 Y-0.37232
G1 X0.24872 Y-0.27008
G1 X-0.15121 Y-0.07704
G1 X-4.79278 Y-14.75067
G1 X0.18217 Y-0.66904
G1 X0.23635 Y-0.30812
G1 X0.11035 Y-0.37232
G1 X-0.04134 Y-0.38612
G1 X-0.19351 Y-0.33668
G1 X-0.30812 Y-0.23635
G1 X-0.37232 Y-0.11035
G1 X-0.38612 Y0.04134
G1 X-0.33668 Y0.19351
G1 X-0.23635 Y0.30812
G1 X-0.11035 Y0.37232
G1 X0.04134 Y0.38612
G1 X0.19351 Y0.33668
G1 X0.30812 Y0.23635
G1 X0.35996 Y0.07230
G1 X-0.11511 Y0.03406
G1 X5.17793 Y15.93602
G1 X0.38612 Y-0.04134
G1 X0.37232 Y0.11035
G1 X0.30812 Y0.23635
G1 X0.19351 Y0.33668
G1 X0.04134 Y0.38612
G1 X-0.11035 Y0.37232
G1 X-0.23635 Y0.30812
G1 X-0.33668 Y0.19351
G1 X-0.38612 Y0.04134
G1 X-0.37232 Y-0.11035
G1 X-0.30812 Y-0.23635
G1 X-0.19351 Y-0.33668
G1 X-0.04134 Y-0.38612
G1 X0.11035 Y-0.37232
G1 X0.24872 Y-0.27008
G1 X-0.15121 Y-0.07704
G1 X-5.17793 Y-15.93602
G1 X0.18217 Y-0.66904
G1 X0.23635 Y-0.30812
G1 X0.11035 Y-0.37232
G1 X-0.04134 Y-0.38612
G1 X-0.19351 Y-0.33668
G1 X-0.30812 Y-0.23635
G1 X-0.37232 Y-0.11035
G1 X-0.38612 Y0.04134
G1 X-0.33668 Y0.19351
G1 X-0.23635 Y0.30812
G1 X-0.11035 Y0.37232
G1 X0.04134 Y0.38612
G1 X0.19351 Y0.33668
G1 X0.30812 Y0.23635
G1 X0.35996 Y0.07230
G1 X-0.09813 Y0.08631
G1 X5.52912 Y17.01687
G1 X0.38612 Y-0.04134
G1 X0.37232 Y0.11035
G1 X0.30812 Y0.23635
G1 X0.19351 Y0.33668
G1 X0.04134 Y0.38612
G1 X-0.11035 Y0.37232
G1 X-0.23635 Y0.30812
G1 X-0.33668 Y0.19351
G1 X-0.38612 Y0.04134
G1 X-0.37232 Y-0.11035
G1 X-0.30812 Y-0.23635
G1 X-0.19351 Y-0.33668
G1 X-0.04134 Y-0.38612
G1 X0.11035 Y-0.37232
G1 X0.24872 Y-0.27008
G1 X-0.15121 Y-0.07704
G1 X-5.52912 Y-17.01687
G1 X0.18217 Y-0.66904
G1 X0.23635 Y-0.30812
G1 X0.11035 Y-0.37232
G1 X-0.04134 Y-0.38612
G1 X-0.19351 Y-0.33668
G1 X-0.30812 Y-0.23635
G1 X-0.37232 Y-0.11035
G1 X-0.38612 Y0.04134
G1 X-0.33668 Y0.19351
G1 X-0.23635 Y0.30812
G1 X-0.11035 Y0.37232
G1 X0.04134 Y0.38612
G1 X0.19351 Y0.33668
G1 X0.30812 Y0.23635
G1 X0.35996 Y0.07230
G1 X-0.07415 Y0.16011
G1 X5.83235 Y17.95014
G1 X0.38612 Y-0.04134
G1 X0.37232 Y0.11035
G1 X0.30812 Y0.23635
G1 X0.19351 Y0.33668
G1 X0.04134 Y0.38612
G1 X-0.11035 Y0.37232
G1 X-0.23635 Y0.30812
G1 X-0.33668 Y0.19351
G1 X-0.38612 Y0.04134
G1 X-0.37232 Y-0.11035
G1 X-0.30812 Y-0.23635
G1 X-0.19351 Y-0.33668
G1 X-0.04134 Y-0.38612
G1 X0.11035 Y-0.37232
G1 X0.24872 Y-0.27008
G1 X-0.15121 Y-0.07704
G1 X-5.83235 Y-17.95014
G1 X0.18217 Y-0.66904
G1 X0.23635 Y-0.30812
G1 X0.11035 Y-0.37232
G1 X-0.04134 Y-0.38612
G1 X-0.19351 Y-0.33668
G1 X-0.30812 Y-0.23635
G1 X-0.37232 Y-0.11035
G1 X-0.38612 Y0.04134
G1 X-0.33668 Y0.19351
G1 X-0.23635 Y0.30812
G1 X-0.11035 Y0.37232
G1 X0.04134 Y0.38612
G1 X0.19351 Y0.33668
G1 X0.30812 Y0.23635
G1 X0.35996 Y0.07230
G1 X-0.04413 Y0.25250
G1 X6.07555 Y18.69861
G1 X0.38612 Y-0.04134
G1 X0.37232 Y0.11035
G1 X0.30812 Y0.23635
G1 X0.19351 Y0.33668
G1 X0.04134 Y0.38612
G1 X-0.11035 Y0.37232
G1 X-0.23635 Y0.30812
G1 X-0.33668 Y0.19351
G1 X-0.38612 Y0.04134
G1 X-0.37232 Y-0.11035
G1 X-0.30812 Y-0.23635
G1 X-0.19351 Y-0.33668
G1 X-0.04134 Y-0.38612
G1 X0.11035 Y-0.37232
G1 X0.24872 Y-0.27008
G1 X-0.15121 Y-0.07704
G1 X-6.07555 Y-18.69861
G1 X0.18217 Y-0.66904
G1 X0.23635 Y-0.30812
G1 X0.11035 Y-0.37232
G1 X-0.04134 Y-0.38612
G1 X-0.19351 Y-0.33668
G1 X-0.30812 Y-0.23635
G1 X-0.37232 Y-0.11035
G1 X-0.38612 Y0.04134
G1 X-0.33668 Y0.19351
G1 X-0.23635 Y0.30812
G1 X-0.11035 Y0.37232
G1 X0.04134 Y0.38612
G1 X0.19351 Y0.33668
G1 X0.30812 Y0.23635
G1 X0.35996 Y0.07230
G1 X-0.00926 Y0.35982
G1 X6.24900 Y19.23244
G1 X0.38612 Y-0.04134
G1 X0.37232 Y0.11035
G1 X0.30812 Y0.23635
G1 X0.19351 Y0.33668
G1 X0.04134 Y0.38612
G1 X-0.11035 Y0.37232
G1 X-0.23635 Y0.30812
G1 X-0.33668 Y0.19351
G1 X-0.38612 Y0.04134
G1 X-0.37232 Y-0.11035
G1 X-0.30812 Y-0.23635
G1 X-0.19351 Y-0.33668
G1 X-0.04134 Y-0.38612
G1 X0.11035 Y-0.37232
G1 X0.24872 Y-0.27008
G1 X-0.15121 Y-0.07704
G1 X-6.24900 Y-19.23244
G1 X0.18217 Y-0.66904
G1 X0.23635 Y-0.30812
G1 X0.11035 Y-0.37232
G1 X-0.04134 Y-0.38612
G1 X-0.19351 Y-0.33668
G1 X-0.30812 Y-0.23635
G1 X-0.37232 Y-0.11035
G1 X-0.38612 Y0.04134
G1 X-0.33668 Y0.19351
G1 X-0.23635 Y0.30812
G1 X-0.11035 Y0.37232
G1 X0.04134 Y0.38612
G1 X0.19351 Y0.33668
G1 X0.30812 Y0.23635
G1 X0.35996 Y0.07230
G1 X0.02906 Y0.47778
G1 X6.34580 Y19.53035
G1 X0.38612 Y-0.04134
G1 X0.37232 Y0.11035
G1 X0.30812 Y0.23635
G1 X0.19351 Y0.33668
G1 X0.04134 Y0.38612
G1 X-0.11035 Y0.37232
G1 X-0.23635 Y0.30812
G1 X-0.33668 Y0.19351
G1 X-0.38612 Y0.04134
G1 X-0.37232 Y-0.11035
G1 X-0.30812 Y-0.23635
G1 X-0.19351 Y-0.33668
G1 X-0.04134 Y-0.38612
G1 X0.11035 Y-0.37232
G1 X0.24872 Y-0.27008
G1 X-0.15121 Y-0.07704
G1 X-6.34580 Y-19.53035
G1 X0.18217 Y-0.66904
G1 X0.23635 Y-0.30812
G1 X0.11035 Y-0.37232
G1 X-0.04134 Y-0.38612
G1 X-0.19351 Y-0.33668
G1 X-0.30812 Y-0.23635
G1 X-0.37232 Y-0.11035
G1 X-0.38612 Y0.04134
G1 X-0.33668 Y0.19351
G1 X-0.23635 Y0.30812
G1 X-0.11035 Y0.37232
G1 X0.04134 Y0.38612
G1 X0.19351 Y0.33668
G1 X0.30812 Y0.23635
G1 X0.35996 Y0.07230
G1 X0.06932 Y0.60168
G1 X6.36208 Y19.58047
G1 X0.38612 Y-0.04134
G1 X0.37232 Y0.11035
G1 X0.30812 Y0.23635
G1 X0.19351 Y0.33668
G1 X0.04134 Y0.38612
G1 X-0.11035 Y0.37232
G1 X-0.23635 Y0.30812
G1 X-0.33668 Y0.19351
G1 X-0.38612 Y0.04134
G1 X-0.37232 Y-0.11035
G1 X-0.30812 Y-0.23635
G1 X-0.19351 Y-0.33668
G1 X-0.04134 Y-0.38612
G1 X0.11035 Y-0.37232
G1 X0.24872 Y-0.27008
G1 X-0.15121 Y-0.07704
G1 X-6.36208 Y-19.58047
G1 X0.18217 Y-0.66904
G1 X0.23635 Y-0.30812
G1 X0.11035 Y-0.37232
G1 X-0.04134 Y-0.38612
G1 X-0.19351 Y-0.33668
G1 X-0.30812 Y-0.23635
G1 X-0.37232 Y-0.11035
G1 X-0.38612 Y0.04134
G1 X-0.33668 Y0.19351
G1 X-0.23635 Y0.30812
G1 X-0.11035 Y0.37232
G1 X0.04134 Y0.38612
G1 X0.19351 Y0.33668
G1 X0.30812 Y0.23635
G1 X0.35996 Y0.07230
G1 X0.10990 Y0.72657
G1 X6.29720 Y19.38080
G1 X0.38612 Y-0.04134
G1 X0.37232 Y0.11035
G1 X0.30812 Y0.23635
G1 X0.19351 Y0.33668
G1 X0.04134 Y0.38612
G1 X-0.11035 Y0.37232
G1 X-0.23635 Y0.30812
G1 X-0.33668 Y0.19351
G1 X-0.38612 Y0.04134
G1 X-0.37232 Y-0.11035
G1 X-0.30812 Y-0.23635
G1 X-0.19351 Y-0.33668
G1 X-0.04134 Y-0.38612
G1 X0.11035 Y-0.37232
G1 X0.24872 Y-0.27008
G1 X-0.15121 Y-0.07704
G1 X-6.29720 Y-19.38080
G1 X0.18217 Y-0.66904
G1 X0.23635 Y-0.30812
G1 X0.11035 Y-0.37232
G1 X-0.04134 Y-0.38612
G1 X-0.19351 Y-0.33668
G1 X-0.30812 Y-0.23635
G1 X-0.37232 Y-0.11035
G1 X-0.38612 Y0.04134
G1 X-0.33668 Y0.19351
G1 X-0.23635 Y0.30812
G1 X-0.11035 Y0.37232
G1 X0.04134 Y0.38612
G1 X0.19351 Y0.33668
G1 X0.30812 Y0.23635
G1 X0.35996 Y0.07230
G1 X0.14919 Y0.84749
G1 X6.15375 Y18.93929
G1 X0.38612 Y-0.04134
G1 X0.37232 Y0.11035
G1 X0.30812 Y0.23635
G1 X0.19351 Y0.33668
G1 X0.04134 Y0.38612
G1 X-0.11035 Y0.37232
G1 X-0.23635 Y0.30812
G1 X-0.33668 Y0.19351
G1 X-0.38612 Y0.04134
G1 X-0.37232 Y-0.11035
G1 X-0.30812 Y-0.23635
G1 X-0.19351 Y-0.33668
G1 X-0.04134 Y-0.38612
G1 X0.11035 Y-0.37232
G1 X0.24872 Y-0.27008
G1 X-0.15121 Y-0.07704
G1 X-6.15375 Y-18.93929
G1 X0.18217 Y-0.66904
G1 X0.23635 Y-0.30812
G1 X0.11035 Y-0.37232
G1 X-0.04134 Y-0.38612
G1 X-0.19351 Y-0.33668
G1 X-0.30812 Y-0.23635
G1 X-0.37232 Y-0.11035
G1 X-0.38612 Y0.04134
G1 X-0.33668 Y0.19351
G1 X-0.23635 Y0.30812
G1 X-0.11035 Y0.37232
G1 X0.04134 Y0.38612
G1 X0.19351 Y0.33668
G1 X0.30812 Y0.23635
G1 X0.35996 Y0.07230
G1 X0.18562 Y0.95961
G1 X5.93744 Y18.27355
G1 X0.38612 Y-0.04134
G1 X0.37232 Y0.11035
G1 X0.30812 Y0.23635
G1 X0.19351 Y0.33668
G1 X0.04134 Y0.38612
G1 X-0.11035 Y0.37232
G1 X-0.23635 Y0.30812
G1 X-0.33668 Y0.19351
G1 X-0.38612 Y0.04134
G1 X-0.37232 Y-0.11035
G1 X-0.30812 Y-0.23635
G1 X-0.19351 Y-0.33668
G1 X-0.04134 Y-0.38612
G1 X0.11035 Y-0.37232
G1 X0.24872 Y-0.27008
G1 X-0.15121 Y-0.07704
G1 X-5.93744 Y-18.27355
G1 X0.18217 Y-0.66904
G1 X0.23635 Y-0.30812
G1 X0.11035 Y-0.37232
G1 X-0.04134 Y-0.38612
G1 X-0.19351 Y-0.33668
G1 X-0.30812 Y-0.23635
G1 X-0.37232 Y-0.11035
G1 X-0.38612 Y0.04134
G1 X-0.33668 Y0.19351
G1 X-0.23635 Y0.30812
G1 X-0.11035 Y0.37232
G1 X0.04134 Y0.38612
G1 X0.19351 Y0.33668
G1 X0.30812 Y0.23635
G1 X0.35996 Y0.07230
G1 X0.21774 Y1.05845
G1 X5.65689 Y17.41012
G1 X0.38612 Y-0.04134
G1 X0.37232 Y0.11035
G1 X0.30812 Y0.23635
G1 X0.19351 Y0.33668
G1 X0.04134 Y0.38612
G1 X-0.11035 Y0.37232
G1 X-0.23635 Y0.30812
G1 X-0.33668 Y0.19351
G1 X-0.38612 Y0.04134
G1 X-0.37232 Y-0.11035
G1 X-0.30812 Y-0.23635
G1 X-0.19351 Y-0.33668
G1 X-0.04134 Y-0.38612
G1 X0.11035 Y-0.37232
G1 X0.24872 Y-0.27008
G1 X-0.15121 Y-0.07704
G1 X-5.65689 Y-17.41012
G1 X0.18217 Y-0.66904
G1 X0.23635 Y-0.30812
G1 X0.11035 Y-0.37232
G1 X-0.04134 Y-0.38612
G1 X-0.19351 Y-0.33668
G1 X-0.30812 Y-0.23635
G1 X-0.37232 Y-0.11035
G1 X-0.38612 Y0.04134
G1 X-0.33668 Y0.19351
G1 X-0.23635 Y0.30812
G1 X-0.11035 Y0.37232
G1 X0.04134 Y0.38612
G1 X0.19351 Y0.33668
G1 X0.30812 Y0.23635
G1 X0.35996 Y0.07230
G1 X0.24426 Y1.14008
G1 X5.32330 Y16.38343
G1 X0.38612 Y-0.04134
G1 X0.37232 Y0.11035
G1 X0.30812 Y0.23635
G1 X0.19351 Y0.33668
G1 X0.04134 Y0.38612
G1 X-0.11035 Y0.37232
G1 X-0.23635 Y0.30812
G1 X-0.33668 Y0.19351
G1 X-0.38612 Y0.04134
G1 X-0.37232 Y-0.11035
G1 X-0.30812 Y-0.23635
G1 X-0.19351 Y-0.33668
G1 X-0.04134 Y-0.38612
G1 X0.11035 Y-0.37232
G1 X0.24872 Y-0.27008
G1 X-0.15121 Y-0.07704
G1 X-5.32330 Y-16.38343
G1 X0.18217 Y-0.66904
G1 X0.23635 Y-0.30812
G1 X0.11035 Y-0.37232
G1 X-0.04134 Y-0.38612
G1 X-0.19351 Y-0.33668
G1 X-0.30812 Y-0.23635
G1 X-0.37232 Y-0.11035
G1 X-0.38612 Y0.04134
G1 X-0.33668 Y0.19351
G1 X-0.23635 Y0.30812
G1 X-0.11035 Y0.37232
G1 X0.04134 Y0.38612
G1 X0.19351 Y0.33668
G1 X0.30812 Y0.23635
G1 X0.35996 Y0.07230
G1 X0.26414 Y1.20125
G1 X4.94996 Y15.23440
G1 X0.38612 Y-0.04134
G1 X0.37232 Y0.11035
G1 X0.30812 Y0.23635
G1 X0.19351 Y0.33668
G1 X0.04134 Y0.38612
G1 X-0.11035 Y0.37232
G1 X-0.23635 Y0.30812
G1 X-0.33668 Y0.19351
G1 X-0.38612 Y0.04134
G1 X-0.37232 Y-0.11035
G1 X-0.30812 Y-0.23635
G1 X-0.19351 Y-0.33668
G1 X-0.04134 Y-0.38612
G1 X0.11035 Y-0.37232
G1 X0.24872 Y-0.27008
G1 X-0.15121 Y-0.07704
G1 X-4.94996 Y-15.23440
G1 X0.18217 Y-0.66904
G1 X0.23635 Y-0.30812
G1 X0.11035 Y-0.37232
G1 X-0.04134 Y-0.38612
G1 X-0.19351 Y-0.33668
G1 X-0.30812 Y-0.23635
G1 X-0.37232 Y-0.11035
G1 X-0.38612 Y0.04134
G1 X-0.33668 Y0.19351
G1 X-0.23635 Y0.30812
G1 X-0.11035 Y0.37232
G1 X0.04134 Y0.38612
G1 X0.19351 Y0.33668
G1 X0.30812 Y0.23635
G1 X0.35996 Y0.07230
G1 X0.27657 Y1.23952
G1 X4.55175 Y14.00883
G1 X0.38612 Y-0.04134
G1 X0.37232 Y0.11035
G1 X0.30812 Y0.23635
G1 X0.19351 Y0.33668
G1 X0.04134 Y0.38612
G1 X-0.11035 Y0.37232
G1 X-0.23635 Y0.30812
G1 X-0.33668 Y0.19351
G1 X-0.38612 Y0.04134
G1 X-0.37232 Y-0.11035
G1 X-0.30812 Y-0.23635
G1 X-0.19351 Y-0.33668
G1 X-0.04134 Y-0.38612
G1 X0.11035 Y-0.37232
G1 X0.24872 Y-0.27008
G1 X-0.15121 Y-0.07704
G1 X-4.55175 Y-14.00883
G1 X0.18217 Y-0.66904
G1 X0.23635 Y-0.30812
G1 X0.11035 Y-0.37232
G1 X-0.04134 Y-0.38612
G1 X-0.19351 Y-0.33668
G1 X-0.30812 Y-0.23635
G1 X-0.37232 Y-0.11035
G1 X-0.38612 Y0.04134
G1 X-0.33668 Y0.19351
G1 X-0.23635 Y0.30812
G1 X-0.11035 Y0.37232
G1 X0.04134 Y0.38612
G1 X0.19351 Y0.33668
G1 X0.30812 Y0.23635
G1 X0.35996 Y0.07230
G1 X0.28106 Y1.25335
G1 X4.14455 Y12.75560
G1 X0.38612 Y-0.04134
G1 X0.37232 Y0.11035
G1 X0.30812 Y0.23635
G1 X0.19351 Y0.33668
G1 X0.04134 Y0.38612
G1 X-0.11035 Y0.37232
G1 X-0.23635 Y0.30812
G1 X-0.33668 Y0.19351
G1 X-0.38612 Y0.04134
G1 X-0.37232 Y-0.11035
G1 X-0.30812 Y-0.23635
G1 X-0.19351 Y-0.33668
G1 X-0.04134 Y-0.38612
G1 X0.11035 Y-0.37232
G1 X0.24872 Y-0.27008
G1 X-0.15121 Y-0.07704
G1 X-4.14455 Y-12.75560
G1 X0.18217 Y-0.66904
G1 X0.23635 Y-0.30812
G1 X0.11035 Y-0.37232
G1 X-0.04134 Y-0.38612
G1 X-0.19351 Y-0.33668
G1 X-0.30812 Y-0.23635
G1 X-0.37232 Y-0.11035
G1 X-0.38612 Y0.04134
G1 X-0.33668 Y0.19351
G1 X-0.23635 Y0.30812
G1 X-0.11035 Y0.37232
G1 X0.04134 Y0.38612
G1 X0.19351 Y0.33668
G1 X0.30812 Y0.23635
G1 X0.35996 Y0.07230
G1 X0.27744 Y1.24221
G1 X3.74459 Y11.52467
G1 X0.38612 Y-0.04134
G1 X0.37232 Y0.11035
G1 X0.30812 Y0.23635
G1 X0.19351 Y0.33668
G1 X0.04134 Y0.38612
G1 X-0.11035 Y0.37232
G1 X-0.23635 Y0.30812
G1 X-0.33668 Y0.19351
G1 X-0.38612 Y0.04134
G1 X-0.37232 Y-0.11035
G1 X-0.30812 Y-0.23635
G1 X-0.19351 Y-0.33668
G1 X-0.04134 Y-0.38612
G1 X0.11035 Y-0.37232
G1 X0.24872 Y-0.27008
G1 X-0.15121 Y-0.07704
G1 X-3.74459 Y-11.52467
G1 X0.18217 Y-0.66904
G1 X0.23635 Y-0.30812
G1 X0.11035 Y-0.37232
G1 X-0.04134 Y-0.38612
G1 X-0.19351 Y-0.33668
G1 X-0.30812 Y-0.23635
G1 X-0.37232 Y-0.11035
G1 X-0.38612 Y0.04134
G1 X-0.33668 Y0.19351
G1 X-0.23635 Y0.30812
G1 X-0.11035 Y0.37232
G1 X0.04134 Y0.38612
G1 X0.19351 Y0.33668
G1 X0.30812 Y0.23635
G1 X0.35996 Y0.07230
G1 X-0.71074 Y-2.18743
G1 X3.95638 Y-4.30637

;Layer 2:

G1 Z0.01

G1 X2.69088 Y0.00000
G1 X11.61824 Y0.00000
G1 X0.08000 Y-0.38000
G1 X0.22000 Y-0.32000
G1 X0.32000 Y-0.22000
G1 X0.38000 Y-0.08000
G1 X0.38000 Y0.08000
G1 X0.32000 Y0.22000
G1 X0.22000 Y0.32000
G1 X0.08000 Y0.38000
G1 X-0.08000 Y0.38000
G1 X-0.22000 Y0.32000
G1 X-0.32000 Y0.22000
G1 X-0.38000 Y0.08000
G1 X-0.38000 Y-0.08000
G1 X-0.32000 Y-0.22000
G1 X-0.18000 Y-0.32000
G1 X-0.12000 Y0.12000
G1 X-11.61824 Y0.00000
G1 X-0.58000 Y-0.38000
G1 X-0.22000 Y-0.32000
G1 X-0.32000 Y-0.22000
G1 X-0.38000 Y-0.08000
G1 X-0.38000 Y0.08000
G1 X-0.32000 Y0.22000
G1 X-0.22000 Y0.32000
G1 X-0.08000 Y0.38000
G1 X0.08000 Y0.38000
G1 X0.22000 Y0.32000
G1 X0.32000 Y0.22000
G1 X0.38000 Y0.08000
G1 X0.38000 Y-0.08000
G1 X0.32000 Y-0.22000
G1 X0.18000 Y-0.32000
G1 X-0.01517 Y0.12000
G1 X12.88858 Y0.00000
G1 X0.08000 Y-0.38000
G1 X0.22000 Y-0.32000
G1 X0.32000 Y-0.22000
G1 X0.38000 Y-0.08000
G1 X0.38000 Y0.08000
G1 X0.32000 Y0.22000
G1 X0.22000 Y0.32000
G1 X0.08000 Y0.38000
G1 X-0.08000 Y0.38000
G1 X-0.22000 Y0.32000
G1 X-0.32000 Y0.22000
G1 X-0.38000 Y0.08000
G1 X-0.38000 Y-0.08000
G1 X-0.32000 Y-0.22000
G1 X-0.18000 Y-0.32000
G1 X-0.12000 Y0.12000
G1 X-12.88858 Y0.00000
G1 X-0.58000 Y-0.38000
G1 X-0.22000 Y-0.32000
G1 X-0.32000 Y-0.22000
G1 X-0.38000 Y-0.08000
G1 X-0.38000 Y0.08000
G1 X-0.32000 Y0.22000
G1 X-0.22000 Y0.32000
G1 X-0.08000 Y0.38000
G1 X0.08000 Y0.38000
G1 X0.22000 Y0.32000
G1 X0.32000 Y0.22000
G1 X0.38000 Y0.08000
G1 X0.38000 Y-0.08000
G1 X0.32000 Y-0.22000
G1 X0.18000 Y-0.32000
G1 X-0.03732 Y0.12000
G1 X14.20322 Y0.00000
G1 X0.08000 Y-0.38000
G1 X0.22000 Y-0.32000
G1 X0.32000 Y-0.22000
G1 X0.38000 Y-0.08000
G1 X0.38000 Y0.08000
G1 X0.32000 Y0.22000
G1 X0.22000 Y0.32000
G1 X0.08000 Y0.38000
G1 X-0.08000 Y0.38000
G1 X-0.22000 Y0.32000
G1 X-0.32000 Y0.22000
G1 X-0.38000 Y0.08000
G1 X-0.38000 Y-0.08000
G1 X-0.32000 Y-0.22000
G1 X-0.18000 Y-0.32000
G1 X-0.12000 Y0.12000
G1 X-14.20322 Y0.00000
G1 X-0.58000 Y-0.38000
G1 X-0.22000 Y-0.32000
G1 X-0.32000 Y-0.22000
G1 X-0.38000 Y-0.08000
G1 X-0.38000 Y0.08000
G1 X-0.32000 Y0.22000
G1 X-0.22000 Y0.32000
G1 X-0.08000 Y0.38000
G1 X0.08000 Y0.38000
G1 X0.22000 Y0.32000
G1 X0.32000 Y0.22000
G1 X0.38000 Y0.08000
G1 X0.38000 Y-0.08000
G1 X0.32000 Y-0.22000
G1 X0.18000 Y-0.32000
G1 X-0.03327 Y0.12000
G1 X15.50977 Y0.00000
G1 X0.08000 Y-0.38000
G1 X0.22000 Y-0.32000
G1 X0.32000 Y-0.22000
G1 X0.38000 Y-0.08000
G1 X0.38000 Y0.08000
G1 X0.32000 Y0.22000
G1 X0.22000 Y0.32000
G1 X0.08000 Y0.38000
G1 X-0.08000 Y0.38000
G1 X-0.22000 Y0.32000
G1 X-0.32000 Y0.22000
G1 X-0.38000 Y0.08000
G1 X-0.38000 Y-0.08000
G1 X-0.32000 Y-0.22000
G1 X-0.18000 Y-0.32000
G1 X-0.12000 Y0.12000
G1 X-15.50977 Y0.00000
G1 X-0.58000 Y-0.38000
G1 X-0.22000 Y-0.32000
G1 X-0.32000 Y-0.22000
G1 X-0.38000 Y-0.08000
G1 X-0.38000 Y0.08000
G1 X-0.32000 Y0.22000
G1 X-0.22000 Y0.32000
G1 X-0.08000 Y0.38000
G1 X0.08000 Y0.38000
G1 X0.22000 Y0.32000
G1 X0.32000 Y0.22000
G1 X0.38000 Y0.08000
G1 X0.38000 Y-0.08000
G1 X0.32000 Y-0.22000
G1 X0.18000 Y-0.32000
G1 X-0.00318 Y0.12000
G1 X16.75612 Y0.00000
G1 X0.08000 Y-0.38000
G1 X0.22000 Y-0.32000
G1 X0.32000 Y-0.22000
G1 X0.38000 Y-0.08000
G1 X0.38000 Y0.08000
G1 X0.32000 Y0.22000
G1 X0.22000 Y0.32000
G1 X0.08000 Y0.38000
G1 X-0.08000 Y0.38000
G1 X-0.22000 Y0.32000
G1 X-0.32000 Y0.22000
G1 X-0.38000 Y0.08000
G1 X-0.38000 Y-0.08000
G1 X-0.32000 Y-0.22000
G1 X-0.18000 Y-0.32000
G1 X-0.12000 Y0.12000
G1 X-16.75612 Y0.00000
G1 X-0.58000 Y-0.38000
G1 X-0.22000 Y-0.32000
G1 X-0.32000 Y-0.22000
G1 X-0.38000 Y-0.08000
G1 X-0.38000 Y0.08000
G1 X-0.32000 Y0.22000
G1 X-0.22000 Y0.32000
G1 X-0.08000 Y0.38000
G1 X0.08000 Y0.38000
G1 X0.22000 Y0.32000
G1 X0.32000 Y0.22000
G1 X0.38000 Y0.08000
G1 X0.38000 Y-0.08000
G1 X0.32000 Y-0.22000
G1 X0.18000 Y-0.32000
G1 X0.05176 Y0.12000
G1 X17.89260 Y0.00000
G1 X0.08000 Y-0.38000
G1 X0.22000 Y-0.32000
G1 X0.32000 Y-0.22000
G1 X0.38000 Y-0.08000
G1 X0.38000 Y0.08000
G1 X0.32000 Y0.22000
G1 X0.22000 Y0.32000
G1 X0.08000 Y0.38000
G1 X-0.08000 Y0.38000
G1 X-0.22000 Y0.32000
G1 X-0.32000 Y0.22000
G1 X-0.38000 Y0.08000
G1 X-0.38000 Y-0.08000
G1 X-0.32000 Y-0.22000
G1 X-0.18000 Y-0.32000
G1 X-0.12000 Y0.12000
G1 X-17.89260 Y0.00000
G1 X-0.58000 Y-0.38000
G1 X-0.22000 Y-0.32000
G1 X-0.32000 Y-0.22000
G1 X-0.38000 Y-0.08000
G1 X-0.38000 Y0.08000
G1 X-0.32000 Y0.22000
G1 X-0.22000 Y0.32000
G1 X-0.08000 Y0.38000
G1 X0.08000 Y0.38000
G1 X0.22000 Y0.32000
G1 X0.32000 Y0.22000
G1 X0.38000 Y0.08000
G1 X0.38000 Y-0.08000
G1 X0.32000 Y-0.22000
G1 X0.18000 Y-0.32000
G1 X0.12935 Y0.12000
G1 X18.87389 Y0.00000
G1 X0.08000 Y-0.38000
G1 X0.22000 Y-0.32000
G1 X0.32000 Y-0.22000
G1 X0.38000 Y-0.08000
G1 X0.38000 Y0.08000
G1 X0.32000 Y0.22000
G1 X0.22000 Y0.32000
G1 X0.08000 Y0.38000
G1 X-0.08000 Y0.38000
G1 X-0.22000 Y0.32000
G1 X-0.32000 Y0.22000
G1 X-0.38000 Y0.08000
G1 X-0.38000 Y-0.08000
G1 X-0.32000 Y-0.22000
G1 X-0.18000 Y-0.32000
G1 X-0.12000 Y0.12000
G1 X-18.87389 Y0.00000
G1 X-0.58000 Y-0.38000
G1 X-0.22000 Y-0.32000
G1 X-0.32000 Y-0.22000
G1 X-0.38000 Y-0.08000
G1 X-0.38000 Y0.08000
G1 X-0.32000 Y0.22000
G1 X-0.22000 Y0.32000
G1 X-0.08000 Y0.38000
G1 X0.08000 Y0.38000
G1 X0.22000 Y0.32000
G1 X0.32000 Y0.22000
G1 X0.38000 Y0.08000
G1 X0.38000 Y-0.08000
G1 X0.32000 Y-0.22000
G1 X0.18000 Y-0.32000
G1 X0.22651 Y0.12000
G1 X19.66088 Y0.00000
G1 X0.08000 Y-0.38000
G1 X0.22000 Y-0.32000
G1 X0.32000 Y-0.22000
G1 X0.38000 Y-0.08000
G1 X0.38000 Y0.08000
G1 X0.32000 Y0.22000
G1 X0.22000 Y0.32000
G1 X0.08000 Y0.38000
G1 X-0.08000 Y0.38000
G1 X-0.22000 Y0.32000
G1 X-0.32000 Y0.22000
G1 X-0.38000 Y0.08000
G1 X-0.38000 Y-0.08000
G1 X-0.32000 Y-0.22000
G1 X-0.18000 Y-0.32000
G1 X-0.12000 Y0.12000
G1 X-19.66088 Y0.00000
G1 X-0.58000 Y-0.38000
G1 X-0.22000 Y-0.32000
G1 X-0.32000 Y-0.22000
G1 X-0.38000 Y-0.08000
G1 X-0.38000 Y0.08000
G1 X-0.32000 Y0.22000
G1 X-0.22000 Y0.32000
G1 X-0.08000 Y0.38000
G1 X0.08000 Y0.38000
G1 X0.22000 Y0.32000
G1 X0.32000 Y0.22000
G1 X0.38000 Y0.08000
G1 X0.38000 Y-0.08000
G1 X0.32000 Y-0.22000
G1 X0.18000 Y-0.32000
G1 X0.33935 Y0.12000
G1 X20.22218 Y0.00000
G1 X0.08000 Y-0.38000
G1 X0.22000 Y-0.32000
G1 X0.32000 Y-0.22000
G1 X0.38000 Y-0.08000
G1 X0.38000 Y0.08000
G1 X0.32000 Y0.22000
G1 X0.22000 Y0.32000
G1 X0.08000 Y0.38000
G1 X-0.08000 Y0.38000
G1 X-0.22000 Y0.32000
G1 X-0.32000 Y0.22000
G1 X-0.38000 Y0.08000
G1 X-0.38000 Y-0.08000
G1 X-0.32000 Y-0.22000
G1 X-0.18000 Y-0.32000
G1 X-0.12000 Y0.12000
G1 X-20.22218 Y0.00000
G1 X-0.58000 Y-0.38000
G1 X-0.22000 Y-0.32000
G1 X-0.32000 Y-0.22000
G1 X-0.38000 Y-0.08000
G1 X-0.38000 Y0.08000
G1 X-0.32000 Y0.22000
G1 X-0.22000 Y0.32000
G1 X-0.08000 Y0.38000
G1 X0.08000 Y0.38000
G1 X0.22000 Y0.32000
G1 X0.32000 Y0.22000
G1 X0.38000 Y0.08000
G1 X0.38000 Y-0.08000
G1 X0.32000 Y-0.22000
G1 X0.18000 Y-0.32000
G1 X0.46338 Y0.12000
G1 X20.53543 Y0.00000
G1 X0.08000 Y-0.38000
G1 X0.22000 Y-0.32000
G1 X0.32000 Y-0.22000
G1 X0.38000 Y-0.08000
G1 X0.38000 Y0.08000
G1 X0.32000 Y0.22000
G1 X0.22000 Y0.32000
G1 X0.08000 Y0.38000
G1 X-0.08000 Y0.38000
G1 X-0.22000 Y0.32000
G1 X-0.32000 Y0.22000
G1 X-0.38000 Y0.08000
G1 X-0.38000 Y-0.08000
G1 X-0.32000 Y-0.22000
G1 X-0.18000 Y-0.32000
G1 X-0.12000 Y0.12000
G1 X-20.53543 Y0.00000
G1 X-0.58000 Y-0.38000
G1 X-0.22000 Y-0.32000
G1 X-0.32000 Y-0.22000
G1 X-0.38000 Y-0.08000
G1 X-0.38000 Y0.08000
G1 X-0.32000 Y0.22000
G1 X-0.22000 Y0.32000
G1 X-0.08000 Y0.38000
G1 X0.08000 Y0.38000
G1 X0.22000 Y0.32000
G1 X0.32000 Y0.22000
G1 X0.38000 Y0.08000
G1 X0.38000 Y-0.08000
G1 X0.32000 Y-0.22000
G1 X0.18000 Y-0.32000
G1 X0.59365 Y0.12000
G1 X20.58812 Y0.00000
G1 X0.08000 Y-0.38000
G1 X0.22000 Y-0.32000
G1 X0.32000 Y-0.22000
G1 X0.38000 Y-0.08000
G1 X0.38000 Y0.08000
G1 X0.32000 Y0.22000
G1 X0.22000 Y0.32000
G1 X0.08000 Y0.38000
G1 X-0.08000 Y0.38000
G1 X-0.22000 Y0.32000
G1 X-0.32000 Y0.22000
G1 X-0.38000 Y0.08000
G1 X-0.38000 Y-0.08000
G1 X-0.32000 Y-0.22000
G1 X-0.18000 Y-0.32000
G1 X-0.12000 Y0.12000
G1 X-20.58812 Y0.00000
G1 X-0.58000 Y-0.38000
G1 X-0.22000 Y-0.32000
G1 X-0.32000 Y-0.22000
G1 X-0.38000 Y-0.08000
G1 X-0.38000 Y0.08000
G1 X-0.32000 Y0.22000
G1 X-0.22000 Y0.32000
G1 X-0.08000 Y0.38000
G1 X0.08000 Y0.38000
G1 X0.22000 Y0.32000
G1 X0.32000 Y0.22000
G1 X0.38000 Y0.08000
G1 X0.38000 Y-0.08000
G1 X0.32000 Y-0.22000
G1 X0.18000 Y-0.32000
G1 X0.72497 Y0.12000
G1 X20.37817 Y0.00000
G1 X0.08000 Y-0.38000
G1 X0.22000 Y-0.32000
G1 X0.32000 Y-0.22000
G1 X0.38000 Y-0.08000
G1 X0.38000 Y0.08000
G1 X0.32000 Y0.22000
G1 X0.22000 Y0.32000
G1 X0.08000 Y0.38000
G1 X-0.08000 Y0.38000
G1 X-0.22000 Y0.32000
G1 X-0.32000 Y0.22000
G1 X-0.38000 Y0.08000
G1 X-0.38000 Y-0.08000
G1 X-0.32000 Y-0.22000
G1 X-0.18000 Y-0.32000
G1 X-0.12000 Y0.12000
G1 X-20.37817 Y0.00000
G1 X-0.58000 Y-0.38000
G1 X-0.22000 Y-0.32000
G1 X-0.32000 Y-0.22000
G1 X-0.38000 Y-0.08000
G1 X-0.38000 Y0.08000
G1 X-0.32000 Y0.22000
G1 X-0.22000 Y0.32000
G1 X-0.08000 Y0.38000
G1 X0.08000 Y0.38000
G1 X0.22000 Y0.32000
G1 X0.32000 Y0.22000
G1 X0.38000 Y0.08000
G1 X0.38000 Y-0.08000
G1 X0.32000 Y-0.22000
G1 X0.18000 Y-0.32000
G1 X0.85211 Y0.12000
G1 X19.91395 Y0.00000
G1 X0.08000 Y-0.38000
G1 X0.22000 Y-0.32000
G1 X0.32000 Y-0.22000
G1 X0.38000 Y-0.08000
G1 X0.38000 Y0.08000
G1 X0.32000 Y0.22000
G1 X0.22000 Y0.32000
G1 X0.08000 Y0.38000
G1 X-0.08000 Y0.38000
G1 X-0.22000 Y0.32000
G1 X-0.32000 Y0.22000
G1 X-0.38000 Y0.08000
G1 X-0.38000 Y-0.08000
G1 X-0.32000 Y-0.22000
G1 X-0.18000 Y-0.32000
G1 X-0.12000 Y0.12000
G1 X-19.91395 Y0.00000
G1 X-0.58000 Y-0.38000
G1 X-0.22000 Y-0.32000
G1 X-0.32000 Y-0.22000
G1 X-0.38000 Y-0.08000
G1 X-0.38000 Y0.08000
G1 X-0.32000 Y0.22000
G1 X-0.22000 Y0.32000
G1 X-0.08000 Y0.38000
G1 X0.08000 Y0.38000
G1 X0.22000 Y0.32000
G1 X0.32000 Y0.22000
G1 X0.38000 Y0.08000
G1 X0.38000 Y-0.08000
G1 X0.32000 Y-0.22000
G1 X0.18000 Y-0.32000
G1 X0.97000 Y0.12000
G1 X19.21395 Y0.00000
G1 X0.08000 Y-0.38000
G1 X0.22000 Y-0.32000
G1 X0.32000 Y-0.22000
G1 X0.38000 Y-0.08000
G1 X0.38000 Y0.08000
G1 X0.32000 Y0.22000
G1 X0.22000 Y0.32000
G1 X0.08000 Y0.38000
G1 X-0.08000 Y0.38000
G1 X-0.22000 Y0.32000
G1 X-0.32000 Y0.22000
G1 X-0.38000 Y0.08000
G1 X-0.38000 Y-0.08000
G1 X-0.32000 Y-0.22000
G1 X-0.18000 Y-0.32000
G1 X-0.12000 Y0.12000
G1 X-19.21395 Y0.00000
G1 X-0.58000 Y-0.38000
G1 X-0.22000 Y-0.32000
G1 X-0.32000 Y-0.22000
G1 X-0.38000 Y-0.08000
G1 X-0.38000 Y0.08000
G1 X-0.32000 Y0.22000
G1 X-0.22000 Y0.32000
G1 X-0.08000 Y0.38000
G1 X0.08000 Y0.38000
G1 X0.22000 Y0.32000
G1 X0.32000 Y0.22000
G1 X0.38000 Y0.08000
G1 X0.38000 Y-0.08000
G1 X0.32000 Y-0.22000
G1 X0.18000 Y-0.32000
G1 X1.07393 Y0.12000
G1 X18.30609 Y0.00000
G1 X0.08000 Y-0.38000
G1 X0.22000 Y-0.32000
G1 X0.32000 Y-0.22000
G1 X0.38000 Y-0.08000
G1 X0.38000 Y0.08000
G1 X0.32000 Y0.22000
G1 X0.22000 Y0.32000
G1 X0.08000 Y0.38000
G1 X-0.08000 Y0.38000
G1 X-0.22000 Y0.32000
G1 X-0.32000 Y0.22000
G1 X-0.38000 Y0.08000
G1 X-0.38000 Y-0.08000
G1 X-0.32000 Y-0.22000
G1 X-0.18000 Y-0.32000
G1 X-0.12000 Y0.12000
G1 X-18.30609 Y0.00000
G1 X-0.58000 Y-0.38000
G1 X-0.22000 Y-0.32000
G1 X-0.32000 Y-0.22000
G1 X-0.38000 Y-0.08000
G1 X-0.38000 Y0.08000
G1 X-0.32000 Y0.22000
G1 X-0.22000 Y0.32000
G1 X-0.08000 Y0.38000
G1 X0.08000 Y0.38000
G1 X0.22000 Y0.32000
G1 X0.32000 Y0.22000
G1 X0.38000 Y0.08000
G1 X0.38000 Y-0.08000
G1 X0.32000 Y-0.22000
G1 X0.18000 Y-0.32000
G1 X1.15977 Y0.12000
G1 X17.22656 Y0.00000
G1 X0.08000 Y-0.38000
G1 X0.22000 Y-0.32000
G1 X0.32000 Y-0.22000
G1 X0.38000 Y-0.08000
G1 X0.38000 Y0.08000
G1 X0.32000 Y0.22000
G1 X0.22000 Y0.32000
G1 X0.08000 Y0.38000
G1 X-0.08000 Y0.38000
G1 X-0.22000 Y0.32000
G1 X-0.32000 Y0.22000
G1 X-0.38000 Y0.08000
G1 X-0.38000 Y-0.08000
G1 X-0.32000 Y-0.22000
G1 X-0.18000 Y-0.32000
G1 X-0.12000 Y0.12000
G1 X-17.22656 Y0.00000
G1 X-0.58000 Y-0.38000
G1 X-0.22000 Y-0.32000
G1 X-0.32000 Y-0.22000
G1 X-0.38000 Y-0.08000
G1 X-0.38000 Y0.08000
G1 X-0.32000 Y0.22000
G1 X-0.22000 Y0.32000
G1 X-0.08000 Y0.38000
G1 X0.08000 Y0.38000
G1 X0.22000 Y0.32000
G1 X0.32000 Y0.22000
G1 X0.38000 Y0.08000
G1 X0.38000 Y-0.08000
G1 X0.32000 Y-0.22000
G1 X0.18000 Y-0.32000
G1 X1.22408 Y0.12000
G1 X16.01839 Y0.00000
G1 X0.08000 Y-0.38000
G1 X0.22000 Y-0.32000
G1 X0.32000 Y-0.22000
G1 X0.38000 Y-0.08000
G1 X0.38000 Y0.08000
G1 X0.32000 Y0.22000
G1 X0.22000 Y0.32000
G1 X0.08000 Y0.38000
G1 X-0.08000 Y0.38000
G1 X-0.22000 Y0.32000
G1 X-0.32000 Y0.22000
G1 X-0.38000 Y0.08000
G1 X-0.38000 Y-0.08000
G1 X-0.32000 Y-0.22000
G1 X-0.18000 Y-0.32000
G1 X-0.12000 Y0.12000
G1 X-16.01839 Y0.00000
G1 X-0.58000 Y-0.38000
G1 X-0.22000 Y-0.32000
G1 X-0.32000 Y-0.22000
G1 X-0.38000 Y-0.08000
G1 X-0.38000 Y0.08000
G1 X-0.32000 Y0.22000
G1 X-0.22000 Y0.32000
G1 X-0.08000 Y0.38000
G1 X0.08000 Y0.38000
G1 X0.22000 Y0.32000
G1 X0.32000 Y0.22000
G1 X0.38000 Y0.08000
G1 X0.38000 Y-0.08000
G1 X0.32000 Y-0.22000
G1 X0.18000 Y-0.32000
G1 X1.26432 Y0.12000
G1 X14.72976 Y0.00000
G1 X0.08000 Y-0.38000
G1 X0.22000 Y-0.32000
G1 X0.32000 Y-0.22000
G1 X0.38000 Y-0.08000
G1 X0.38000 Y0.08000
G1 X0.32000 Y0.22000
G1 X0.22000 Y0.32000
G1 X0.08000 Y0.38000
G1 X-0.08000 Y0.38000
G1 X-0.22000 Y0.32000
G1 X-0.32000 Y0.22000
G1 X-0.38000 Y0.08000
G1 X-0.38000 Y-0.08000
G1 X-0.32000 Y-0.22000
G1 X-0.18000 Y-0.32000
G1 X-0.12000 Y0.12000
G1 X-14.72976 Y0.00000
G1 X-0.58000 Y-0.38000
G1 X-0.22000 Y-0.32000
G1 X-0.32000 Y-0.22000
G1 X-0.38000 Y-0.08000
G1 X-0.38000 Y0.08000
G1 X-0.32000 Y0.22000
G1 X-0.22000 Y0.32000
G1 X-0.08000 Y0.38000
G1 X0.08000 Y0.38000
G1 X0.22000 Y0.32000
G1 X0.32000 Y0.22000
G1 X0.38000 Y0.08000
G1 X0.38000 Y-0.08000
G1 X0.32000 Y-0.22000
G1 X0.18000 Y-0.32000
G1 X1.27886 Y0.12000
G1 X13.41204 Y0.00000
G1 X0.08000 Y-0.38000
G1 X0.22000 Y-0.32000
G1 X0.32000 Y-0.22000
G1 X0.38000 Y-0.08000
G1 X0.38000 Y0.08000
G1 X0.32000 Y0.22000
G1 X0.22000 Y0.32000
G1 X0.08000 Y0.38000
G1 X-0.08000 Y0.38000
G1 X-0.22000 Y0.32000
G1 X-0.32000 Y0.22000
G1 X-0.38000 Y0.08000
G1 X-0.38000 Y-0.08000
G1 X-0.32000 Y-0.22000
G1 X-0.18000 Y-0.32000
G1 X-0.12000 Y0.12000
G1 X-13.41204 Y0.00000
G1 X-0.58000 Y-0.38000
G1 X-0.22000 Y-0.32000
G1 X-0.32000 Y-0.22000
G1 X-0.38000 Y-0.08000
G1 X-0.38000 Y0.08000
G1 X-0.32000 Y0.22000
G1 X-0.22000 Y0.32000
G1 X-0.08000 Y0.38000
G1 X0.08000 Y0.38000
G1 X0.22000 Y0.32000
G1 X0.32000 Y0.22000
G1 X0.38000 Y0.08000
G1 X0.38000 Y-0.08000
G1 X0.32000 Y-0.22000
G1 X0.18000 Y-0.32000
G1 X1.26714 Y0.12000
G1 X12.11775 Y0.00000
G1 X0.08000 Y-0.38000
G1 X0.22000 Y-0.32000
G1 X0.32000 Y-0.22000
G1 X0.38000 Y-0.08000
G1 X0.38000 Y0.08000
G1 X0.32000 Y0.22000
G1 X0.22000 Y0.32000
G1 X0.08000 Y0.38000
G1 X-0.08000 Y0.38000
G1 X-0.22000 Y0.32000
G1 X-0.32000 Y0.22000
G1 X-0.38000 Y0.08000
G1 X-0.38000 Y-0.08000
G1 X-0.32000 Y-0.22000
G1 X-0.18000 Y-0.32000
G1 X-0.12000 Y0.12000
G1 X-12.11775 Y0.00000
G1 X-0.58000 Y-0.38000
G1 X-0.22000 Y-0.32000
G1 X-0.32000 Y-0.22000
G1 X-0.38000 Y-0.08000
G1 X-0.38000 Y0.08000
G1 X-0.32000 Y0.22000
G1 X-0.22000 Y0.32000
G1 X-0.08000 Y0.38000
G1 X0.08000 Y0.38000
G1 X0.22000 Y0.32000
G1 X0.32000 Y0.22000
G1 X0.38000 Y0.08000
G1 X0.38000 Y-0.08000
G1 X0.32000 Y-0.22000
G1 X0.18000 Y-0.32000
G1 X-2.30000 Y0.00000
G1 X-2.87302 Y-5.09348
G1 X0.83153 Y-2.55918
G1 X3.59023 Y-11.04960
G1 X-0.33668 Y-0.19351
G1 X-0.23635 Y-0.30812
G1 X-0.11035 Y-0.37232
G1 X0.04134 Y-0.38612
G1 X0.19351 Y-0.33668
G1 X0.30812 Y-0.23635
G1 X0.37232 Y-0.11035
G1 X0.38612 Y0.04134
G1 X0.33668 Y0.19351
G1 X0.23635 Y0.30812
G1 X0.11035 Y0.37232
G1 X-0.04134 Y0.38612
G1 X-0.19351 Y0.33668
G1 X-0.30812 Y0.23635
G1 X-0.35996 Y0.07230
G1 X0.07704 Y0.15121
G1 X-3.59023 Y11.04960
G1 X-0.54063 Y0.43419
G1 X-0.37232 Y0.11035
G1 X-0.30812 Y0.23635
G1 X-0.19351 Y0.33668
G1 X-0.04134 Y0.38612
G1 X0.11035 Y0.37232
G1 X0.23635 Y0.30812
G1 X0.33668 Y0.19351
G1 X0.38612 Y0.04134
G1 X0.37232 Y-0.11035
G1 X0.30812 Y-0.23635
G1 X0.19351 Y-0.33668
G1 X0.04134 Y-0.38612
G1 X-0.11035 Y-0.37232
G1 X-0.24872 Y-0.27008
G1 X0.10944 Y0.05151
G1 X3.98279 Y-12.25776
G1 X-0.33668 Y-0.19351
G1 X-0.23635 Y-0.30812
G1 X-0.11035 Y-0.37232
G1 X0.04134 Y-0.38612
G1 X0.19351 Y-0.33668
G1 X0.30812 Y-0.23635
G1 X0.37232 Y-0.11035
G1 X0.38612 Y0.04134
G1 X0.33668 Y0.19351
G1 X0.23635 Y0.30812
G1 X0.11035 Y0.37232
G1 X-0.04134 Y0.38612
G1 X-0.19351 Y0.33668
G1 X-0.30812 Y0.23635
G1 X-0.35996 Y0.07230
G1 X0.07704 Y0.15121
G1 X-3.98279 Y12.25776
G1 X-0.54063 Y0.43419
G1 X-0.37232 Y0.11035
G1 X-0.30812 Y0.23635
G1 X-0.19351 Y0.33668
G1 X-0.04134 Y0.38612
G1 X0.11035 Y0.37232
G1 X0.23635 Y0.30812
G1 X0.33668 Y0.19351
G1 X0.38612 Y0.04134
G1 X0.37232 Y-0.11035
G1 X0.30812 Y-0.23635
G1 X0.19351 Y-0.33668
G1 X0.04134 Y-0.38612
G1 X-0.11035 Y-0.37232
G1 X-0.24872 Y-0.27008
G1 X0.10259 Y0.07258
G1 X4.38904 Y-13.50807
G1 X-0.33668 Y-0.19351
G1 X-0.23635 Y-0.30812
G1 X-0.11035 Y-0.37232
G1 X0.04134 Y-0.38612
G1 X0.19351 Y-0.33668
G1 X0.30812 Y-0.23635
G1 X0.37232 Y-0.11035
G1 X0.38612 Y0.04134
G1 X0.33668 Y0.19351
G1 X0.23635 Y0.30812
G1 X0.11035 Y0.37232
G1 X-0.04134 Y0.38612
G1 X-0.19351 Y0.33668
G1 X-0.30812 Y0.23635
G1 X-0.35996 Y0.07230
G1 X0.07704 Y0.15121
G1 X-4.38904 Y13.50807
G1 X-0.54063 Y0.43419
G1 X-0.37232 Y0.11035
G1 X-0.30812 Y0.23635
G1 X-0.19351 Y0.33668
G1 X-0.04134 Y0.38612
G1 X0.11035 Y0.37232
G1 X0.23635 Y0.30812
G1 X0.33668 Y0.19351
G1 X0.38612 Y0.04134
G1 X0.37232 Y-0.11035
G1 X0.30812 Y-0.23635
G1 X0.19351 Y-0.33668
G1 X0.04134 Y-0.38612
G1 X-0.11035 Y-0.37232
G1 X-0.24872 Y-0.27008
G1 X0.10385 Y0.06873
G1 X4.79278 Y-14.75067
G1 X-0.33668 Y-0.19351
G1 X-0.23635 Y-0.30812
G1 X-0.11035 Y-0.37232
G1 X0.04134 Y-0.38612
G1 X0.19351 Y-0.33668
G1 X0.30812 Y-0.23635
G1 X0.37232 Y-0.11035
G1 X0.38612 Y0.04134
G1 X0.33668 Y0.19351
G1 X0.23635 Y0.30812
G1 X0.11035 Y0.37232
G1 X-0.04134 Y0.38612
G1 X-0.19351 Y0.33668
G1 X-0.30812 Y0.23635
G1 X-0.35996 Y0.07230
G1 X0.07704 Y0.15121
G1 X-4.79278 Y14.75067
G1 X-0.54063 Y0.43419
G1 X-0.37232 Y0.11035
G1 X-0.30812 Y0.23635
G1 X-0.19351 Y0.33668
G1 X-0.04134 Y0.38612
G1 X0.11035 Y0.37232
G1 X0.23635 Y0.30812
G1 X0.33668 Y0.19351
G1 X0.38612 Y0.04134
G1 X0.37232 Y-0.11035
G1 X0.30812 Y-0.23635
G1 X0.19351 Y-0.33668
G1 X0.04134 Y-0.38612
G1 X-0.11035 Y-0.37232
G1 X-0.24872 Y-0.27008
G1 X0.11314 Y0.04010
G1 X5.17793 Y-15.93602
G1 X-0.33668 Y-0.19351
G1 X-0.23635 Y-0.30812
G1 X-0.11035 Y-0.37232
G1 X0.04134 Y-0.38612
G1 X0.19351 Y-0.33668
G1 X0.30812 Y-0.23635
G1 X0.37232 Y-0.11035
G1 X0.38612 Y0.04134
G1 X0.33668 Y0.19351
G1 X0.23635 Y0.30812
G1 X0.11035 Y0.37232
G1 X-0.04134 Y0.38612
G1 X-0.19351 Y0.33668
G1 X-0.30812 Y0.23635
G1 X-0.35996 Y0.07230
G1 X0.07704 Y0.15121
G1 X-5.17793 Y15.93602
G1 X-0.54063 Y0.43419
G1 X-0.37232 Y0.11035
G1 X-0.30812 Y0.23635
G1 X-0.19351 Y0.33668
G1 X-0.04134 Y0.38612
G1 X0.11035 Y0.37232
G1 X0.23635 Y0.30812
G1 X0.33668 Y0.19351
G1 X0.38612 Y0.04134
G1 X0.37232 Y-0.11035
G1 X0.30812 Y-0.23635
G1 X0.19351 Y-0.33668
G1 X0.04134 Y-0.38612
G1 X-0.11035 Y-0.37232
G1 X-0.24872 Y-0.27008
G1 X0.13012 Y-0.01215
G1 X5.52912 Y-17.01687
G1 X-0.33668 Y-0.19351
G1 X-0.23635 Y-0.30812
G1 X-0.11035 Y-0.37232
G1 X0.04134 Y-0.38612
G1 X0.19351 Y-0.33668
G1 X0.30812 Y-0.23635
G1 X0.37232 Y-0.11035
G1 X0.38612 Y0.04134
G1 X0.33668 Y0.19351
G1 X0.23635 Y0.30812
G1 X0.11035 Y0.37232
G1 X-0.04134 Y0.38612
G1 X-0.19351 Y0.33668
G1 X-0.30812 Y0.23635
G1 X-0.35996 Y0.07230
G1 X0.07704 Y0.15121
G1 X-5.52912 Y17.01687
G1 X-0.54063 Y0.43419
G1 X-0.37232 Y0.11035
G1 X-0.30812 Y0.23635
G1 X-0.19351 Y0.33668
G1 X-0.04134 Y0.38612
G1 X0.11035 Y0.37232
G1 X0.23635 Y0.30812
G1 X0.33668 Y0.19351
G1 X0.38612 Y0.04134
G1 X0.37232 Y-0.11035
G1 X0.30812 Y-0.23635
G1 X0.19351 Y-0.33668
G1 X0.04134 Y-0.38612
G1 X-0.11035 Y-0.37232
G1 X-0.24872 Y-0.27008
G1 X0.15410 Y-0.08594
G1 X5.83235 Y-17.95014
G1 X-0.33668 Y-0.19351
G1 X-0.23635 Y-0.30812
G1 X-0.11035 Y-0.37232
G1 X0.04134 Y-0.38612
G1 X0.19351 Y-0.33668
G1 X0.30812 Y-0.23635
G1 X0.37232 Y-0.11035
G1 X0.38612 Y0.04134
G1 X0.33668 Y0.19351
G1 X0.23635 Y0.30812
G1 X0.11035 Y0.37232
G1 X-0.04134 Y0.38612
G1 X-0.19351 Y0.33668
G1 X-0.30812 Y0.23635
G1 X-0.35996 Y0.07230
G1 X0.07704 Y0.15121
G1 X-5.83235 Y17.95014
G1 X-0.54063 Y0.43419
G1 X-0.37232 Y0.11035
G1 X-0.30812 Y0.23635
G1 X-0.19351 Y0.33668
G1 X-0.04134 Y0.38612
G1 X0.11035 Y0.37232
G1 X0.23635 Y0.30812
G1 X0.33668 Y0.19351
G1 X0.38612 Y0.04134
G1 X0.37232 Y-0.11035
G1 X0.30812 Y-0.23635
G1 X0.19351 Y-0.33668
G1 X0.04134 Y-0.38612
G1 X-0.11035 Y-0.37232
G1 X-0.24872 Y-0.27008
G1 X0.18412 Y-0.17834
G1 X6.07555 Y-18.69861
G1 X-0.33668 Y-0.19351
G1 X-0.23635 Y-0.30812
G1 X-0.11035 Y-0.37232
G1 X0.04134 Y-0.38612
G1 X0.19351 Y-0.33668
G1 X0.30812 Y-0.23635
G1 X0.37232 Y-0.11035
G1 X0.38612 Y0.04134
G1 X0.33668 Y0.19351
G1 X0.23635 Y0.30812
G1 X0.11035 Y0.37232
G1 X-0.04134 Y0.38612
G1 X-0.19351 Y0.33668
G1 X-0.30812 Y0.23635
G1 X-0.35996 Y0.07230
G1 X0.07704 Y0.15121
G1 X-6.07555 Y18.69861
G1 X-0.54063 Y0.43419
G1 X-0.37232 Y0.11035
G1 X-0.30812 Y0.23635
G1 X-0.19351 Y0.33668
G1 X-0.04134 Y0.38612
G1 X0.11035 Y0.37232
G1 X0.23635 Y0.30812
G1 X0.33668 Y0.19351
G1 X0.38612 Y0.04134
G1 X0.37232 Y-0.11035
G1 X0.30812 Y-0.23635
G1 X0.19351 Y-0.33668
G1 X0.04134 Y-0.38612
G1 X-0.11035 Y-0.37232
G1 X-0.24872 Y-0.27008
G1 X0.21899 Y-0.28566
G1 X6.24900 Y-19.23244
G1 X-0.33668 Y-0.19351
G1 X-0.23635 Y-0.30812
G1 X-0.11035 Y-0.37232
G1 X0.04134 Y-0.38612
G1 X0.19351 Y-0.33668
G1 X0.30812 Y-0.23635
G1 X0.37232 Y-0.11035
G1 X0.38612 Y0.04134
G1 X0.33668 Y0.19351
G1 X0.23635 Y0.30812
G1 X0.11035 Y0.37232
G1 X-0.04134 Y0.38612
G1 X-0.19351 Y0.33668
G1 X-0.30812 Y0.23635
G1 X-0.35996 Y0.07230
G1 X0.07704 Y0.15121
G1 X-6.24900 Y19.23244
G1 X-0.54063 Y0.43419
G1 X-0.37232 Y0.11035
G1 X-0.30812 Y0.23635
G1 X-0.19351 Y0.33668
G1 X-0.04134 Y0.38612
G1 X0.11035 Y0.37232
G1 X0.23635 Y0.30812
G1 X0.33668 Y0.19351
G1 X0.38612 Y0.04134
G1 X0.37232 Y-0.11035
G1 X0.30812 Y-0.23635
G1 X0.19351 Y-0.33668
G1 X0.04134 Y-0.38612
G1 X-0.11035 Y-0.37232
G1 X-0.24872 Y-0.27008
G1 X0.25732 Y-0.40362
G1 X6.34580 Y-19.53035
G1 X-0.33668 Y-0.19351
G1 X-0.23635 Y-0.30812
G1 X-0.11035 Y-0.37232
G1 X0.04134 Y-0.38612
G1 X0.19351 Y-0.33668
G1 X0.30812 Y-0.23635
G1 X0.37232 Y-0.11035
G1 X0.38612 Y0.04134
G1 X0.33668 Y0.19351
G1 X0.23635 Y0.30812
G1 X0.11035 Y0.37232
G1 X-0.04134 Y0.38612
G1 X-0.19351 Y0.33668
G1 X-0.30812 Y0.23635
G1 X-0.35996 Y0.07230
G1 X0.07704 Y0.15121
G1 X-6.34580 Y19.53035
G1 X-0.54063 Y0.43419
G1 X-0.37232 Y0.11035
G1 X-0.30812 Y0.23635
G1 X-0.19351 Y0.33668
G1 X-0.04134 Y0.38612
G1 X0.11035 Y0.37232
G1 X0.23635 Y0.30812
G1 X0.33668 Y0.19351
G1 X0.38612 Y0.04134
G1 X0.37232 Y-0.11035
G1 X0.30812 Y-0.23635
G1 X0.19351 Y-0.33668
G1 X0.04134 Y-0.38612
G1 X-0.11035 Y-0.37232
G1 X-0.24872 Y-0.27008
G1 X0.29758 Y-0.52751
G1 X6.36208 Y-19.58047
G1 X-0.33668 Y-0.19351
G1 X-0.23635 Y-0.30812
G1 X-0.11035 Y-0.37232
G1 X0.04134 Y-0.38612
G1 X0.19351 Y-0.33668
G1 X0.30812 Y-0.23635
G1 X0.37232 Y-0.11035
G1 X0.38612 Y0.04134
G1 X0.33668 Y0.19351
G1 X0.23635 Y0.30812
G1 X0.11035 Y0.37232
G1 X-0.04134 Y0.38612
G1 X-0.19351 Y0.33668
G1 X-0.30812 Y0.23635
G1 X-0.35996 Y0.07230
G1 X0.07704 Y0.15121
G1 X-6.36208 Y19.58047
G1 X-0.54063 Y0.43419
G1 X-0.37232 Y0.11035
G1 X-0.30812 Y0.23635
G1 X-0.19351 Y0.33668
G1 X-0.04134 Y0.38612
G1 X0.11035 Y0.37232
G1 X0.23635 Y0.30812
G1 X0.33668 Y0.19351
G1 X0.38612 Y0.04134
G1 X0.37232 Y-0.11035
G1 X0.30812 Y-0.23635
G1 X0.19351 Y-0.33668
G1 X0.04134 Y-0.38612
G1 X-0.11035 Y-0.37232
G1 X-0.24872 Y-0.27008
G1 X0.33816 Y-0.65241
G1 X6.29720 Y-19.38080
G1 X-0.33668 Y-0.19351
G1 X-0.23635 Y-0.30812
G1 X-0.11035 Y-0.37232
G1 X0.04134 Y-0.38612
G1 X0.19351 Y-0.33668
G1 X0.30812 Y-0.23635
G1 X0.37232 Y-0.11035
G1 X0.38612 Y0.04134
G1 X0.33668 Y0.19351
G1 X0.23635 Y0.30812
G1 X0.11035 Y0.37232
G1 X-0.04134 Y0.38612
G1 X-0.19351 Y0.33668
G1 X-0.30812 Y0.23635
G1 X-0.35996 Y0.07230
G1 X0.07704 Y0.15121
G1 X-6.29720 Y19.38080
G1 X-0.54063 Y0.43419
G1 X-0.37232 Y0.11035
G1 X-0.30812 Y0.23635
G1 X-0.19351 Y0.33668
G1 X-0.04134 Y0.38612
G1 X0.11035 Y0.37232
G1 X0.23635 Y0.30812
G1 X0.33668 Y0.19351
G1 X0.38612 Y0.04134
G1 X0.37232 Y-0.11035
G1 X0.30812 Y-0.23635
G1 X0.19351 Y-0.33668
G1 X0.04134 Y-0.38612
G1 X-0.11035 Y-0.37232
G1 X-0.24872 Y-0.27008
G1 X0.37744 Y-0.77333
G1 X6.15375 Y-18.93929
G1 X-0.33668 Y-0.19351
G1 X-0.23635 Y-0.30812
G1 X-0.11035 Y-0.37232
G1 X0.04134 Y-0.38612
G1 X0.19351 Y-0.33668
G1 X0.30812 Y-0.23635
G1 X0.37232 Y-0.11035
G1 X0.38612 Y0.04134
G1 X0.33668 Y0.19351
G1 X0.23635 Y0.30812
G1 X0.11035 Y0.37232
G1 X-0.04134 Y0.38612
G1 X-0.19351 Y0.33668
G1 X-0.30812 Y0.23635
G1 X-0.35996 Y0.07230
G1 X0.07704 Y0.15121
G1 X-6.15375 Y18.93929
G1 X-0.54063 Y0.43419
G1 X-0.37232 Y0.11035
G1 X-0.30812 Y0.23635
G1 X-0.19351 Y0.33668
G1 X-0.04134 Y0.38612
G1 X0.11035 Y0.37232
G1 X0.23635 Y0.30812
G1 X0.33668 Y0.19351
G1 X0.38612 Y0.04134
G1 X0.37232 Y-0.11035
G1 X0.30812 Y-0.23635
G1 X0.19351 Y-0.33668
G1 X0.04134 Y-0.38612
G1 X-0.11035 Y-0.37232
G1 X-0.24872 Y-0.27008
G1 X0.41387 Y-0.88544
G1 X5.93744 Y-18.27355
G1 X-0.33668 Y-0.19351
G1 X-0.23635 Y-0.30812
G1 X-0.11035 Y-0.37232
G1 X0.04134 Y-0.38612
G1 X0.19351 Y-0.33668
G1 X0.30812 Y-0.23635
G1 X0.37232 Y-0.11035
G1 X0.38612 Y0.04134
G1 X0.33668 Y0.19351
G1 X0.23635 Y0.30812
G1 X0.11035 Y0.37232
G1 X-0.04134 Y0.38612
G1 X-0.19351 Y0.33668
G1 X-0.30812 Y0.23635
G1 X-0.35996 Y0.07230
G1 X0.07704 Y0.15121
G1 X-5.93744 Y18.27355
G1 X-0.54063 Y0.43419
G1 X-0.37232 Y0.11035
G1 X-0.30812 Y0.23635
G1 X-0.19351 Y0.33668
G1 X-0.04134 Y0.38612
G1 X0.11035 Y0.37232
G1 X0.23635 Y0.30812
G1 X0.33668 Y0.19351
G1 X0.38612 Y0.04134
G1 X0.37232 Y-0.11035
G1 X0.30812 Y-0.23635
G1 X0.19351 Y-0.33668
G1 X0.04134 Y-0.38612
G1 X-0.11035 Y-0.37232
G1 X-0.24872 Y-0.27008
G1 X0.44599 Y-0.98429
G1 X5.65689 Y-17.41012
G1 X-0.33668 Y-0.19351
G1 X-0.23635 Y-0.30812
G1 X-0.11035 Y-0.37232
G1 X0.04134 Y-0.38612
G1 X0.19351 Y-0.33668
G1 X0.30812 Y-0.23635
G1 X0.37232 Y-0.11035
G1 X0.38612 Y0.04134
G1 X0.33668 Y0.19351
G1 X0.23635 Y0.30812
G1 X0.11035 Y0.37232
G1 X-0.04134 Y0.38612
G1 X-0.19351 Y0.33668
G1 X-0.30812 Y0.23635
G1 X-0.35996 Y0.07230
G1 X0.07704 Y0.15121
G1 X-5.65689 Y17.41012
G1 X-0.54063 Y0.43419
G1 X-0.37232 Y0.11035
G1 X-0.30812 Y0.23635
G1 X-0.19351 Y0.33668
G1 X-0.04134 Y0.38612
G1 X0.11035 Y0.37232
G1 X0.23635 Y0.30812
G1 X0.33668 Y0.19351
G1 X0.38612 Y0.04134
G1 X0.37232 Y-0.11035
G1 X0.30812 Y-0.23635
G1 X0.19351 Y-0.33668
G1 X0.04134 Y-0.38612
G1 X-0.11035 Y-0.37232
G1 X-0.24872 Y-0.27008
G1 X0.47251 Y-1.06592
G1 X5.32330 Y-16.38343
G1 X-0.33668 Y-0.19351
G1 X-0.23635 Y-0.30812
G1 X-0.11035 Y-0.37232
G1 X0.04134 Y-0.38612
G1 X0.19351 Y-0.33668
G1 X0.30812 Y-0.23635
G1 X0.37232 Y-0.11035
G1 X0.38612 Y0.04134
G1 X0.33668 Y0.19351
G1 X0.23635 Y0.30812
G1 X0.11035 Y0.37232
G1 X-0.04134 Y0.38612
G1 X-0.19351 Y0.33668
G1 X-0.30812 Y0.23635
G1 X-0.35996 Y0.07230
G1 X0.07704 Y0.15121
G1 X-5.32330 Y16.38343
G1 X-0.54063 Y0.43419
G1 X-0.37232 Y0.11035
G1 X-0.30812 Y0.23635
G1 X-0.19351 Y0.33668
G1 X-0.04134 Y0.38612
G1 X0.11035 Y0.37232
G1 X0.23635 Y0.30812
G1 X0.33668 Y0.19351
G1 X0.38612 Y0.04134
G1 X0.37232 Y-0.11035
G1 X0.30812 Y-0.23635
G1 X0.19351 Y-0.33668
G1 X0.04134 Y-0.38612
G1 X-0.11035 Y-0.37232
G1 X-0.24872 Y-0.27008
G1 X0.49239 Y-1.12709
G1 X4.94996 Y-15.23440
G1 X-0.33668 Y-0.19351
G1 X-0.23635 Y-0.30812
G1 X-0.11035 Y-0.37232
G1 X0.04134 Y-0.38612
G1 X0.19351 Y-0.33668
G1 X0.30812 Y-0.23635
G1 X0.37232 Y-0.11035
G1 X0.38612 Y0.04134
G1 X0.33668 Y0.19351
G1 X0.23635 Y0.30812
G1 X0.11035 Y0.37232
G1 X-0.04134 Y0.38612
G1 X-0.19351 Y0.33668
G1 X-0.30812 Y0.23635
G1 X-0.35996 Y0.07230
G1 X0.07704 Y0.15121
G1 X-4.94996 Y15.23440
G1 X-0.54063 Y0.43419
G1 X-0.37232 Y0.11035
G1 X-0.30812 Y0.23635
G1 X-0.19351 Y0.33668
G1 X-0.04134 Y0.38612
G1 X0.11035 Y0.37232
G1 X0.23635 Y0.30812
G1 X0.33668 Y0.19351
G1 X0.38612 Y0.04134
G1 X0.37232 Y-0.11035
G1 X0.30812 Y-0.23635
G1 X0.19351 Y-0.33668
G1 X0.04134 Y-0.38612
G1 X-0.11035 Y-0.37232
G1 X-0.24872 Y-0.27008
G1 X0.50482 Y-1.16535
G1 X4.55175 Y-14.00883
G1 X-0.33668 Y-0.19351
G1 X-0.23635 Y-0.30812
G1 X-0.11035 Y-0.37232
G1 X0.04134 Y-0.38612
G1 X0.19351 Y-0.33668
G1 X0.30812 Y-0.23635
G1 X0.37232 Y-0.11035
G1 X0.38612 Y0.04134
G1 X0.33668 Y0.19351
G1 X0.23635 Y0.30812
G1 X0.11035 Y0.37232
G1 X-0.04134 Y0.38612
G1 X-0.19351 Y0.33668
G1 X-0.30812 Y0.23635
G1 X-0.35996 Y0.07230
G1 X0.07704 Y0.15121
G1 X-4.55175 Y14.00883
G1 X-0.54063 Y0.43419
G1 X-0.37232 Y0.11035
G1 X-0.30812 Y0.23635
G1 X-0.19351 Y0.33668
G1 X-0.04134 Y0.38612
G1 X0.11035 Y0.37232
G1 X0.23635 Y0.30812
G1 X0.33668 Y0.19351
G1 X0.38612 Y0.04134
G1 X0.37232 Y-0.11035
G1 X0.30812 Y-0.23635
G1 X0.19351 Y-0.33668
G1 X0.04134 Y-0.38612
G1 X-0.11035 Y-0.37232
G1 X-0.24872 Y-0.27008
G1 X0.50932 Y-1.17919
G1 X4.14455 Y-12.75560
G1 X-0.33668 Y-0.19351
G1 X-0.23635 Y-0.30812
G1 X-0.11035 Y-0.37232
G1 X0.04134 Y-0.38612
G1 X0.19351 Y-0.33668
G1 X0.30812 Y-0.23635
G1 X0.37232 Y-0.11035
G1 X0.38612 Y0.04134
G1 X0.33668 Y0.19351
G1 X0.23635 Y0.30812
G1 X0.11035 Y0.37232
G1 X-0.04134 Y0.38612
G1 X-0.19351 Y0.33668
G1 X-0.30812 Y0.23635
G1 X-0.35996 Y0.07230
G1 X0.07704 Y0.15121
G1 X-4.14455 Y12.75560
G1 X-0.54063 Y0.43419
G1 X-0.37232 Y0.11035
G1 X-0.30812 Y0.23635
G1 X-0.19351 Y0.33668
G1 X-0.04134 Y0.38612
G1 X0.11035 Y0.37232
G1 X0.23635 Y0.30812
G1 X0.33668 Y0.19351
G1 X0.38612 Y0.04134
G1 X0.37232 Y-0.11035
G1 X0.30812 Y-0.23635
G1 X0.19351 Y-0.33668
G1 X0.04134 Y-0.38612
G1 X-0.11035 Y-0.37232
G1 X-0.24872 Y-0.27008
G1 X0.50570 Y-1.16804
G1 X3.74459 Y-11.52467
G1 X-0.33668 Y-0.19351
G1 X-0.23635 Y-0.30812
G1 X-0.11035 Y-0.37232
G1 X0.04134 Y-0.38612
G1 X0.19351 Y-0.33668
G1 X0.30812 Y-0.23635
G1 X0.37232 Y-0.11035
G1 X0.38612 Y0.04134
G1 X0.33668 Y0.19351
G1 X0.23635 Y0.30812
G1 X0.11035 Y0.37232
G1 X-0.04134 Y0.38612
G1 X-0.19351 Y0.33668
G1 X-0.30812 Y0.23635
G1 X-0.35996 Y0.07230
G1 X0.07704 Y0.15121
G1 X-3.74459 Y11.52467
G1 X-0.54063 Y0.43419
G1 X-0.37232 Y0.11035
G1 X-0.30812 Y0.23635
G1 X-0.19351 Y0.33668
G1 X-0.04134 Y0.38612
G1 X0.11035 Y0.37232
G1 X0.23635 Y0.30812
G1 X0.33668 Y0.19351
G1 X0.38612 Y0.04134
G1 X0.37232 Y-0.11035
G1 X0.30812 Y-0.23635
G1 X0.19351 Y-0.33668
G1 X0.04134 Y-0.38612
G1 X-0.11035 Y-0.37232
G1 X-0.24872 Y-0.27008
G1 X-0.71074 Y2.18743
G1 X-5.73200 Y1.15843
G1 X-2.17697 Y-1.58166
G1 X-9.39935 Y-6.82903
G1 X-0.28808 Y0.26040
G1 X-0.36608 Y0.12957
G1 X-0.38820 Y-0.01011
G1 X-0.35445 Y-0.15864
G1 X-0.26040 Y-0.28808
G1 X-0.12957 Y-0.36608
G1 X0.01011 Y-0.38820
G1 X0.15864 Y-0.35445
G1 X0.28808 Y-0.26040
G1 X0.36608 Y-0.12957
G1 X0.38820 Y0.01011
G1 X0.35445 Y0.15864
G1 X0.26040 Y0.28808
G1 X0.12957 Y0.36608
G1 X-0.04247 Y0.36469
G1 X0.16762 Y-0.02655
G1 X9.39935 Y6.82903
G1 X0.24587 Y0.64834
G1 X-0.01011 Y0.38820
G1 X0.12957 Y0.36608
G1 X0.26040 Y0.28808
G1 X0.35445 Y0.15864
G1 X0.38820 Y0.01011
G1 X0.36608 Y-0.12957
G1 X0.28808 Y-0.26040
G1 X0.15864 Y-0.35445
G1 X0.01011 Y-0.38820
G1 X-0.12957 Y-0.36608
G1 X-0.26040 Y-0.28808
G1 X-0.35445 Y-0.15864
G1 X-0.38820 Y-0.01011
G1 X-0.33371 Y0.15308
G1 X0.08281 Y-0.08817
G1 X-10.42708 Y-7.57572
G1 X-0.28808 Y0.26040
G1 X-0.36608 Y0.12957
G1 X-0.38820 Y-0.01011
G1 X-0.35445 Y-0.15864
G1 X-0.26040 Y-0.28808
G1 X-0.12957 Y-0.36608
G1 X0.01011 Y-0.38820
G1 X0.15864 Y-0.35445
G1 X0.28808 Y-0.26040
G1 X0.36608 Y-0.12957
G1 X0.38820 Y0.01011
G1 X0.35445 Y0.15864
G1 X0.26040 Y0.28808
G1 X0.12957 Y0.36608
G1 X-0.04247 Y0.36469
G1 X0.16762 Y-0.02655
G1 X10.42708 Y7.57572
G1 X0.24587 Y0.64834
G1 X-0.01011 Y0.38820
G1 X0.12957 Y0.36608
G1 X0.26040 Y0.28808
G1 X0.35445 Y0.15864
G1 X0.38820 Y0.01011
G1 X0.36608 Y-0.12957
G1 X0.28808 Y-0.26040
G1 X0.15864 Y-0.35445
G1 X0.01011 Y-0.38820
G1 X-0.12957 Y-0.36608
G1 X-0.26040 Y-0.28808
G1 X-0.35445 Y-0.15864
G1 X-0.38820 Y-0.01011
G1 X-0.33371 Y0.15308
G1 X0.10073 Y-0.07514
G1 X-11.49065 Y-8.34845
G1 X-0.28808 Y0.26040
G1 X-0.36608 Y0.12957
G1 X-0.38820 Y-0.01011
G1 X-0.35445 Y-0.15864
G1 X-0.26040 Y-0.28808
G1 X-0.12957 Y-0.36608
G1 X0.01011 Y-0.38820
G1 X0.15864 Y-0.35445
G1 X0.28808 Y-0.26040
G1 X0.36608 Y-0.12957
G1 X0.38820 Y0.01011
G1 X0.35445 Y0.15864
G1 X0.26040 Y0.28808
G1 X0.12957 Y0.36608
G1 X-0.04247 Y0.36469
G1 X0.16762 Y-0.02655
G1 X11.49065 Y8.34845
G1 X0.24587 Y0.64834
G1 X-0.01011 Y0.38820
G1 X0.12957 Y0.36608
G1 X0.26040 Y0.28808
G1 X0.35445 Y0.15864
G1 X0.38820 Y0.01011
G1 X0.36608 Y-0.12957
G1 X0.28808 Y-0.26040
G1 X0.15864 Y-0.35445
G1 X0.01011 Y-0.38820
G1 X-0.12957 Y-0.36608
G1 X-0.26040 Y-0.28808
G1 X-0.35445 Y-0.15864
G1 X-0.38820 Y-0.01011
G1 X-0.33371 Y0.15308
G1 X0.09745 Y-0.07752
G1 X-12.54767 Y-9.11641
G1 X-0.28808 Y0.26040
G1 X-0.36608 Y0.12957
G1 X-0.38820 Y-0.01011
G1 X-0.35445 Y-0.15864
G1 X-0.26040 Y-0.28808
G1 X-0.12957 Y-0.36608
G1 X0.01011 Y-0.38820
G1 X0.15864 Y-0.35445
G1 X0.28808 Y-0.26040
G1 X0.36608 Y-0.12957
G1 X0.38820 Y0.01011
G1 X0.35445 Y0.15864
G1 X0.26040 Y0.28808
G1 X0.12957 Y0.36608
G1 X-0.04247 Y0.36469
G1 X0.16762 Y-0.02655
G1 X12.54767 Y9.11641
G1 X0.24587 Y0.64834
G1 X-0.01011 Y0.38820
G1 X0.12957 Y0.36608
G1 X0.26040 Y0.28808
G1 X0.35445 Y0.15864
G1 X0.38820 Y0.01011
G1 X0.36608 Y-0.12957
G1 X0.28808 Y-0.26040
G1 X0.15864 Y-0.35445
G1 X0.01011 Y-0.38820
G1 X-0.12957 Y-0.36608
G1 X-0.26040 Y-0.28808
G1 X-0.35445 Y-0.15864
G1 X-0.38820 Y-0.01011
G1 X-0.33371 Y0.15308
G1 X0.07310 Y-0.09521
G1 X-13.55599 Y-9.84900
G1 X-0.28808 Y0.26040
G1 X-0.36608 Y0.12957
G1 X-0.38820 Y-0.01011
G1 X-0.35445 Y-0.15864
G1 X-0.26040 Y-0.28808
G1 X-0.12957 Y-0.36608
G1 X0.01011 Y-0.38820
G1 X0.15864 Y-0.35445
G1 X0.28808 Y-0.26040
G1 X0.36608 Y-0.12957
G1 X0.38820 Y0.01011
G1 X0.35445 Y0.15864
G1 X0.26040 Y0.28808
G1 X0.12957 Y0.36608
G1 X-0.04247 Y0.36469
G1 X0.16762 Y-0.02655
G1 X13.55599 Y9.84900
G1 X0.24587 Y0.64834
G1 X-0.01011 Y0.38820
G1 X0.12957 Y0.36608
G1 X0.26040 Y0.28808
G1 X0.35445 Y0.15864
G1 X0.38820 Y0.01011
G1 X0.36608 Y-0.12957
G1 X0.28808 Y-0.26040
G1 X0.15864 Y-0.35445
G1 X0.01011 Y-0.38820
G1 X-0.12957 Y-0.36608
G1 X-0.26040 Y-0.28808
G1 X-0.35445 Y-0.15864
G1 X-0.38820 Y-0.01011
G1 X-0.33371 Y0.15308
G1 X0.02866 Y-0.12751
G1 X-14.47542 Y-10.51701
G1 X-0.28808 Y0.26040
G1 X-0.36608 Y0.12957
G1 X-0.38820 Y-0.01011
G1 X-0.35445 Y-0.15864
G1 X-0.26040 Y-0.28808
G1 X-0.12957 Y-0.36608
G1 X0.01011 Y-0.38820
G1 X0.15864 Y-0.35445
G1 X0.28808 Y-0.26040
G1 X0.36608 Y-0.12957
G1 X0.38820 Y0.01011
G1 X0.35445 Y0.15864
G1 X0.26040 Y0.28808
G1 X0.12957 Y0.36608
G1 X-0.04247 Y0.36469
G1 X0.16762 Y-0.02655
G1 X14.47542 Y10.51701
G1 X0.24587 Y0.64834
G1 X-0.01011 Y0.38820
G1 X0.12957 Y0.36608
G1 X0.26040 Y0.28808
G1 X0.35445 Y0.15864
G1 X0.38820 Y0.01011
G1 X0.36608 Y-0.12957
G1 X0.28808 Y-0.26040
G1 X0.15864 Y-0.35445
G1 X0.01011 Y-0.38820
G1 X-0.12957 Y-0.36608
G1 X-0.26040 Y-0.28808
G1 X-0.35445 Y-0.15864
G1 X-0.38820 Y-0.01011
G1 X-0.33371 Y0.15308
G1 X-0.03412 Y-0.17311
G1 X-15.26930 Y-11.09380
G1 X-0.28808 Y0.26040
G1 X-0.36608 Y0.12957
G1 X-0.38820 Y-0.01011
G1 X-0.35445 Y-0.15864
G1 X-0.26040 Y-0.28808
G1 X-0.12957 Y-0.36608
G1 X0.01011 Y-0.38820
G1 X0.15864 Y-0.35445
G1 X0.28808 Y-0.26040
G1 X0.36608 Y-0.12957
G1 X0.38820 Y0.01011
G1 X0.35445 Y0.15864
G1 X0.26040 Y0.28808
G1 X0.12957 Y0.36608
G1 X-0.04247 Y0.36469
G1 X0.16762 Y-0.02655
G1 X15.26930 Y11.09380
G1 X0.24587 Y0.64834
G1 X-0.01011 Y0.38820
G1 X0.12957 Y0.36608
G1 X0.26040 Y0.28808
G1 X0.35445 Y0.15864
G1 X0.38820 Y0.01011
G1 X0.36608 Y-0.12957
G1 X0.28808 Y-0.26040
G1 X0.15864 Y-0.35445
G1 X0.01011 Y-0.38820
G1 X-0.12957 Y-0.36608
G1 X-0.26040 Y-0.28808
G1 X-0.35445 Y-0.15864
G1 X-0.38820 Y-0.01011
G1 X-0.33371 Y0.15308
G1 X-0.11271 Y-0.23022
G1 X-15.90598 Y-11.55637
G1 X-0.28808 Y0.26040
G1 X-0.36608 Y0.12957
G1 X-0.38820 Y-0.01011
G1 X-0.35445 Y-0.15864
G1 X-0.26040 Y-0.28808
G1 X-0.12957 Y-0.36608
G1 X0.01011 Y-0.38820
G1 X0.15864 Y-0.35445
G1 X0.28808 Y-0.26040
G1 X0.36608 Y-0.12957
G1 X0.38820 Y0.01011
G1 X0.35445 Y0.15864
G1 X0.26040 Y0.28808
G1 X0.12957 Y0.36608
G1 X-0.04247 Y0.36469
G1 X0.16762 Y-0.02655
G1 X15.90598 Y11.55637
G1 X0.24587 Y0.64834
G1 X-0.01011 Y0.38820
G1 X0.12957 Y0.36608
G1 X0.26040 Y0.28808
G1 X0.35445 Y0.15864
G1 X0.38820 Y0.01011
G1 X0.36608 Y-0.12957
G1 X0.28808 Y-0.26040
G1 X0.15864 Y-0.35445
G1 X0.01011 Y-0.38820
G1 X-0.12957 Y-0.36608
G1 X-0.26040 Y-0.28808
G1 X-0.35445 Y-0.15864
G1 X-0.38820 Y-0.01011
G1 X-0.33371 Y0.15308
G1 X-0.20400 Y-0.29655
G1 X-16.36009 Y-11.88630
G1 X-0.28808 Y0.26040
G1 X-0.36608 Y0.12957
G1 X-0.38820 Y-0.01011
G1 X-0.35445 Y-0.15864
G1 X-0.26040 Y-0.28808
G1 X-0.12957 Y-0.36608
G1 X0.01011 Y-0.38820
G1 X0.15864 Y-0.35445
G1 X0.28808 Y-0.26040
G1 X0.36608 Y-0.12957
G1 X0.38820 Y0.01011
G1 X0.35445 Y0.15864
G1 X0.26040 Y0.28808
G1 X0.12957 Y0.36608
G1 X-0.04247 Y0.36469
G1 X0.16762 Y-0.02655
G1 X16.36009 Y11.88630
G1 X0.24587 Y0.64834
G1 X-0.01011 Y0.38820
G1 X0.12957 Y0.36608
G1 X0.26040 Y0.28808
G1 X0.35445 Y0.15864
G1 X0.38820 Y0.01011
G1 X0.36608 Y-0.12957
G1 X0.28808 Y-0.26040
G1 X0.15864 Y-0.35445
G1 X0.01011 Y-0.38820
G1 X-0.12957 Y-0.36608
G1 X-0.26040 Y-0.28808
G1 X-0.35445 Y-0.15864
G1 X-0.38820 Y-0.01011
G1 X-0.33371 Y0.15308
G1 X-0.30435 Y-0.36945
G1 X-16.61351 Y-12.07042
G1 X-0.28808 Y0.26040
G1 X-0.36608 Y0.12957
G1 X-0.38820 Y-0.01011
G1 X-0.35445 Y-0.15864
G1 X-0.26040 Y-0.28808
G1 X-0.12957 Y-0.36608
G1 X0.01011 Y-0.38820
G1 X0.15864 Y-0.35445
G1 X0.28808 Y-0.26040
G1 X0.36608 Y-0.12957
G1 X0.38820 Y0.01011
G1 X0.35445 Y0.15864
G1 X0.26040 Y0.28808
G1 X0.12957 Y0.36608
G1 X-0.04247 Y0.36469
G1 X0.16762 Y-0.02655
G1 X16.61351 Y12.07042
G1 X0.24587 Y0.64834
G1 X-0.01011 Y0.38820
G1 X0.12957 Y0.36608
G1 X0.26040 Y0.28808
G1 X0.35445 Y0.15864
G1 X0.38820 Y0.01011
G1 X0.36608 Y-0.12957
G1 X0.28808 Y-0.26040
G1 X0.15864 Y-0.35445
G1 X0.01011 Y-0.38820
G1 X-0.12957 Y-0.36608
G1 X-0.26040 Y-0.28808
G1 X-0.35445 Y-0.15864
G1 X-0.38820 Y-0.01011
G1 X-0.33371 Y0.15308
G1 X-0.40974 Y-0.44602
G1 X-16.65614 Y-12.10140
G1 X-0.28808 Y0.26040
G1 X-0.36608 Y0.12957
G1 X-0.38820 Y-0.01011
G1 X-0.35445 Y-0.15864
G1 X-0.26040 Y-0.28808
G1 X-0.12957 Y-0.36608
G1 X0.01011 Y-0.38820
G1 X0.15864 Y-0.35445
G1 X0.28808 Y-0.26040
G1 X0.36608 Y-0.12957
G1 X0.38820 Y0.01011
G1 X0.35445 Y0.15864
G1 X0.26040 Y0.28808
G1 X0.12957 Y0.36608
G1 X-0.04247 Y0.36469
G1 X0.16762 Y-0.02655
G1 X16.65614 Y12.10140
G1 X0.24587 Y0.64834
G1 X-0.01011 Y0.38820
G1 X0.12957 Y0.36608
G1 X0.26040 Y0.28808
G1 X0.35445 Y0.15864
G1 X0.38820 Y0.01011
G1 X0.36608 Y-0.12957
G1 X0.28808 Y-0.26040
G1 X0.15864 Y-0.35445
G1 X0.01011 Y-0.38820
G1 X-0.12957 Y-0.36608
G1 X-0.26040 Y-0.28808
G1 X-0.35445 Y-0.15864
G1 X-0.38820 Y-0.01011
G1 X-0.33371 Y0.15308
G1 X-0.51598 Y-0.52321
G1 X-16.48629 Y-11.97799
G1 X-0.28808 Y0.26040
G1 X-0.36608 Y0.12957
G1 X-0.38820 Y-0.01011
G1 X-0.35445 Y-0.15864
G1 X-0.26040 Y-0.28808
G1 X-0.12957 Y-0.36608
G1 X0.01011 Y-0.38820
G1 X0.15864 Y-0.35445
G1 X0.28808 Y-0.26040
G1 X0.36608 Y-0.12957
G1 X0.38820 Y0.01011
G1 X0.35445 Y0.15864
G1 X0.26040 Y0.28808
G1 X0.12957 Y0.36608
G1 X-0.04247 Y0.36469
G1 X0.16762 Y-0.02655
G1 X16.48629 Y11.97799
G1 X0.24587 Y0.64834
G1 X-0.01011 Y0.38820
G1 X0.12957 Y0.36608
G1 X0.26040 Y0.28808
G1 X0.35445 Y0.15864
G1 X0.38820 Y0.01011
G1 X0.36608 Y-0.12957
G1 X0.28808 Y-0.26040
G1 X0.15864 Y-0.35445
G1 X0.01011 Y-0.38820
G1 X-0.12957 Y-0.36608
G1 X-0.26040 Y-0.28808
G1 X-0.35445 Y-0.15864
G1 X-0.38820 Y-0.01011
G1 X-0.33371 Y0.15308
G1 X-0.61884 Y-0.59794
G1 X-16.11072 Y-11.70512
G1 X-0.28808 Y0.26040
G1 X-0.36608 Y0.12957
G1 X-0.38820 Y-0.01011
G1 X-0.35445 Y-0.15864
G1 X-0.26040 Y-0.28808
G1 X-0.12957 Y-0.36608
G1 X0.01011 Y-0.38820
G1 X0.15864 Y-0.35445
G1 X0.28808 Y-0.26040
G1 X0.36608 Y-0.12957
G1 X0.38820 Y0.01011
G1 X0.35445 Y0.15864
G1 X0.26040 Y0.28808
G1 X0.12957 Y0.36608
G1 X-0.04247 Y0.36469
G1 X0.16762 Y-0.02655
G1 X16.11072 Y11.70512
G1 X0.24587 Y0.64834
G1 X-0.01011 Y0.38820
G1 X0.12957 Y0.36608
G1 X0.26040 Y0.28808
G1 X0.35445 Y0.15864
G1 X0.38820 Y0.01011
G1 X0.36608 Y-0.12957
G1 X0.28808 Y-0.26040
G1 X0.15864 Y-0.35445
G1 X0.01011 Y-0.38820
G1 X-0.12957 Y-0.36608
G1 X-0.26040 Y-0.28808
G1 X-0.35445 Y-0.15864
G1 X-0.38820 Y-0.01011
G1 X-0.33371 Y0.15308
G1 X-0.71421 Y-0.66723
G1 X-15.54441 Y-11.29368
G1 X-0.28808 Y0.26040
G1 X-0.36608 Y0.12957
G1 X-0.38820 Y-0.01011
G1 X-0.35445 Y-0.15864
G1 X-0.26040 Y-0.28808
G1 X-0.12957 Y-0.36608
G1 X0.01011 Y-0.38820
G1 X0.15864 Y-0.35445
G1 X0.28808 Y-0.26040
G1 X0.36608 Y-0.12957
G1 X0.38820 Y0.01011
G1 X0.35445 Y0.15864
G1 X0.26040 Y0.28808
G1 X0.12957 Y0.36608
G1 X-0.04247 Y0.36469
G1 X0.16762 Y-0.02655
G1 X15.54441 Y11.29368
G1 X0.24587 Y0.64834
G1 X-0.01011 Y0.38820
G1 X0.12957 Y0.36608
G1 X0.26040 Y0.28808
G1 X0.35445 Y0.15864
G1 X0.38820 Y0.01011
G1 X0.36608 Y-0.12957
G1 X0.28808 Y-0.26040
G1 X0.15864 Y-0.35445
G1 X0.01011 Y-0.38820
G1 X-0.12957 Y-0.36608
G1 X-0.26040 Y-0.28808
G1 X-0.35445 Y-0.15864
G1 X-0.38820 Y-0.01011
G1 X-0.33371 Y0.15308
G1 X-0.79829 Y-0.72832
G1 X-14.80994 Y-10.76005
G1 X-0.28808 Y0.26040
G1 X-0.36608 Y0.12957
G1 X-0.38820 Y-0.01011
G1 X-0.35445 Y-0.15864
G1 X-0.26040 Y-0.28808
G1 X-0.12957 Y-0.36608
G1 X0.01011 Y-0.38820
G1 X0.15864 Y-0.35445
G1 X0.28808 Y-0.26040
G1 X0.36608 Y-0.12957
G1 X0.38820 Y0.01011
G1 X0.35445 Y0.15864
G1 X0.26040 Y0.28808
G1 X0.12957 Y0.36608
G1 X-0.04247 Y0.36469
G1 X0.16762 Y-0.02655
G1 X14.80994 Y10.76005
G1 X0.24587 Y0.64834
G1 X-0.01011 Y0.38820
G1 X0.12957 Y0.36608
G1 X0.26040 Y0.28808
G1 X0.35445 Y0.15864
G1 X0.38820 Y0.01011
G1 X0.36608 Y-0.12957
G1 X0.28808 Y-0.26040
G1 X0.15864 Y-0.35445
G1 X0.01011 Y-0.38820
G1 X-0.12957 Y-0.36608
G1 X-0.26040 Y-0.28808
G1 X-0.35445 Y-0.15864
G1 X-0.38820 Y-0.01011
G1 X-0.33371 Y0.15308
G1 X-0.86774 Y-0.77878
G1 X-13.93658 Y-10.12552
G1 X-0.28808 Y0.26040
G1 X-0.36608 Y0.12957
G1 X-0.38820 Y-0.01011
G1 X-0.35445 Y-0.15864
G1 X-0.26040 Y-0.28808
G1 X-0.12957 Y-0.36608
G1 X0.01011 Y-0.38820
G1 X0.15864 Y-0.35445
G1 X0.28808 Y-0.26040
G1 X0.36608 Y-0.12957
G1 X0.38820 Y0.01011
G1 X0.35445 Y0.15864
G1 X0.26040 Y0.28808
G1 X0.12957 Y0.36608
G1 X-0.04247 Y0.36469
G1 X0.16762 Y-0.02655
G1 X13.93658 Y10.12552
G1 X0.24587 Y0.64834
G1 X-0.01011 Y0.38820
G1 X0.12957 Y0.36608
G1 X0.26040 Y0.28808
G1 X0.35445 Y0.15864
G1 X0.38820 Y0.01011
G1 X0.36608 Y-0.12957
G1 X0.28808 Y-0.26040
G1 X0.15864 Y-0.35445
G1 X0.01011 Y-0.38820
G1 X-0.12957 Y-0.36608
G1 X-0.26040 Y-0.28808
G1 X-0.35445 Y-0.15864
G1 X-0.38820 Y-0.01011
G1 X-0.33371 Y0.15308
G1 X-0.91977 Y-0.81658
G1 X-12.95915 Y-9.41537
G1 X-0.28808 Y0.26040
G1 X-0.36608 Y0.12957
G1 X-0.38820 Y-0.01011
G1 X-0.35445 Y-0.15864
G1 X-0.26040 Y-0.28808
G1 X-0.12957 Y-0.36608
G1 X0.01011 Y-0.38820
G1 X0.15864 Y-0.35445
G1 X0.28808 Y-0.26040
G1 X0.36608 Y-0.12957
G1 X0.38820 Y0.01011
G1 X0.35445 Y0.15864
G1 X0.26040 Y0.28808
G1 X0.12957 Y0.36608
G1 X-0.04247 Y0.36469
G1 X0.16762 Y-0.02655
G1 X12.95915 Y9.41537
G1 X0.24587 Y0.64834
G1 X-0.01011 Y0.38820
G1 X0.12957 Y0.36608
G1 X0.26040 Y0.28808
G1 X0.35445 Y0.15864
G1 X0.38820 Y0.01011
G1 X0.36608 Y-0.12957
G1 X0.28808 Y-0.26040
G1 X0.15864 Y-0.35445
G1 X0.01011 Y-0.38820
G1 X-0.12957 Y-0.36608
G1 X-0.26040 Y-0.28808
G1 X-0.35445 Y-0.15864
G1 X-0.38820 Y-0.01011
G1 X-0.33371 Y0.15308
G1 X-0.95232 Y-0.84023
G1 X-11.91663 Y-8.65794
G1 X-0.28808 Y0.26040
G1 X-0.36608 Y0.12957
G1 X-0.38820 Y-0.01011
G1 X-0.35445 Y-0.15864
G1 X-0.26040 Y-0.28808
G1 X-0.12957 Y-0.36608
G1 X0.01011 Y-0.38820
G1 X0.15864 Y-0.35445
G1 X0.28808 Y-0.26040
G1 X0.36608 Y-0.12957
G1 X0.38820 Y0.01011
G1 X0.35445 Y0.15864
G1 X0.26040 Y0.28808
G1 X0.12957 Y0.36608
G1 X-0.04247 Y0.36469
G1 X0.16762 Y-0.02655
G1 X11.91663 Y8.65794
G1 X0.24587 Y0.64834
G1 X-0.01011 Y0.38820
G1 X0.12957 Y0.36608
G1 X0.26040 Y0.28808
G1 X0.35445 Y0.15864
G1 X0.38820 Y0.01011
G1 X0.36608 Y-0.12957
G1 X0.28808 Y-0.26040
G1 X0.15864 Y-0.35445
G1 X0.01011 Y-0.38820
G1 X-0.12957 Y-0.36608
G1 X-0.26040 Y-0.28808
G1 X-0.35445 Y-0.15864
G1 X-0.38820 Y-0.01011
G1 X-0.33371 Y0.15308
G1 X-0.96409 Y-0.84878
G1 X-10.85057 Y-7.88340
G1 X-0.28808 Y0.26040
G1 X-0.36608 Y0.12957
G1 X-0.38820 Y-0.01011
G1 X-0.35445 Y-0.15864
G1 X-0.26040 Y-0.28808
G1 X-0.12957 Y-0.36608
G1 X0.01011 Y-0.38820
G1 X0.15864 Y-0.35445
G1 X0.28808 Y-0.26040
G1 X0.36608 Y-0.12957
G1 X0.38820 Y0.01011
G1 X0.35445 Y0.15864
G1 X0.26040 Y0.28808
G1 X0.12957 Y0.36608
G1 X-0.04247 Y0.36469
G1 X0.16762 Y-0.02655
G1 X10.85057 Y7.88340
G1 X0.24587 Y0.64834
G1 X-0.01011 Y0.38820
G1 X0.12957 Y0.36608
G1 X0.26040 Y0.28808
G1 X0.35445 Y0.15864
G1 X0.38820 Y0.01011
G1 X0.36608 Y-0.12957
G1 X0.28808 Y-0.26040
G1 X0.15864 Y-0.35445
G1 X0.01011 Y-0.38820
G1 X-0.12957 Y-0.36608
G1 X-0.26040 Y-0.28808
G1 X-0.35445 Y-0.15864
G1 X-0.38820 Y-0.01011
G1 X-0.33371 Y0.15308
G1 X-0.95461 Y-0.84189
G1 X-9.80347 Y-7.12264
G1 X-0.28808 Y0.26040
G1 X-0.36608 Y0.12957
G1 X-0.38820 Y-0.01011
G1 X-0.35445 Y-0.15864
G1 X-0.26040 Y-0.28808
G1 X-0.12957 Y-0.36608
G1 X0.01011 Y-0.38820
G1 X0.15864 Y-0.35445
G1 X0.28808 Y-0.26040
G1 X0.36608 Y-0.12957
G1 X0.38820 Y0.01011
G1 X0.35445 Y0.15864
G1 X0.26040 Y0.28808
G1 X0.12957 Y0.36608
G1 X-0.04247 Y0.36469
G1 X0.16762 Y-0.02655
G1 X9.80347 Y7.12264
G1 X0.24587 Y0.64834
G1 X-0.01011 Y0.38820
G1 X0.12957 Y0.36608
G1 X0.26040 Y0.28808
G1 X0.35445 Y0.15864
G1 X0.38820 Y0.01011
G1 X0.36608 Y-0.12957
G1 X0.28808 Y-0.26040
G1 X0.15864 Y-0.35445
G1 X0.01011 Y-0.38820
G1 X-0.12957 Y-0.36608
G1 X-0.26040 Y-0.28808
G1 X-0.35445 Y-0.15864
G1 X-0.38820 Y-0.01011
G1 X-0.33371 Y0.15308
G1 X1.86074 Y1.35191
G1 X-0.66956 Y5.80943
G1 X-2.17697 Y1.58166
G1 X-9.39935 Y6.82903
G1 X0.15864 Y0.35445
G1 X0.01011 Y0.38820
G1 X-0.12957 Y0.36608
G1 X-0.26040 Y0.28808
G1 X-0.35445 Y0.15864
G1 X-0.38820 Y0.01011
G1 X-0.36608 Y-0.12957
G1 X-0.28808 Y-0.26040
G1 X-0.15864 Y-0.35445
G1 X-0.01011 Y-0.38820
G1 X0.12957 Y-0.36608
G1 X0.26040 Y-0.28808
G1 X0.35445 Y-0.15864
G1 X0.38820 Y-0.01011
G1 X0.33371 Y0.15308
G1 X0.02655 Y-0.16762
G1 X9.39935 Y-6.82903
G1 X0.69259 Y-0.03349
G1 X0.36608 Y0.12957
G1 X0.38820 Y-0.01011
G1 X0.35445 Y-0.15864
G1 X0.26040 Y-0.28808
G1 X0.12957 Y-0.36608
G1 X-0.01011 Y-0.38820
G1 X-0.15864 Y-0.35445
G1 X-0.28808 Y-0.26040
G1 X-0.36608 Y-0.12957
G1 X-0.38820 Y0.01011
G1 X-0.35445 Y0.15864
G1 X-0.26040 Y0.28808
G1 X-0.12957 Y0.36608
G1 X0.04247 Y0.36469
G1 X-0.05826 Y-0.10600
G1 X-10.42708 Y7.57572
G1 X0.15864 Y0.35445
G1 X0.01011 Y0.38820
G1 X-0.12957 Y0.36608
G1 X-0.26040 Y0.28808
G1 X-0.35445 Y0.15864
G1 X-0.38820 Y0.01011
G1 X-0.36608 Y-0.12957
G1 X-0.28808 Y-0.26040
G1 X-0.15864 Y-0.35445
G1 X-0.01011 Y-0.38820
G1 X0.12957 Y-0.36608
G1 X0.26040 Y-0.28808
G1 X0.35445 Y-0.15864
G1 X0.38820 Y-0.01011
G1 X0.33371 Y0.15308
G1 X0.02655 Y-0.16762
G1 X10.42708 Y-7.57572
G1 X0.69259 Y-0.03349
G1 X0.36608 Y0.12957
G1 X0.38820 Y-0.01011
G1 X0.35445 Y-0.15864
G1 X0.26040 Y-0.28808
G1 X0.12957 Y-0.36608
G1 X-0.01011 Y-0.38820
G1 X-0.15864 Y-0.35445
G1 X-0.28808 Y-0.26040
G1 X-0.36608 Y-0.12957
G1 X-0.38820 Y0.01011
G1 X-0.35445 Y0.15864
G1 X-0.26040 Y0.28808
G1 X-0.12957 Y0.36608
G1 X0.04247 Y0.36469
G1 X-0.04034 Y-0.11902
G1 X-11.49065 Y8.34845
G1 X0.15864 Y0.35445
G1 X0.01011 Y0.38820
G1 X-0.12957 Y0.36608
G1 X-0.26040 Y0.28808
G1 X-0.35445 Y0.15864
G1 X-0.38820 Y0.01011
G1 X-0.36608 Y-0.12957
G1 X-0.28808 Y-0.26040
G1 X-0.15864 Y-0.35445
G1 X-0.01011 Y-0.38820
G1 X0.12957 Y-0.36608
G1 X0.26040 Y-0.28808
G1 X0.35445 Y-0.15864
G1 X0.38820 Y-0.01011
G1 X0.33371 Y0.15308
G1 X0.02655 Y-0.16762
G1 X11.49065 Y-8.34845
G1 X0.69259 Y-0.03349
G1 X0.36608 Y0.12957
G1 X0.38820 Y-0.01011
G1 X0.35445 Y-0.15864
G1 X0.26040 Y-0.28808
G1 X0.12957 Y-0.36608
G1 X-0.01011 Y-0.38820
G1 X-0.15864 Y-0.35445
G1 X-0.28808 Y-0.26040
G1 X-0.36608 Y-0.12957
G1 X-0.38820 Y0.01011
G1 X-0.35445 Y0.15864
G1 X-0.26040 Y0.28808
G1 X-0.12957 Y0.36608
G1 X0.04247 Y0.36469
G1 X-0.04362 Y-0.11664
G1 X-12.54767 Y9.11641
G1 X0.15864 Y0.35445
G1 X0.01011 Y0.38820
G1 X-0.12957 Y0.36608
G1 X-0.26040 Y0.28808
G1 X-0.35445 Y0.15864
G1 X-0.38820 Y0.01011
G1 X-0.36608 Y-0.12957
G1 X-0.28808 Y-0.26040
G1 X-0.15864 Y-0.35445
G1 X-0.01011 Y-0.38820
G1 X0.12957 Y-0.36608
G1 X0.26040 Y-0.28808
G1 X0.35445 Y-0.15864
G1 X0.38820 Y-0.01011
G1 X0.33371 Y0.15308
G1 X0.02655 Y-0.16762
G1 X12.54767 Y-9.11641
G1 X0.69259 Y-0.03349
G1 X0.36608 Y0.12957
G1 X0.38820 Y-0.01011
G1 X0.35445 Y-0.15864
G1 X0.26040 Y-0.28808
G1 X0.12957 Y-0.36608
G1 X-0.01011 Y-0.38820
G1 X-0.15864 Y-0.35445
G1 X-0.28808 Y-0.26040
G1 X-0.36608 Y-0.12957
G1 X-0.38820 Y0.01011
G1 X-0.35445 Y0.15864
G1 X-0.26040 Y0.28808
G1 X-0.12957 Y0.36608
G1 X0.04247 Y0.36469
G1 X-0.06796 Y-0.09895
G1 X-13.55599 Y9.84900
G1 X0.15864 Y0.35445
G1 X0.01011 Y0.38820
G1 X-0.12957 Y0.36608
G1 X-0.26040 Y0.28808
G1 X-0.35445 Y0.15864
G1 X-0.38820 Y0.01011
G1 X-0.36608 Y-0.12957
G1 X-0.28808 Y-0.26040
G1 X-0.15864 Y-0.35445
G1 X-0.01011 Y-0.38820
G1 X0.12957 Y-0.36608
G1 X0.26040 Y-0.28808
G1 X0.35445 Y-0.15864
G1 X0.38820 Y-0.01011
G1 X0.33371 Y0.15308
G1 X0.02655 Y-0.16762
G1 X13.55599 Y-9.84900
G1 X0.69259 Y-0.03349
G1 X0.36608 Y0.12957
G1 X0.38820 Y-0.01011
G1 X0.35445 Y-0.15864
G1 X0.26040 Y-0.28808
G1 X0.12957 Y-0.36608
G1 X-0.01011 Y-0.38820
G1 X-0.15864 Y-0.35445
G1 X-0.28808 Y-0.26040
G1 X-0.36608 Y-0.12957
G1 X-0.38820 Y0.01011
G1 X-0.35445 Y0.15864
G1 X-0.26040 Y0.28808
G1 X-0.12957 Y0.36608
G1 X0.04247 Y0.36469
G1 X-0.11241 Y-0.06666
G1 X-14.47542 Y10.51701
G1 X0.15864 Y0.35445
G1 X0.01011 Y0.38820
G1 X-0.12957 Y0.36608
G1 X-0.26040 Y0.28808
G1 X-0.35445 Y0.15864
G1 X-0.38820 Y0.01011
G1 X-0.36608 Y-0.12957
G1 X-0.28808 Y-0.26040
G1 X-0.15864 Y-0.35445
G1 X-0.01011 Y-0.38820
G1 X0.12957 Y-0.36608
G1 X0.26040 Y-0.28808
G1 X0.35445 Y-0.15864
G1 X0.38820 Y-0.01011
G1 X0.33371 Y0.15308
G1 X0.02655 Y-0.16762
G1 X14.47542 Y-10.51701
G1 X0.69259 Y-0.03349
G1 X0.36608 Y0.12957
G1 X0.38820 Y-0.01011
G1 X0.35445 Y-0.15864
G1 X0.26040 Y-0.28808
G1 X0.12957 Y-0.36608
G1 X-0.01011 Y-0.38820
G1 X-0.15864 Y-0.35445
G1 X-0.28808 Y-0.26040
G1 X-0.36608 Y-0.12957
G1 X-0.38820 Y0.01011
G1 X-0.35445 Y0.15864
G1 X-0.26040 Y0.28808
G1 X-0.12957 Y0.36608
G1 X0.04247 Y0.36469
G1 X-0.17518 Y-0.02105
G1 X-15.26930 Y11.09380
G1 X0.15864 Y0.35445
G1 X0.01011 Y0.38820
G1 X-0.12957 Y0.36608
G1 X-0.26040 Y0.28808
G1 X-0.35445 Y0.15864
G1 X-0.38820 Y0.01011
G1 X-0.36608 Y-0.12957
G1 X-0.28808 Y-0.26040
G1 X-0.15864 Y-0.35445
G1 X-0.01011 Y-0.38820
G1 X0.12957 Y-0.36608
G1 X0.26040 Y-0.28808
G1 X0.35445 Y-0.15864
G1 X0.38820 Y-0.01011
G1 X0.33371 Y0.15308
G1 X0.02655 Y-0.16762
G1 X15.26930 Y-11.09380
G1 X0.69259 Y-0.03349
G1 X0.36608 Y0.12957
G1 X0.38820 Y-0.01011
G1 X0.35445 Y-0.15864
G1 X0.26040 Y-0.28808
G1 X0.12957 Y-0.36608
G1 X-0.01011 Y-0.38820
G1 X-0.15864 Y-0.35445
G1 X-0.28808 Y-0.26040
G1 X-0.36608 Y-0.12957
G1 X-0.38820 Y0.01011
G1 X-0.35445 Y0.15864
G1 X-0.26040 Y0.28808
G1 X-0.12957 Y0.36608
G1 X0.04247 Y0.36469
G1 X-0.25378 Y0.03606
G1 X-15.90598 Y11.55637
G1 X0.15864 Y0.35445
G1 X0.01011 Y0.38820
G1 X-0.12957 Y0.36608
G1 X-0.26040 Y0.28808
G1 X-0.35445 Y0.15864
G1 X-0.38820 Y0.01011
G1 X-0.36608 Y-0.12957
G1 X-0.28808 Y-0.26040
G1 X-0.15864 Y-0.35445
G1 X-0.01011 Y-0.38820
G1 X0.12957 Y-0.36608
G1 X0.26040 Y-0.28808
G1 X0.35445 Y-0.15864
G1 X0.38820 Y-0.01011
G1 X0.33371 Y0.15308
G1 X0.02655 Y-0.16762
G1 X15.90598 Y-11.55637
G1 X0.69259 Y-0.03349
G1 X0.36608 Y0.12957
G1 X0.38820 Y-0.01011
G1 X0.35445 Y-0.15864
G1 X0.26040 Y-0.28808
G1 X0.12957 Y-0.36608
G1 X-0.01011 Y-0.38820
G1 X-0.15864 Y-0.35445
G1 X-0.28808 Y-0.26040
G1 X-0.36608 Y-0.12957
G1 X-0.38820 Y0.01011
G1 X-0.35445 Y0.15864
G1 X-0.26040 Y0.28808
G1 X-0.12957 Y0.36608
G1 X0.04247 Y0.36469
G1 X-0.34507 Y0.10238
G1 X-16.36009 Y11.88630
G1 X0.15864 Y0.35445
G1 X0.01011 Y0.38820
G1 X-0.12957 Y0.36608
G1 X-0.26040 Y0.28808
G1 X-0.35445 Y0.15864
G1 X-0.38820 Y0.01011
G1 X-0.36608 Y-0.12957
G1 X-0.28808 Y-0.26040
G1 X-0.15864 Y-0.35445
G1 X-0.01011 Y-0.38820
G1 X0.12957 Y-0.36608
G1 X0.26040 Y-0.28808
G1 X0.35445 Y-0.15864
G1 X0.38820 Y-0.01011
G1 X0.33371 Y0.15308
G1 X0.02655 Y-0.16762
G1 X16.36009 Y-11.88630
G1 X0.69259 Y-0.03349
G1 X0.36608 Y0.12957
G1 X0.38820 Y-0.01011
G1 X0.35445 Y-0.15864
G1 X0.26040 Y-0.28808
G1 X0.12957 Y-0.36608
G1 X-0.01011 Y-0.38820
G1 X-0.15864 Y-0.35445
G1 X-0.28808 Y-0.26040
G1 X-0.36608 Y-0.12957
G1 X-0.38820 Y0.01011
G1 X-0.35445 Y0.15864
G1 X-0.26040 Y0.28808
G1 X-0.12957 Y0.36608
G1 X0.04247 Y0.36469
G1 X-0.44541 Y0.17528
G1 X-16.61351 Y12.07042
G1 X0.15864 Y0.35445
G1 X0.01011 Y0.38820
G1 X-0.12957 Y0.36608
G1 X-0.26040 Y0.28808
G1 X-0.35445 Y0.15864
G1 X-0.38820 Y0.01011
G1 X-0.36608 Y-0.12957
G1 X-0.28808 Y-0.26040
G1 X-0.15864 Y-0.35445
G1 X-0.01011 Y-0.38820
G1 X0.12957 Y-0.36608
G1 X0.26040 Y-0.28808
G1 X0.35445 Y-0.15864
G1 X0.38820 Y-0.01011
G1 X0.33371 Y0.15308
G1 X0.02655 Y-0.16762
G1 X16.61351 Y-12.07042
G1 X0.69259 Y-0.03349
G1 X0.36608 Y0.12957
G1 X0.38820 Y-0.01011
G1 X0.35445 Y-0.15864
G1 X0.26040 Y-0.28808
G1 X0.12957 Y-0.36608
G1 X-0.01011 Y-0.38820
G1 X-0.15864 Y-0.35445
G1 X-0.28808 Y-0.26040
G1 X-0.36608 Y-0.12957
G1 X-0.38820 Y0.01011
G1 X-0.35445 Y0.15864
G1 X-0.26040 Y0.28808
G1 X-0.12957 Y0.36608
G1 X0.04247 Y0.36469
G1 X-0.55081 Y0.25186
G1 X-16.65614 Y12.10140
G1 X0.15864 Y0.35445
G1 X0.01011 Y0.38820
G1 X-0.12957 Y0.36608
G1 X-0.26040 Y0.28808
G1 X-0.35445 Y0.15864
G1 X-0.38820 Y0.01011
G1 X-0.36608 Y-0.12957
G1 X-0.28808 Y-0.26040
G1 X-0.15864 Y-0.35445
G1 X-0.01011 Y-0.38820
G1 X0.12957 Y-0.36608
G1 X0.26040 Y-0.28808
G1 X0.35445 Y-0.15864
G1 X0.38820 Y-0.01011
G1 X0.33371 Y0.15308
G1 X0.02655 Y-0.16762
G1 X16.65614 Y-12.10140
G1 X0.69259 Y-0.03349
G1 X0.36608 Y0.12957
G1 X0.38820 Y-0.01011
G1 X0.35445 Y-0.15864
G1 X0.26040 Y-0.28808
G1 X0.12957 Y-0.36608
G1 X-0.01011 Y-0.38820
G1 X-0.15864 Y-0.35445
G1 X-0.28808 Y-0.26040
G1 X-0.36608 Y-0.12957
G1 X-0.38820 Y0.01011
G1 X-0.35445 Y0.15864
G1 X-0.26040 Y0.28808
G1 X-0.12957 Y0.36608
G1 X0.04247 Y0.36469
G1 X-0.65705 Y0.32905
G1 X-16.48629 Y11.97799
G1 X0.15864 Y0.35445
G1 X0.01011 Y0.38820
G1 X-0.12957 Y0.36608
G1 X-0.26040 Y0.28808
G1 X-0.35445 Y0.15864
G1 X-0.38820 Y0.01011
G1 X-0.36608 Y-0.12957
G1 X-0.28808 Y-0.26040
G1 X-0.15864 Y-0.35445
G1 X-0.01011 Y-0.38820
G1 X0.12957 Y-0.36608
G1 X0.26040 Y-0.28808
G1 X0.35445 Y-0.15864
G1 X0.38820 Y-0.01011
G1 X0.33371 Y0.15308
G1 X0.02655 Y-0.16762
G1 X16.48629 Y-11.97799
G1 X0.69259 Y-0.03349
G1 X0.36608 Y0.12957
G1 X0.38820 Y-0.01011
G1 X0.35445 Y-0.15864
G1 X0.26040 Y-0.28808
G1 X0.12957 Y-0.36608
G1 X-0.01011 Y-0.38820
G1 X-0.15864 Y-0.35445
G1 X-0.28808 Y-0.26040
G1 X-0.36608 Y-0.12957
G1 X-0.38820 Y0.01011
G1 X-0.35445 Y0.15864
G1 X-0.26040 Y0.28808
G1 X-0.12957 Y0.36608
G1 X0.04247 Y0.36469
G1 X-0.75991 Y0.40378
G1 X-16.11072 Y11.70512
G1 X0.15864 Y0.35445
G1 X0.01011 Y0.38820
G1 X-0.12957 Y0.36608
G1 X-0.26040 Y0.28808
G1 X-0.35445 Y0.15864
G1 X-0.38820 Y0.01011
G1 X-0.36608 Y-0.12957
G1 X-0.28808 Y-0.26040
G1 X-0.15864 Y-0.35445
G1 X-0.01011 Y-0.38820
G1 X0.12957 Y-0.36608
G1 X0.26040 Y-0.28808
G1 X0.35445 Y-0.15864
G1 X0.38820 Y-0.01011
G1 X0.33371 Y0.15308
G1 X0.02655 Y-0.16762
G1 X16.11072 Y-11.70512
G1 X0.69259 Y-0.03349
G1 X0.36608 Y0.12957
G1 X0.38820 Y-0.01011
G1 X0.35445 Y-0.15864
G1 X0.26040 Y-0.28808
G1 X0.12957 Y-0.36608
G1 X-0.01011 Y-0.38820
G1 X-0.15864 Y-0.35445
G1 X-0.28808 Y-0.26040
G1 X-0.36608 Y-0.12957
G1 X-0.38820 Y0.01011
G1 X-0.35445 Y0.15864
G1 X-0.26040 Y0.28808
G1 X-0.12957 Y0.36608
G1 X0.04247 Y0.36469
G1 X-0.85528 Y0.47307
G1 X-15.54441 Y11.29368
G1 X0.15864 Y0.35445
G1 X0.01011 Y0.38820
G1 X-0.12957 Y0.36608
G1 X-0.26040 Y0.28808
G1 X-0.35445 Y0.15864
G1 X-0.38820 Y0.01011
G1 X-0.36608 Y-0.12957
G1 X-0.28808 Y-0.26040
G1 X-0.15864 Y-0.35445
G1 X-0.01011 Y-0.38820
G1 X0.12957 Y-0.36608
G1 X0.26040 Y-0.28808
G1 X0.35445 Y-0.15864
G1 X0.38820 Y-0.01011
G1 X0.33371 Y0.15308
G1 X0.02655 Y-0.16762
G1 X15.54441 Y-11.29368
G1 X0.69259 Y-0.03349
G1 X0.36608 Y0.12957
G1 X0.38820 Y-0.01011
G1 X0.35445 Y-0.15864
G1 X0.26040 Y-0.28808
G1 X0.12957 Y-0.36608
G1 X-0.01011 Y-0.38820
G1 X-0.15864 Y-0.35445
G1 X-0.28808 Y-0.26040
G1 X-0.36608 Y-0.12957
G1 X-0.38820 Y0.01011
G1 X-0.35445 Y0.15864
G1 X-0.26040 Y0.28808
G1 X-0.12957 Y0.36608
G1 X0.04247 Y0.36469
G1 X-0.93936 Y0.53416
G1 X-14.80994 Y10.76005
G1 X0.15864 Y0.35445
G1 X0.01011 Y0.38820
G1 X-0.12957 Y0.36608
G1 X-0.26040 Y0.28808
G1 X-0.35445 Y0.15864
G1 X-0.38820 Y0.01011
G1 X-0.36608 Y-0.12957
G1 X-0.28808 Y-0.26040
G1 X-0.15864 Y-0.35445
G1 X-0.01011 Y-0.38820
G1 X0.12957 Y-0.36608
G1 X0.26040 Y-0.28808
G1 X0.35445 Y-0.15864
G1 X0.38820 Y-0.01011
G1 X0.33371 Y0.15308
G1 X0.02655 Y-0.16762
G1 X14.80994 Y-10.76005
G1 X0.69259 Y-0.03349
G1 X0.36608 Y0.12957
G1 X0.38820 Y-0.01011
G1 X0.35445 Y-0.15864
G1 X0.26040 Y-0.28808
G1 X0.12957 Y-0.36608
G1 X-0.01011 Y-0.38820
G1 X-0.15864 Y-0.35445
G1 X-0.28808 Y-0.26040
G1 X-0.36608 Y-0.12957
G1 X-0.38820 Y0.01011
G1 X-0.35445 Y0.15864
G1 X-0.26040 Y0.28808
G1 X-0.12957 Y0.36608
G1 X0.04247 Y0.36469
G1 X-1.00880 Y0.58461
G1 X-13.93658 Y10.12552
G1 X0.15864 Y0.35445
G1 X0.01011 Y0.38820
G1 X-0.12957 Y0.36608
G1 X-0.26040 Y0.28808
G1 X-0.35445 Y0.15864
G1 X-0.38820 Y0.01011
G1 X-0.36608 Y-0.12957
G1 X-0.28808 Y-0.26040
G1 X-0.15864 Y-0.35445
G1 X-0.01011 Y-0.38820
G1 X0.12957 Y-0.36608
G1 X0.26040 Y-0.28808
G1 X0.35445 Y-0.15864
G1 X0.38820 Y-0.01011
G1 X0.33371 Y0.15308
G1 X0.02655 Y-0.16762
G1 X13.93658 Y-10.12552
G1 X0.69259 Y-0.03349
G1 X0.36608 Y0.12957
G1 X0.38820 Y-0.01011
G1 X0.35445 Y-0.15864
G1 X0.26040 Y-0.28808
G1 X0.12957 Y-0.36608
G1 X-0.01011 Y-0.38820
G1 X-0.15864 Y-0.35445
G1 X-0.28808 Y-0.26040
G1 X-0.36608 Y-0.12957
G1 X-0.38820 Y0.01011
G1 X-0.35445 Y0.15864
G1 X-0.26040 Y0.28808
G1 X-0.12957 Y0.36608
G1 X0.04247 Y0.36469
G1 X-1.06084 Y0.62242
G1 X-12.95915 Y9.41537
G1 X0.15864 Y0.35445
G1 X0.01011 Y0.38820
G1 X-0.12957 Y0.36608
G1 X-0.26040 Y0.28808
G1 X-0.35445 Y0.15864
G1 X-0.38820 Y0.01011
G1 X-0.36608 Y-0.12957
G1 X-0.28808 Y-0.26040
G1 X-0.15864 Y-0.35445
G1 X-0.01011 Y-0.38820
G1 X0.12957 Y-0.36608
G1 X0.26040 Y-0.28808
G1 X0.35445 Y-0.15864
G1 X0.38820 Y-0.01011
G1 X0.33371 Y0.15308
G1 X0.02655 Y-0.16762
G1 X12.95915 Y-9.41537
G1 X0.69259 Y-0.03349
G1 X0.36608 Y0.12957
G1 X0.38820 Y-0.01011
G1 X0.35445 Y-0.15864
G1 X0.26040 Y-0.28808
G1 X0.12957 Y-0.36608
G1 X-0.01011 Y-0.38820
G1 X-0.15864 Y-0.35445
G1 X-0.28808 Y-0.26040
G1 X-0.36608 Y-0.12957
G1 X-0.38820 Y0.01011
G1 X-0.35445 Y0.15864
G1 X-0.26040 Y0.28808
G1 X-0.12957 Y0.36608
G1 X0.04247 Y0.36469
G1 X-1.09339 Y0.64606
G1 X-11.91663 Y8.65794
G1 X0.15864 Y0.35445
G1 X0.01011 Y0.38820
G1 X-0.12957 Y0.36608
G1 X-0.26040 Y0.28808
G1 X-0.35445 Y0.15864
G1 X-0.38820 Y0.01011
G1 X-0.36608 Y-0.12957
G1 X-0.28808 Y-0.26040
G1 X-0.15864 Y-0.35445
G1 X-0.01011 Y-0.38820
G1 X0.12957 Y-0.36608
G1 X0.26040 Y-0.28808
G1 X0.35445 Y-0.15864
G1 X0.38820 Y-0.01011
G1 X0.33371 Y0.15308
G1 X0.02655 Y-0.16762
G1 X11.91663 Y-8.65794
G1 X0.69259 Y-0.03349
G1 X0.36608 Y0.12957
G1 X0.38820 Y-0.01011
G1 X0.35445 Y-0.15864
G1 X0.26040 Y-0.28808
G1 X0.12957 Y-0.36608
G1 X-0.01011 Y-0.38820
G1 X-0.15864 Y-0.35445
G1 X-0.28808 Y-0.26040
G1 X-0.36608 Y-0.12957
G1 X-0.38820 Y0.01011
G1 X-0.35445 Y0.15864
G1 X-0.26040 Y0.28808
G1 X-0.12957 Y0.36608
G1 X0.04247 Y0.36469
G1 X-1.10516 Y0.65461
G1 X-10.85057 Y7.88340
G1 X0.15864 Y0.35445
G1 X0.01011 Y0.38820
G1 X-0.12957 Y0.36608
G1 X-0.26040 Y0.28808
G1 X-0.35445 Y0.15864
G1 X-0.38820 Y0.01011
G1 X-0.36608 Y-0.12957
G1 X-0.28808 Y-0.26040
G1 X-0.15864 Y-0.35445
G1 X-0.01011 Y-0.38820
G1 X0.12957 Y-0.36608
G1 X0.26040 Y-0.28808
G1 X0.35445 Y-0.15864
G1 X0.38820 Y-0.01011
G1 X0.33371 Y0.15308
G1 X0.02655 Y-0.16762
G1 X10.85057 Y-7.88340
G1 X0.69259 Y-0.03349
G1 X0.36608 Y0.12957
G1 X0.38820 Y-0.01011
G1 X0.35445 Y-0.15864
G1 X0.26040 Y-0.28808
G1 X0.12957 Y-0.36608
G1 X-0.01011 Y-0.38820
G1 X-0.15864 Y-0.35445
G1 X-0.28808 Y-0.26040
G1 X-0.36608 Y-0.12957
G1 X-0.38820 Y0.01011
G1 X-0.35445 Y0.15864
G1 X-0.26040 Y0.28808
G1 X-0.12957 Y0.36608
G1 X0.04247 Y0.36469
G1 X-1.09567 Y0.64773
G1 X-9.80347 Y7.12264
G1 X0.15864 Y0.35445
G1 X0.01011 Y0.38820
G1 X-0.12957 Y0.36608
G1 X-0.26040 Y0.28808
G1 X-0.35445 Y0.15864
G1 X-0.38820 Y0.01011
G1 X-0.36608 Y-0.12957
G1 X-0.28808 Y-0.26040
G1 X-0.15864 Y-0.35445
G1 X-0.01011 Y-0.38820
G1 X0.12957 Y-0.36608
G1 X0.26040 Y-0.28808
G1 X0.35445 Y-0.15864
G1 X0.38820 Y-0.01011
G1 X0.33371 Y0.15308
G1 X0.02655 Y-0.16762
G1 X9.80347 Y-7.12264
G1 X0.69259 Y-0.03349
G1 X0.36608 Y0.12957
G1 X0.38820 Y-0.01011
G1 X0.35445 Y-0.15864
G1 X0.26040 Y-0.28808
G1 X0.12957 Y-0.36608
G1 X-0.01011 Y-0.38820
G1 X-0.15864 Y-0.35445
G1 X-0.28808 Y-0.26040
G1 X-0.36608 Y-0.12957
G1 X-0.38820 Y0.01011
G1 X-0.35445 Y0.15864
G1 X-0.26040 Y0.28808
G1 X-0.12957 Y0.36608
G1 X0.04247 Y0.36469
G1 X1.86074 Y-1.35191
G1 X5.31819 Y2.43200
G1 X0.83153 Y2.55918
G1 X3.59023 Y11.04960
G1 X0.38612 Y-0.04134
G1 X0.37232 Y0.11035
G1 X0.30812 Y0.23635
G1 X0.19351 Y0.33668
G1 X0.04134 Y0.38612
G1 X-0.11035 Y0.37232
G1 X-0.23635 Y0.30812
G1 X-0.33668 Y0.19351
G1 X-0.38612 Y0.04134
G1 X-0.37232 Y-0.11035
G1 X-0.30812 Y-0.23635
G1 X-0.19351 Y-0.33668
G1 X-0.04134 Y-0.38612
G1 X0.11035 Y-0.37232
G1 X0.24872 Y-0.27008
G1 X-0.15121 Y-0.07704
G1 X-3.59023 Y-11.04960
G1 X0.18217 Y-0.66904
G1 X0.23635 Y-0.30812
G1 X0.11035 Y-0.37232
G1 X-0.04134 Y-0.38612
G1 X-0.19351 Y-0.33668
G1 X-0.30812 Y-0.23635
G1 X-0.37232 Y-0.11035
G1 X-0.38612 Y0.04134
G1 X-0.33668 Y0.19351
G1 X-0.23635 Y0.30812
G1 X-0.11035 Y0.37232
G1 X0.04134 Y0.38612
G1 X0.19351 Y0.33668
G1 X0.30812 Y0.23635
G1 X0.35996 Y0.07230
G1 X-0.11881 Y0.02266
G1 X3.98279 Y12.25776
G1 X0.38612 Y-0.04134
G1 X0.37232 Y0.11035
G1 X0.30812 Y0.23635
G1 X0.19351 Y0.33668
G1 X0.04134 Y0.38612
G1 X-0.11035 Y0.37232
G1 X-0.23635 Y0.30812
G1 X-0.33668 Y0.19351
G1 X-0.38612 Y0.04134
G1 X-0.37232 Y-0.11035
G1 X-0.30812 Y-0.23635
G1 X-0.19351 Y-0.33668
G1 X-0.04134 Y-0.38612
G1 X0.11035 Y-0.37232
G1 X0.24872 Y-0.27008
G1 X-0.15121 Y-0.07704
G1 X-3.98279 Y-12.25776
G1 X0.18217 Y-0.66904
G1 X0.23635 Y-0.30812
G1 X0.11035 Y-0.37232
G1 X-0.04134 Y-0.38612
G1 X-0.19351 Y-0.33668
G1 X-0.30812 Y-0.23635
G1 X-0.37232 Y-0.11035
G1 X-0.38612 Y0.04134
G1 X-0.33668 Y0.19351
G1 X-0.23635 Y0.30812
G1 X-0.11035 Y0.37232
G1 X0.04134 Y0.38612
G1 X0.19351 Y0.33668
G1 X0.30812 Y0.23635
G1 X0.35996 Y0.07230
G1 X-0.12566 Y0.00159
G1 X4.38904 Y13.50807
G1 X0.38612 Y-0.04134
G1 X0.37232 Y0.11035
G1 X0.30812 Y0.23635
G1 X0.19351 Y0.33668
G1 X0.04134 Y0.38612
G1 X-0.11035 Y0.37232
G1 X-0.23635 Y0.30812
G1 X-0.33668 Y0.19351
G1 X-0.38612 Y0.04134
G1 X-0.37232 Y-0.11035
G1 X-0.30812 Y-0.23635
G1 X-0.19351 Y-0.33668
G1 X-0.04134 Y-0.38612
G1 X0.11035 Y-0.37232
G1 X0.24872 Y-0.27008
G1 X-0.15121 Y-0.07704
G1 X-4.38904 Y-13.50807
G1 X0.18217 Y-0.66904
G1 X0.23635 Y-0.30812
G1 X0.11035 Y-0.37232
G1 X-0.04134 Y-0.38612
G1 X-0.19351 Y-0.33668
G1 X-0.30812 Y-0.23635
G1 X-0.37232 Y-0.11035
G1 X-0.38612 Y0.04134
G1 X-0.33668 Y0.19351
G1 X-0.23635 Y0.30812
G1 X-0.11035 Y0.37232
G1 X0.04134 Y0.38612
G1 X0.19351 Y0.33668
G1 X0.30812 Y0.23635
G1 X0.35996 Y0.07230
G1 X-0.12441 Y0.00544
G1 X4.79278 Y14.75067
G1 X0.38612 Y-0.04134
G1 X0.37232 Y0.11035
G1 X0.30812 Y0.23635
G1 X0.19351 Y0.33668
G1 X0.04134 Y0.38612
G1 X-0.11035 Y0.37232
G1 X-0.23635 Y0.30812
G1 X-0.33668 Y0.19351
G1 X-0.38612 Y0.04134
G1 X-0.37232 Y-0.11035
G1 X-0.30812 Y-0.23635
G1 X-0.19351 Y-0.33668
G1 X-0.04134 Y-0.38612
G1 X0.11035 Y-0.37232
G1 X0.24872 Y-0.27008
G1 X-0.15121 Y-0.07704
G1 X-4.79278 Y-14.75067
G1 X0.18217 Y-0.66904
G1 X0.23635 Y-0.30812
G1 X0.11035 Y-0.37232
G1 X-0.04134 Y-0.38612
G1 X-0.19351 Y-0.33668
G1 X-0.30812 Y-0.23635
G1 X-0.37232 Y-0.11035
G1 X-0.38612 Y0.04134
G1 X-0.33668 Y0.19351
G1 X-0.23635 Y0.30812
G1 X-0.11035 Y0.37232
G1 X0.04134 Y0.38612
G1 X0.19351 Y0.33668
G1 X0.30812 Y0.23635
G1 X0.35996 Y0.07230
G1 X-0.11511 Y0.03406
G1 X5.17793 Y15.93602
G1 X0.38612 Y-0.04134
G1 X0.37232 Y0.11035
G1 X0.30812 Y0.23635
G1 X0.19351 Y0.33668
G1 X0.04134 Y0.38612
G1 X-0.11035 Y0.37232
G1 X-0.23635 Y0.30812
G1 X-0.33668 Y0.19351
G1 X-0.38612 Y0.04134
G1 X-0.37232 Y-0.11035
G1 X-0.30812 Y-0.23635
G1 X-0.19351 Y-0.33668
G1 X-0.04134 Y-0.38612
G1 X0.11035 Y-0.37232
G1 X0.24872 Y-0.27008
G1 X-0.15121 Y-0.07704
G1 X-5.17793 Y-15.93602
G1 X0.18217 Y-0.66904
G1 X0.23635 Y-0.30812
G1 X0.11035 Y-0.37232
G1 X-0.04134 Y-0.38612
G1 X-0.19351 Y-0.33668
G1 X-0.30812 Y-0.23635
G1 X-0.37232 Y-0.11035
G1 X-0.38612 Y0.04134
G1 X-0.33668 Y0.19351
G1 X-0.23635 Y0.30812
G1 X-0.11035 Y0.37232
G1 X0.04134 Y0.38612
G1 X0.19351 Y0.33668
G1 X0.30812 Y0.23635
G1 X0.35996 Y0.07230
G1 X-0.09813 Y0.08631
G1 X5.52912 Y17.01687
G1 X0.38612 Y-0.04134
G1 X0.37232 Y0.11035
G1 X0.30812 Y0.23635
G1 X0.19351 Y0.33668
G1 X0.04134 Y0.38612
G1 X-0.11035 Y0.37232
G1 X-0.23635 Y0.30812
G1 X-0.33668 Y0.19351
G1 X-0.38612 Y0.04134
G1 X-0.37232 Y-0.11035
G1 X-0.30812 Y-0.23635
G1 X-0.19351 Y-0.33668
G1 X-0.04134 Y-0.38612
G1 X0.11035 Y-0.37232
G1 X0.24872 Y-0.27008
G1 X-0.15121 Y-0.07704
G1 X-5.52912 Y-17.01687
G1 X0.18217 Y-0.66904
G1 X0.23635 Y-0.30812
G1 X0.11035 Y-0.37232
G1 X-0.04134 Y-0.38612
G1 X-0.19351 Y-0.33668
G1 X-0.30812 Y-0.23635
G1 X-0.37232 Y-0.11035
G1 X-0.38612 Y0.04134
G1 X-0.33668 Y0.19351
G1 X-0.23635 Y0.30812
G1 X-0.11035 Y0.37232
G1 X0.04134 Y0.38612
G1 X0.19351 Y0.33668
G1 X0.30812 Y0.23635
G1 X0.35996 Y0.07230
G1 X-0.07415 Y0.16011
G1 X5.83235 Y17.95014
G1 X0.38612 Y-0.04134
G1 X0.37232 Y0.11035
G1 X0.30812 Y0.23635
G1 X0.19351 Y0.33668
G1 X0.04134 Y0.38612
G1 X-0.11035 Y0.37232
G1 X-0.23635 Y0.30812
G1 X-0.33668 Y0.19351
G1 X-0.38612 Y0.04134
G1 X-0.37232 Y-0.11035
G1 X-0.30812 Y-0.23635
G1 X-0.19351 Y-0.33668
G1 X-0.04134 Y-0.38612
G1 X0.11035 Y-0.37232
G1 X0.24872 Y-0.27008
G1 X-0.15121 Y-0.07704
G1 X-5.83235 Y-17.95014
G1 X0.18217 Y-0.66904
G1 X0.23635 Y-0.30812
G1 X0.11035 Y-0.37232
G1 X-0.04134 Y-0.38612
G1 X-0.19351 Y-0.33668
G1 X-0.30812 Y-0.23635
G1 X-0.37232 Y-0.11035
G1 X-0.38612 Y0.04134
G1 X-0.33668 Y0.19351
G1 X-0.23635 Y0.30812
G1 X-0.11035 Y0.37232
G1 X0.04134 Y0.38612
G1 X0.19351 Y0.33668
G1 X0.30812 Y0.23635
G1 X0.35996 Y0.07230
G1 X-0.04413 Y0.25250
G1 X6.07555 Y18.69861
G1 X0.38612 Y-0.04134
G1 X0.37232 Y0.11035
G1 X0.30812 Y0.23635
G1 X0.19351 Y0.33668
G1 X0.04134 Y0.38612
G1 X-0.11035 Y0.37232
G1 X-0.23635 Y0.30812
G1 X-0.33668 Y0.19351
G1 X-0.38612 Y0.04134
G1 X-0.37232 Y-0.11035
G1 X-0.30812 Y-0.23635
G1 X-0.19351 Y-0.33668
G1 X-0.04134 Y-0.38612
G1 X0.11035 Y-0.37232
G1 X0.24872 Y-0.27008
G1 X-0.15121 Y-0.07704
G1 X-6.07555 Y-18.69861
G1 X0.18217 Y-0.66904
G1 X0.23635 Y-0.30812
G1 X0.11035 Y-0.37232
G1 X-0.04134 Y-0.38612
G1 X-0.19351 Y-0.33668
G1 X-0.30812 Y-0.23635
G1 X-0.37232 Y-0.11035
G1 X-0.38612 Y0.04134
G1 X-0.33668 Y0.19351
G1 X-0.23635 Y0.30812
G1 X-0.11035 Y0.37232
G1 X0.04134 Y0.38612
G1 X0.19351 Y0.33668
G1 X0.30812 Y0.23635
G1 X0.35996 Y0.07230
G1 X-0.00926 Y0.35982
G1 X6.24900 Y19.23244
G1 X0.38612 Y-0.04134
G1 X0.37232 Y0.11035
G1 X0.30812 Y0.23635
G1 X0.19351 Y0.33668
G1 X0.04134 Y0.38612
G1 X-0.11035 Y0.37232
G1 X-0.23635 Y0.30812
G1 X-0.33668 Y0.19351
G1 X-0.38612 Y0.04134
G1 X-0.37232 Y-0.11035
G1 X-0.30812 Y-0.23635
G1 X-0.19351 Y-0.33668
G1 X-0.04134 Y-0.38612
G1 X0.11035 Y-0.37232
G1 X0.24872 Y-0.27008
G1 X-0.15121 Y-0.07704
G1 X-6.24900 Y-19.23244
G1 X0.18217 Y-0.66904
G1 X0.23635 Y-0.30812
G1 X0.11035 Y-0.37232
G1 X-0.04134 Y-0.38612
G1 X-0.19351 Y-0.33668
G1 X-0.30812 Y-0.23635
G1 X-0.37232 Y-0.11035
G1 X-0.38612 Y0.04134
G1 X-0.33668 Y0.19351
G1 X-0.23635 Y0.30812
G1 X-0.11035 Y0.37232
G1 X0.04134 Y0.38612
G1 X0.19351 Y0.33668
G1 X0.30812 Y0.23635
G1 X0.35996 Y0.07230
G1 X0.02906 Y0.47778
G1 X6.34580 Y19.53035
G1 X0.38612 Y-0.04134
G1 X0.37232 Y0.11035
G1 X0.30812 Y0.23635
G1 X0.19351 Y0.33668
G1 X0.04134 Y0.38612
G1 X-0.11035 Y0.37232
G1 X-0.23635 Y0.30812
G1 X-0.33668 Y0.19351
G1 X-0.38612 Y0.04134
G1 X-0.37232 Y-0.11035
G1 X-0.30812 Y-0.23635
G1 X-0.19351 Y-0.33668
G1 X-0.04134 Y-0.38612
G1 X0.11035 Y-0.37232
G1 X0.24872 Y-0.27008
G1 X-0.15121 Y-0.07704
G1 X-6.34580 Y-19.53035
G1 X0.18217 Y-0.66904
G1 X0.23635 Y-0.30812
G1 X0.11035 Y-0.37232
G1 X-0.04134 Y-0.38612
G1 X-0.19351 Y-0.33668
G1 X-0.30812 Y-0.23635
G1 X-0.37232 Y-0.11035
G1 X-0.38612 Y0.04134
G1 X-0.33668 Y0.19351
G1 X-0.23635 Y0.30812
G1 X-0.11035 Y0.37232
G1 X0.04134 Y0.38612
G1 X0.19351 Y0.33668
G1 X0.30812 Y0.23635
G1 X0.35996 Y0.07230
G1 X0.06932 Y0.60168
G1 X6.36208 Y19.58047
G1 X0.38612 Y-0.04134
G1 X0.37232 Y0.11035
G1 X0.30812 Y0.23635
G1 X0.19351 Y0.33668
G1 X0.04134 Y0.38612
G1 X-0.11035 Y0.37232
G1 X-0.23635 Y0.30812
G1 X-0.33668 Y0.19351
G1 X-0.38612 Y0.04134
G1 X-0.37232 Y-0.11035
G1 X-0.30812 Y-0.23635
G1 X-0.19351 Y-0.33668
G1 X-0.04134 Y-0.38612
G1 X0.11035 Y-0.37232
G1 X0.24872 Y-0.27008
G1 X-0.15121 Y-0.07704
G1 X-6.36208 Y-19.58047
G1 X0.18217 Y-0.66904
G1 X0.23635 Y-0.30812
G1 X0.11035 Y-0.37232
G1 X-0.04134 Y-0.38612
G1 X-0.19351 Y-0.33668
G1 X-0.30812 Y-0.23635
G1 X-0.37232 Y-0.11035
G1 X-0.38612 Y0.04134
G1 X-0.33668 Y0.19351
G1 X-0.23635 Y0.30812
G1 X-0.11035 Y0.37232
G1 X0.04134 Y0.38612
G1 X0.19351 Y0.33668
G1 X0.30812 Y0.23635
G1 X0.35996 Y0.07230
G1 X0.10990 Y0.72657
G1 X6.29720 Y19.38080
G1 X0.38612 Y-0.04134
G1 X0.37232 Y0.11035
G1 X0.30812 Y0.23635
G1 X0.19351 Y0.33668
G1 X0.04134 Y0.38612
G1 X-0.11035 Y0.37232
G1 X-0.23635 Y0.30812
G1 X-0.33668 Y0.19351
G1 X-0.38612 Y0.04134
G1 X-0.37232 Y-0.11035
G1 X-0.30812 Y-0.23635
G1 X-0.19351 Y-0.33668
G1 X-0.04134 Y-0.38612
G1 X0.11035 Y-0.37232
G1 X0.24872 Y-0.27008
G1 X-0.15121 Y-0.07704
G1 X-6.29720 Y-19.38080
G1 X0.18217 Y-0.66904
G1 X0.23635 Y-0.30812
G1 X0.11035 Y-0.37232
G1 X-0.04134 Y-0.38612
G1 X-0.19351 Y-0.33668
G1 X-0.30812 Y-0.23635
G1 X-0.37232 Y-0.11035
G1 X-0.38612 Y0.04134
G1 X-0.33668 Y0.19351
G1 X-0.23635 Y0.30812
G1 X-0.11035 Y0.37232
G1 X0.04134 Y0.38612
G1 X0.19351 Y0.33668
G1 X0.30812 Y0.23635
G1 X0.35996 Y0.07230
G1 X0.14919 Y0.84749
G1 X6.15375 Y18.93929
G1 X0.38612 Y-0.04134
G1 X0.37232 Y0.11035
G1 X0.30812 Y0.23635
G1 X0.19351 Y0.33668
G1 X0.04134 Y0.38612
G1 X-0.11035 Y0.37232
G1 X-0.23635 Y0.30812
G1 X-0.33668 Y0.19351
G1 X-0.38612 Y0.04134
G1 X-0.37232 Y-0.11035
G1 X-0.30812 Y-0.23635
G1 X-0.19351 Y-0.33668
G1 X-0.04134 Y-0.38612
G1 X0.11035 Y-0.37232
G1 X0.24872 Y-0.27008
G1 X-0.15121 Y-0.07704
G1 X-6.15375 Y-18.93929
G1 X0.18217 Y-0.66904
G1 X0.23635 Y-0.30812
G1 X0.11035 Y-0.37232
G1 X-0.04134 Y-0.38612
G1 X-0.19351 Y-0.33668
G1 X-0.30812 Y-0.23635
G1 X-0.37232 Y-0.11035
G1 X-0.38612 Y0.04134
G1 X-0.33668 Y0.19351
G1 X-0.23635 Y0.30812
G1 X-0.11035 Y0.37232
G1 X0.04134 Y0.38612
G1 X0.19351 Y0.33668
G1 X0.30812 Y0.23635
G1 X0.35996 Y0.07230
G1 X0.18562 Y0.95961
G1 X5.93744 Y18.27355
G1 X0.38612 Y-0.04134
G1 X0.37232 Y0.11035
G1 X0.30812 Y0.23635
G1 X0.19351 Y0.33668
G1 X0.04134 Y0.38612
G1 X-0.11035 Y0.37232
G1 X-0.23635 Y0.30812
G1 X-0.33668 Y0.19351
G1 X-0.38612 Y0.04134
G1 X-0.37232 Y-0.11035
G1 X-0.30812 Y-0.23635
G1 X-0.19351 Y-0.33668
G1 X-0.04134 Y-0.38612
G1 X0.11035 Y-0.37232
G1 X0.24872 Y-0.27008
G1 X-0.15121 Y-0.07704
G1 X-5.93744 Y-18.27355
G1 X0.18217 Y-0.66904
G1 X0.23635 Y-0.30812
G1 X0.11035 Y-0.37232
G1 X-0.04134 Y-0.38612
G1 X-0.19351 Y-0.33668
G1 X-0.30812 Y-0.23635
G1 X-0.37232 Y-0.11035
G1 X-0.38612 Y0.04134
G1 X-0.33668 Y0.19351
G1 X-0.23635 Y0.30812
G1 X-0.11035 Y0.37232
G1 X0.04134 Y0.38612
G1 X0.19351 Y0.33668
G1 X0.30812 Y0.23635
G1 X0.35996 Y0.07230
G1 X0.21774 Y1.05845
G1 X5.65689 Y17.41012
G1 X0.38612 Y-0.04134
G1 X0.37232 Y0.11035
G1 X0.30812 Y0.23635
G1 X0.19351 Y0.33668
G1 X0.04134 Y0.38612
G1 X-0.11035 Y0.37232
G1 X-0.23635 Y0.30812
G1 X-0.33668 Y0.19351
G1 X-0.38612 Y0.04134
G1 X-0.37232 Y-0.11035
G1 X-0.30812 Y-0.23635
G1 X-0.19351 Y-0.33668
G1 X-0.04134 Y-0.38612
G1 X0.11035 Y-0.37232
G1 X0.24872 Y-0.27008
G1 X-0.15121 Y-0.07704
G1 X-5.65689 Y-17.41012
G1 X0.18217 Y-0.66904
G1 X0.23635 Y-0.30812
G1 X0.11035 Y-0.37232
G1 X-0.04134 Y-0.38612
G1 X-0.19351 Y-0.33668
G1 X-0.30812 Y-0.23635
G1 X-0.37232 Y-0.11035
G1 X-0.38612 Y0.04134
G1 X-0.33668 Y0.19351
G1 X-0.23635 Y0.30812
G1 X-0.11035 Y0.37232
G1 X0.04134 Y0.38612
G1 X0.19351 Y0.33668
G1 X0.30812 Y0.23635
G1 X0.35996 Y0.07230
G1 X0.24426 Y1.14008
G1 X5.32330 Y16.38343
G1 X0.38612 Y-0.04134
G1 X0.37232 Y0.11035
G1 X0.30812 Y0.23635
G1 X0.19351 Y0.33668
G1 X0.04134 Y0.38612
G1 X-0.11035 Y0.37232
G1 X-0.23635 Y0.30812
G1 X-0.33668 Y0.19351
G1 X-0.38612 Y0.04134
G1 X-0.37232 Y-0.11035
G1 X-0.30812 Y-0.23635
G1 X-0.19351 Y-0.33668
G1 X-0.04134 Y-0.38612
G1 X0.11035 Y-0.37232
G1 X0.24872 Y-0.27008
G1 X-0.15121 Y-0.07704
G1 X-5.32330 Y-16.38343
G1 X0.18217 Y-0.66904
G1 X0.23635 Y-0.30812
G1 X0.11035 Y-0.37232
G1 X-0.04134 Y-0.38612
G1 X-0.19351 Y-0.33668
G1 X-0.30812 Y-0.23635
G1 X-0.37232 Y-0.11035
G1 X-0.38612 Y0.04134
G1 X-0.33668 Y0.19351
G1 X-0.23635 Y0.30812
G1 X-0.11035 Y0.37232
G1 X0.04134 Y0.38612
G1 X0.19351 Y0.33668
G1 X0.30812 Y0.23635
G1 X0.35996 Y0.07230
G1 X0.26414 Y1.20125
G1 X4.94996 Y15.23440
G1 X0.38612 Y-0.04134
G1 X0.37232 Y0.11035
G1 X0.30812 Y0.23635
G1 X0.19351 Y0.33668
G1 X0.04134 Y0.38612
G1 X-0.11035 Y0.37232
G1 X-0.23635 Y0.30812
G1 X-0.33668 Y0.19351
G1 X-0.38612 Y0.04134
G1 X-0.37232 Y-0.11035
G1 X-0.30812 Y-0.23635
G1 X-0.19351 Y-0.33668
G1 X-0.04134 Y-0.38612
G1 X0.11035 Y-0.37232
G1 X0.24872 Y-0.27008
G1 X-0.15121 Y-0.07704
G1 X-4.94996 Y-15.23440
G1 X0.18217 Y-0.66904
G1 X0.23635 Y-0.30812
G1 X0.11035 Y-0.37232
G1 X-0.04134 Y-0.38612
G1 X-0.19351 Y-0.33668
G1 X-0.30812 Y-0.23635
G1 X-0.37232 Y-0.11035
G1 X-0.38612 Y0.04134
G1 X-0.33668 Y0.19351
G1 X-0.23635 Y0.30812
G1 X-0.11035 Y0.37232
G1 X0.04134 Y0.38612
G1 X0.19351 Y0.33668
G1 X0.30812 Y0.23635
G1 X0.35996 Y0.07230
G1 X0.27657 Y1.23952
G1 X4.55175 Y14.00883
G1 X0.38612 Y-0.04134
G1 X0.37232 Y0.11035
G1 X0.30812 Y0.23635
G1 X0.19351 Y0.33668
G1 X0.04134 Y0.38612
G1 X-0.11035 Y0.37232
G1 X-0.23635 Y0.30812
G1 X-0.33668 Y0.19351
G1 X-0.38612 Y0.04134
G1 X-0.37232 Y-0.11035
G1 X-0.30812 Y-0.23635
G1 X-0.19351 Y-0.33668
G1 X-0.04134 Y-0.38612
G1 X0.11035 Y-0.37232
G1 X0.24872 Y-0.27008
G1 X-0.15121 Y-0.07704
G1 X-4.55175 Y-14.00883
G1 X0.18217 Y-0.66904
G1 X0.23635 Y-0.30812
G1 X0.11035 Y-0.37232
G1 X-0.04134 Y-0.38612
G1 X-0.19351 Y-0.33668
G1 X-0.30812 Y-0.23635
G1 X-0.37232 Y-0.11035
G1 X-0.38612 Y0.04134
G1 X-0.33668 Y0.19351
G1 X-0.23635 Y0.30812
G1 X-0.11035 Y0.37232
G1 X0.04134 Y0.38612
G1 X0.19351 Y0.33668
G1 X0.30812 Y0.23635
G1 X0.35996 Y0.07230
G1 X0.28106 Y1.25335
G1 X4.14455 Y12.75560
G1 X0.38612 Y-0.04134
G1 X0.37232 Y0.11035
G1 X0.30812 Y0.23635
G1 X0.19351 Y0.33668
G1 X0.04134 Y0.38612
G1 X-0.11035 Y0.37232
G1 X-0.23635 Y0.30812
G1 X-0.33668 Y0.19351
G1 X-0.38612 Y0.04134
G1 X-0.37232 Y-0.11035
G1 X-0.30812 Y-0.23635
G1 X-0.19351 Y-0.33668
G1 X-0.04134 Y-0.38612
G1 X0.11035 Y-0.37232
G1 X0.24872 Y-0.27008
G1 X-0.15121 Y-0.07704
G1 X-4.14455 Y-12.75560
G1 X0.18217 Y-0.66904
G1 X0.23635 Y-0.30812
G1 X0.11035 Y-0.37232
G1 X-0.04134 Y-0.38612
G1 X-0.19351 Y-0.33668
G1 X-0.30812 Y-0.23635
G1 X-0.37232 Y-0.11035
G1 X-0.38612 Y0.04134
G1 X-0.33668 Y0.19351
G1 X-0.23635 Y0.30812
G1 X-0.11035 Y0.37232
G1 X0.04134 Y0.38612
G1 X0.19351 Y0.33668
G1 X0.30812 Y0.23635
G1 X0.35996 Y0.07230
G1 X0.27744 Y1.24221
G1 X3.74459 Y11.52467
G1 X0.38612 Y-0.04134
G1 X0.37232 Y0.11035
G1 X0.30812 Y0.23635
G1 X0.19351 Y0.33668
G1 X0.04134 Y0.38612
G1 X-0.11035 Y0.37232
G1 X-0.23635 Y0.30812
G1 X-0.33668 Y0.19351
G1 X-0.38612 Y0.04134
G1 X-0.37232 Y-0.11035
G1 X-0.30812 Y-0.23635
G1 X-0.19351 Y-0.33668
G1 X-0.04134 Y-0.38612
G1 X0.11035 Y-0.37232
G1 X0.24872 Y-0.27008
G1 X-0.15121 Y-0.07704
G1 X-3.74459 Y-11.52467
G1 X0.18217 Y-0.66904
G1 X0.23635 Y-0.30812
G1 X0.11035 Y-0.37232
G1 X-0.04134 Y-0.38612
G1 X-0.19351 Y-0.33668
G1 X-0.30812 Y-0.23635
G1 X-0.37232 Y-0.11035
G1 X-0.38612 Y0.04134
G1 X-0.33668 Y0.19351
G1 X-0.23635 Y0.30812
G1 X-0.11035 Y0.37232
G1 X0.04134 Y0.38612
G1 X0.19351 Y0.33668
G1 X0.30812 Y0.23635
G1 X0.35996 Y0.07230
G1 X-0.71074 Y-2.18743
G1 X3.95638 Y-4.30637

;Layer 3:

G1 Z0.01

G1 X2.69088 Y0.00000
G1 X11.61824 Y0.00000
G1 X0.08000 Y-0.38000
G1 X0.22000 Y-0.32000
G1 X0.32000 Y-0.22000
G1 X0.38000 Y-0.08000
G1 X0.38000 Y0.08000
G1 X0.32000 Y0.22000
G1 X0.22000 Y0.32000
G1 X0.08000 Y0.38000
G1 X-0.08000 Y0.38000
G1 X-0.22000 Y0.32000
G1 X-0.32000 Y0.22000
G1 X-0.38000 Y0.08000
G1 X-0.38000 Y-0.08000
G1 X-0.32000 Y-0.22000
G1 X-0.18000 Y-0.32000
G1 X-0.12000 Y0.12000
G1 X-11.61824 Y0.00000
G1 X-0.58000 Y-0.38000
G1 X-0.22000 Y-0.32000
G1 X-0.32000 Y-0.22000
G1 X-0.38000 Y-0.08000
G1 X-0.38000 Y0.08000
G1 X-0.32000 Y0.22000
G1 X-0.22000 Y0.32000
G1 X-0.08000 Y0.38000
G1 X0.08000 Y0.38000
G1 X0.22000 Y0.32000
G1 X0.32000 Y0.22000
G1 X0.38000 Y0.08000
G1 X0.38000 Y-0.08000
G1 X0.32000 Y-0.22000
G1 X0.18000 Y-0.32000
G1 X-0.01517 Y0.12000
G1 X12.88858 Y0.00000
G1 X0.08000 Y-0.38000
G1 X0.22000 Y-0.32000
G1 X0.32000 Y-0.22000
G1 X0.38000 Y-0.08000
G1 X0.38000 Y0.08000
G1 X0.32000 Y0.22000
G1 X0.22000 Y0.32000
G1 X0.08000 Y0.38000
G1 X-0.08000 Y0.38000
G1 X-0.22000 Y0.32000
G1 X-0.32000 Y0.22000
G1 X-0.38000 Y0.08000
G1 X-0.38000 Y-0.08000
G1 X-0.32000 Y-0.22000
G1 X-0.18000 Y-0.32000
G1 X-0.12000 Y0.12000
G1 X-12.88858 Y0.00000
G1 X-0.58000 Y-0.38000
G1 X-0.22000 Y-0.32000
G1 X-0.32000 Y-0.22000
G1 X-0.38000 Y-0.08000
G1 X-0.38000 Y0.08000
G1 X-0.32000 Y0.22000
G1 X-0.22000 Y0.32000
G1 X-0.08000 Y0.38000
G1 X0.08000 Y0.38000
G1 X0.22000 Y0.32000
G1 X0.32000 Y0.22000
G1 X0.38000 Y0.08000
G1 X0.38000 Y-0.08000
G1 X0.32000 Y-0.22000
G1 X0.18000 Y-0.32000
G1 X-0.03732 Y0.12000
G1 X14.20322 Y0.00000
G1 X0.08000 Y-0.38000
G1 X0.22000 Y-0.32000
G1 X0.32000 Y-0.22000
G1 X0.38000 Y-0.08000
G1 X0.38000 Y0.08000
G1 X0.32000 Y0.22000
G1 X0.22000 Y0.32000
G1 X0.08000 Y0.38000
G1 X-0.08000 Y0.38000
G1 X-0.22000 Y0.32000
G1 X-0.32000 Y0.22000
G1 X-0.38000 Y0.08000
G1 X-0.38000 Y-0.08000
G1 X-0.32000 Y-0.22000
G1 X-0.18000 Y-0.32000
G1 X-0.12000 Y0.12000
G1 X-14.20322 Y0.00000
G1 X-0.58000 Y-0.38000
G1 X-0.22000 Y-0.32000
G1 X-0.32000 Y-0.22000
G1 X-0.38000 Y-0.08000
G1 X-0.38000 Y0.08000
G1 X-0.32000 Y0.22000
G1 X-0.22000 Y0.32000
G1 X-0.08000 Y0.38000
G1 X0.08000 Y0.38000
G1 X0.22000 Y0.32000
G1 X0.32000 Y0.22000
G1 X0.38000 Y0.08000
G1 X0.38000 Y-0.08000
G1 X0.32000 Y-0.22000
G1 X0.18000 Y-0.32000
G1 X-0.03327 Y0.12000
G1 X15.50977 Y0.00000
G1 X0.08000 Y-0.38000
G1 X0.22000 Y-0.32000
G1 X0.32000 Y-0.22000
G1 X0.38000 Y-0.08000
G1 X0.38000 Y0.08000
G1 X0.32000 Y0.22000
G1 X0.22000 Y0.32000
G1 X0.08000 Y0.38000
G1 X-0.08000 Y0.38000
G1 X-0.22000 Y0.32000
G1 X-0.32000 Y0.22000
G1 X-0.38000 Y0.08000
G1 X-0.38000 Y-0.08000
G1 X-0.32000 Y-0.22000
G1 X-0.18000 Y-0.32000
G1 X-0.12000 Y0.12000
G1 X-15.50977 Y0.00000
G1 X-0.58000 Y-0.38000
G1 X-0.22000 Y-0.32000
G1 X-0.32000 Y-0.22000
G1 X-0.38000 Y-0.08000
G1 X-0.38000 Y0.08000
G1 X-0.32000 Y0.22000
G1 X-0.22000 Y0.32000
G1 X-0.08000 Y0.38000
G1 X0.08000 Y0.38000
G1 X0.22000 Y0.32000
G1 X0.32000 Y0.22000
G1 X0.38000 Y0.08000
G1 X0.38000 Y-0.08000
G1 X0.32000 Y-0.22000
G1 X0.18000 Y-0.32000
G1 X-0.00318 Y0.12000
G1 X16.75612 Y0.00000
G1 X0.08000 Y-0.38000
G1 X0.22000 Y-0.32000
G1 X0.32000 Y-0.22000
G1 X0.38000 Y-0.08000
G1 X0.38000 Y0.08000
G1 X0.32000 Y0.22000
G1 X0.22000 Y0.32000
G1 X0.08000 Y0.38000
G1 X-0.08000 Y0.38000
G1 X-0.22000 Y0.32000
G1 X-0.32000 Y0.22000
G1 X-0.38000 Y0.08000
G1 X-0.38000 Y-0.08000
G1 X-0.32000 Y-0.22000
G1 X-0.18000 Y-0.32000
G1 X-0.12000 Y0.12000
G1 X-16.75612 Y0.00000
G1 X-0.58000 Y-0.38000
G1 X-0.22000 Y-0.32000
G1 X-0.32000 Y-0.22000
G1 X-0.38000 Y-0.08000
G1 X-0.38000 Y0.08000
G1 X-0.32000 Y0.22000
G1 X-0.22000 Y0.32000
G1 X-0.08000 Y0.38000
G1 X0.08000 Y0.38000
G1 X0.22000 Y0.32000
G1 X0.32000 Y0.22000
G1 X0.38000 Y0.08000
G1 X0.38000 Y-0.08000
G1 X0.32000 Y-0.22000
G1 X0.18000 Y-0.32000
G1 X0.05176 Y0.12000
G1 X17.89260 Y0.00000
G1 X0.08000 Y-0.38000
G1 X0.22000 Y-0.32000
G1 X0.32000 Y-0.22000
G1 X0.38000 Y-0.08000
G1 X0.38000 Y0.08000
G1 X0.32000 Y0.22000
G1 X0.22000 Y0.32000
G1 X0.08000 Y0.38000
G1 X-0.08000 Y0.38000
G1 X-0.22000 Y0.32000
G1 X-0.32000 Y0.22000
G1 X-0.38000 Y0.08000
G1 X-0.38000 Y-0.08000
G1 X-0.32000 Y-0.22000
G1 X-0.18000 Y-0.32000
G1 X-0.12000 Y0.12000
G1 X-17.89260 Y0.00000
G1 X-0.58000 Y-0.38000
G1 X-0.22000 Y-0.32000
G1 X-0.32000 Y-0.22000
G1 X-0.38000 Y-0.08000
G1 X-0.38000 Y0.08000
G1 X-0.32000 Y0.22000
G1 X-0.22000 Y0.32000
G1 X-0.08000 Y0.38000
G1 X0.08000 Y0.38000
G1 X0.22000 Y0.32000
G1 X0.32000 Y0.22000
G1 X0.38000 Y0.08000
G1 X0.38000 Y-0.08000
G1 X0.32000 Y-0.22000
G1 X0.18000 Y-0.32000
G1 X0.12935 Y0.12000
G1 X18.87389 Y0.00000
G1 X0.08000 Y-0.38000
G1 X0.22000 Y-0.32000
G1 X0.32000 Y-0.22000
G1 X0.38000 Y-0.08000
G1 X0.38000 Y0.08000
G1 X0.32000 Y0.22000
G1 X0.22000 Y0.32000
G1 X0.08000 Y0.38000
G1 X-0.08000 Y0.38000
G1 X-0.22000 Y0.32000
G1 X-0.32000 Y0.22000
G1 X-0.38000 Y0.08000
G1 X-0.38000 Y-0.08000
G1 X-0.32000 Y-0.22000
G1 X-0.18000 Y-0.32000
G1 X-0.12000 Y0.12000
G1 X-18.87389 Y0.00000
G1 X-0.58000 Y-0.38000
G1 X-0.22000 Y-0.32000
G1 X-0.32000 Y-0.22000
G1 X-0.38000 Y-0.08000
G1 X-0.38000 Y0.08000
G1 X-0.32000 Y0.22000
G1 X-0.22000 Y0.32000
G1 X-0.08000 Y0.38000
G1 X0.08000 Y0.38000
G1 X0.22000 Y0.32000
G1 X0.32000 Y0.22000
G1 X0.38000 Y0.08000
G1 X0.38000 Y-0.08000
G1 X0.32000 Y-0.22000
G1 X0.18000 Y-0.32000
G1 X0.22651 Y0.12000
G1 X19.66088 Y0.00000
G1 X0.08000 Y-0.38000
G1 X0.22000 Y-0.32000
G1 X0.32000 Y-0.22000
G1 X0.38000 Y-0.08000
G1 X0.38000 Y0.08000
G1 X0.32000 Y0.22000
G1 X0.22000 Y0.32000
G1 X0.08000 Y0.38000
G1 X-0.08000 Y0.38000
G1 X-0.22000 Y0.32000
G1 X-0.32000 Y0.22000
G1 X-0.38000 Y0.08000
G1 X-0.38000 Y-0.08000
G1 X-0.32000 Y-0.22000
G1 X-0.18000 Y-0.32000
G1 X-0.12000 Y0.12000
G1 X-19.66088 Y0.00000
G1 X-0.58000 Y-0.38000
G1 X-0.22000 Y-0.32000
G1 X-0.32000 Y-0.22000
G1 X-0.38000 Y-0.08000
G1 X-0.38000 Y0.08000
G1 X-0.32000 Y0.22000
G1 X-0.22000 Y0.32000
G1 X-0.08000 Y0.38000
G1 X0.08000 Y0.38000
G1 X0.22000 Y0.32000
G1 X0.32000 Y0.22000
G1 X0.38000 Y0.08000
G1 X0.38000 Y-0.08000
G1 X0.32000 Y-0.22000
G1 X0.18000 Y-0.32000
G1 X0.33935 Y0.12000
G1 X20.22218 Y0.00000
G1 X0.08000 Y-0.38000
G1 X0.22000 Y-0.32000
G1 X0.32000 Y-0.22000
G1 X0.38000 Y-0.08000
G1 X0.38000 Y0.08000
G1 X0.32000 Y0.22000
G1 X0.22000 Y0.32000
G1 X0.08000 Y0.38000
G1 X-0.08000 Y0.38000
G1 X-0.22000 Y0.32000
G1 X-0.32000 Y0.22000
G1 X-0.38000 Y0.08000
G1 X-0.38000 Y-0.08000
G1 X-0.32000 Y-0.22000
G1 X-0.18000 Y-0.32000
G1 X-0.12000 Y0.12000
G1 X-20.22218 Y0.00000
G1 X-0.58000 Y-0.38000
G1 X-0.22000 Y-0.32000
G1 X-0.32000 Y-0.22000
G1 X-0.38000 Y-0.08000
G1 X-0.38000 Y0.08000
G1 X-0.32000 Y0.22000
G1 X-0.22000 Y0.32000
G1 X-0.08000 Y0.38000
G1 X0.08000 Y0.38000
G1 X0.22000 Y0.32000
G1 X0.32000 Y0.22000
G1 X0.38000 Y0.08000
G1 X0.38000 Y-0.08000
G1 X0.32000 Y-0.22000
G1 X0.18000 Y-0.32000
G1 X0.46338 Y0.12000
G1 X20.53543 Y0.00000
G1 X0.08000 Y-0.38000
G1 X0.22000 Y-0.32000
G1 X0.32000 Y-0.22000
G1 X0.38000 Y-0.08000
G1 X0.38000 Y0.08000
G1 X0.32000 Y0.22000
G1 X0.22000 Y0.32000
G1 X0.08000 Y0.38000
G1 X-0.08000 Y0.38000
G1 X-0.22000 Y0.32000
G1 X-0.32000 Y0.22000
G1 X-0.38000 Y0.08000
G1 X-0.38000 Y-0.08000
G1 X-0.32000 Y-0.22000
G1 X-0.18000 Y-0.32000
G1 X-0.12000 Y0.12000
G1 X-20.53543 Y0.00000
G1 X-0.58000 Y-0.38000
G1 X-0.22000 Y-0.32000
G1 X-0.32000 Y-0.22000
G1 X-0.38000 Y-0.08000
G1 X-0.38000 Y0.08000
G1 X-0.32000 Y0.22000
G1 X-0.22000 Y0.32000
G1 X-0.08000 Y0.38000
G1 X0.08000 Y0.38000
G1 X0.22000 Y0.32000
G1 X0.32000 Y0.22000
G1 X0.38000 Y0.08000
G1 X0.38000 Y-0.08000
G1 X0.32000 Y-0.22000
G1 X0.18000 Y-0.32000
G1 X0.59365 Y0.12000
G1 X20.58812 Y0.00000
G1 X0.08000 Y-0.38000
G1 X0.22000 Y-0.32000
G1 X0.32000 Y-0.22000
G1 X0.38000 Y-0.08000
G1 X0.38000 Y0.08000
G1 X0.32000 Y0.22000
G1 X0.22000 Y0.32000
G1 X0.08000 Y0.38000
G1 X-0.08000 Y0.38000
G1 X-0.22000 Y0.32000
G1 X-0.32000 Y0.22000
G1 X-0.38000 Y0.08000
G1 X-0.38000 Y-0.08000
G1 X-0.32000 Y-0.22000
G1 X-0.18000 Y-0.32000
G1 X-0.12000 Y0.12000
G1 X-20.58812 Y0.00000
G1 X-0.58000 Y-0.38000
G1 X-0.22000 Y-0.32000
G1 X-0.32000 Y-0.22000
G1 X-0.38000 Y-0.08000
G1 X-0.38000 Y0.08000
G1 X-0.32000 Y0.22000
G1 X-0.22000 Y0.32000
G1 X-0.08000 Y0.38000
G1 X0.08000 Y0.38000
G1 X0.22000 Y0.32000
G1 X0.32000 Y0.22000
G1 X0.38000 Y0.08000
G1 X0.38000 Y-0.08000
G1 X0.32000 Y-0.22000
G1 X0.18000 Y-0.32000
G1 X0.72497 Y0.12000
G1 X20.37817 Y0.00000
G1 X0.08000 Y-0.38000
G1 X0.22000 Y-0.32000
G1 X0.32000 Y-0.22000
G1 X0.38000 Y-0.08000
G1 X0.38000 Y0.08000
G1 X0.32000 Y0.22000
G1 X0.22000 Y0.32000
G1 X0.08000 Y0.38000
G1 X-0.08000 Y0.38000
G1 X-0.22000 Y0.32000
G1 X-0.32000 Y0.22000
G1 X-0.38000 Y0.08000
G1 X-0.38000 Y-0.08000
G1 X-0.32000 Y-0.22000
G1 X-0.18000 Y-0.32000
G1 X-0.12000 Y0.12000
G1 X-20.37817 Y0.00000
G1 X-0.58000 Y-0.38000
G1 X-0.22000 Y-0.32000
G1 X-0.32000 Y-0.22000
G1 X-0.38000 Y-0.08000
G1 X-0.38000 Y0.08000
G1 X-0.32000 Y0.22000
G1 X-0.22000 Y0.32000
G1 X-0.08000 Y0.38000
G1 X0.08000 Y0.38000
G1 X0.22000 Y0.32000
G1 X0.32000 Y0.22000
G1 X0.38000 Y0.08000
G1 X0.38000 Y-0.08000
G1 X0.32000 Y-0.22000
G1 X0.18000 Y-0.32000
G1 X0.85211 Y0.12000
G1 X19.91395 Y0.00000
G1 X0.08000 Y-0.38000
G1 X0.22000 Y-0.32000
G1 X0.32000 Y-0.22000
G1 X0.38000 Y-0.08000
G1 X0.38000 Y0.08000
G1 X0.32000 Y0.22000
G1 X0.22000 Y0.32000
G1 X0.08000 Y0.38000
G1 X-0.08000 Y0.38000
G1 X-0.22000 Y0.32000
G1 X-0.32000 Y0.22000
G1 X-0.38000 Y0.08000
G1 X-0.38000 Y-0.08000
G1 X-0.32000 Y-0.22000
G1 X-0.18000 Y-0.32000
G1 X-0.12000 Y0.12000
G1 X-19.91395 Y0.00000
G1 X-0.58000 Y-0.38000
G1 X-0.22000 Y-0.32000
G1 X-0.32000 Y-0.22000
G1 X-0.38000 Y-0.08000
G1 X-0.38000 Y0.08000
G1 X-0.32000 Y0.22000
G1 X-0.22000 Y0.32000
G1 X-0.08000 Y0.38000
G1 X0.08000 Y0.38000
G1 X0.22000 Y0.32000
G1 X0.32000 Y0.22000
G1 X0.38000 Y0.08000
G1 X0.38000 Y-0.08000
G1 X0.32000 Y-0.22000
G1 X0.18000 Y-0.32000
G1 X0.97000 Y0.12000
G1 X19.21395 Y0.00000
G1 X0.08000 Y-0.38000
G1 X0.22000 Y-0.32000
G1 X0.32000 Y-0.22000
G1 X0.38000 Y-0.08000
G1 X0.38000 Y0.08000
G1 X0.32000 Y0.22000
G1 X0.22000 Y0.32000
G1 X0.08000 Y0.38000
G1 X-0.08000 Y0.38000
G1 X-0.22000 Y0.32000
G1 X-0.32000 Y0.22000
G1 X-0.38000 Y0.08000
G1 X-0.38000 Y-0.08000
G1 X-0.32000 Y-0.22000
G1 X-0.18000 Y-0.32000
G1 X-0.12000 Y0.12000
G1 X-19.21395 Y0.00000
G1 X-0.58000 Y-0.38000
G1 X-0.22000 Y-0.32000
G1 X-0.32000 Y-0.22000
G1 X-0.38000 Y-0.08000
G1 X-0.38000 Y0.08000
G1 X-0.32000 Y0.22000
G1 X-0.22000 Y0.32000
G1 X-0.08000 Y0.38000
G1 X0.08000 Y0.38000
G1 X0.22000 Y0.32000
G1 X0.32000 Y0.22000
G1 X0.38000 Y0.08000
G1 X0.38000 Y-0.08000
G1 X0.32000 Y-0.22000
G1 X0.18000 Y-0.32000
G1 X1.07393 Y0.12000
G1 X18.30609 Y0.00000
G1 X0.08000 Y-0.38000
G1 X0.22000 Y-0.32000
G1 X0.32000 Y-0.22000
G1 X0.38000 Y-0.08000
G1 X0.38000 Y0.08000
G1 X0.32000 Y0.22000
G1 X0.22000 Y0.32000
G1 X0.08000 Y0.38000
G1 X-0.08000 Y0.38000
G1 X-0.22000 Y0.32000
G1 X-0.32000 Y0.22000
G1 X-0.38000 Y0.08000
G1 X-0.38000 Y-0.08000
G1 X-0.32000 Y-0.22000
G1 X-0.18000 Y-0.32000
G1 X-0.12000 Y0.12000
G1 X-18.30609 Y0.00000
G1 X-0.58000 Y-0.38000
G1 X-0.22000 Y-0.32000
G1 X-0.32000 Y-0.22000
G1 X-0.38000 Y-0.08000
G1 X-0.38000 Y0.08000
G1 X-0.32000 Y0.22000
G1 X-0.22000 Y0.32000
G1 X-0.08000 Y0.38000
G1 X0.08000 Y0.38000
G1 X0.22000 Y0.32000
G1 X0.32000 Y0.22000
G1 X0.38000 Y0.08000
G1 X0.38000 Y-0.08000
G1 X0.32000 Y-0.22000
G1 X0.18000 Y-0.32000
G1 X1.15977 Y0.12000
G1 X17.22656 Y0.00000
G1 X0.08000 Y-0.38000
G1 X0.22000 Y-0.32000
G1 X0.32000 Y-0.22000
G1 X0.38000 Y-0.08000
G1 X0.38000 Y0.08000
G1 X0.32000 Y0.22000
G1 X0.22000 Y0.32000
G1 X0.08000 Y0.38000
G1 X-0.08000 Y0.38000
G1 X-0.22000 Y0.32000
G1 X-0.32000 Y0.22000
G1 X-0.38000 Y0.08000
G1 X-0.38000 Y-0.08000
G1 X-0.32000 Y-0.22000
G1 X-0.18000 Y-0.32000
G1 X-0.12000 Y0.12000
G1 X-17.22656 Y0.00000
G1 X-0.58000 Y-0.38000
G1 X-0.22000 Y-0.32000
G1 X-0.32000 Y-0.22000
G1 X-0.38000 Y-0.08000
G1 X-0.38000 Y0.08000
G1 X-0.32000 Y0.22000
G1 X-0.22000 Y0.32000
G1 X-0.08000 Y0.38000
G1 X0.08000 Y0.38000
G1 X0.22000 Y0.32000
G1 X0.32000 Y0.22000
G1 X0.38000 Y0.08000
G1 X0.38000 Y-0.08000
G1 X0.32000 Y-0.22000
G1 X0.18000 Y-0.32000
G1 X1.22408 Y0.12000
G1 X16.01839 Y0.00000
G1 X0.08000 Y-0.38000
G1 X0.22000 Y-0.32000
G1 X0.32000 Y-0.22000
G1 X0.38000 Y-0.08000
G1 X0.38000 Y0.08000
G1 X0.32000 Y0.22000
G1 X0.22000 Y0.32000
G1 X0.08000 Y0.38000
G1 X-0.08000 Y0.38000
G1 X-0.22000 Y0.32000
G1 X-0.32000 Y0.22000
G1 X-0.38000 Y0.08000
G1 X-0.38000 Y-0.08000
G1 X-0.32000 Y-0.22000
G1 X-0.18000 Y-0.32000
G1 X-0.12000 Y0.12000
G1 X-16.01839 Y0.00000
G1 X-0.58000 Y-0.38000
G1 X-0.22000 Y-0.32000
G1 X-0.32000 Y-0.22000
G1 X-0.38000 Y-0.08000
G1 X-0.38000 Y0.08000
G1 X-0.32000 Y0.22000
G1 X-0.22000 Y0.32000
G1 X-0.08000 Y0.38000
G1 X0.08000 Y0.38000
G1 X0.22000 Y0.32000
G1 X0.32000 Y0.22000
G1 X0.38000 Y0.08000
G1 X0.38000 Y-0.08000
G1 X0.32000 Y-0.22000
G1 X0.18000 Y-0.32000
G1 X1.26432 Y0.12000
G1 X14.72976 Y0.00000
G1 X0.08000 Y-0.38000
G1 X0.22000 Y-0.32000
G1 X0.32000 Y-0.22000
G1 X0.38000 Y-0.08000
G1 X0.38000 Y0.08000
G1 X0.32000 Y0.22000
G1 X0.22000 Y0.32000
G1 X0.08000 Y0.38000
G1 X-0.08000 Y0.38000
G1 X-0.22000 Y0.32000
G1 X-0.32000 Y0.22000
G1 X-0.38000 Y0.08000
G1 X-0.38000 Y-0.08000
G1 X-0.32000 Y-0.22000
G1 X-0.18000 Y-0.32000
G1 X-0.12000 Y0.12000
G1 X-14.72976 Y0.00000
G1 X-0.58000 Y-0.38000
G1 X-0.22000 Y-0.32000
G1 X-0.32000 Y-0.22000
G1 X-0.38000 Y-0.08000
G1 X-0.38000 Y0.08000
G1 X-0.32000 Y0.22000
G1 X-0.22000 Y0.32000
G1 X-0.08000 Y0.38000
G1 X0.08000 Y0.38000
G1 X0.22000 Y0.32000
G1 X0.32000 Y0.22000
G1 X0.38000 Y0.08000
G1 X0.38000 Y-0.08000
G1 X0.32000 Y-0.22000
G1 X0.18000 Y-0.32000
G1 X1.27886 Y0.12000
G1 X13.41204 Y0.00000
G1 X0.08000 Y-0.38000
G1 X0.22000 Y-0.32000
G1 X0.32000 Y-0.22000
G1 X0.38000 Y-0.08000
G1 X0.38000 Y0.08000
G1 X0.32000 Y0.22000
G1 X0.22000 Y0.32000
G1 X0.08000 Y0.38000
G1 X-0.08000 Y0.38000
G1 X-0.22000 Y0.32000
G1 X-0.32000 Y0.22000
G1 X-0.38000 Y0.08000
G1 X-0.38000 Y-0.08000
G1 X-0.32000 Y-0.22000
G1 X-0.18000 Y-0.32000
G1 X-0.12000 Y0.12000
G1 X-13.41204 Y0.00000
G1 X-0.58000 Y-0.38000
G1 X-0.22000 Y-0.32000
G1 X-0.32000 Y-0.22000
G1 X-0.38000 Y-0.08000
G1 X-0.38000 Y0.08000
G1 X-0.32000 Y0.22000
G1 X-0.22000 Y0.32000
G1 X-0.08000 Y0.38000
G1 X0.08000 Y0.38000
G1 X0.22000 Y0.32000
G1 X0.32000 Y0.22000
G1 X0.38000 Y0.08000
G1 X0.38000 Y-0.08000
G1 X0.32000 Y-0.22000
G1 X0.18000 Y-0.32000
G1 X1.26714 Y0.12000
G1 X12.11775 Y0.00000
G1 X0.08000 Y-0.38000
G1 X0.22000 Y-0.32000
G1 X0.32000 Y-0.22000
G1 X0.38000 Y-0.08000
G1 X0.38000 Y0.08000
G1 X0.32000 Y0.22000
G1 X0.22000 Y0.32000
G1 X0.08000 Y0.38000
G1 X-0.08000 Y0.38000
G1 X-0.22000 Y0.32000
G1 X-0.32000 Y0.22000
G1 X-0.38000 Y0.08000
G1 X-0.38000 Y-0.08000
G1 X-0.32000 Y-0.22000
G1 X-0.18000 Y-0.32000
G1 X-0.12000 Y0.12000
G1 X-12.11775 Y0.00000
G1 X-0.58000 Y-0.38000
G1 X-0.22000 Y-0.32000
G1 X-0.32000 Y-0.22000
G1 X-0.38000 Y-0.08000
G1 X-0.38000 Y0.08000
G1 X-0.32000 Y0.22000
G1 X-0.22000 Y0.32000
G1 X-0.08000 Y0.38000
G1 X0.08000 Y0.38000
G1 X0.22000 Y0.32000
G1 X0.32000 Y0.22000
G1 X0.38000 Y0.08000
G1 X0.38000 Y-0.08000
G1 X0.32000 Y-0.22000
G1 X0.18000 Y-0.32000
G1 X-2.30000 Y0.00000
G1 X-2.87302 Y-5.09348
G1 X0.83153 Y-2.55918
G1 X3.59023 Y-11.04960
G1 X-0.33668 Y-0.19351
G1 X-0.23635 Y-0.30812
G1 X-0.11035 Y-0.37232
G1 X0.04134 Y-0.38612
G1 X0.19351 Y-0.33668
G1 X0.30812 Y-0.23635
G1 X0.37232 Y-0.11035
G1 X0.38612 Y0.04134
G1 X0.33668 Y0.19351
G1 X0.23635 Y0.30812
G1 X0.11035 Y0.37232
G1 X-0.04134 Y0.38612
G1 X-0.19351 Y0.33668
G1 X-0.30812 Y0.23635
G1 X-0.35996 Y0.07230
G1 X0.07704 Y0.15121
G1 X-3.59023 Y11.04960
G1 X-0.54063 Y0.43419
G1 X-0.37232 Y0.11035
G1 X-0.30812 Y0.23635
G1 X-0.19351 Y0.33668
G1 X-0.04134 Y0.38612
G1 X0.11035 Y0.37232
G1 X0.23635 Y0.30812
G1 X0.33668 Y0.19351
G1 X0.38612 Y0.04134
G1 X0.37232 Y-0.11035
G1 X0.30812 Y-0.23635
G1 X0.19351 Y-0.33668
G1 X0.04134 Y-0.38612
G1 X-0.11035 Y-0.37232
G1 X-0.24872 Y-0.27008
G1 X0.10944 Y0.05151
G1 X3.98279 Y-12.25776
G1 X-0.33668 Y-0.19351
G1 X-0.23635 Y-0.30812
G1 X-0.11035 Y-0.37232
G1 X0.04134 Y-0.38612
G1 X0.19351 Y-0.33668
G1 X0.30812 Y-0.23635
G1 X0.37232 Y-0.11035
G1 X0.38612 Y0.04134
G1 X0.33668 Y0.19351
G1 X0.23635 Y0.30812
G1 X0.11035 Y0.37232
G1 X-0.04134 Y0.38612
G1 X-0.19351 Y0.33668
G1 X-0.30812 Y0.23635
G1 X-0.35996 Y0.07230
G1 X0.07704 Y0.15121
G1 X-3.98279 Y12.25776
G1 X-0.54063 Y0.43419
G1 X-0.37232 Y0.11035
G1 X-0.30812 Y0.23635
G1 X-0.19351 Y0.33668
G1 X-0.04134 Y0.38612
G1 X0.11035 Y0.37232
G1 X0.23635 Y0.30812
G1 X0.33668 Y0.19351
G1 X0.38612 Y0.04134
G1 X0.37232 Y-0.11035
G1 X0.30812 Y-0.23635
G1 X0.19351 Y-0.33668
G1 X0.04134 Y-0.38612
G1 X-0.11035 Y-0.37232
G1 X-0.24872 Y-0.27008
G1 X0.10259 Y0.07258
G1 X4.38904 Y-13.50807
G1 X-0.33668 Y-0.19351
G1 X-0.23635 Y-0.30812
G1 X-0.11035 Y-0.37232
G1 X0.04134 Y-0.38612
G1 X0.19351 Y-0.33668
G1 X0.30812 Y-0.23635
G1 X0.37232 Y-0.11035
G1 X0.38612 Y0.04134
G1 X0.33668 Y0.19351
G1 X0.23635 Y0.30812
G1 X0.11035 Y0.37232
G1 X-0.04134 Y0.38612
G1 X-0.19351 Y0.33668
G1 X-0.30812 Y0.23635
G1 X-0.35996 Y0.07230
G1 X0.07704 Y0.15121
G1 X-4.38904 Y13.50807
G1 X-0.54063 Y0.43419
G1 X-0.37232 Y0.11035
G1 X-0.30812 Y0.23635
G1 X-0.19351 Y0.33668
G1 X-0.04134 Y0.38612
G1 X0.11035 Y0.37232
G1 X0.23635 Y0.30812
G1 X0.33668 Y0.19351
G1 X0.38612 Y0.04134
G1 X0.37232 Y-0.11035
G1 X0.30812 Y-0.23635
G1 X0.19351 Y-0.33668
G1 X0.04134 Y-0.38612
G1 X-0.11035 Y-0.37232
G1 X-0.24872 Y-0.27008
G1 X0.10385 Y0.06873
G1 X4.79278 Y-14.75067
G1 X-0.33668 Y-0.19351
G1 X-0.23635 Y-0.30812
G1 X-0.11035 Y-0.37232
G1 X0.04134 Y-0.38612
G1 X0.19351 Y-0.33668
G1 X0.30812 Y-0.23635
G1 X0.37232 Y-0.11035
G1 X0.38612 Y0.04134
G1 X0.33668 Y0.19351
G1 X0.23635 Y0.30812
G1 X0.11035 Y0.37232
G1 X-0.04134 Y0.38612
G1 X-0.19351 Y0.33668
G1 X-0.30812 Y0.23635
G1 X-0.35996 Y0.07230
G1 X0.07704 Y0.15121
G1 X-4.79278 Y14.75067
G1 X-0.54063 Y0.43419
G1 X-0.37232 Y0.11035
G1 X-0.30812 Y0.23635
G1 X-0.19351 Y0.33668
G1 X-0.04134 Y0.38612
G1 X0.11035 Y0.37232
G1 X0.23635 Y0.30812
G1 X0.33668 Y0.19351
G1 X0.38612 Y0.04134
G1 X0.37232 Y-0.11035
G1 X0.30812 Y-0.23635
G1 X0.19351 Y-0.33668
G1 X0.04134 Y-0.38612
G1 X-0.11035 Y-0.37232
G1 X-0.24872 Y-0.27008
G1 X0.11314 Y0.04010
G1 X5.17793 Y-15.93602
G1 X-0.33668 Y-0.19351
G1 X-0.23635 Y-0.30812
G1 X-0.11035 Y-0.37232
G1 X0.04134 Y-0.38612
G1 X0.19351 Y-0.33668
G1 X0.30812 Y-0.23635
G1 X0.37232 Y-0.11035
G1 X0.38612 Y0.04134
G1 X0.33668 Y0.19351
G1 X0.23635 Y0.30812
G1 X0.11035 Y0.37232
G1 X-0.04134 Y0.38612
G1 X-0.19351 Y0.33668
G1 X-0.30812 Y0.23635
G1 X-0.35996 Y0.07230
G1 X0.07704 Y0.15121
G1 X-5.17793 Y15.93602
G1 X-0.54063 Y0.43419
G1 X-0.37232 Y0.11035
G1 X-0.30812 Y0.23635
G1 X-0.19351 Y0.33668
G1 X-0.04134 Y0.38612
G1 X0.11035 Y0.37232
G1 X0.23635 Y0.30812
G1 X0.33668 Y0.19351
G1 X0.38612 Y0.04134
G1 X0.37232 Y-0.11035
G1 X0.30812 Y-0.23635
G1 X0.19351 Y-0.33668
G1 X0.04134 Y-0.38612
G1 X-0.11035 Y-0.37232
G1 X-0.24872 Y-0.27008
G1 X0.13012 Y-0.01215
G1 X5.52912 Y-17.01687
G1 X-0.33668 Y-0.19351
G1 X-0.23635 Y-0.30812
G1 X-0.11035 Y-0.37232
G1 X0.04134 Y-0.38612
G1 X0.19351 Y-0.33668
G1 X0.30812 Y-0.23635
G1 X0.37232 Y-0.11035
G1 X0.38612 Y0.04134
G1 X0.33668 Y0.19351
G1 X0.23635 Y0.30812
G1 X0.11035 Y0.37232
G1 X-0.04134 Y0.38612
G1 X-0.19351 Y0.33668
G1 X-0.30812 Y0.23635
G1 X-0.35996 Y0.07230
G1 X0.07704 Y0.15121
G1 X-5.52912 Y17.01687
G1 X-0.54063 Y0.43419
G1 X-0.37232 Y0.11035
G1 X-0.30812 Y0.23635
G1 X-0.19351 Y0.33668
G1 X-0.04134 Y0.38612
G1 X0.11035 Y0.37232
G1 X0.23635 Y0.30812
G1 X0.33668 Y0.19351
G1 X0.38612 Y0.04134
G1 X0.37232 Y-0.11035
G1 X0.30812 Y-0.23635
G1 X0.19351 Y-0.33668
G1 X0.04134 Y-0.38612
G1 X-0.11035 Y-0.37232
G1 X-0.24872 Y-0.27008
G1 X0.15410 Y-0.08594
G1 X5.83235 Y-17.95014
G1 X-0.33668 Y-0.19351
G1 X-0.23635 Y-0.30812
G1 X-0.11035 Y-0.37232
G1 X0.04134 Y-0.38612
G1 X0.19351 Y-0.33668
G1 X0.30812 Y-0.23635
G1 X0.37232 Y-0.11035
G1 X0.38612 Y0.04134
G1 X0.33668 Y0.19351
G1 X0.23635 Y0.30812
G1 X0.11035 Y0.37232
G1 X-0.04134 Y0.38612
G1 X-0.19351 Y0.33668
G1 X-0.30812 Y0.23635
G1 X-0.35996 Y0.07230
G1 X0.07704 Y0.15121
G1 X-5.83235 Y17.95014
G1 X-0.54063 Y0.43419
G1 X-0.37232 Y0.11035
G1 X-0.30812 Y0.23635
G1 X-0.19351 Y0.33668
G1 X-0.04134 Y0.38612
G1 X0.11035 Y0.37232
G1 X0.23635 Y0.30812
G1 X0.33668 Y0.19351
G1 X0.38612 Y0.04134
G1 X0.37232 Y-0.11035
G1 X0.30812 Y-0.23635
G1 X0.19351 Y-0.33668
G1 X0.04134 Y-0.38612
G1 X-0.11035 Y-0.37232
G1 X-0.24872 Y-0.27008
G1 X0.18412 Y-0.17834
G1 X6.07555 Y-18.69861
G1 X-0.33668 Y-0.19351
G1 X-0.23635 Y-0.30812
G1 X-0.11035 Y-0.37232
G1 X0.04134 Y-0.38612
G1 X0.19351 Y-0.33668
G1 X0.30812 Y-0.23635
G1 X0.37232 Y-0.11035
G1 X0.38612 Y0.04134
G1 X0.33668 Y0.19351
G1 X0.23635 Y0.30812
G1 X0.11035 Y0.37232
G1 X-0.04134 Y0.38612
G1 X-0.19351 Y0.33668
G1 X-0.30812 Y0.23635
G1 X-0.35996 Y0.07230
G1 X0.07704 Y0.15121
G1 X-6.07555 Y18.69861
G1 X-0.54063 Y0.43419
G1 X-0.37232 Y0.11035
G1 X-0.30812 Y0.23635
G1 X-0.19351 Y0.33668
G1 X-0.04134 Y0.38612
G1 X0.11035 Y0.37232
G1 X0.23635 Y0.30812
G1 X0.33668 Y0.19351
G1 X0.38612 Y0.04134
G1 X0.37232 Y-0.11035
G1 X0.30812 Y-0.23635
G1 X0.19351 Y-0.33668
G1 X0.04134 Y-0.38612
G1 X-0.11035 Y-0.37232
G1 X-0.24872 Y-0.27008
G1 X0.21899 Y-0.28566
G1 X6.24900 Y-19.23244
G1 X-0.33668 Y-0.19351
G1 X-0.23635 Y-0.30812
G1 X-0.11035 Y-0.37232
G1 X0.04134 Y-0.38612
G1 X0.19351 Y-0.33668
G1 X0.30812 Y-0.23635
G1 X0.37232 Y-0.11035
G1 X0.38612 Y0.04134
G1 X0.33668 Y0.19351
G1 X0.23635 Y0.30812
G1 X0.11035 Y0.37232
G1 X-0.04134 Y0.38612
G1 X-0.19351 Y0.33668
G1 X-0.30812 Y0.23635
G1 X-0.35996 Y0.07230
G1 X0.07704 Y0.15121
G1 X-6.24900 Y19.23244
G1 X-0.54063 Y0.43419
G1 X-0.37232 Y0.11035
G1 X-0.30812 Y0.23635
G1 X-0.19351 Y0.33668
G1 X-0.04134 Y0.38612
G1 X0.11035 Y0.37232
G1 X0.23635 Y0.30812
G1 X0.33668 Y0.19351
G1 X0.38612 Y0.04134
G1 X0.37232 Y-0.11035
G1 X0.30812 Y-0.23635
G1 X0.19351 Y-0.33668
G1 X0.04134 Y-0.38612
G1 X-0.11035 Y-0.37232
G1 X-0.24872 Y-0.27008
G1 X0.25732 Y-0.40362
G1 X6.34580 Y-19.53035
G1 X-0.33668 Y-0.19351
G1 X-0.23635 Y-0.30812
G1 X-0.11035 Y-0.37232
G1 X0.04134 Y-0.38612
G1 X0.19351 Y-0.33668
G1 X0.30812 Y-0.23635
G1 X0.37232 Y-0.11035
G1 X0.38612 Y0.04134
G1 X0.33668 Y0.19351
G1 X0.23635 Y0.30812
G1 X0.11035 Y0.37232
G1 X-0.04134 Y0.38612
G1 X-0.19351 Y0.33668
G1 X-0.30812 Y0.23635
G1 X-0.35996 Y0.07230
G1 X0.07704 Y0.15121
G1 X-6.34580 Y19.53035
G1 X-0.54063 Y0.43419
G1 X-0.37232 Y0.11035
G1 X-0.30812 Y0.23635
G1 X-0.19351 Y0.33668
G1 X-0.04134 Y0.38612
G1 X0.11035 Y0.37232
G1 X0.23635 Y0.30812
G1 X0.33668 Y0.19351
G1 X0.38612 Y0.04134
G1 X0.37232 Y-0.11035
G1 X0.30812 Y-0.23635
G1 X0.19351 Y-0.33668
G1 X0.04134 Y-0.38612
G1 X-0.11035 Y-0.37232
G1 X-0.24872 Y-0.27008
G1 X0.29758 Y-0.52751
G1 X6.36208 Y-19.58047
G1 X-0.33668 Y-0.19351
G1 X-0.23635 Y-0.30812
G1 X-0.11035 Y-0.37232
G1 X0.04134 Y-0.38612
G1 X0.19351 Y-0.33668
G1 X0.30812 Y-0.23635
G1 X0.37232 Y-0.11035
G1 X0.38612 Y0.04134
G1 X0.33668 Y0.19351
G1 X0.23635 Y0.30812
G1 X0.11035 Y0.37232
G1 X-0.04134 Y0.38612
G1 X-0.19351 Y0.33668
G1 X-0.30812 Y0.23635
G1 X-0.35996 Y0.07230
G1 X0.07704 Y0.15121
G1 X-6.36208 Y19.58047
G1 X-0.54063 Y0.43419
G1 X-0.37232 Y0.11035
G1 X-0.30812 Y0.23635
G1 X-0.19351 Y0.33668
G1 X-0.04134 Y0.38612
G1 X0.11035 Y0.37232
G1 X0.23635 Y0.30812
G1 X0.33668 Y0.19351
G1 X0.38612 Y0.04134
G1 X0.37232 Y-0.11035
G1 X0.30812 Y-0.23635
G1 X0.19351 Y-0.33668
G1 X0.04134 Y-0.38612
G1 X-0.11035 Y-0.37232
G1 X-0.24872 Y-0.27008
G1 X0.33816 Y-0.65241
G1 X6.29720 Y-19.38080
G1 X-0.33668 Y-0.19351
G1 X-0.23635 Y-0.30812
G1 X-0.11035 Y-0.37232
G1 X0.04134 Y-0.38612
G1 X0.19351 Y-0.33668
G1 X0.30812 Y-0.23635
G1 X0.37232 Y-0.11035
G1 X0.38612 Y0.04134
G1 X0.33668 Y0.19351
G1 X0.23635 Y0.30812
G1 X0.11035 Y0.37232
G1 X-0.04134 Y0.38612
G1 X-0.19351 Y0.33668
G1 X-0.30812 Y0.23635
G1 X-0.35996 Y0.07230
G1 X0.07704 Y0.15121
G1 X-6.29720 Y19.38080
G1 X-0.54063 Y0.43419
G1 X-0.37232 Y0.11035
G1 X-0.30812 Y0.23635
G1 X-0.19351 Y0.33668
G1 X-0.04134 Y0.38612
G1 X0.11035 Y0.37232
G1 X0.23635 Y0.30812
G1 X0.33668 Y0.19351
G1 X0.38612 Y0.04134
G1 X0.37232 Y-0.11035
G1 X0.30812 Y-0.23635
G1 X0.19351 Y-0.33668
G1 X0.04134 Y-0.38612
G1 X-0.11035 Y-0.37232
G1 X-0.24872 Y-0.27008
G1 X0.37744 Y-0.77333
G1 X6.15375 Y-18.93929
G1 X-0.33668 Y-0.19351
G1 X-0.23635 Y-0.30812
G1 X-0.11035 Y-0.37232
G1 X0.04134 Y-0.38612
G1 X0.19351 Y-0.33668
G1 X0.30812 Y-0.23635
G1 X0.37232 Y-0.11035
G1 X0.38612 Y0.04134
G1 X0.33668 Y0.19351
G1 X0.23635 Y0.30812
G1 X0.11035 Y0.37232
G1 X-0.04134 Y0.38612
G1 X-0.19351 Y0.33668
G1 X-0.30812 Y0.23635
G1 X-0.35996 Y0.07230
G1 X0.07704 Y0.15121
G1 X-6.15375 Y18.93929
G1 X-0.54063 Y0.43419
G1 X-0.37232 Y0.11035
G1 X-0.30812 Y0.23635
G1 X-0.19351 Y0.33668
G1 X-0.04134 Y0.38612
G1 X0.11035 Y0.37232
G1 X0.23635 Y0.30812
G1 X0.33668 Y0.19351
G1 X0.38612 Y0.04134
G1 X0.37232 Y-0.11035
G1 X0.30812 Y-0.23635
G1 X0.19351 Y-0.33668
G1 X0.04134 Y-0.38612
G1 X-0.11035 Y-0.37232
G1 X-0.24872 Y-0.27008
G1 X0.41387 Y-0.88544
G1 X5.93744 Y-18.27355
G1 X-0.33668 Y-0.19351
G1 X-0.23635 Y-0.30812
G1 X-0.11035 Y-0.37232
G1 X0.04134 Y-0.38612
G1 X0.19351 Y-0.33668
G1 X0.30812 Y-0.23635
G1 X0.37232 Y-0.11035
G1 X0.38612 Y0.04134
G1 X0.33668 Y0.19351
G1 X0.23635 Y0.30812
G1 X0.11035 Y0.37232
G1 X-0.04134 Y0.38612
G1 X-0.19351 Y0.33668
G1 X-0.30812 Y0.23635
G1 X-0.35996 Y0.07230
G1 X0.07704 Y0.15121
G1 X-5.93744 Y18.27355
G1 X-0.54063 Y0.43419
G1 X-0.37232 Y0.11035
G1 X-0.30812 Y0.23635
G1 X-0.19351 Y0.33668
G1 X-0.04134 Y0.38612
G1 X0.11035 Y0.37232
G1 X0.23635 Y0.30812
G1 X0.33668 Y0.19351
G1 X0.38612 Y0.04134
G1 X0.37232 Y-0.11035
G1 X0.30812 Y-0.23635
G1 X0.19351 Y-0.33668
G1 X0.04134 Y-0.38612
G1 X-0.11035 Y-0.37232
G1 X-0.24872 Y-0.27008
G1 X0.44599 Y-0.98429
G1 X5.65689 Y-17.41012
G1 X-0.33668 Y-0.19351
G1 X-0.23635 Y-0.30812
G1 X-0.11035 Y-0.37232
G1 X0.04134 Y-0.38612
G1 X0.19351 Y-0.33668
G1 X0.30812 Y-0.23635
G1 X0.37232 Y-0.11035
G1 X0.38612 Y0.04134
G1 X0.33668 Y0.19351
G1 X0.23635 Y0.30812
G1 X0.11035 Y0.37232
G1 X-0.04134 Y0.38612
G1 X-0.19351 Y0.33668
G1 X-0.30812 Y0.23635
G1 X-0.35996 Y0.07230
G1 X0.07704 Y0.15121
G1 X-5.65689 Y17.41012
G1 X-0.54063 Y0.43419
G1 X-0.37232 Y0.11035
G1 X-0.30812 Y0.23635
G1 X-0.19351 Y0.33668
G1 X-0.04134 Y0.38612
G1 X0.11035 Y0.37232
G1 X0.23635 Y0.30812
G1 X0.33668 Y0.19351
G1 X0.38612 Y0.04134
G1 X0.37232 Y-0.11035
G1 X0.30812 Y-0.23635
G1 X0.19351 Y-0.33668
G1 X0.04134 Y-0.38612
G1 X-0.11035 Y-0.37232
G1 X-0.24872 Y-0.27008
G1 X0.47251 Y-1.06592
G1 X5.32330 Y-16.38343
G1 X-0.33668 Y-0.19351
G1 X-0.23635 Y-0.30812
G1 X-0.11035 Y-0.37232
G1 X0.04134 Y-0.38612
G1 X0.19351 Y-0.33668
G1 X0.30812 Y-0.23635
G1 X0.37232 Y-0.11035
G1 X0.38612 Y0.04134
G1 X0.33668 Y0.19351
G1 X0.23635 Y0.30812
G1 X0.11035 Y0.37232
G1 X-0.04134 Y0.38612
G1 X-0.19351 Y0.33668
G1 X-0.30812 Y0.23635
G1 X-0.35996 Y0.07230
G1 X0.07704 Y0.15121
G1 X-5.32330 Y16.38343
G1 X-0.54063 Y0.43419
G1 X-0.37232 Y0.11035
G1 X-0.30812 Y0.23635
G1 X-0.19351 Y0.33668
G1 X-0.04134 Y0.38612
G1 X0.11035 Y0.37232
G1 X0.23635 Y0.30812
G1 X0.33668 Y0.19351
G1 X0.38612 Y0.04134
G1 X0.37232 Y-0.11035
G1 X0.30812 Y-0.23635
G1 X0.19351 Y-0.33668
G1 X0.04134 Y-0.38612
G1 X-0.11035 Y-0.37232
G1 X-0.24872 Y-0.27008
G1 X0.49239 Y-1.12709
G1 X4.94996 Y-15.23440
G1 X-0.33668 Y-0.19351
G1 X-0.23635 Y-0.30812
G1 X-0.11035 Y-0.37232
G1 X0.04134 Y-0.38612
G1 X0.19351 Y-0.33668
G1 X0.30812 Y-0.23635
G1 X0.37232 Y-0.11035
G1 X0.38612 Y0.04134
G1 X0.33668 Y0.19351
G1 X0.23635 Y0.30812
G1 X0.11035 Y0.37232
G1 X-0.04134 Y0.38612
G1 X-0.19351 Y0.33668
G1 X-0.30812 Y0.23635
G1 X-0.35996 Y0.07230
G1 X0.07704 Y0.15121
G1 X-4.94996 Y15.23440
G1 X-0.54063 Y0.43419
G1 X-0.37232 Y0.11035
G1 X-0.30812 Y0.23635
G1 X-0.19351 Y0.33668
G1 X-0.04134 Y0.38612
G1 X0.11035 Y0.37232
G1 X0.23635 Y0.30812
G1 X0.33668 Y0.19351
G1 X0.38612 Y0.04134
G1 X0.37232 Y-0.11035
G1 X0.30812 Y-0.23635
G1 X0.19351 Y-0.33668
G1 X0.04134 Y-0.38612
G1 X-0.11035 Y-0.37232
G1 X-0.24872 Y-0.27008
G1 X0.50482 Y-1.16535
G1 X4.55175 Y-14.00883
G1 X-0.33668 Y-0.19351
G1 X-0.23635 Y-0.30812
G1 X-0.11035 Y-0.37232
G1 X0.04134 Y-0.38612
G1 X0.19351 Y-0.33668
G1 X0.30812 Y-0.23635
G1 X0.37232 Y-0.11035
G1 X0.38612 Y0.04134
G1 X0.33668 Y0.19351
G1 X0.23635 Y0.30812
G1 X0.11035 Y0.37232
G1 X-0.04134 Y0.38612
G1 X-0.19351 Y0.33668
G1 X-0.30812 Y0.23635
G1 X-0.35996 Y0.07230
G1 X0.07704 Y0.15121
G1 X-4.55175 Y14.00883
G1 X-0.54063 Y0.43419
G1 X-0.37232 Y0.11035
G1 X-0.30812 Y0.23635
G1 X-0.19351 Y0.33668
G1 X-0.04134 Y0.38612
G1 X0.11035 Y0.37232
G1 X0.23635 Y0.30812
G1 X0.33668 Y0.19351
G1 X0.38612 Y0.04134
G1 X0.37232 Y-0.11035
G1 X0.30812 Y-0.23635
G1 X0.19351 Y-0.33668
G1 X0.04134 Y-0.38612
G1 X-0.11035 Y-0.37232
G1 X-0.24872 Y-0.27008
G1 X0.50932 Y-1.17919
G1 X4.14455 Y-12.75560
G1 X-0.33668 Y-0.19351
G1 X-0.23635 Y-0.30812
G1 X-0.11035 Y-0.37232
G1 X0.04134 Y-0.38612
G1 X0.19351 Y-0.33668
G1 X0.30812 Y-0.23635
G1 X0.37232 Y-0.11035
G1 X0.38612 Y0.04134
G1 X0.33668 Y0.19351
G1 X0.23635 Y0.30812
G1 X0.11035 Y0.37232
G1 X-0.04134 Y0.38612
G1 X-0.19351 Y0.33668
G1 X-0.30812 Y0.23635
G1 X-0.35996 Y0.07230
G1 X0.07704 Y0.15121
G1 X-4.14455 Y12.75560
G1 X-0.54063 Y0.43419
G1 X-0.37232 Y0.11035
G1 X-0.30812 Y0.23635
G1 X-0.19351 Y0.33668
G1 X-0.04134 Y0.38612
G1 X0.11035 Y0.37232
G1 X0.23635 Y0.30812
G1 X0.33668 Y0.19351
G1 X0.38612 Y0.04134
G1 X0.37232 Y-0.11035
G1 X0.30812 Y-0.23635
G1 X0.19351 Y-0.33668
G1 X0.04134 Y-0.38612
G1 X-0.11035 Y-0.37232
G1 X-0.24872 Y-0.27008
G1 X0.50570 Y-1.16804
G1 X3.74459 Y-11.52467
G1 X-0.33668 Y-0.19351
G1 X-0.23635 Y-0.30812
G1 X-0.11035 Y-0.37232
G1 X0.04134 Y-0.38612
G1 X0.19351 Y-0.33668
G1 X0.30812 Y-0.23635
G1 X0.37232 Y-0.11035
G1 X0.38612 Y0.04134
G1 X0.33668 Y0.19351
G1 X0.23635 Y0.30812
G1 X0.11035 Y0.37232
G1 X-0.04134 Y0.38612
G1 X-0.19351 Y0.33668
G1 X-0.30812 Y0.23635
G1 X-0.35996 Y0.07230
G1 X0.07704 Y0.15121
G1 X-3.74459 Y11.52467
G1 X-0.54063 Y0.43419
G1 X-0.37232 Y0.11035
G1 X-0.30812 Y0.23635
G1 X-0.19351 Y0.33668
G1 X-0.04134 Y0.38612
G1 X0.11035 Y0.37232
G1 X0.23635 Y0.30812
G1 X0.33668 Y0.19351
G1 X0.38612 Y0.04134
G1 X0.37232 Y-0.11035
G1 X0.30812 Y-0.23635
G1 X0.19351 Y-0.33668
G1 X0.04134 Y-0.38612
G1 X-0.11035 Y-0.37232
G1 X-0.24872 Y-0.27008
G1 X-0.71074 Y2.18743
G1 X-5.73200 Y1.15843
G1 X-2.17697 Y-1.58166
G1 X-9.39935 Y-6.82903
G1 X-0.28808 Y0.26040
G1 X-0.36608 Y0.12957
G1 X-0.38820 Y-0.01011
G1 X-0.35445 Y-0.15864
G1 X-0.26040 Y-0.28808
G1 X-0.12957 Y-0.36608
G1 X0.01011 Y-0.38820
G1 X0.15864 Y-0.35445
G1 X0.28808 Y-0.26040
G1 X0.36608 Y-0.12957
G1 X0.38820 Y0.01011
G1 X0.35445 Y0.15864
G1 X0.26040 Y0.28808
G1 X0.12957 Y0.36608
G1 X-0.04247 Y0.36469
G1 X0.16762 Y-0.02655
G1 X9.39935 Y6.82903
G1 X0.24587 Y0.64834
G1 X-0.01011 Y0.38820
G1 X0.12957 Y0.36608
G1 X0.26040 Y0.28808
G1 X0.35445 Y0.15864
G1 X0.38820 Y0.01011
G1 X0.36608 Y-0.12957
G1 X0.28808 Y-0.26040
G1 X0.15864 Y-0.35445
G1 X0.01011 Y-0.38820
G1 X-0.12957 Y-0.36608
G1 X-0.26040 Y-0.28808
G1 X-0.35445 Y-0.15864
G1 X-0.38820 Y-0.01011
G1 X-0.33371 Y0.15308
G1 X0.08281 Y-0.08817
G1 X-10.42708 Y-7.57572
G1 X-0.28808 Y0.26040
G1 X-0.36608 Y0.12957
G1 X-0.38820 Y-0.01011
G1 X-0.35445 Y-0.15864
G1 X-0.26040 Y-0.28808
G1 X-0.12957 Y-0.36608
G1 X0.01011 Y-0.38820
G1 X0.15864 Y-0.35445
G1 X0.28808 Y-0.26040
G1 X0.36608 Y-0.12957
G1 X0.38820 Y0.01011
G1 X0.35445 Y0.15864
G1 X0.26040 Y0.28808
G1 X0.12957 Y0.36608
G1 X-0.04247 Y0.36469
G1 X0.16762 Y-0.02655
G1 X10.42708 Y7.57572
G1 X0.24587 Y0.64834
G1 X-0.01011 Y0.38820
G1 X0.12957 Y0.36608
G1 X0.26040 Y0.28808
G1 X0.35445 Y0.15864
G1 X0.38820 Y0.01011
G1 X0.36608 Y-0.12957
G1 X0.28808 Y-0.26040
G1 X0.15864 Y-0.35445
G1 X0.01011 Y-0.38820
G1 X-0.12957 Y-0.36608
G1 X-0.26040 Y-0.28808
G1 X-0.35445 Y-0.15864
G1 X-0.38820 Y-0.01011
G1 X-0.33371 Y0.15308
G1 X0.10073 Y-0.07514
G1 X-11.49065 Y-8.34845
G1 X-0.28808 Y0.26040
G1 X-0.36608 Y0.12957
G1 X-0.38820 Y-0.01011
G1 X-0.35445 Y-0.15864
G1 X-0.26040 Y-0.28808
G1 X-0.12957 Y-0.36608
G1 X0.01011 Y-0.38820
G1 X0.15864 Y-0.35445
G1 X0.28808 Y-0.26040
G1 X0.36608 Y-0.12957
G1 X0.38820 Y0.01011
G1 X0.35445 Y0.15864
G1 X0.26040 Y0.28808
G1 X0.12957 Y0.36608
G1 X-0.04247 Y0.36469
G1 X0.16762 Y-0.02655
G1 X11.49065 Y8.34845
G1 X0.24587 Y0.64834
G1 X-0.01011 Y0.38820
G1 X0.12957 Y0.36608
G1 X0.26040 Y0.28808
G1 X0.35445 Y0.15864
G1 X0.38820 Y0.01011
G1 X0.36608 Y-0.12957
G1 X0.28808 Y-0.26040
G1 X0.15864 Y-0.35445
G1 X0.01011 Y-0.38820
G1 X-0.12957 Y-0.36608
G1 X-0.26040 Y-0.28808
G1 X-0.35445 Y-0.15864
G1 X-0.38820 Y-0.01011
G1 X-0.33371 Y0.15308
G1 X0.09745 Y-0.07752
G1 X-12.54767 Y-9.11641
G1 X-0.28808 Y0.26040
G1 X-0.36608 Y0.12957
G1 X-0.38820 Y-0.01011
G1 X-0.35445 Y-0.15864
G1 X-0.26040 Y-0.28808
G1 X-0.12957 Y-0.36608
G1 X0.01011 Y-0.38820
G1 X0.15864 Y-0.35445
G1 X0.28808 Y-0.26040
G1 X0.36608 Y-0.12957
G1 X0.38820 Y0.01011
G1 X0.35445 Y0.15864
G1 X0.26040 Y0.28808
G1 X0.12957 Y0.36608
G1 X-0.04247 Y0.36469
G1 X0.16762 Y-0.02655
G1 X12.54767 Y9.11641
G1 X0.24587 Y0.64834
G1 X-0.01011 Y0.38820
G1 X0.12957 Y0.36608
G1 X0.26040 Y0.28808
G1 X0.35445 Y0.15864
G1 X0.38820 Y0.01011
G1 X0.36608 Y-0.12957
G1 X0.28808 Y-0.26040
G1 X0.15864 Y-0.35445
G1 X0.01011 Y-0.38820
G1 X-0.12957 Y-0.36608
G1 X-0.26040 Y-0.28808
G1 X-0.35445 Y-0.15864
G1 X-0.38820 Y-0.01011
G1 X-0.33371 Y0.15308
G1 X0.07310 Y-0.09521
G1 X-13.55599 Y-9.84900
G1 X-0.28808 Y0.26040
G1 X-0.36608 Y0.12957
G1 X-0.38820 Y-0.01011
G1 X-0.35445 Y-0.15864
G1 X-0.26040 Y-0.28808
G1 X-0.12957 Y-0.36608
G1 X0.01011 Y-0.38820
G1 X0.15864 Y-0.35445
G1 X0.28808 Y-0.26040
G1 X0.36608 Y-0.12957
G1 X0.38820 Y0.01011
G1 X0.35445 Y0.15864
G1 X0.26040 Y0.28808
G1 X0.12957 Y0.36608
G1 X-0.04247 Y0.36469
G1 X0.16762 Y-0.02655
G1 X13.55599 Y9.84900
G1 X0.24587 Y0.64834
G1 X-0.01011 Y0.38820
G1 X0.12957 Y0.36608
G1 X0.26040 Y0.28808
G1 X0.35445 Y0.15864
G1 X0.38820 Y0.01011
G1 X0.36608 Y-0.12957
G1 X0.28808 Y-0.26040
G1 X0.15864 Y-0.35445
G1 X0.01011 Y-0.38820
G1 X-0.12957 Y-0.36608
G1 X-0.26040 Y-0.28808
G1 X-0.35445 Y-0.15864
G1 X-0.38820 Y-0.01011
G1 X-0.33371 Y0.15308
G1 X0.02866 Y-0.12751
G1 X-14.47542 Y-10.51701
G1 X-0.28808 Y0.26040
G1 X-0.36608 Y0.12957
G1 X-0.38820 Y-0.01011
G1 X-0.35445 Y-0.15864
G1 X-0.26040 Y-0.28808
G1 X-0.12957 Y-0.36608
G1 X0.01011 Y-0.38820
G1 X0.15864 Y-0.35445
G1 X0.28808 Y-0.26040
G1 X0.36608 Y-0.12957
G1 X0.38820 Y0.01011
G1 X0.35445 Y0.15864
G1 X0.26040 Y0.28808
G1 X0.12957 Y0.36608
G1 X-0.04247 Y0.36469
G1 X0.16762 Y-0.02655
G1 X14.47542 Y10.51701
G1 X0.24587 Y0.64834
G1 X-0.01011 Y0.38820
G1 X0.12957 Y0.36608
G1 X0.26040 Y0.28808
G1 X0.35445 Y0.15864
G1 X0.38820 Y0.01011
G1 X0.36608 Y-0.12957
G1 X0.28808 Y-0.26040
G1 X0.15864 Y-0.35445
G1 X0.01011 Y-0.38820
G1 X-0.12957 Y-0.36608
G1 X-0.26040 Y-0.28808
G1 X-0.35445 Y-0.15864
G1 X-0.38820 Y-0.01011
G1 X-0.33371 Y0.15308
G1 X-0.03412 Y-0.17311
G1 X-15.26930 Y-11.09380
G1 X-0.28808 Y0.26040
G1 X-0.36608 Y0.12957
G1 X-0.38820 Y-0.01011
G1 X-0.35445 Y-0.15864
G1 X-0.26040 Y-0.28808
G1 X-0.12957 Y-0.36608
G1 X0.01011 Y-0.38820
G1 X0.15864 Y-0.35445
G1 X0.28808 Y-0.26040
G1 X0.36608 Y-0.12957
G1 X0.38820 Y0.01011
G1 X0.35445 Y0.15864
G1 X0.26040 Y0.28808
G1 X0.12957 Y0.36608
G1 X-0.04247 Y0.36469
G1 X0.16762 Y-0.02655
G1 X15.26930 Y11.09380
G1 X0.24587 Y0.64834
G1 X-0.01011 Y0.38820
G1 X0.12957 Y0.36608
G1 X0.26040 Y0.28808
G1 X0.35445 Y0.15864
G1 X0.38820 Y0.01011
G1 X0.36608 Y-0.12957
G1 X0.28808 Y-0.26040
G1 X0.15864 Y-0.35445
G1 X0.01011 Y-0.38820
G1 X-0.12957 Y-0.36608
G1 X-0.26040 Y-0.28808
G1 X-0.35445 Y-0.15864
G1 X-0.38820 Y-0.01011
G1 X-0.33371 Y0.15308
G1 X-0.11271 Y-0.23022
G1 X-15.90598 Y-11.55637
G1 X-0.28808 Y0.26040
G1 X-0.36608 Y0.12957
G1 X-0.38820 Y-0.01011
G1 X-0.35445 Y-0.15864
G1 X-0.26040 Y-0.28808
G1 X-0.12957 Y-0.36608
G1 X0.01011 Y-0.38820
G1 X0.15864 Y-0.35445
G1 X0.28808 Y-0.26040
G1 X0.36608 Y-0.12957
G1 X0.38820 Y0.01011
G1 X0.35445 Y0.15864
G1 X0.26040 Y0.28808
G1 X0.12957 Y0.36608
G1 X-0.04247 Y0.36469
G1 X0.16762 Y-0.02655
G1 X15.90598 Y11.55637
G1 X0.24587 Y0.64834
G1 X-0.01011 Y0.38820
G1 X0.12957 Y0.36608
G1 X0.26040 Y0.28808
G1 X0.35445 Y0.15864
G1 X0.38820 Y0.01011
G1 X0.36608 Y-0.12957
G1 X0.28808 Y-0.26040
G1 X0.15864 Y-0.35445
G1 X0.01011 Y-0.38820
G1 X-0.12957 Y-0.36608
G1 X-0.26040 Y-0.28808
G1 X-0.35445 Y-0.15864
G1 X-0.38820 Y-0.01011
G1 X-0.33371 Y0.15308
G1 X-0.20400 Y-0.29655
G1 X-16.36009 Y-11.88630
G1 X-0.28808 Y0.26040
G1 X-0.36608 Y0.12957
G1 X-0.38820 Y-0.01011
G1 X-0.35445 Y-0.15864
G1 X-0.26040 Y-0.28808
G1 X-0.12957 Y-0.36608
G1 X0.01011 Y-0.38820
G1 X0.15864 Y-0.35445
G1 X0.28808 Y-0.26040
G1 X0.36608 Y-0.12957
G1 X0.38820 Y0.01011
G1 X0.35445 Y0.15864
G1 X0.26040 Y0.28808
G1 X0.12957 Y0.36608
G1 X-0.04247 Y0.36469
G1 X0.16762 Y-0.02655
G1 X16.36009 Y11.88630
G1 X0.24587 Y0.64834
G1 X-0.01011 Y0.38820
G1 X0.12957 Y0.36608
G1 X0.26040 Y0.28808
G1 X0.35445 Y0.15864
G1 X0.38820 Y0.01011
G1 X0.36608 Y-0.12957
G1 X0.28808 Y-0.26040
G1 X0.15864 Y-0.35445
G1 X0.01011 Y-0.38820
G1 X-0.12957 Y-0.36608
G1 X-0.26040 Y-0.28808
G1 X-0.35445 Y-0.15864
G1 X-0.38820 Y-0.01011
G1 X-0.33371 Y0.15308
G1 X-0.30435 Y-0.36945
G1 X-16.61351 Y-12.07042
G1 X-0.28808 Y0.26040
G1 X-0.36608 Y0.12957
G1 X-0.38820 Y-0.01011
G1 X-0.35445 Y-0.15864
G1 X-0.26040 Y-0.28808
G1 X-0.12957 Y-0.36608
G1 X0.01011 Y-0.38820
G1 X0.15864 Y-0.35445
G1 X0.28808 Y-0.26040
G1 X0.36608 Y-0.12957
G1 X0.38820 Y0.01011
G1 X0.35445 Y0.15864
G1 X0.26040 Y0.28808
G1 X0.12957 Y0.36608
G1 X-0.04247 Y0.36469
G1 X0.16762 Y-0.02655
G1 X16.61351 Y12.07042
G1 X0.24587 Y0.64834
G1 X-0.01011 Y0.38820
G1 X0.12957 Y0.36608
G1 X0.26040 Y0.28808
G1 X0.35445 Y0.15864
G1 X0.38820 Y0.01011
G1 X0.36608 Y-0.12957
G1 X0.28808 Y-0.26040
G1 X0.15864 Y-0.35445
G1 X0.01011 Y-0.38820
G1 X-0.12957 Y-0.36608
G1 X-0.26040 Y-0.28808
G1 X-0.35445 Y-0.15864
G1 X-0.38820 Y-0.01011
G1 X-0.33371 Y0.15308
G1 X-0.40974 Y-0.44602
G1 X-16.65614 Y-12.10140
G1 X-0.28808 Y0.26040
G1 X-0.36608 Y0.12957
G1 X-0.38820 Y-0.01011
G1 X-0.35445 Y-0.15864
G1 X-0.26040 Y-0.28808
G1 X-0.12957 Y-0.36608
G1 X0.01011 Y-0.38820
G1 X0.15864 Y-0.35445
G1 X0.28808 Y-0.26040
G1 X0.36608 Y-0.12957
G1 X0.38820 Y0.01011
G1 X0.35445 Y0.15864
G1 X0.26040 Y0.28808
G1 X0.12957 Y0.36608
G1 X-0.04247 Y0.36469
G1 X0.16762 Y-0.02655
G1 X16.65614 Y12.10140
G1 X0.24587 Y0.64834
G1 X-0.01011 Y0.38820
G1 X0.12957 Y0.36608
G1 X0.26040 Y0.28808
G1 X0.35445 Y0.15864
G1 X0.38820 Y0.01011
G1 X0.36608 Y-0.12957
G1 X0.28808 Y-0.26040
G1 X0.15864 Y-0.35445
G1 X0.01011 Y-0.38820
G1 X-0.12957 Y-0.36608
G1 X-0.26040 Y-0.28808
G1 X-0.35445 Y-0.15864
G1 X-0.38820 Y-0.01011
G1 X-0.33371 Y0.15308
G1 X-0.51598 Y-0.52321
G1 X-16.48629 Y-11.97799
G1 X-0.28808 Y0.26040
G1 X-0.36608 Y0.12957
G1 X-0.38820 Y-0.01011
G1 X-0.35445 Y-0.15864
G1 X-0.26040 Y-0.28808
G1 X-0.12957 Y-0.36608
G1 X0.01011 Y-0.38820
G1 X0.15864 Y-0.35445
G1 X0.28808 Y-0.26040
G1 X0.36608 Y-0.12957
G1 X0.38820 Y0.01011
G1 X0.35445 Y0.15864
G1 X0.26040 Y0.28808
G1 X0.12957 Y0.36608
G1 X-0.04247 Y0.36469
G1 X0.16762 Y-0.02655
G1 X16.48629 Y11.97799
G1 X0.24587 Y0.64834
G1 X-0.01011 Y0.38820
G1 X0.12957 Y0.36608
G1 X0.26040 Y0.28808
G1 X0.35445 Y0.15864
G1 X0.38820 Y0.01011
G1 X0.36608 Y-0.12957
G1 X0.28808 Y-0.26040
G1 X0.15864 Y-0.35445
G1 X0.01011 Y-0.38820
G1 X-0.12957 Y-0.36608
G1 X-0.26040 Y-0.28808
G1 X-0.35445 Y-0.15864
G1 X-0.38820 Y-0.01011
G1 X-0.33371 Y0.15308
G1 X-0.61884 Y-0.59794
G1 X-16.11072 Y-11.70512
G1 X-0.28808 Y0.26040
G1 X-0.36608 Y0.12957
G1 X-0.38820 Y-0.01011
G1 X-0.35445 Y-0.15864
G1 X-0.26040 Y-0.28808
G1 X-0.12957 Y-0.36608
G1 X0.01011 Y-0.38820
G1 X0.15864 Y-0.35445
G1 X0.28808 Y-0.26040
G1 X0.36608 Y-0.12957
G1 X0.38820 Y0.01011
G1 X0.35445 Y0.15864
G1 X0.26040 Y0.28808
G1 X0.12957 Y0.36608
G1 X-0.04247 Y0.36469
G1 X0.16762 Y-0.02655
G1 X16.11072 Y11.70512
G1 X0.24587 Y0.64834
G1 X-0.01011 Y0.38820
G1 X0.12957 Y0.36608
G1 X0.26040 Y0.28808
G1 X0.35445 Y0.15864
G1 X0.38820 Y0.01011
G1 X0.36608 Y-0.12957
G1 X0.28808 Y-0.26040
G1 X0.15864 Y-0.35445
G1 X0.01011 Y-0.38820
G1 X-0.12957 Y-0.36608
G1 X-0.26040 Y-0.28808
G1 X-0.35445 Y-0.15864
G1 X-0.38820 Y-0.01011
G1 X-0.33371 Y0.15308
G1 X-0.71421 Y-0.66723
G1 X-15.54441 Y-11.29368
G1 X-0.28808 Y0.26040
G1 X-0.36608 Y0.12957
G1 X-0.38820 Y-0.01011
G1 X-0.35445 Y-0.15864
G1 X-0.26040 Y-0.28808
G1 X-0.12957 Y-0.36608
G1 X0.01011 Y-0.38820
G1 X0.15864 Y-0.35445
G1 X0.28808 Y-0.26040
G1 X0.36608 Y-0.12957
G1 X0.38820 Y0.01011
G1 X0.35445 Y0.15864
G1 X0.26040 Y0.28808
G1 X0.12957 Y0.36608
G1 X-0.04247 Y0.36469
G1 X0.16762 Y-0.02655
G1 X15.54441 Y11.29368
G1 X0.24587 Y0.64834
G1 X-0.01011 Y0.38820
G1 X0.12957 Y0.36608
G1 X0.26040 Y0.28808
G1 X0.35445 Y0.15864
G1 X0.38820 Y0.01011
G1 X0.36608 Y-0.12957
G1 X0.28808 Y-0.26040
G1 X0.15864 Y-0.35445
G1 X0.01011 Y-0.38820
G1 X-0.12957 Y-0.36608
G1 X-0.26040 Y-0.28808
G1 X-0.35445 Y-0.15864
G1 X-0.38820 Y-0.01011
G1 X-0.33371 Y0.15308
G1 X-0.79829 Y-0.72832
G1 X-14.80994 Y-10.76005
G1 X-0.28808 Y0.26040
G1 X-0.36608 Y0.12957
G1 X-0.38820 Y-0.01011
G1 X-0.35445 Y-0.15864
G1 X-0.26040 Y-0.28808
G1 X-0.12957 Y-0.36608
G1 X0.01011 Y-0.38820
G1 X0.15864 Y-0.35445
G1 X0.28808 Y-0.26040
G1 X0.36608 Y-0.12957
G1 X0.38820 Y0.01011
G1 X0.35445 Y0.15864
G1 X0.26040 Y0.28808
G1 X0.12957 Y0.36608
G1 X-0.04247 Y0.36469
G1 X0.16762 Y-0.02655
G1 X14.80994 Y10.76005
G1 X0.24587 Y0.64834
G1 X-0.01011 Y0.38820
G1 X0.12957 Y0.36608
G1 X0.26040 Y0.28808
G1 X0.35445 Y0.15864
G1 X0.38820 Y0.01011
G1 X0.36608 Y-0.12957
G1 X0.28808 Y-0.26040
G1 X0.15864 Y-0.35445
G1 X0.01011 Y-0.38820
G1 X-0.12957 Y-0.36608
G1 X-0.26040 Y-0.28808
G1 X-0.35445 Y-0.15864
G1 X-0.38820 Y-0.01011
G1 X-0.33371 Y0.15308
G1 X-0.86774 Y-0.77878
G1 X-13.93658 Y-10.12552
G1 X-0.28808 Y0.26040
G1 X-0.36608 Y0.12957
G1 X-0.38820 Y-0.01011
G1 X-0.35445 Y-0.15864
G1 X-0.26040 Y-0.28808
G1 X-0.12957 Y-0.36608
G1 X0.01011 Y-0.38820
G1 X0.15864 Y-0.35445
G1 X0.28808 Y-0.26040
G1 X0.36608 Y-0.12957
G1 X0.38820 Y0.01011
G1 X0.35445 Y0.15864
G1 X0.26040 Y0.28808
G1 X0.12957 Y0.36608
G1 X-0.04247 Y0.36469
G1 X0.16762 Y-0.02655
G1 X13.93658 Y10.12552
G1 X0.24587 Y0.64834
G1 X-0.01011 Y0.38820
G1 X0.12957 Y0.36608
G1 X0.26040 Y0.28808
G1 X0.35445 Y0.15864
G1 X0.38820 Y0.01011
G1 X0.36608 Y-0.12957
G1 X0.28808 Y-0.26040
G1 X0.15864 Y-0.35445
G1 X0.01011 Y-0.38820
G1 X-0.12957 Y-0.36608
G1 X-0.26040 Y-0.28808
G1 X-0.35445 Y-0.15864
G1 X-0.38820 Y-0.01011
G1 X-0.33371 Y0.15308
G1 X-0.91977 Y-0.81658
G1 X-12.95915 Y-9.41537
G1 X-0.28808 Y0.26040
G1 X-0.36608 Y0.12957
G1 X-0.38820 Y-0.01011
G1 X-0.35445 Y-0.15864
G1 X-0.26040 Y-0.28808
G1 X-0.12957 Y-0.36608
G1 X0.01011 Y-0.38820
G1 X0.15864 Y-0.35445
G1 X0.28808 Y-0.26040
G1 X0.36608 Y-0.12957
G1 X0.38820 Y0.01011
G1 X0.35445 Y0.15864
G1 X0.26040 Y0.28808
G1 X0.12957 Y0.36608
G1 X-0.04247 Y0.36469
G1 X0.16762 Y-0.02655
G1 X12.95915 Y9.41537
G1 X0.24587 Y0.64834
G1 X-0.01011 Y0.38820
G1 X0.12957 Y0.36608
G1 X0.26040 Y0.28808
G1 X0.35445 Y0.15864
G1 X0.38820 Y0.01011
G1 X0.36608 Y-0.12957
G1 X0.28808 Y-0.26040
G1 X0.15864 Y-0.35445
G1 X0.01011 Y-0.38820
G1 X-0.12957 Y-0.36608
G1 X-0.26040 Y-0.28808
G1 X-0.35445 Y-0.15864
G1 X-0.38820 Y-0.01011
G1 X-0.33371 Y0.15308
G1 X-0.95232 Y-0.84023
G1 X-11.91663 Y-8.65794
G1 X-0.28808 Y0.26040
G1 X-0.36608 Y0.12957
G1 X-0.38820 Y-0.01011
G1 X-0.35445 Y-0.15864
G1 X-0.26040 Y-0.28808
G1 X-0.12957 Y-0.36608
G1 X0.01011 Y-0.38820
G1 X0.15864 Y-0.35445
G1 X0.28808 Y-0.26040
G1 X0.36608 Y-0.12957
G1 X0.38820 Y0.01011
G1 X0.35445 Y0.15864
G1 X0.26040 Y0.28808
G1 X0.12957 Y0.36608
G1 X-0.04247 Y0.36469
G1 X0.16762 Y-0.02655
G1 X11.91663 Y8.65794
G1 X0.24587 Y0.64834
G1 X-0.01011 Y0.38820
G1 X0.12957 Y0.36608
G1 X0.26040 Y0.28808
G1 X0.35445 Y0.15864
G1 X0.38820 Y0.01011
G1 X0.36608 Y-0.12957
G1 X0.28808 Y-0.26040
G1 X0.15864 Y-0.35445
G1 X0.01011 Y-0.38820
G1 X-0.12957 Y-0.36608
G1 X-0.26040 Y-0.28808
G1 X-0.35445 Y-0.15864
G1 X-0.38820 Y-0.01011
G1 X-0.33371 Y0.15308
G1 X-0.96409 Y-0.84878
G1 X-10.85057 Y-7.88340
G1 X-0.28808 Y0.26040
G1 X-0.36608 Y0.12957
G1 X-0.38820 Y-0.01011
G1 X-0.35445 Y-0.15864
G1 X-0.26040 Y-0.28808
G1 X-0.12957 Y-0.36608
G1 X0.01011 Y-0.38820
G1 X0.15864 Y-0.35445
G1 X0.28808 Y-0.26040
G1 X0.36608 Y-0.12957
G1 X0.38820 Y0.01011
G1 X0.35445 Y0.15864
G1 X0.26040 Y0.28808
G1 X0.12957 Y0.36608
G1 X-0.04247 Y0.36469
G1 X0.16762 Y-0.02655
G1 X10.85057 Y7.88340
G1 X0.24587 Y0.64834
G1 X-0.01011 Y0.38820
G1 X0.12957 Y0.36608
G1 X0.26040 Y0.28808
G1 X0.35445 Y0.15864
G1 X0.38820 Y0.01011
G1 X0.36608 Y-0.12957
G1 X0.28808 Y-0.26040
G1 X0.15864 Y-0.35445
G1 X0.01011 Y-0.38820
G1 X-0.12957 Y-0.36608
G1 X-0.26040 Y-0.28808
G1 X-0.35445 Y-0.15864
G1 X-0.38820 Y-0.01011
G1 X-0.33371 Y0.15308
G1 X-0.95461 Y-0.84189
G1 X-9.80347 Y-7.12264
G1 X-0.28808 Y0.26040
G1 X-0.36608 Y0.12957
G1 X-0.38820 Y-0.01011
G1 X-0.35445 Y-0.15864
G1 X-0.26040 Y-0.28808
G1 X-0.12957 Y-0.36608
G1 X0.01011 Y-0.38820
G1 X0.15864 Y-0.35445
G1 X0.28808 Y-0.26040
G1 X0.36608 Y-0.12957
G1 X0.38820 Y0.01011
G1 X0.35445 Y0.15864
G1 X0.26040 Y0.28808
G1 X0.12957 Y0.36608
G1 X-0.04247 Y0.36469
G1 X0.16762 Y-0.02655
G1 X9.80347 Y7.12264
G1 X0.24587 Y0.64834
G1 X-0.01011 Y0.38820
G1 X0.12957 Y0.36608
G1 X0.26040 Y0.28808
G1 X0.35445 Y0.15864
G1 X0.38820 Y0.01011
G1 X0.36608 Y-0.12957
G1 X0.28808 Y-0.26040
G1 X0.15864 Y-0.35445
G1 X0.01011 Y-0.38820
G1 X-0.12957 Y-0.36608
G1 X-0.26040 Y-0.28808
G1 X-0.35445 Y-0.15864
G1 X-0.38820 Y-0.01011
G1 X-0.33371 Y0.15308
G1 X1.86074 Y1.35191
G1 X-0.66956 Y5.80943
G1 X-2.17697 Y1.58166
G1 X-9.39935 Y6.82903
G1 X0.15864 Y0.35445
G1 X0.01011 Y0.38820
G1 X-0.12957 Y0.36608
G1 X-0.26040 Y0.28808
G1 X-0.35445 Y0.15864
G1 X-0.38820 Y0.01011
G1 X-0.36608 Y-0.12957
G1 X-0.28808 Y-0.26040
G1 X-0.15864 Y-0.35445
G1 X-0.01011 Y-0.38820
G1 X0.12957 Y-0.36608
G1 X0.26040 Y-0.28808
G1 X0.35445 Y-0.15864
G1 X0.38820 Y-0.01011
G1 X0.33371 Y0.15308
G1 X0.02655 Y-0.16762
G1 X9.39935 Y-6.82903
G1 X0.69259 Y-0.03349
G1 X0.36608 Y0.12957
G1 X0.38820 Y-0.01011
G1 X0.35445 Y-0.15864
G1 X0.26040 Y-0.28808
G1 X0.12957 Y-0.36608
G1 X-0.01011 Y-0.38820
G1 X-0.15864 Y-0.35445
G1 X-0.28808 Y-0.26040
G1 X-0.36608 Y-0.12957
G1 X-0.38820 Y0.01011
G1 X-0.35445 Y0.15864
G1 X-0.26040 Y0.28808
G1 X-0.12957 Y0.36608
G1 X0.04247 Y0.36469
G1 X-0.05826 Y-0.10600
G1 X-10.42708 Y7.57572
G1 X0.15864 Y0.35445
G1 X0.01011 Y0.38820
G1 X-0.12957 Y0.36608
G1 X-0.26040 Y0.28808
G1 X-0.35445 Y0.15864
G1 X-0.38820 Y0.01011
G1 X-0.36608 Y-0.12957
G1 X-0.28808 Y-0.26040
G1 X-0.15864 Y-0.35445
G1 X-0.01011 Y-0.38820
G1 X0.12957 Y-0.36608
G1 X0.26040 Y-0.28808
G1 X0.35445 Y-0.15864
G1 X0.38820 Y-0.01011
G1 X0.33371 Y0.15308
G1 X0.02655 Y-0.16762
G1 X10.42708 Y-7.57572
G1 X0.69259 Y-0.03349
G1 X0.36608 Y0.12957
G1 X0.38820 Y-0.01011
G1 X0.35445 Y-0.15864
G1 X0.26040 Y-0.28808
G1 X0.12957 Y-0.36608
G1 X-0.01011 Y-0.38820
G1 X-0.15864 Y-0.35445
G1 X-0.28808 Y-0.26040
G1 X-0.36608 Y-0.12957
G1 X-0.38820 Y0.01011
G1 X-0.35445 Y0.15864
G1 X-0.26040 Y0.28808
G1 X-0.12957 Y0.36608
G1 X0.04247 Y0.36469
G1 X-0.04034 Y-0.11902
G1 X-11.49065 Y8.34845
G1 X0.15864 Y0.35445
G1 X0.01011 Y0.38820
G1 X-0.12957 Y0.36608
G1 X-0.26040 Y0.28808
G1 X-0.35445 Y0.15864
G1 X-0.38820 Y0.01011
G1 X-0.36608 Y-0.12957
G1 X-0.28808 Y-0.26040
G1 X-0.15864 Y-0.35445
G1 X-0.01011 Y-0.38820
G1 X0.12957 Y-0.36608
G1 X0.26040 Y-0.28808
G1 X0.35445 Y-0.15864
G1 X0.38820 Y-0.01011
G1 X0.33371 Y0.15308
G1 X0.02655 Y-0.16762
G1 X11.49065 Y-8.34845
G1 X0.69259 Y-0.03349
G1 X0.36608 Y0.12957
G1 X0.38820 Y-0.01011
G1 X0.35445 Y-0.15864
G1 X0.26040 Y-0.28808
G1 X0.12957 Y-0.36608
G1 X-0.01011 Y-0.38820
G1 X-0.15864 Y-0.35445
G1 X-0.28808 Y-0.26040
G1 X-0.36608 Y-0.12957
G1 X-0.38820 Y0.01011
G1 X-0.35445 Y0.15864
G1 X-0.26040 Y0.28808
G1 X-0.12957 Y0.36608
G1 X0.04247 Y0.36469
G1 X-0.04362 Y-0.11664
G1 X-12.54767 Y9.11641
G1 X0.15864 Y0.35445
G1 X0.01011 Y0.38820
G1 X-0.12957 Y0.36608
G1 X-0.26040 Y0.28808
G1 X-0.35445 Y0.15864
G1 X-0.38820 Y0.01011
G1 X-0.36608 Y-0.12957
G1 X-0.28808 Y-0.26040
G1 X-0.15864 Y-0.35445
G1 X-0.01011 Y-0.38820
G1 X0.12957 Y-0.36608
G1 X0.26040 Y-0.28808
G1 X0.35445 Y-0.15864
G1 X0.38820 Y-0.01011
G1 X0.33371 Y0.15308
G1 X0.02655 Y-0.16762
G1 X12.54767 Y-9.11641
G1 X0.69259 Y-0.03349
G1 X0.36608 Y0.12957
G1 X0.38820 Y-0.01011
G1 X0.35445 Y-0.15864
G1 X0.26040 Y-0.28808
G1 X0.12957 Y-0.36608
G1 X-0.01011 Y-0.38820
G1 X-0.15864 Y-0.35445
G1 X-0.28808 Y-0.26040
G1 X-0.36608 Y-0.12957
G1 X-0.38820 Y0.01011
G1 X-0.35445 Y0.15864
G1 X-0.26040 Y0.28808
G1 X-0.12957 Y0.36608
G1 X0.04247 Y0.36469
G1 X-0.06796 Y-0.09895
G1 X-13.55599 Y9.84900
G1 X0.15864 Y0.35445
G1 X0.01011 Y0.38820
G1 X-0.12957 Y0.36608
G1 X-0.26040 Y0.28808
G1 X-0.35445 Y0.15864
G1 X-0.38820 Y0.01011
G1 X-0.36608 Y-0.12957
G1 X-0.28808 Y-0.26040
G1 X-0.15864 Y-0.35445
G1 X-0.01011 Y-0.38820
G1 X0.12957 Y-0.36608
G1 X0.26040 Y-0.28808
G1 X0.35445 Y-0.15864
G1 X0.38820 Y-0.01011
G1 X0.33371 Y0.15308
G1 X0.02655 Y-0.16762
G1 X13.55599 Y-9.84900
G1 X0.69259 Y-0.03349
G1 X0.36608 Y0.12957
G1 X0.38820 Y-0.01011
G1 X0.35445 Y-0.15864
G1 X0.26040 Y-0.28808
G1 X0.12957 Y-0.36608
G1 X-0.01011 Y-0.38820
G1 X-0.15864 Y-0.35445
G1 X-0.28808 Y-0.26040
G1 X-0.36608 Y-0.12957
G1 X-0.38820 Y0.01011
G1 X-0.35445 Y0.15864
G1 X-0.26040 Y0.28808
G1 X-0.12957 Y0.36608
G1 X0.04247 Y0.36469
G1 X-0.11241 Y-0.06666
G1 X-14.47542 Y10.51701
G1 X0.15864 Y0.35445
G1 X0.01011 Y0.38820
G1 X-0.12957 Y0.36608
G1 X-0.26040 Y0.28808
G1 X-0.35445 Y0.15864
G1 X-0.38820 Y0.01011
G1 X-0.36608 Y-0.12957
G1 X-0.28808 Y-0.26040
G1 X-0.15864 Y-0.35445
G1 X-0.01011 Y-0.38820
G1 X0.12957 Y-0.36608
G1 X0.26040 Y-0.28808
G1 X0.35445 Y-0.15864
G1 X0.38820 Y-0.01011
G1 X0.33371 Y0.15308
G1 X0.02655 Y-0.16762
G1 X14.47542 Y-10.51701
G1 X0.69259 Y-0.03349
G1 X0.36608 Y0.12957
G1 X0.38820 Y-0.01011
G1 X0.35445 Y-0.15864
G1 X0.26040 Y-0.28808
G1 X0.12957 Y-0.36608
G1 X-0.01011 Y-0.38820
G1 X-0.15864 Y-0.35445
G1 X-0.28808 Y-0.26040
G1 X-0.36608 Y-0.12957
G1 X-0.38820 Y0.01011
G1 X-0.35445 Y0.15864
G1 X-0.26040 Y0.28808
G1 X-0.12957 Y0.36608
G1 X0.04247 Y0.36469
G1 X-0.17518 Y-0.02105
G1 X-15.26930 Y11.09380
G1 X0.15864 Y0.35445
G1 X0.01011 Y0.38820
G1 X-0.12957 Y0.36608
G1 X-0.26040 Y0.28808
G1 X-0.35445 Y0.15864
G1 X-0.38820 Y0.01011
G1 X-0.36608 Y-0.12957
G1 X-0.28808 Y-0.26040
G1 X-0.15864 Y-0.35445
G1 X-0.01011 Y-0.38820
G1 X0.12957 Y-0.36608
G1 X0.26040 Y-0.28808
G1 X0.35445 Y-0.15864
G1 X0.38820 Y-0.01011
G1 X0.33371 Y0.15308
G1 X0.02655 Y-0.16762
G1 X15.26930 Y-11.09380
G1 X0.69259 Y-0.03349
G1 X0.36608 Y0.12957
G1 X0.38820 Y-0.01011
G1 X0.35445 Y-0.15864
G1 X0.26040 Y-0.28808
G1 X0.12957 Y-0.36608
G1 X-0.01011 Y-0.38820
G1 X-0.15864 Y-0.35445
G1 X-0.28808 Y-0.26040
G1 X-0.36608 Y-0.12957
G1 X-0.38820 Y0.01011
G1 X-0.35445 Y0.15864
G1 X-0.26040 Y0.28808
G1 X-0.12957 Y0.36608
G1 X0.04247 Y0.36469
G1 X-0.25378 Y0.03606
G1 X-15.90598 Y11.55637
G1 X0.15864 Y0.35445
G1 X0.01011 Y0.38820
G1 X-0.12957 Y0.36608
G1 X-0.26040 Y0.28808
G1 X-0.35445 Y0.15864
G1 X-0.38820 Y0.01011
G1 X-0.36608 Y-0.12957
G1 X-0.28808 Y-0.26040
G1 X-0.15864 Y-0.35445
G1 X-0.01011 Y-0.38820
G1 X0.12957 Y-0.36608
G1 X0.26040 Y-0.28808
G1 X0.35445 Y-0.15864
G1 X0.38820 Y-0.01011
G1 X0.33371 Y0.15308
G1 X0.02655 Y-0.16762
G1 X15.90598 Y-11.55637
G1 X0.69259 Y-0.03349
G1 X0.36608 Y0.12957
G1 X0.38820 Y-0.01011
G1 X0.35445 Y-0.15864
G1 X0.26040 Y-0.28808
G1 X0.12957 Y-0.36608
G1 X-0.01011 Y-0.38820
G1 X-0.15864 Y-0.35445
G1 X-0.28808 Y-0.26040
G1 X-0.36608 Y-0.12957
G1 X-0.38820 Y0.01011
G1 X-0.35445 Y0.15864
G1 X-0.26040 Y0.28808
G1 X-0.12957 Y0.36608
G1 X0.04247 Y0.36469
G1 X-0.34507 Y0.10238
G1 X-16.36009 Y11.88630
G1 X0.15864 Y0.35445
G1 X0.01011 Y0.38820
G1 X-0.12957 Y0.36608
G1 X-0.26040 Y0.28808
G1 X-0.35445 Y0.15864
G1 X-0.38820 Y0.01011
G1 X-0.36608 Y-0.12957
G1 X-0.28808 Y-0.26040
G1 X-0.15864 Y-0.35445
G1 X-0.01011 Y-0.38820
G1 X0.12957 Y-0.36608
G1 X0.26040 Y-0.28808
G1 X0.35445 Y-0.15864
G1 X0.38820 Y-0.01011
G1 X0.33371 Y0.15308
G1 X0.02655 Y-0.16762
G1 X16.36009 Y-11.88630
G1 X0.69259 Y-0.03349
G1 X0.36608 Y0.12957
G1 X0.38820 Y-0.01011
G1 X0.35445 Y-0.15864
G1 X0.26040 Y-0.28808
G1 X0.12957 Y-0.36608
G1 X-0.01011 Y-0.38820
G1 X-0.15864 Y-0.35445
G1 X-0.28808 Y-0.26040
G1 X-0.36608 Y-0.12957
G1 X-0.38820 Y0.01011
G1 X-0.35445 Y0.15864
G1 X-0.26040 Y0.28808
G1 X-0.12957 Y0.36608
G1 X0.04247 Y0.36469
G1 X-0.44541 Y0.17528
G1 X-16.61351 Y12.07042
G1 X0.15864 Y0.35445
G1 X0.01011 Y0.38820
G1 X-0.12957 Y0.36608
G1 X-0.26040 Y0.28808
G1 X-0.35445 Y0.15864
G1 X-0.38820 Y0.01011
G1 X-0.36608 Y-0.12957
G1 X-0.28808 Y-0.26040
G1 X-0.15864 Y-0.35445
G1 X-0.01011 Y-0.38820
G1 X0.12957 Y-0.36608
G1 X0.26040 Y-0.28808
G1 X0.35445 Y-0.15864
G1 X0.38820 Y-0.01011
G1 X0.33371 Y0.15308
G1 X0.02655 Y-0.16762
G1 X16.61351 Y-12.07042
G1 X0.69259 Y-0.03349
G1 X0.36608 Y0.12957
G1 X0.38820 Y-0.01011
G1 X0.35445 Y-0.15864
G1 X0.26040 Y-0.28808
G1 X0.12957 Y-0.36608
G1 X-0.01011 Y-0.38820
G1 X-0.15864 Y-0.35445
G1 X-0.28808 Y-0.26040
G1 X-0.36608 Y-0.12957
G1 X-0.38820 Y0.01011
G1 X-0.35445 Y0.15864
G1 X-0.26040 Y0.28808
G1 X-0.12957 Y0.36608
G1 X0.04247 Y0.36469
G1 X-0.55081 Y0.25186
G1 X-16.65614 Y12.10140
G1 X0.15864 Y0.35445
G1 X0.01011 Y0.38820
G1 X-0.12957 Y0.36608
G1 X-0.26040 Y0.28808
G1 X-0.35445 Y0.15864
G1 X-0.38820 Y0.01011
G1 X-0.36608 Y-0.12957
G1 X-0.28808 Y-0.26040
G1 X-0.15864 Y-0.35445
G1 X-0.01011 Y-0.38820
G1 X0.12957 Y-0.36608
G1 X0.26040 Y-0.28808
G1 X0.35445 Y-0.15864
G1 X0.38820 Y-0.01011
G1 X0.33371 Y0.15308
G1 X0.02655 Y-0.16762
G1 X16.65614 Y-12.10140
G1 X0.69259 Y-0.03349
G1 X0.36608 Y0.12957
G1 X0.38820 Y-0.01011
G1 X0.35445 Y-0.15864
G1 X0.26040 Y-0.28808
G1 X0.12957 Y-0.36608
G1 X-0.01011 Y-0.38820
G1 X-0.15864 Y-0.35445
G1 X-0.28808 Y-0.26040
G1 X-0.36608 Y-0.12957
G1 X-0.38820 Y0.01011
G1 X-0.35445 Y0.15864
G1 X-0.26040 Y0.28808
G1 X-0.12957 Y0.36608
G1 X0.04247 Y0.36469
G1 X-0.65705 Y0.32905
G1 X-16.48629 Y11.97799
G1 X0.15864 Y0.35445
G1 X0.01011 Y0.38820
G1 X-0.12957 Y0.36608
G1 X-0.26040 Y0.28808
G1 X-0.35445 Y0.15864
G1 X-0.38820 Y0.01011
G1 X-0.36608 Y-0.12957
G1 X-0.28808 Y-0.26040
G1 X-0.15864 Y-0.35445
G1 X-0.01011 Y-0.38820
G1 X0.12957 Y-0.36608
G1 X0.26040 Y-0.28808
G1 X0.35445 Y-0.15864
G1 X0.38820 Y-0.01011
G1 X0.33371 Y0.15308
G1 X0.02655 Y-0.16762
G1 X16.48629 Y-11.97799
G1 X0.69259 Y-0.03349
G1 X0.36608 Y0.12957
G1 X0.38820 Y-0.01011
G1 X0.35445 Y-0.15864
G1 X0.26040 Y-0.28808
G1 X0.12957 Y-0.36608
G1 X-0.01011 Y-0.38820
G1 X-0.15864 Y-0.35445
G1 X-0.28808 Y-0.26040
G1 X-0.36608 Y-0.12957
G1 X-0.38820 Y0.01011
G1 X-0.35445 Y0.15864
G1 X-0.26040 Y0.28808
G1 X-0.12957 Y0.36608
G1 X0.04247 Y0.36469
G1 X-0.75991 Y0.40378
G1 X-16.11072 Y11.70512
G1 X0.15864 Y0.35445
G1 X0.01011 Y0.38820
G1 X-0.12957 Y0.36608
G1 X-0.26040 Y0.28808
G1 X-0.35445 Y0.15864
G1 X-0.38820 Y0.01011
G1 X-0.36608 Y-0.12957
G1 X-0.28808 Y-0.26040
G1 X-0.15864 Y-0.35445
G1 X-0.01011 Y-0.38820
G1 X0.12957 Y-0.36608
G1 X0.26040 Y-0.28808
G1 X0.35445 Y-0.15864
G1 X0.38820 Y-0.01011
G1 X0.33371 Y0.15308
G1 X0.02655 Y-0.16762
G1 X16.11072 Y-11.70512
G1 X0.69259 Y-0.03349
G1 X0.36608 Y0.12957
G1 X0.38820 Y-0.01011
G1 X0.35445 Y-0.15864
G1 X0.26040 Y-0.28808
G1 X0.12957 Y-0.36608
G1 X-0.01011 Y-0.38820
G1 X-0.15864 Y-0.35445
G1 X-0.28808 Y-0.26040
G1 X-0.36608 Y-0.12957
G1 X-0.38820 Y0.01011
G1 X-0.35445 Y0.15864
G1 X-0.26040 Y0.28808
G1 X-0.12957 Y0.36608
G1 X0.04247 Y0.36469
G1 X-0.85528 Y0.47307
G1 X-15.54441 Y11.29368
G1 X0.15864 Y0.35445
G1 X0.01011 Y0.38820
G1 X-0.12957 Y0.36608
G1 X-0.26040 Y0.28808
G1 X-0.35445 Y0.15864
G1 X-0.38820 Y0.01011
G1 X-0.36608 Y-0.12957
G1 X-0.28808 Y-0.26040
G1 X-0.15864 Y-0.35445
G1 X-0.01011 Y-0.38820
G1 X0.12957 Y-0.36608
G1 X0.26040 Y-0.28808
G1 X0.35445 Y-0.15864
G1 X0.38820 Y-0.01011
G1 X0.33371 Y0.15308
G1 X0.02655 Y-0.16762
G1 X15.54441 Y-11.29368
G1 X0.69259 Y-0.03349
G1 X0.36608 Y0.12957
G1 X0.38820 Y-0.01011
G1 X0.35445 Y-0.15864
G1 X0.26040 Y-0.28808
G1 X0.12957 Y-0.36608
G1 X-0.01011 Y-0.38820
G1 X-0.15864 Y-0.35445
G1 X-0.28808 Y-0.26040
G1 X-0.36608 Y-0.12957
G1 X-0.38820 Y0.01011
G1 X-0.35445 Y0.15864
G1 X-0.26040 Y0.28808
G1 X-0.12957 Y0.36608
G1 X0.04247 Y0.36469
G1 X-0.93936 Y0.53416
G1 X-14.80994 Y10.76005
G1 X0.15864 Y0.35445
G1 X0.01011 Y0.38820
G1 X-0.12957 Y0.36608
G1 X-0.26040 Y0.28808
G1 X-0.35445 Y0.15864
G1 X-0.38820 Y0.01011
G1 X-0.36608 Y-0.12957
G1 X-0.28808 Y-0.26040
G1 X-0.15864 Y-0.35445
G1 X-0.01011 Y-0.38820
G1 X0.12957 Y-0.36608
G1 X0.26040 Y-0.28808
G1 X0.35445 Y-0.15864
G1 X0.38820 Y-0.01011
G1 X0.33371 Y0.15308
G1 X0.02655 Y-0.16762
G1 X14.80994 Y-10.76005
G1 X0.69259 Y-0.03349
G1 X0.36608 Y0.12957
G1 X0.38820 Y-0.01011
G1 X0.35445 Y-0.15864
G1 X0.26040 Y-0.28808
G1 X0.12957 Y-0.36608
G1 X-0.01011 Y-0.38820
G1 X-0.15864 Y-0.35445
G1 X-0.28808 Y-0.26040
G1 X-0.36608 Y-0.12957
G1 X-0.38820 Y0.01011
G1 X-0.35445 Y0.15864
G1 X-0.26040 Y0.28808
G1 X-0.12957 Y0.36608
G1 X0.04247 Y0.36469
G1 X-1.00880 Y0.58461
G1 X-13.93658 Y10.12552
G1 X0.15864 Y0.35445
G1 X0.01011 Y0.38820
G1 X-0.12957 Y0.36608
G1 X-0.26040 Y0.28808
G1 X-0.35445 Y0.15864
G1 X-0.38820 Y0.01011
G1 X-0.36608 Y-0.12957
G1 X-0.28808 Y-0.26040
G1 X-0.15864 Y-0.35445
G1 X-0.01011 Y-0.38820
G1 X0.12957 Y-0.36608
G1 X0.26040 Y-0.28808
G1 X0.35445 Y-0.15864
G1 X0.38820 Y-0.01011
G1 X0.33371 Y0.15308
G1 X0.02655 Y-0.16762
G1 X13.93658 Y-10.12552
G1 X0.69259 Y-0.03349
G1 X0.36608 Y0.12957
G1 X0.38820 Y-0.01011
G1 X0.35445 Y-0.15864
G1 X0.26040 Y-0.28808
G1 X0.12957 Y-0.36608
G1 X-0.01011 Y-0.38820
G1 X-0.15864 Y-0.35445
G1 X-0.28808 Y-0.26040
G1 X-0.36608 Y-0.12957
G1 X-0.38820 Y0.01011
G1 X-0.35445 Y0.15864
G1 X-0.26040 Y0.28808
G1 X-0.12957 Y0.36608
G1 X0.04247 Y0.36469
G1 X-1.06084 Y0.62242
G1 X-12.95915 Y9.41537
G1 X0.15864 Y0.35445
G1 X0.01011 Y0.38820
G1 X-0.12957 Y0.36608
G1 X-0.26040 Y0.28808
G1 X-0.35445 Y0.15864
G1 X-0.38820 Y0.01011
G1 X-0.36608 Y-0.12957
G1 X-0.28808 Y-0.26040
G1 X-0.15864 Y-0.35445
G1 X-0.01011 Y-0.38820
G1 X0.12957 Y-0.36608
G1 X0.26040 Y-0.28808
G1 X0.35445 Y-0.15864
G1 X0.38820 Y-0.01011
G1 X0.33371 Y0.15308
G1 X0.02655 Y-0.16762
G1 X12.95915 Y-9.41537
G1 X0.69259 Y-0.03349
G1 X0.36608 Y0.12957
G1 X0.38820 Y-0.01011
G1 X0.35445 Y-0.15864
G1 X0.26040 Y-0.28808
G1 X0.12957 Y-0.36608
G1 X-0.01011 Y-0.38820
G1 X-0.15864 Y-0.35445
G1 X-0.28808 Y-0.26040
G1 X-0.36608 Y-0.12957
G1 X-0.38820 Y0.01011
G1 X-0.35445 Y0.15864
G1 X-0.26040 Y0.28808
G1 X-0.12957 Y0.36608
G1 X0.04247 Y0.36469
G1 X-1.09339 Y0.64606
G1 X-11.91663 Y8.65794
G1 X0.15864 Y0.35445
G1 X0.01011 Y0.38820
G1 X-0.12957 Y0.36608
G1 X-0.26040 Y0.28808
G1 X-0.35445 Y0.15864
G1 X-0.38820 Y0.01011
G1 X-0.36608 Y-0.12957
G1 X-0.28808 Y-0.26040
G1 X-0.15864 Y-0.35445
G1 X-0.01011 Y-0.38820
G1 X0.12957 Y-0.36608
G1 X0.26040 Y-0.28808
G1 X0.35445 Y-0.15864
G1 X0.38820 Y-0.01011
G1 X0.33371 Y0.15308
G1 X0.02655 Y-0.16762
G1 X11.91663 Y-8.65794
G1 X0.69259 Y-0.03349
G1 X0.36608 Y0.12957
G1 X0.38820 Y-0.01011
G1 X0.35445 Y-0.15864
G1 X0.26040 Y-0.28808
G1 X0.12957 Y-0.36608
G1 X-0.01011 Y-0.38820
G1 X-0.15864 Y-0.35445
G1 X-0.28808 Y-0.26040
G1 X-0.36608 Y-0.12957
G1 X-0.38820 Y0.01011
G1 X-0.35445 Y0.15864
G1 X-0.26040 Y0.28808
G1 X-0.12957 Y0.36608
G1 X0.04247 Y0.36469
G1 X-1.10516 Y0.65461
G1 X-10.85057 Y7.88340
G1 X0.15864 Y0.35445
G1 X0.01011 Y0.38820
G1 X-0.12957 Y0.36608
G1 X-0.26040 Y0.28808
G1 X-0.35445 Y0.15864
G1 X-0.38820 Y0.01011
G1 X-0.36608 Y-0.12957
G1 X-0.28808 Y-0.26040
G1 X-0.15864 Y-0.35445
G1 X-0.01011 Y-0.38820
G1 X0.12957 Y-0.36608
G1 X0.26040 Y-0.28808
G1 X0.35445 Y-0.15864
G1 X0.38820 Y-0.01011
G1 X0.33371 Y0.15308
G1 X0.02655 Y-0.16762
G1 X10.85057 Y-7.88340
G1 X0.69259 Y-0.03349
G1 X0.36608 Y0.12957
G1 X0.38820 Y-0.01011
G1 X0.35445 Y-0.15864
G1 X0.26040 Y-0.28808
G1 X0.12957 Y-0.36608
G1 X-0.01011 Y-0.38820
G1 X-0.15864 Y-0.35445
G1 X-0.28808 Y-0.26040
G1 X-0.36608 Y-0.12957
G1 X-0.38820 Y0.01011
G1 X-0.35445 Y0.15864
G1 X-0.26040 Y0.28808
G1 X-0.12957 Y0.36608
G1 X0.04247 Y0.36469
G1 X-1.09567 Y0.64773
G1 X-9.80347 Y7.12264
G1 X0.15864 Y0.35445
G1 X0.01011 Y0.38820
G1 X-0.12957 Y0.36608
G1 X-0.26040 Y0.28808
G1 X-0.35445 Y0.15864
G1 X-0.38820 Y0.01011
G1 X-0.36608 Y-0.12957
G1 X-0.28808 Y-0.26040
G1 X-0.15864 Y-0.35445
G1 X-0.01011 Y-0.38820
G1 X0.12957 Y-0.36608
G1 X0.26040 Y-0.28808
G1 X0.35445 Y-0.15864
G1 X0.38820 Y-0.01011
G1 X0.33371 Y0.15308
G1 X0.02655 Y-0.16762
G1 X9.80347 Y-7.12264
G1 X0.69259 Y-0.03349
G1 X0.36608 Y0.12957
G1 X0.38820 Y-0.01011
G1 X0.35445 Y-0.15864
G1 X0.26040 Y-0.28808
G1 X0.12957 Y-0.36608
G1 X-0.01011 Y-0.38820
G1 X-0.15864 Y-0.35445
G1 X-0.28808 Y-0.26040
G1 X-0.36608 Y-0.12957
G1 X-0.38820 Y0.01011
G1 X-0.35445 Y0.15864
G1 X-0.26040 Y0.28808
G1 X-0.12957 Y0.36608
G1 X0.04247 Y0.36469
G1 X1.86074 Y-1.35191
G1 X5.31819 Y2.43200
G1 X0.83153 Y2.55918
G1 X3.59023 Y11.04960
G1 X0.38612 Y-0.04134
G1 X0.37232 Y0.11035
G1 X0.30812 Y0.23635
G1 X0.19351 Y0.33668
G1 X0.04134 Y0.38612
G1 X-0.11035 Y0.37232
G1 X-0.23635 Y0.30812
G1 X-0.33668 Y0.19351
G1 X-0.38612 Y0.04134
G1 X-0.37232 Y-0.11035
G1 X-0.30812 Y-0.23635
G1 X-0.19351 Y-0.33668
G1 X-0.04134 Y-0.38612
G1 X0.11035 Y-0.37232
G1 X0.24872 Y-0.27008
G1 X-0.15121 Y-0.07704
G1 X-3.59023 Y-11.04960
G1 X0.18217 Y-0.66904
G1 X0.23635 Y-0.30812
G1 X0.11035 Y-0.37232
G1 X-0.04134 Y-0.38612
G1 X-0.19351 Y-0.33668
G1 X-0.30812 Y-0.23635
G1 X-0.37232 Y-0.11035
G1 X-0.38612 Y0.04134
G1 X-0.33668 Y0.19351
G1 X-0.23635 Y0.30812
G1 X-0.11035 Y0.37232
G1 X0.04134 Y0.38612
G1 X0.19351 Y0.33668
G1 X0.30812 Y0.23635
G1 X0.35996 Y0.07230
G1 X-0.11881 Y0.02266
G1 X3.98279 Y12.25776
G1 X0.38612 Y-0.04134
G1 X0.37232 Y0.11035
G1 X0.30812 Y0.23635
G1 X0.19351 Y0.33668
G1 X0.04134 Y0.38612
G1 X-0.11035 Y0.37232
G1 X-0.23635 Y0.30812
G1 X-0.33668 Y0.19351
G1 X-0.38612 Y0.04134
G1 X-0.37232 Y-0.11035
G1 X-0.30812 Y-0.23635
G1 X-0.19351 Y-0.33668
G1 X-0.04134 Y-0.38612
G1 X0.11035 Y-0.37232
G1 X0.24872 Y-0.27008
G1 X-0.15121 Y-0.07704
G1 X-3.98279 Y-12.25776
G1 X0.18217 Y-0.66904
G1 X0.23635 Y-0.30812
G1 X0.11035 Y-0.37232
G1 X-0.04134 Y-0.38612
G1 X-0.19351 Y-0.33668
G1 X-0.30812 Y-0.23635
G1 X-0.37232 Y-0.11035
G1 X-0.38612 Y0.04134
G1 X-0.33668 Y0.19351
G1 X-0.23635 Y0.30812
G1 X-0.11035 Y0.37232
G1 X0.04134 Y0.38612
G1 X0.19351 Y0.33668
G1 X0.30812 Y0.23635
G1 X0.35996 Y0.07230
G1 X-0.12566 Y0.00159
G1 X4.38904 Y13.50807
G1 X0.38612 Y-0.04134
G1 X0.37232 Y0.11035
G1 X0.30812 Y0.23635
G1 X0.19351 Y0.33668
G1 X0.04134 Y0.38612
G1 X-0.11035 Y0.37232
G1 X-0.23635 Y0.30812
G1 X-0.33668 Y0.19351
G1 X-0.38612 Y0.04134
G1 X-0.37232 Y-0.11035
G1 X-0.30812 Y-0.23635
G1 X-0.19351 Y-0.33668
G1 X-0.04134 Y-0.38612
G1 X0.11035 Y-0.37232
G1 X0.24872 Y-0.27008
G1 X-0.15121 Y-0.07704
G1 X-4.38904 Y-13.50807
G1 X0.18217 Y-0.66904
G1 X0.23635 Y-0.30812
G1 X0.11035 Y-0.37232
G1 X-0.04134 Y-0.38612
G1 X-0.19351 Y-0.33668
G1 X-0.30812 Y-0.23635
G1 X-0.37232 Y-0.11035
G1 X-0.38612 Y0.04134
G1 X-0.33668 Y0.19351
G1 X-0.23635 Y0.30812
G1 X-0.11035 Y0.37232
G1 X0.04134 Y0.38612
G1 X0.19351 Y0.33668
G1 X0.30812 Y0.23635
G1 X0.35996 Y0.07230
G1 X-0.12441 Y0.00544
G1 X4.79278 Y14.75067
G1 X0.38612 Y-0.04134
G1 X0.37232 Y0.11035
G1 X0.30812 Y0.23635
G1 X0.19351 Y0.33668
G1 X0.04134 Y0.38612
G1 X-0.11035 Y0.37232
G1 X-0.23635 Y0.30812
G1 X-0.33668 Y0.19351
G1 X-0.38612 Y0.04134
G1 X-0.37232 Y-0.11035
G1 X-0.30812 Y-0.23635
G1 X-0.19351 Y-0.33668
G1 X-0.04134 Y-0.38612
G1 X0.11035 Y-0.37232
G1 X0.24872 Y-0.27008
G1 X-0.15121 Y-0.07704
G1 X-4.79278 Y-14.75067
G1 X0.18217 Y-0.66904
G1 X0.23635 Y-0.30812
G1 X0.11035 Y-0.37232
G1 X-0.04134 Y-0.38612
G1 X-0.19351 Y-0.33668
G1 X-0.30812 Y-0.23635
G1 X-0.37232 Y-0.11035
G1 X-0.38612 Y0.04134
G1 X-0.33668 Y0.19351
G1 X-0.23635 Y0.30812
G1 X-0.11035 Y0.37232
G1 X0.04134 Y0.38612
G1 X0.19351 Y0.33668
G1 X0.30812 Y0.23635
G1 X0.35996 Y0.07230
G1 X-0.11511 Y0.03406
G1 X5.17793 Y15.93602
G1 X0.38612 Y-0.04134
G1 X0.37232 Y0.11035
G1 X0.30812 Y0.23635
G1 X0.19351 Y0.33668
G1 X0.04134 Y0.38612
G1 X-0.11035 Y0.37232
G1 X-0.23635 Y0.30812
G1 X-0.33668 Y0.19351
G1 X-0.38612 Y0.04134
G1 X-0.37232 Y-0.11035
G1 X-0.30812 Y-0.23635
G1 X-0.19351 Y-0.33668
G1 X-0.04134 Y-0.38612
G1 X0.11035 Y-0.37232
G1 X0.24872 Y-0.27008
G1 X-0.15121 Y-0.07704
G1 X-5.17793 Y-15.93602
G1 X0.18217 Y-0.66904
G1 X0.23635 Y-0.30812
G1 X0.11035 Y-0.37232
G1 X-0.04134 Y-0.38612
G1 X-0.19351 Y-0.33668
G1 X-0.30812 Y-0.23635
G1 X-0.37232 Y-0.11035
G1 X-0.38612 Y0.04134
G1 X-0.33668 Y0.19351
G1 X-0.23635 Y0.30812
G1 X-0.11035 Y0.37232
G1 X0.04134 Y0.38612
G1 X0.19351 Y0.33668
G1 X0.30812 Y0.23635
G1 X0.35996 Y0.07230
G1 X-0.09813 Y0.08631
G1 X5.52912 Y17.01687
G1 X0.38612 Y-0.04134
G1 X0.37232 Y0.11035
G1 X0.30812 Y0.23635
G1 X0.19351 Y0.33668
G1 X0.04134 Y0.38612
G1 X-0.11035 Y0.37232
G1 X-0.23635 Y0.30812
G1 X-0.33668 Y0.19351
G1 X-0.38612 Y0.04134
G1 X-0.37232 Y-0.11035
G1 X-0.30812 Y-0.23635
G1 X-0.19351 Y-0.33668
G1 X-0.04134 Y-0.38612
G1 X0.11035 Y-0.37232
G1 X0.24872 Y-0.27008
G1 X-0.15121 Y-0.07704
G1 X-5.52912 Y-17.01687
G1 X0.18217 Y-0.66904
G1 X0.23635 Y-0.30812
G1 X0.11035 Y-0.37232
G1 X-0.04134 Y-0.38612
G1 X-0.19351 Y-0.33668
G1 X-0.30812 Y-0.23635
G1 X-0.37232 Y-0.11035
G1 X-0.38612 Y0.04134
G1 X-0.33668 Y0.19351
G1 X-0.23635 Y0.30812
G1 X-0.11035 Y0.37232
G1 X0.04134 Y0.38612
G1 X0.19351 Y0.33668
G1 X0.30812 Y0.23635
G1 X0.35996 Y0.07230
G1 X-0.07415 Y0.16011
G1 X5.83235 Y17.95014
G1 X0.38612 Y-0.04134
G1 X0.37232 Y0.11035
G1 X0.30812 Y0.23635
G1 X0.19351 Y0.33668
G1 X0.04134 Y0.38612
G1 X-0.11035 Y0.37232
G1 X-0.23635 Y0.30812
G1 X-0.33668 Y0.19351
G1 X-0.38612 Y0.04134
G1 X-0.37232 Y-0.11035
G1 X-0.30812 Y-0.23635
G1 X-0.19351 Y-0.33668
G1 X-0.04134 Y-0.38612
G1 X0.11035 Y-0.37232
G1 X0.24872 Y-0.27008
G1 X-0.15121 Y-0.07704
G1 X-5.83235 Y-17.95014
G1 X0.18217 Y-0.66904
G1 X0.23635 Y-0.30812
G1 X0.11035 Y-0.37232
G1 X-0.04134 Y-0.38612
G1 X-0.19351 Y-0.33668
G1 X-0.30812 Y-0.23635
G1 X-0.37232 Y-0.11035
G1 X-0.38612 Y0.04134
G1 X-0.33668 Y0.19351
G1 X-0.23635 Y0.30812
G1 X-0.11035 Y0.37232
G1 X0.04134 Y0.38612
G1 X0.19351 Y0.33668
G1 X0.30812 Y0.23635
G1 X0.35996 Y0.07230
G1 X-0.04413 Y0.25250
G1 X6.07555 Y18.69861
G1 X0.38612 Y-0.04134
G1 X0.37232 Y0.11035
G1 X0.30812 Y0.23635
G1 X0.19351 Y0.33668
G1 X0.04134 Y0.38612
G1 X-0.11035 Y0.37232
G1 X-0.23635 Y0.30812
G1 X-0.33668 Y0.19351
G1 X-0.38612 Y0.04134
G1 X-0.37232 Y-0.11035
G1 X-0.30812 Y-0.23635
G1 X-0.19351 Y-0.33668
G1 X-0.04134 Y-0.38612
G1 X0.11035 Y-0.37232
G1 X0.24872 Y-0.27008
G1 X-0.15121 Y-0.07704
G1 X-6.07555 Y-18.69861
G1 X0.18217 Y-0.66904
G1 X0.23635 Y-0.30812
G1 X0.11035 Y-0.37232
G1 X-0.04134 Y-0.38612
G1 X-0.19351 Y-0.33668
G1 X-0.30812 Y-0.23635
G1 X-0.37232 Y-0.11035
G1 X-0.38612 Y0.04134
G1 X-0.33668 Y0.19351
G1 X-0.23635 Y0.30812
G1 X-0.11035 Y0.37232
G1 X0.04134 Y0.38612
G1 X0.19351 Y0.33668
G1 X0.30812 Y0.23635
G1 X0.35996 Y0.07230
G1 X-0.00926 Y0.35982
G1 X6.24900 Y19.23244
G1 X0.38612 Y-0.04134
G1 X0.37232 Y0.11035
G1 X0.30812 Y0.23635
G1 X0.19351 Y0.33668
G1 X0.04134 Y0.38612
G1 X-0.11035 Y0.37232
G1 X-0.23635 Y0.30812
G1 X-0.33668 Y0.19351
G1 X-0.38612 Y0.04134
G1 X-0.37232 Y-0.11035
G1 X-0.30812 Y-0.23635
G1 X-0.19351 Y-0.33668
G1 X-0.04134 Y-0.38612
G1 X0.11035 Y-0.37232
G1 X0.24872 Y-0.27008
G1 X-0.15121 Y-0.07704
G1 X-6.24900 Y-19.23244
G1 X0.18217 Y-0.66904
G1 X0.23635 Y-0.30812
G1 X0.11035 Y-0.37232
G1 X-0.04134 Y-0.38612
G1 X-0.19351 Y-0.33668
G1 X-0.30812 Y-0.23635
G1 X-0.37232 Y-0.11035
G1 X-0.38612 Y0.04134
G1 X-0.33668 Y0.19351
G1 X-0.23635 Y0.30812
G1 X-0.11035 Y0.37232
G1 X0.04134 Y0.38612
G1 X0.19351 Y0.33668
G1 X0.30812 Y0.23635
G1 X0.35996 Y0.07230
G1 X0.02906 Y0.47778
G1 X6.34580 Y19.53035
G1 X0.38612 Y-0.04134
G1 X0.37232 Y0.11035
G1 X0.30812 Y0.23635
G1 X0.19351 Y0.33668
G1 X0.04134 Y0.38612
G1 X-0.11035 Y0.37232
G1 X-0.23635 Y0.30812
G1 X-0.33668 Y0.19351
G1 X-0.38612 Y0.04134
G1 X-0.37232 Y-0.11035
G1 X-0.30812 Y-0.23635
G1 X-0.19351 Y-0.33668
G1 X-0.04134 Y-0.38612
G1 X0.11035 Y-0.37232
G1 X0.24872 Y-0.27008
G1 X-0.15121 Y-0.07704
G1 X-6.34580 Y-19.53035
G1 X0.18217 Y-0.66904
G1 X0.23635 Y-0.30812
G1 X0.11035 Y-0.37232
G1 X-0.04134 Y-0.38612
G1 X-0.19351 Y-0.33668
G1 X-0.30812 Y-0.23635
G1 X-0.37232 Y-0.11035
G1 X-0.38612 Y0.04134
G1 X-0.33668 Y0.19351
G1 X-0.23635 Y0.30812
G1 X-0.11035 Y0.37232
G1 X0.04134 Y0.38612
G1 X0.19351 Y0.33668
G1 X0.30812 Y0.23635
G1 X0.35996 Y0.07230
G1 X0.06932 Y0.60168
G1 X6.36208 Y19.58047
G1 X0.38612 Y-0.04134
G1 X0.37232 Y0.11035
G1 X0.30812 Y0.23635
G1 X0.19351 Y0.33668
G1 X0.04134 Y0.38612
G1 X-0.11035 Y0.37232
G1 X-0.23635 Y0.30812
G1 X-0.33668 Y0.19351
G1 X-0.38612 Y0.04134
G1 X-0.37232 Y-0.11035
G1 X-0.30812 Y-0.23635
G1 X-0.19351 Y-0.33668
G1 X-0.04134 Y-0.38612
G1 X0.11035 Y-0.37232
G1 X0.24872 Y-0.27008
G1 X-0.15121 Y-0.07704
G1 X-6.36208 Y-19.58047
G1 X0.18217 Y-0.66904
G1 X0.23635 Y-0.30812
G1 X0.11035 Y-0.37232
G1 X-0.04134 Y-0.38612
G1 X-0.19351 Y-0.33668
G1 X-0.30812 Y-0.23635
G1 X-0.37232 Y-0.11035
G1 X-0.38612 Y0.04134
G1 X-0.33668 Y0.19351
G1 X-0.23635 Y0.30812
G1 X-0.11035 Y0.37232
G1 X0.04134 Y0.38612
G1 X0.19351 Y0.33668
G1 X0.30812 Y0.23635
G1 X0.35996 Y0.07230
G1 X0.10990 Y0.72657
G1 X6.29720 Y19.38080
G1 X0.38612 Y-0.04134
G1 X0.37232 Y0.11035
G1 X0.30812 Y0.23635
G1 X0.19351 Y0.33668
G1 X0.04134 Y0.38612
G1 X-0.11035 Y0.37232
G1 X-0.23635 Y0.30812
G1 X-0.33668 Y0.19351
G1 X-0.38612 Y0.04134
G1 X-0.37232 Y-0.11035
G1 X-0.30812 Y-0.23635
G1 X-0.19351 Y-0.33668
G1 X-0.04134 Y-0.38612
G1 X0.11035 Y-0.37232
G1 X0.24872 Y-0.27008
G1 X-0.15121 Y-0.07704
G1 X-6.29720 Y-19.38080
G1 X0.18217 Y-0.66904
G1 X0.23635 Y-0.30812
G1 X0.11035 Y-0.37232
G1 X-0.04134 Y-0.38612
G1 X-0.19351 Y-0.33668
G1 X-0.30812 Y-0.23635
G1 X-0.37232 Y-0.11035
G1 X-0.38612 Y0.04134
G1 X-0.33668 Y0.19351
G1 X-0.23635 Y0.30812
G1 X-0.11035 Y0.37232
G1 X0.04134 Y0.38612
G1 X0.19351 Y0.33668
G1 X0.30812 Y0.23635
G1 X0.35996 Y0.07230
G1 X0.14919 Y0.84749
G1 X6.15375 Y18.93929
G1 X0.38612 Y-0.04134
G1 X0.37232 Y0.11035
G1 X0.30812 Y0.23635
G1 X0.19351 Y0.33668
G1 X0.04134 Y0.38612
G1 X-0.11035 Y0.37232
G1 X-0.23635 Y0.30812
G1 X-0.33668 Y0.19351
G1 X-0.38612 Y0.04134
G1 X-0.37232 Y-0.11035
G1 X-0.30812 Y-0.23635
G1 X-0.19351 Y-0.33668
G1 X-0.04134 Y-0.38612
G1 X0.11035 Y-0.37232
G1 X0.24872 Y-0.27008
G1 X-0.15121 Y-0.07704
G1 X-6.15375 Y-18.93929
G1 X0.18217 Y-0.66904
G1 X0.23635 Y-0.30812
G1 X0.11035 Y-0.37232
G1 X-0.04134 Y-0.38612
G1 X-0.19351 Y-0.33668
G1 X-0.30812 Y-0.23635
G1 X-0.37232 Y-0.11035
G1 X-0.38612 Y0.04134
G1 X-0.33668 Y0.19351
G1 X-0.23635 Y0.30812
G1 X-0.11035 Y0.37232
G1 X0.04134 Y0.38612
G1 X0.19351 Y0.33668
G1 X0.30812 Y0.23635
G1 X0.35996 Y0.07230
G1 X0.18562 Y0.95961
G1 X5.93744 Y18.27355
G1 X0.38612 Y-0.04134
G1 X0.37232 Y0.11035
G1 X0.30812 Y0.23635
G1 X0.19351 Y0.33668
G1 X0.04134 Y0.38612
G1 X-0.11035 Y0.37232
G1 X-0.23635 Y0.30812
G1 X-0.33668 Y0.19351
G1 X-0.38612 Y0.04134
G1 X-0.37232 Y-0.11035
G1 X-0.30812 Y-0.23635
G1 X-0.19351 Y-0.33668
G1 X-0.04134 Y-0.38612
G1 X0.11035 Y-0.37232
G1 X0.24872 Y-0.27008
G1 X-0.15121 Y-0.07704
G1 X-5.93744 Y-18.27355
G1 X0.18217 Y-0.66904
G1 X0.23635 Y-0.30812
G1 X0.11035 Y-0.37232
G1 X-0.04134 Y-0.38612
G1 X-0.19351 Y-0.33668
G1 X-0.30812 Y-0.23635
G1 X-0.37232 Y-0.11035
G1 X-0.38612 Y0.04134
G1 X-0.33668 Y0.19351
G1 X-0.23635 Y0.30812
G1 X-0.11035 Y0.37232
G1 X0.04134 Y0.38612
G1 X0.19351 Y0.33668
G1 X0.30812 Y0.23635
G1 X0.35996 Y0.07230
G1 X0.21774 Y1.05845
G1 X5.65689 Y17.41012
G1 X0.38612 Y-0.04134
G1 X0.37232 Y0.11035
G1 X0.30812 Y0.23635
G1 X0.19351 Y0.33668
G1 X0.04134 Y0.38612
G1 X-0.11035 Y0.37232
G1 X-0.23635 Y0.30812
G1 X-0.33668 Y0.19351
G1 X-0.38612 Y0.04134
G1 X-0.37232 Y-0.11035
G1 X-0.30812 Y-0.23635
G1 X-0.19351 Y-0.33668
G1 X-0.04134 Y-0.38612
G1 X0.11035 Y-0.37232
G1 X0.24872 Y-0.27008
G1 X-0.15121 Y-0.07704
G1 X-5.65689 Y-17.41012
G1 X0.18217 Y-0.66904
G1 X0.23635 Y-0.30812
G1 X0.11035 Y-0.37232
G1 X-0.04134 Y-0.38612
G1 X-0.19351 Y-0.33668
G1 X-0.30812 Y-0.23635
G1 X-0.37232 Y-0.11035
G1 X-0.38612 Y0.04134
G1 X-0.33668 Y0.19351
G1 X-0.23635 Y0.30812
G1 X-0.11035 Y0.37232
G1 X0.04134 Y0.38612
G1 X0.19351 Y0.33668
G1 X0.30812 Y0.23635
G1 X0.35996 Y0.07230
G1 X0.24426 Y1.14008
G1 X5.32330 Y16.38343
G1 X0.38612 Y-0.04134
G1 X0.37232 Y0.11035
G1 X0.30812 Y0.23635
G1 X0.19351 Y0.33668
G1 X0.04134 Y0.38612
G1 X-0.11035 Y0.37232
G1 X-0.23635 Y0.30812
G1 X-0.33668 Y0.19351
G1 X-0.38612 Y0.04134
G1 X-0.37232 Y-0.11035
G1 X-0.30812 Y-0.23635
G1 X-0.19351 Y-0.33668
G1 X-0.04134 Y-0.38612
G1 X0.11035 Y-0.37232
G1 X0.24872 Y-0.27008
G1 X-0.15121 Y-0.07704
G1 X-5.32330 Y-16.38343
G1 X0.18217 Y-0.66904
G1 X0.23635 Y-0.30812
G1 X0.11035 Y-0.37232
G1 X-0.04134 Y-0.38612
G1 X-0.19351 Y-0.33668
G1 X-0.30812 Y-0.23635
G1 X-0.37232 Y-0.11035
G1 X-0.38612 Y0.04134
G1 X-0.33668 Y0.19351
G1 X-0.23635 Y0.30812
G1 X-0.11035 Y0.37232
G1 X0.04134 Y0.38612
G1 X0.19351 Y0.33668
G1 X0.30812 Y0.23635
G1 X0.35996 Y0.07230
G1 X0.26414 Y1.20125
G1 X4.94996 Y15.23440
G1 X0.38612 Y-0.04134
G1 X0.37232 Y0.11035
G1 X0.30812 Y0.23635
G1 X0.19351 Y0.33668
G1 X0.04134 Y0.38612
G1 X-0.11035 Y0.37232
G1 X-0.23635 Y0.30812
G1 X-0.33668 Y0.19351
G1 X-0.38612 Y0.04134
G1 X-0.37232 Y-0.11035
G1 X-0.30812 Y-0.23635
G1 X-0.19351 Y-0.33668
G1 X-0.04134 Y-0.38612
G1 X0.11035 Y-0.37232
G1 X0.24872 Y-0.27008
G1 X-0.15121 Y-0.07704
G1 X-4.94996 Y-15.23440
G1 X0.18217 Y-0.66904
G1 X0.23635 Y-0.30812
G1 X0.11035 Y-0.37232
G1 X-0.04134 Y-0.38612
G1 X-0.19351 Y-0.33668
G1 X-0.30812 Y-0.23635
G1 X-0.37232 Y-0.11035
G1 X-0.38612 Y0.04134
G1 X-0.33668 Y0.19351
G1 X-0.23635 Y0.30812
G1 X-0.11035 Y0.37232
G1 X0.04134 Y0.38612
G1 X0.19351 Y0.33668
G1 X0.30812 Y0.23635
G1 X0.35996 Y0.07230
G1 X0.27657 Y1.23952
G1 X4.55175 Y14.00883
G1 X0.38612 Y-0.04134
G1 X0.37232 Y0.11035
G1 X0.30812 Y0.23635
G1 X0.19351 Y0.33668
G1 X0.04134 Y0.38612
G1 X-0.11035 Y0.37232
G1 X-0.23635 Y0.30812
G1 X-0.33668 Y0.19351
G1 X-0.38612 Y0.04134
G1 X-0.37232 Y-0.11035
G1 X-0.30812 Y-0.23635
G1 X-0.19351 Y-0.33668
G1 X-0.04134 Y-0.38612
G1 X0.11035 Y-0.37232
G1 X0.24872 Y-0.27008
G1 X-0.15121 Y-0.07704
G1 X-4.55175 Y-14.00883
G1 X0.18217 Y-0.66904
G1 X0.23635 Y-0.30812
G1 X0.11035 Y-0.37232
G1 X-0.04134 Y-0.38612
G1 X-0.19351 Y-0.33668
G1 X-0.30812 Y-0.23635
G1 X-0.37232 Y-0.11035
G1 X-0.38612 Y0.04134
G1 X-0.33668 Y0.19351
G1 X-0.23635 Y0.30812
G1 X-0.11035 Y0.37232
G1 X0.04134 Y0.38612
G1 X0.19351 Y0.33668
G1 X0.30812 Y0.23635
G1 X0.35996 Y0.07230
G1 X0.28106 Y1.25335
G1 X4.14455 Y12.75560
G1 X0.38612 Y-0.04134
G1 X0.37232 Y0.11035
G1 X0.30812 Y0.23635
G1 X0.19351 Y0.33668
G1 X0.04134 Y0.38612
G1 X-0.11035 Y0.37232
G1 X-0.23635 Y0.30812
G1 X-0.33668 Y0.19351
G1 X-0.38612 Y0.04134
G1 X-0.37232 Y-0.11035
G1 X-0.30812 Y-0.23635
G1 X-0.19351 Y-0.33668
G1 X-0.04134 Y-0.38612
G1 X0.11035 Y-0.37232
G1 X0.24872 Y-0.27008
G1 X-0.15121 Y-0.07704
G1 X-4.14455 Y-12.75560
G1 X0.18217 Y-0.66904
G1 X0.23635 Y-0.30812
G1 X0.11035 Y-0.37232
G1 X-0.04134 Y-0.38612
G1 X-0.19351 Y-0.33668
G1 X-0.30812 Y-0.23635
G1 X-0.37232 Y-0.11035
G1 X-0.38612 Y0.04134
G1 X-0.33668 Y0.19351
G1 X-0.23635 Y0.30812
G1 X-0.11035 Y0.37232
G1 X0.04134 Y0.38612
G1 X0.19351 Y0.33668
G1 X0.30812 Y0.23635
G1 X0.35996 Y0.07230
G1 X0.27744 Y1.24221
G1 X3.74459 Y11.52467
G1 X0.38612 Y-0.04134
G1 X0.37232 Y0.11035
G1 X0.30812 Y0.23635
G1 X0.19351 Y0.33668
G1 X0.04134 Y0.38612
G1 X-0.11035 Y0.37232
G1 X-0.23635 Y0.30812
G1 X-0.33668 Y0.19351
G1 X-0.38612 Y0.04134
G1 X-0.37232 Y-0.11035
G1 X-0.30812 Y-0.23635
G1 X-0.19351 Y-0.33668
G1 X-0.04134 Y-0.38612
G1 X0.11035 Y-0.37232
G1 X0.24872 Y-0.27008
G1 X-0.15121 Y-0.07704
G1 X-3.74459 Y-11.52467
G1 X0.18217 Y-0.66904
G1 X0.23635 Y-0.30812
G1 X0.11035 Y-0.37232
G1 X-0.04134 Y-0.38612
G1 X-0.19351 Y-0.33668
G1 X-0.30812 Y-0.23635
G1 X-0.37232 Y-0.11035
G1 X-0.38612 Y0.04134
G1 X-0.33668 Y0.19351
G1 X-0.23635 Y0.30812
G1 X-0.11035 Y0.37232
G1 X0.04134 Y0.38612
G1 X0.19351 Y0.33668
G1 X0.30812 Y0.23635
G1 X0.35996 Y0.07230
G1 X-0.71074 Y-2.18743
G1 X3.95638 Y-4.30637

;Layer 4:

G1 Z0.01

G1 X2.69088 Y0.00000
G1 X11.61824 Y0.00000
G1 X0.08000 Y-0.38000
G1 X0.22000 Y-0.32000
G1 X0.32000 Y-0.22000
G1 X0.38000 Y-0.08000
G1 X0.38000 Y0.08000
G1 X0.32000 Y0.22000
G1 X0.22000 Y0.32000
G1 X0.08000 Y0.38000
G1 X-0.08000 Y0.38000
G1 X-0.22000 Y0.32000
G1 X-0.32000 Y0.22000
G1 X-0.38000 Y0.08000
G1 X-0.38000 Y-0.08000
G1 X-0.32000 Y-0.22000
G1 X-0.18000 Y-0.32000
G1 X-0.12000 Y0.12000
G1 X-11.61824 Y0.00000
G1 X-0.58000 Y-0.38000
G1 X-0.22000 Y-0.32000
G1 X-0.32000 Y-0.22000
G1 X-0.38000 Y-0.08000
G1 X-0.38000 Y0.08000
G1 X-0.32000 Y0.22000
G1 X-0.22000 Y0.32000
G1 X-0.08000 Y0.38000
G1 X0.08000 Y0.38000
G1 X0.22000 Y0.32000
G1 X0.32000 Y0.22000
G1 X0.38000 Y0.08000
G1 X0.38000 Y-0.08000
G1 X0.32000 Y-0.22000
G1 X0.18000 Y-0.32000
G1 X-0.01517 Y0.12000
G1 X12.88858 Y0.00000
G1 X0.08000 Y-0.38000
G1 X0.22000 Y-0.32000
G1 X0.32000 Y-0.22000
G1 X0.38000 Y-0.08000
G1 X0.38000 Y0.08000
G1 X0.32000 Y0.22000
G1 X0.22000 Y0.32000
G1 X0.08000 Y0.38000
G1 X-0.08000 Y0.38000
G1 X-0.22000 Y0.32000
G1 X-0.32000 Y0.22000
G1 X-0.38000 Y0.08000
G1 X-0.38000 Y-0.08000
G1 X-0.32000 Y-0.22000
G1 X-0.18000 Y-0.32000
G1 X-0.12000 Y0.12000
G1 X-12.88858 Y0.00000
G1 X-0.58000 Y-0.38000
G1 X-0.22000 Y-0.32000
G1 X-0.32000 Y-0.22000
G1 X-0.38000 Y-0.08000
G1 X-0.38000 Y0.08000
G1 X-0.32000 Y0.22000
G1 X-0.22000 Y0.32000
G1 X-0.08000 Y0.38000
G1 X0.08000 Y0.38000
G1 X0.22000 Y0.32000
G1 X0.32000 Y0.22000
G1 X0.38000 Y0.08000
G1 X0.38000 Y-0.08000
G1 X0.32000 Y-0.22000
G1 X0.18000 Y-0.32000
G1 X-0.03732 Y0.12000
G1 X14.20322 Y0.00000
G1 X0.08000 Y-0.38000
G1 X0.22000 Y-0.32000
G1 X0.32000 Y-0.22000
G1 X0.38000 Y-0.08000
G1 X0.38000 Y0.08000
G1 X0.32000 Y0.22000
G1 X0.22000 Y0.32000
G1 X0.08000 Y0.38000
G1 X-0.08000 Y0.38000
G1 X-0.22000 Y0.32000
G1 X-0.32000 Y0.22000
G1 X-0.38000 Y0.08000
G1 X-0.38000 Y-0.08000
G1 X-0.32000 Y-0.22000
G1 X-0.18000 Y-0.32000
G1 X-0.12000 Y0.12000
G1 X-14.20322 Y0.00000
G1 X-0.58000 Y-0.38000
G1 X-0.22000 Y-0.32000
G1 X-0.32000 Y-0.22000
G1 X-0.38000 Y-0.08000
G1 X-0.38000 Y0.08000
G1 X-0.32000 Y0.22000
G1 X-0.22000 Y0.32000
G1 X-0.08000 Y0.38000
G1 X0.08000 Y0.38000
G1 X0.22000 Y0.32000
G1 X0.32000 Y0.22000
G1 X0.38000 Y0.08000
G1 X0.38000 Y-0.08000
G1 X0.32000 Y-0.22000
G1 X0.18000 Y-0.32000
G1 X-0.03327 Y0.12000
G1 X15.50977 Y0.00000
G1 X0.08000 Y-0.38000
G1 X0.22000 Y-0.32000
G1 X0.32000 Y-0.22000
G1 X0.38000 Y-0.08000
G1 X0.38000 Y0.08000
G1 X0.32000 Y0.22000
G1 X0.22000 Y0.32000
G1 X0.08000 Y0.38000
G1 X-0.08000 Y0.38000
G1 X-0.22000 Y0.32000
G1 X-0.32000 Y0.22000
G1 X-0.38000 Y0.08000
G1 X-0.38000 Y-0.08000
G1 X-0.32000 Y-0.22000
G1 X-0.18000 Y-0.32000
G1 X-0.12000 Y0.12000
G1 X-15.50977 Y0.00000
G1 X-0.58000 Y-0.38000
G1 X-0.22000 Y-0.32000
G1 X-0.32000 Y-0.22000
G1 X-0.38000 Y-0.08000
G1 X-0.38000 Y0.08000
G1 X-0.32000 Y0.22000
G1 X-0.22000 Y0.32000
G1 X-0.08000 Y0.38000
G1 X0.08000 Y0.38000
G1 X0.22000 Y0.32000
G1 X0.32000 Y0.22000
G1 X0.38000 Y0.08000
G1 X0.38000 Y-0.08000
G1 X0.32000 Y-0.22000
G1 X0.18000 Y-0.32000
G1 X-0.00318 Y0.12000
G1 X16.75612 Y0.00000
G1 X0.08000 Y-0.38000
G1 X0.22000 Y-0.32000
G1 X0.32000 Y-0.22000
G1 X0.38000 Y-0.08000
G1 X0.38000 Y0.08000
G1 X0.32000 Y0.22000
G1 X0.22000 Y0.32000
G1 X0.08000 Y0.38000
G1 X-0.08000 Y0.38000
G1 X-0.22000 Y0.32000
G1 X-0.32000 Y0.22000
G1 X-0.38000 Y0.08000
G1 X-0.38000 Y-0.08000
G1 X-0.32000 Y-0.22000
G1 X-0.18000 Y-0.32000
G1 X-0.12000 Y0.12000
G1 X-16.75612 Y0.00000
G1 X-0.58000 Y-0.38000
G1 X-0.22000 Y-0.32000
G1 X-0.32000 Y-0.22000
G1 X-0.38000 Y-0.08000
G1 X-0.38000 Y0.08000
G1 X-0.32000 Y0.22000
G1 X-0.22000 Y0.32000
G1 X-0.08000 Y0.38000
G1 X0.08000 Y0.38000
G1 X0.22000 Y0.32000
G1 X0.32000 Y0.22000
G1 X0.38000 Y0.08000
G1 X0.38000 Y-0.08000
G1 X0.32000 Y-0.22000
G1 X0.18000 Y-0.32000
G1 X0.05176 Y0.12000
G1 X17.89260 Y0.00000
G1 X0.08000 Y-0.38000
G1 X0.22000 Y-0.32000
G1 X0.32000 Y-0.22000
G1 X0.38000 Y-0.08000
G1 X0.38000 Y0.08000
G1 X0.32000 Y0.22000
G1 X0.22000 Y0.32000
G1 X0.08000 Y0.38000
G1 X-0.08000 Y0.38000
G1 X-0.22000 Y0.32000
G1 X-0.32000 Y0.22000
G1 X-0.38000 Y0.08000
G1 X-0.38000 Y-0.08000
G1 X-0.32000 Y-0.22000
G1 X-0.18000 Y-0.32000
G1 X-0.12000 Y0.12000
G1 X-17.89260 Y0.00000
G1 X-0.58000 Y-0.38000
G1 X-0.22000 Y-0.32000
G1 X-0.32000 Y-0.22000
G1 X-0.38000 Y-0.08000
G1 X-0.38000 Y0.08000
G1 X-0.32000 Y0.22000
G1 X-0.22000 Y0.32000
G1 X-0.08000 Y0.38000
G1 X0.08000 Y0.38000
G1 X0.22000 Y0.32000
G1 X0.32000 Y0.22000
G1 X0.38000 Y0.08000
G1 X0.38000 Y-0.08000
G1 X0.32000 Y-0.22000
G1 X0.18000 Y-0.32000
G1 X0.12935 Y0.12000
G1 X18.87389 Y0.00000
G1 X0.08000 Y-0.38000
G1 X0.22000 Y-0.32000
G1 X0.32000 Y-0.22000
G1 X0.38000 Y-0.08000
G1 X0.38000 Y0.08000
G1 X0.32000 Y0.22000
G1 X0.22000 Y0.32000
G1 X0.08000 Y0.38000
G1 X-0.08000 Y0.38000
G1 X-0.22000 Y0.32000
G1 X-0.32000 Y0.22000
G1 X-0.38000 Y0.08000
G1 X-0.38000 Y-0.08000
G1 X-0.32000 Y-0.22000
G1 X-0.18000 Y-0.32000
G1 X-0.12000 Y0.12000
G1 X-18.87389 Y0.00000
G1 X-0.58000 Y-0.38000
G1 X-0.22000 Y-0.32000
G1 X-0.32000 Y-0.22000
G1 X-0.38000 Y-0.08000
G1 X-0.38000 Y0.08000
G1 X-0.32000 Y0.22000
G1 X-0.22000 Y0.32000
G1 X-0.08000 Y0.38000
G1 X0.08000 Y0.38000
G1 X0.22000 Y0.32000
G1 X0.32000 Y0.22000
G1 X0.38000 Y0.08000
G1 X0.38000 Y-0.08000
G1 X0.32000 Y-0.22000
G1 X0.18000 Y-0.32000
G1 X0.22651 Y0.12000
G1 X19.66088 Y0.00000
G1 X0.08000 Y-0.38000
G1 X0.22000 Y-0.32000
G1 X0.32000 Y-0.22000
G1 X0.38000 Y-0.08000
G1 X0.38000 Y0.08000
G1 X0.32000 Y0.22000
G1 X0.22000 Y0.32000
G1 X0.08000 Y0.38000
G1 X-0.08000 Y0.38000
G1 X-0.22000 Y0.32000
G1 X-0.32000 Y0.22000
G1 X-0.38000 Y0.08000
G1 X-0.38000 Y-0.08000
G1 X-0.32000 Y-0.22000
G1 X-0.18000 Y-0.32000
G1 X-0.12000 Y0.12000
G1 X-19.66088 Y0.00000
G1 X-0.58000 Y-0.38000
G1 X-0.22000 Y-0.32000
G1 X-0.32000 Y-0.22000
G1 X-0.38000 Y-0.08000
G1 X-0.38000 Y0.08000
G1 X-0.32000 Y0.22000
G1 X-0.22000 Y0.32000
G1 X-0.08000 Y0.38000
G1 X0.08000 Y0.38000
G1 X0.22000 Y0.32000
G1 X0.32000 Y0.22000
G1 X0.38000 Y0.08000
G1 X0.38000 Y-0.08000
G1 X0.32000 Y-0.22000
G1 X0.18000 Y-0.32000
G1 X0.33935 Y0.12000
G1 X20.22218 Y0.00000
G1 X0.08000 Y-0.38000
G1 X0.22000 Y-0.32000
G1 X0.32000 Y-0.22000
G1 X0.38000 Y-0.08000
G1 X0.38000 Y0.08000
G1 X0.32000 Y0.22000
G1 X0.22000 Y0.32000
G1 X0.08000 Y0.38000
G1 X-0.08000 Y0.38000
G1 X-0.22000 Y0.32000
G1 X-0.32000 Y0.22000
G1 X-0.38000 Y0.08000
G1 X-0.38000 Y-0.08000
G1 X-0.32000 Y-0.22000
G1 X-0.18000 Y-0.32000
G1 X-0.12000 Y0.12000
G1 X-20.22218 Y0.00000
G1 X-0.58000 Y-0.38000
G1 X-0.22000 Y-0.32000
G1 X-0.32000 Y-0.22000
G1 X-0.38000 Y-0.08000
G1 X-0.38000 Y0.08000
G1 X-0.32000 Y0.22000
G1 X-0.22000 Y0.32000
G1 X-0.08000 Y0.38000
G1 X0.08000 Y0.38000
G1 X0.22000 Y0.32000
G1 X0.32000 Y0.22000
G1 X0.38000 Y0.08000
G1 X0.38000 Y-0.08000
G1 X0.32000 Y-0.22000
G1 X0.18000 Y-0.32000
G1 X0.46338 Y0.12000
G1 X20.53543 Y0.00000
G1 X0.08000 Y-0.38000
G1 X0.22000 Y-0.32000
G1 X0.32000 Y-0.22000
G1 X0.38000 Y-0.08000
G1 X0.38000 Y0.08000
G1 X0.32000 Y0.22000
G1 X0.22000 Y0.32000
G1 X0.08000 Y0.38000
G1 X-0.08000 Y0.38000
G1 X-0.22000 Y0.32000
G1 X-0.32000 Y0.22000
G1 X-0.38000 Y0.08000
G1 X-0.38000 Y-0.08000
G1 X-0.32000 Y-0.22000
G1 X-0.18000 Y-0.32000
G1 X-0.12000 Y0.12000
G1 X-20.53543 Y0.00000
G1 X-0.58000 Y-0.38000
G1 X-0.22000 Y-0.32000
G1 X-0.32000 Y-0.22000
G1 X-0.38000 Y-0.08000
G1 X-0.38000 Y0.08000
G1 X-0.32000 Y0.22000
G1 X-0.22000 Y0.32000
G1 X-0.08000 Y0.38000
G1 X0.08000 Y0.38000
G1 X0.22000 Y0.32000
G1 X0.32000 Y0.22000
G1 X0.38000 Y0.08000
G1 X0.38000 Y-0.08000
G1 X0.32000 Y-0.22000
G1 X0.18000 Y-0.32000
G1 X0.59365 Y0.12000
G1 X20.58812 Y0.00000
G1 X0.08000 Y-0.38000
G1 X0.22000 Y-0.32000
G1 X0.32000 Y-0.22000
G1 X0.38000 Y-0.08000
G1 X0.38000 Y0.08000
G1 X0.32000 Y0.22000
G1 X0.22000 Y0.32000
G1 X0.08000 Y0.38000
G1 X-0.08000 Y0.38000
G1 X-0.22000 Y0.32000
G1 X-0.32000 Y0.22000
G1 X-0.38000 Y0.08000
G1 X-0.38000 Y-0.08000
G1 X-0.32000 Y-0.22000
G1 X-0.18000 Y-0.32000
G1 X-0.12000 Y0.12000
G1 X-20.58812 Y0.00000
G1 X-0.58000 Y-0.38000
G1 X-0.22000 Y-0.32000
G1 X-0.32000 Y-0.22000
G1 X-0.38000 Y-0.08000
G1 X-0.38000 Y0.08000
G1 X-0.32000 Y0.22000
G1 X-0.22000 Y0.32000
G1 X-0.08000 Y0.38000
G1 X0.08000 Y0.38000
G1 X0.22000 Y0.32000
G1 X0.32000 Y0.22000
G1 X0.38000 Y0.08000
G1 X0.38000 Y-0.08000
G1 X0.32000 Y-0.22000
G1 X0.18000 Y-0.32000
G1 X0.72497 Y0.12000
G1 X20.37817 Y0.00000
G1 X0.08000 Y-0.38000
G1 X0.22000 Y-0.32000
G1 X0.32000 Y-0.22000
G1 X0.38000 Y-0.08000
G1 X0.38000 Y0.08000
G1 X0.32000 Y0.22000
G1 X0.22000 Y0.32000
G1 X0.08000 Y0.38000
G1 X-0.08000 Y0.38000
G1 X-0.22000 Y0.32000
G1 X-0.32000 Y0.22000
G1 X-0.38000 Y0.08000
G1 X-0.38000 Y-0.08000
G1 X-0.32000 Y-0.22000
G1 X-0.18000 Y-0.32000
G1 X-0.12000 Y0.12000
G1 X-20.37817 Y0.00000
G1 X-0.58000 Y-0.38000
G1 X-0.22000 Y-0.32000
G1 X-0.32000 Y-0.22000
G1 X-0.38000 Y-0.08000
G1 X-0.38000 Y0.08000
G1 X-0.32000 Y0.22000
G1 X-0.22000 Y0.32000
G1 X-0.08000 Y0.38000
G1 X0.08000 Y0.38000
G1 X0.22000 Y0.32000
G1 X0.32000 Y0.22000
G1 X0.38000 Y0.08000
G1 X0.38000 Y-0.08000
G1 X0.32000 Y-0.22000
G1 X0.18000 Y-0.32000
G1 X0.85211 Y0.12000
G1 X19.91395 Y0.00000
G1 X0.08000 Y-0.38000
G1 X0.22000 Y-0.32000
G1 X0.32000 Y-0.22000
G1 X0.38000 Y-0.08000
G1 X0.38000 Y0.08000
G1 X0.32000 Y0.22000
G1 X0.22000 Y0.32000
G1 X0.08000 Y0.38000
G1 X-0.08000 Y0.38000
G1 X-0.22000 Y0.32000
G1 X-0.32000 Y0.22000
G1 X-0.38000 Y0.08000
G1 X-0.38000 Y-0.08000
G1 X-0.32000 Y-0.22000
G1 X-0.18000 Y-0.32000
G1 X-0.12000 Y0.12000
G1 X-19.91395 Y0.00000
G1 X-0.58000 Y-0.38000
G1 X-0.22000 Y-0.32000
G1 X-0.32000 Y-0.22000
G1 X-0.38000 Y-0.08000
G1 X-0.38000 Y0.08000
G1 X-0.32000 Y0.22000
G1 X-0.22000 Y0.32000
G1 X-0.08000 Y0.38000
G1 X0.08000 Y0.38000
G1 X0.22000 Y0.32000
G1 X0.32000 Y0.22000
G1 X0.38000 Y0.08000
G1 X0.38000 Y-0.08000
G1 X0.32000 Y-0.22000
G1 X0.18000 Y-0.32000
G1 X0.97000 Y0.12000
G1 X19.21395 Y0.00000
G1 X0.08000 Y-0.38000
G1 X0.22000 Y-0.32000
G1 X0.32000 Y-0.22000
G1 X0.38000 Y-0.08000
G1 X0.38000 Y0.08000
G1 X0.32000 Y0.22000
G1 X0.22000 Y0.32000
G1 X0.08000 Y0.38000
G1 X-0.08000 Y0.38000
G1 X-0.22000 Y0.32000
G1 X-0.32000 Y0.22000
G1 X-0.38000 Y0.08000
G1 X-0.38000 Y-0.08000
G1 X-0.32000 Y-0.22000
G1 X-0.18000 Y-0.32000
G1 X-0.12000 Y0.12000
G1 X-19.21395 Y0.00000
G1 X-0.58000 Y-0.38000
G1 X-0.22000 Y-0.32000
G1 X-0.32000 Y-0.22000
G1 X-0.38000 Y-0.08000
G1 X-0.38000 Y0.08000
G1 X-0.32000 Y0.22000
G1 X-0.22000 Y0.32000
G1 X-0.08000 Y0.38000
G1 X0.08000 Y0.38000
G1 X0.22000 Y0.32000
G1 X0.32000 Y0.22000
G1 X0.38000 Y0.08000
G1 X0.38000 Y-0.08000
G1 X0.32000 Y-0.22000
G1 X0.18000 Y-0.32000
G1 X1.07393 Y0.12000
G1 X18.30609 Y0.00000
G1 X0.08000 Y-0.38000
G1 X0.22000 Y-0.32000
G1 X0.32000 Y-0.22000
G1 X0.38000 Y-0.08000
G1 X0.38000 Y0.08000
G1 X0.32000 Y0.22000
G1 X0.22000 Y0.32000
G1 X0.08000 Y0.38000
G1 X-0.08000 Y0.38000
G1 X-0.22000 Y0.32000
G1 X-0.32000 Y0.22000
G1 X-0.38000 Y0.08000
G1 X-0.38000 Y-0.08000
G1 X-0.32000 Y-0.22000
G1 X-0.18000 Y-0.32000
G1 X-0.12000 Y0.12000
G1 X-18.30609 Y0.00000
G1 X-0.58000 Y-0.38000
G1 X-0.22000 Y-0.32000
G1 X-0.32000 Y-0.22000
G1 X-0.38000 Y-0.08000
G1 X-0.38000 Y0.08000
G1 X-0.32000 Y0.22000
G1 X-0.22000 Y0.32000
G1 X-0.08000 Y0.38000
G1 X0.08000 Y0.38000
G1 X0.22000 Y0.32000
G1 X0.32000 Y0.22000
G1 X0.38000 Y0.08000
G1 X0.38000 Y-0.08000
G1 X0.32000 Y-0.22000
G1 X0.18000 Y-0.32000
G1 X1.15977 Y0.12000
G1 X17.22656 Y0.00000
G1 X0.08000 Y-0.38000
G1 X0.22000 Y-0.32000
G1 X0.32000 Y-0.22000
G1 X0.38000 Y-0.08000
G1 X0.38000 Y0.08000
G1 X0.32000 Y0.22000
G1 X0.22000 Y0.32000
G1 X0.08000 Y0.38000
G1 X-0.08000 Y0.38000
G1 X-0.22000 Y0.32000
G1 X-0.32000 Y0.22000
G1 X-0.38000 Y0.08000
G1 X-0.38000 Y-0.08000
G1 X-0.32000 Y-0.22000
G1 X-0.18000 Y-0.32000
G1 X-0.12000 Y0.12000
G1 X-17.22656 Y0.00000
G1 X-0.58000 Y-0.38000
G1 X-0.22000 Y-0.32000
G1 X-0.32000 Y-0.22000
G1 X-0.38000 Y-0.08000
G1 X-0.38000 Y0.08000
G1 X-0.32000 Y0.22000
G1 X-0.22000 Y0.32000
G1 X-0.08000 Y0.38000
G1 X0.08000 Y0.38000
G1 X0.22000 Y0.32000
G1 X0.32000 Y0.22000
G1 X0.38000 Y0.08000
G1 X0.38000 Y-0.08000
G1 X0.32000 Y-0.22000
G1 X0.18000 Y-0.32000
G1 X1.22408 Y0.12000
G1 X16.01839 Y0.00000
G1 X0.08000 Y-0.38000
G1 X0.22000 Y-0.32000
G1 X0.32000 Y-0.22000
G1 X0.38000 Y-0.08000
G1 X0.38000 Y0.08000
G1 X0.32000 Y0.22000
G1 X0.22000 Y0.32000
G1 X0.08000 Y0.38000
G1 X-0.08000 Y0.38000
G1 X-0.22000 Y0.32000
G1 X-0.32000 Y0.22000
G1 X-0.38000 Y0.08000
G1 X-0.38000 Y-0.08000
G1 X-0.32000 Y-0.22000
G1 X-0.18000 Y-0.32000
G1 X-0.12000 Y0.12000
G1 X-16.01839 Y0.00000
G1 X-0.58000 Y-0.38000
G1 X-0.22000 Y-0.32000
G1 X-0.32000 Y-0.22000
G1 X-0.38000 Y-0.08000
G1 X-0.38000 Y0.08000
G1 X-0.32000 Y0.22000
G1 X-0.22000 Y0.32000
G1 X-0.08000 Y0.38000
G1 X0.08000 Y0.38000
G1 X0.22000 Y0.32000
G1 X0.32000 Y0.22000
G1 X0.38000 Y0.08000
G1 X0.38000 Y-0.08000
G1 X0.32000 Y-0.22000
G1 X0.18000 Y-0.32000
G1 X1.26432 Y0.12000
G1 X14.72976 Y0.00000
G1 X0.08000 Y-0.38000
G1 X0.22000 Y-0.32000
G1 X0.32000 Y-0.22000
G1 X0.38000 Y-0.08000
G1 X0.38000 Y0.08000
G1 X0.32000 Y0.22000
G1 X0.22000 Y0.32000
G1 X0.08000 Y0.38000
G1 X-0.08000 Y0.38000
G1 X-0.22000 Y0.32000
G1 X-0.32000 Y0.22000
G1 X-0.38000 Y0.08000
G1 X-0.38000 Y-0.08000
G1 X-0.32000 Y-0.22000
G1 X-0.18000 Y-0.32000
G1 X-0.12000 Y0.12000
G1 X-14.72976 Y0.00000
G1 X-0.58000 Y-0.38000
G1 X-0.22000 Y-0.32000
G1 X-0.32000 Y-0.22000
G1 X-0.38000 Y-0.08000
G1 X-0.38000 Y0.08000
G1 X-0.32000 Y0.22000
G1 X-0.22000 Y0.32000
G1 X-0.08000 Y0.38000
G1 X0.08000 Y0.38000
G1 X0.22000 Y0.32000
G1 X0.32000 Y0.22000
G1 X0.38000 Y0.08000
G1 X0.38000 Y-0.08000
G1 X0.32000 Y-0.22000
G1 X0.18000 Y-0.32000
G1 X1.27886 Y0.12000
G1 X13.41204 Y0.00000
G1 X0.08000 Y-0.38000
G1 X0.22000 Y-0.32000
G1 X0.32000 Y-0.22000
G1 X0.38000 Y-0.08000
G1 X0.38000 Y0.08000
G1 X0.32000 Y0.22000
G1 X0.22000 Y0.32000
G1 X0.08000 Y0.38000
G1 X-0.08000 Y0.38000
G1 X-0.22000 Y0.32000
G1 X-0.32000 Y0.22000
G1 X-0.38000 Y0.08000
G1 X-0.38000 Y-0.08000
G1 X-0.32000 Y-0.22000
G1 X-0.18000 Y-0.32000
G1 X-0.12000 Y0.12000
G1 X-13.41204 Y0.00000
G1 X-0.58000 Y-0.38000
G1 X-0.22000 Y-0.32000
G1 X-0.32000 Y-0.22000
G1 X-0.38000 Y-0.08000
G1 X-0.38000 Y0.08000
G1 X-0.32000 Y0.22000
G1 X-0.22000 Y0.32000
G1 X-0.08000 Y0.38000
G1 X0.08000 Y0.38000
G1 X0.22000 Y0.32000
G1 X0.32000 Y0.22000
G1 X0.38000 Y0.08000
G1 X0.38000 Y-0.08000
G1 X0.32000 Y-0.22000
G1 X0.18000 Y-0.32000
G1 X1.26714 Y0.12000
G1 X12.11775 Y0.00000
G1 X0.08000 Y-0.38000
G1 X0.22000 Y-0.32000
G1 X0.32000 Y-0.22000
G1 X0.38000 Y-0.08000
G1 X0.38000 Y0.08000
G1 X0.32000 Y0.22000
G1 X0.22000 Y0.32000
G1 X0.08000 Y0.38000
G1 X-0.08000 Y0.38000
G1 X-0.22000 Y0.32000
G1 X-0.32000 Y0.22000
G1 X-0.38000 Y0.08000
G1 X-0.38000 Y-0.08000
G1 X-0.32000 Y-0.22000
G1 X-0.18000 Y-0.32000
G1 X-0.12000 Y0.12000
G1 X-12.11775 Y0.00000
G1 X-0.58000 Y-0.38000
G1 X-0.22000 Y-0.32000
G1 X-0.32000 Y-0.22000
G1 X-0.38000 Y-0.08000
G1 X-0.38000 Y0.08000
G1 X-0.32000 Y0.22000
G1 X-0.22000 Y0.32000
G1 X-0.08000 Y0.38000
G1 X0.08000 Y0.38000
G1 X0.22000 Y0.32000
G1 X0.32000 Y0.22000
G1 X0.38000 Y0.08000
G1 X0.38000 Y-0.08000
G1 X0.32000 Y-0.22000
G1 X0.18000 Y-0.32000
G1 X-2.30000 Y0.00000
G1 X-2.87302 Y-5.09348
G1 X0.83153 Y-2.55918
G1 X3.59023 Y-11.04960
G1 X-0.33668 Y-0.19351
G1 X-0.23635 Y-0.30812
G1 X-0.11035 Y-0.37232
G1 X0.04134 Y-0.38612
G1 X0.19351 Y-0.33668
G1 X0.30812 Y-0.23635
G1 X0.37232 Y-0.11035
G1 X0.38612 Y0.04134
G1 X0.33668 Y0.19351
G1 X0.23635 Y0.30812
G1 X0.11035 Y0.37232
G1 X-0.04134 Y0.38612
G1 X-0.19351 Y0.33668
G1 X-0.30812 Y0.23635
G1 X-0.35996 Y0.07230
G1 X0.07704 Y0.15121
G1 X-3.59023 Y11.04960
G1 X-0.54063 Y0.43419
G1 X-0.37232 Y0.11035
G1 X-0.30812 Y0.23635
G1 X-0.19351 Y0.33668
G1 X-0.04134 Y0.38612
G1 X0.11035 Y0.37232
G1 X0.23635 Y0.30812
G1 X0.33668 Y0.19351
G1 X0.38612 Y0.04134
G1 X0.37232 Y-0.11035
G1 X0.30812 Y-0.23635
G1 X0.19351 Y-0.33668
G1 X0.04134 Y-0.38612
G1 X-0.11035 Y-0.37232
G1 X-0.24872 Y-0.27008
G1 X0.10944 Y0.05151
G1 X3.98279 Y-12.25776
G1 X-0.33668 Y-0.19351
G1 X-0.23635 Y-0.30812
G1 X-0.11035 Y-0.37232
G1 X0.04134 Y-0.38612
G1 X0.19351 Y-0.33668
G1 X0.30812 Y-0.23635
G1 X0.37232 Y-0.11035
G1 X0.38612 Y0.04134
G1 X0.33668 Y0.19351
G1 X0.23635 Y0.30812
G1 X0.11035 Y0.37232
G1 X-0.04134 Y0.38612
G1 X-0.19351 Y0.33668
G1 X-0.30812 Y0.23635
G1 X-0.35996 Y0.07230
G1 X0.07704 Y0.15121
G1 X-3.98279 Y12.25776
G1 X-0.54063 Y0.43419
G1 X-0.37232 Y0.11035
G1 X-0.30812 Y0.23635
G1 X-0.19351 Y0.33668
G1 X-0.04134 Y0.38612
G1 X0.11035 Y0.37232
G1 X0.23635 Y0.30812
G1 X0.33668 Y0.19351
G1 X0.38612 Y0.04134
G1 X0.37232 Y-0.11035
G1 X0.30812 Y-0.23635
G1 X0.19351 Y-0.33668
G1 X0.04134 Y-0.38612
G1 X-0.11035 Y-0.37232
G1 X-0.24872 Y-0.27008
G1 X0.10259 Y0.07258
G1 X4.38904 Y-13.50807
G1 X-0.33668 Y-0.19351
G1 X-0.23635 Y-0.30812
G1 X-0.11035 Y-0.37232
G1 X0.04134 Y-0.38612
G1 X0.19351 Y-0.33668
G1 X0.30812 Y-0.23635
G1 X0.37232 Y-0.11035
G1 X0.38612 Y0.04134
G1 X0.33668 Y0.19351
G1 X0.23635 Y0.30812
G1 X0.11035 Y0.37232
G1 X-0.04134 Y0.38612
G1 X-0.19351 Y0.33668
G1 X-0.30812 Y0.23635
G1 X-0.35996 Y0.07230
G1 X0.07704 Y0.15121
G1 X-4.38904 Y13.50807
G1 X-0.54063 Y0.43419
G1 X-0.37232 Y0.11035
G1 X-0.30812 Y0.23635
G1 X-0.19351 Y0.33668
G1 X-0.04134 Y0.38612
G1 X0.11035 Y0.37232
G1 X0.23635 Y0.30812
G1 X0.33668 Y0.19351
G1 X0.38612 Y0.04134
G1 X0.37232 Y-0.11035
G1 X0.30812 Y-0.23635
G1 X0.19351 Y-0.33668
G1 X0.04134 Y-0.38612
G1 X-0.11035 Y-0.37232
G1 X-0.24872 Y-0.27008
G1 X0.10385 Y0.06873
G1 X4.79278 Y-14.75067
G1 X-0.33668 Y-0.19351
G1 X-0.23635 Y-0.30812
G1 X-0.11035 Y-0.37232
G1 X0.04134 Y-0.38612
G1 X0.19351 Y-0.33668
G1 X0.30812 Y-0.23635
G1 X0.37232 Y-0.11035
G1 X0.38612 Y0.04134
G1 X0.33668 Y0.19351
G1 X0.23635 Y0.30812
G1 X0.11035 Y0.37232
G1 X-0.04134 Y0.38612
G1 X-0.19351 Y0.33668
G1 X-0.30812 Y0.23635
G1 X-0.35996 Y0.07230
G1 X0.07704 Y0.15121
G1 X-4.79278 Y14.75067
G1 X-0.54063 Y0.43419
G1 X-0.37232 Y0.11035
G1 X-0.30812 Y0.23635
G1 X-0.19351 Y0.33668
G1 X-0.04134 Y0.38612
G1 X0.11035 Y0.37232
G1 X0.23635 Y0.30812
G1 X0.33668 Y0.19351
G1 X0.38612 Y0.04134
G1 X0.37232 Y-0.11035
G1 X0.30812 Y-0.23635
G1 X0.19351 Y-0.33668
G1 X0.04134 Y-0.38612
G1 X-0.11035 Y-0.37232
G1 X-0.24872 Y-0.27008
G1 X0.11314 Y0.04010
G1 X5.17793 Y-15.93602
G1 X-0.33668 Y-0.19351
G1 X-0.23635 Y-0.30812
G1 X-0.11035 Y-0.37232
G1 X0.04134 Y-0.38612
G1 X0.19351 Y-0.33668
G1 X0.30812 Y-0.23635
G1 X0.37232 Y-0.11035
G1 X0.38612 Y0.04134
G1 X0.33668 Y0.19351
G1 X0.23635 Y0.30812
G1 X0.11035 Y0.37232
G1 X-0.04134 Y0.38612
G1 X-0.19351 Y0.33668
G1 X-0.30812 Y0.23635
G1 X-0.35996 Y0.07230
G1 X0.07704 Y0.15121
G1 X-5.17793 Y15.93602
G1 X-0.54063 Y0.43419
G1 X-0.37232 Y0.11035
G1 X-0.30812 Y0.23635
G1 X-0.19351 Y0.33668
G1 X-0.04134 Y0.38612
G1 X0.11035 Y0.37232
G1 X0.23635 Y0.30812
G1 X0.33668 Y0.19351
G1 X0.38612 Y0.04134
G1 X0.37232 Y-0.11035
G1 X0.30812 Y-0.23635
G1 X0.19351 Y-0.33668
G1 X0.04134 Y-0.38612
G1 X-0.11035 Y-0.37232
G1 X-0.24872 Y-0.27008
G1 X0.13012 Y-0.01215
G1 X5.52912 Y-17.01687
G1 X-0.33668 Y-0.19351
G1 X-0.23635 Y-0.30812
G1 X-0.11035 Y-0.37232
G1 X0.04134 Y-0.38612
G1 X0.19351 Y-0.33668
G1 X0.30812 Y-0.23635
G1 X0.37232 Y-0.11035
G1 X0.38612 Y0.04134
G1 X0.33668 Y0.19351
G1 X0.23635 Y0.30812
G1 X0.11035 Y0.37232
G1 X-0.04134 Y0.38612
G1 X-0.19351 Y0.33668
G1 X-0.30812 Y0.23635
G1 X-0.35996 Y0.07230
G1 X0.07704 Y0.15121
G1 X-5.52912 Y17.01687
G1 X-0.54063 Y0.43419
G1 X-0.37232 Y0.11035
G1 X-0.30812 Y0.23635
G1 X-0.19351 Y0.33668
G1 X-0.04134 Y0.38612
G1 X0.11035 Y0.37232
G1 X0.23635 Y0.30812
G1 X0.33668 Y0.19351
G1 X0.38612 Y0.04134
G1 X0.37232 Y-0.11035
G1 X0.30812 Y-0.23635
G1 X0.19351 Y-0.33668
G1 X0.04134 Y-0.38612
G1 X-0.11035 Y-0.37232
G1 X-0.24872 Y-0.27008
G1 X0.15410 Y-0.08594
G1 X5.83235 Y-17.95014
G1 X-0.33668 Y-0.19351
G1 X-0.23635 Y-0.30812
G1 X-0.11035 Y-0.37232
G1 X0.04134 Y-0.38612
G1 X0.19351 Y-0.33668
G1 X0.30812 Y-0.23635
G1 X0.37232 Y-0.11035
G1 X0.38612 Y0.04134
G1 X0.33668 Y0.19351
G1 X0.23635 Y0.30812
G1 X0.11035 Y0.37232
G1 X-0.04134 Y0.38612
G1 X-0.19351 Y0.33668
G1 X-0.30812 Y0.23635
G1 X-0.35996 Y0.07230
G1 X0.07704 Y0.15121
G1 X-5.83235 Y17.95014
G1 X-0.54063 Y0.43419
G1 X-0.37232 Y0.11035
G1 X-0.30812 Y0.23635
G1 X-0.19351 Y0.33668
G1 X-0.04134 Y0.38612
G1 X0.11035 Y0.37232
G1 X0.23635 Y0.30812
G1 X0.33668 Y0.19351
G1 X0.38612 Y0.04134
G1 X0.37232 Y-0.11035
G1 X0.30812 Y-0.23635
G1 X0.19351 Y-0.33668
G1 X0.04134 Y-0.38612
G1 X-0.11035 Y-0.37232
G1 X-0.24872 Y-0.27008
G1 X0.18412 Y-0.17834
G1 X6.07555 Y-18.69861
G1 X-0.33668 Y-0.19351
G1 X-0.23635 Y-0.30812
G1 X-0.11035 Y-0.37232
G1 X0.04134 Y-0.38612
G1 X0.19351 Y-0.33668
G1 X0.30812 Y-0.23635
G1 X0.37232 Y-0.11035
G1 X0.38612 Y0.04134
G1 X0.33668 Y0.19351
G1 X0.23635 Y0.30812
G1 X0.11035 Y0.37232
G1 X-0.04134 Y0.38612
G1 X-0.19351 Y0.33668
G1 X-0.30812 Y0.23635
G1 X-0.35996 Y0.07230
G1 X0.07704 Y0.15121
G1 X-6.07555 Y18.69861
G1 X-0.54063 Y0.43419
G1 X-0.37232 Y0.11035
G1 X-0.30812 Y0.23635
G1 X-0.19351 Y0.33668
G1 X-0.04134 Y0.38612
G1 X0.11035 Y0.37232
G1 X0.23635 Y0.30812
G1 X0.33668 Y0.19351
G1 X0.38612 Y0.04134
G1 X0.37232 Y-0.11035
G1 X0.30812 Y-0.23635
G1 X0.19351 Y-0.33668
G1 X0.04134 Y-0.38612
G1 X-0.11035 Y-0.37232
G1 X-0.24872 Y-0.27008
G1 X0.21899 Y-0.28566
G1 X6.24900 Y-19.23244
G1 X-0.33668 Y-0.19351
G1 X-0.23635 Y-0.30812
G1 X-0.11035 Y-0.37232
G1 X0.04134 Y-0.38612
G1 X0.19351 Y-0.33668
G1 X0.30812 Y-0.23635
G1 X0.37232 Y-0.11035
G1 X0.38612 Y0.04134
G1 X0.33668 Y0.19351
G1 X0.23635 Y0.30812
G1 X0.11035 Y0.37232
G1 X-0.04134 Y0.38612
G1 X-0.19351 Y0.33668
G1 X-0.30812 Y0.23635
G1 X-0.35996 Y0.07230
G1 X0.07704 Y0.15121
G1 X-6.24900 Y19.23244
G1 X-0.54063 Y0.43419
G1 X-0.37232 Y0.11035
G1 X-0.30812 Y0.23635
G1 X-0.19351 Y0.33668
G1 X-0.04134 Y0.38612
G1 X0.11035 Y0.37232
G1 X0.23635 Y0.30812
G1 X0.33668 Y0.19351
G1 X0.38612 Y0.04134
G1 X0.37232 Y-0.11035
G1 X0.30812 Y-0.23635
G1 X0.19351 Y-0.33668
G1 X0.04134 Y-0.38612
G1 X-0.11035 Y-0.37232
G1 X-0.24872 Y-0.27008
G1 X0.25732 Y-0.40362
G1 X6.34580 Y-19.53035
G1 X-0.33668 Y-0.19351
G1 X-0.23635 Y-0.30812
G1 X-0.11035 Y-0.37232
G1 X0.04134 Y-0.38612
G1 X0.19351 Y-0.33668
G1 X0.30812 Y-0.23635
G1 X0.37232 Y-0.11035
G1 X0.38612 Y0.04134
G1 X0.33668 Y0.19351
G1 X0.23635 Y0.30812
G1 X0.11035 Y0.37232
G1 X-0.04134 Y0.38612
G1 X-0.19351 Y0.33668
G1 X-0.30812 Y0.23635
G1 X-0.35996 Y0.07230
G1 X0.07704 Y0.15121
G1 X-6.34580 Y19.53035
G1 X-0.54063 Y0.43419
G1 X-0.37232 Y0.11035
G1 X-0.30812 Y0.23635
G1 X-0.19351 Y0.33668
G1 X-0.04134 Y0.38612
G1 X0.11035 Y0.37232
G1 X0.23635 Y0.30812
G1 X0.33668 Y0.19351
G1 X0.38612 Y0.04134
G1 X0.37232 Y-0.11035
G1 X0.30812 Y-0.23635
G1 X0.19351 Y-0.33668
G1 X0.04134 Y-0.38612
G1 X-0.11035 Y-0.37232
G1 X-0.24872 Y-0.27008
G1 X0.29758 Y-0.52751
G1 X6.36208 Y-19.58047
G1 X-0.33668 Y-0.19351
G1 X-0.23635 Y-0.30812
G1 X-0.11035 Y-0.37232
G1 X0.04134 Y-0.38612
G1 X0.19351 Y-0.33668
G1 X0.30812 Y-0.23635
G1 X0.37232 Y-0.11035
G1 X0.38612 Y0.04134
G1 X0.33668 Y0.19351
G1 X0.23635 Y0.30812
G1 X0.11035 Y0.37232
G1 X-0.04134 Y0.38612
G1 X-0.19351 Y0.33668
G1 X-0.30812 Y0.23635
G1 X-0.35996 Y0.07230
G1 X0.07704 Y0.15121
G1 X-6.36208 Y19.58047
G1 X-0.54063 Y0.43419
G1 X-0.37232 Y0.11035
G1 X-0.30812 Y0.23635
G1 X-0.19351 Y0.33668
G1 X-0.04134 Y0.38612
G1 X0.11035 Y0.37232
G1 X0.23635 Y0.30812
G1 X0.33668 Y0.19351
G1 X0.38612 Y0.04134
G1 X0.37232 Y-0.11035
G1 X0.30812 Y-0.23635
G1 X0.19351 Y-0.33668
G1 X0.04134 Y-0.38612
G1 X-0.11035 Y-0.37232
G1 X-0.24872 Y-0.27008
G1 X0.33816 Y-0.65241
G1 X6.29720 Y-19.38080
G1 X-0.33668 Y-0.19351
G1 X-0.23635 Y-0.30812
G1 X-0.11035 Y-0.37232
G1 X0.04134 Y-0.38612
G1 X0.19351 Y-0.33668
G1 X0.30812 Y-0.23635
G1 X0.37232 Y-0.11035
G1 X0.38612 Y0.04134
G1 X0.33668 Y0.19351
G1 X0.23635 Y0.30812
G1 X0.11035 Y0.37232
G1 X-0.04134 Y0.38612
G1 X-0.19351 Y0.33668
G1 X-0.30812 Y0.23635
G1 X-0.35996 Y0.07230
G1 X0.07704 Y0.15121
G1 X-6.29720 Y19.38080
G1 X-0.54063 Y0.43419
G1 X-0.37232 Y0.11035
G1 X-0.30812 Y0.23635
G1 X-0.19351 Y0.33668
G1 X-0.04134 Y0.38612
G1 X0.11035 Y0.37232
G1 X0.23635 Y0.30812
G1 X0.33668 Y0.19351
G1 X0.38612 Y0.04134
G1 X0.37232 Y-0.11035
G1 X0.30812 Y-0.23635
G1 X0.19351 Y-0.33668
G1 X0.04134 Y-0.38612
G1 X-0.11035 Y-0.37232
G1 X-0.24872 Y-0.27008
G1 X0.37744 Y-0.77333
G1 X6.15375 Y-18.93929
G1 X-0.33668 Y-0.19351
G1 X-0.23635 Y-0.30812
G1 X-0.11035 Y-0.37232
G1 X0.04134 Y-0.38612
G1 X0.19351 Y-0.33668
G1 X0.30812 Y-0.23635
G1 X0.37232 Y-0.11035
G1 X0.38612 Y0.04134
G1 X0.33668 Y0.19351
G1 X0.23635 Y0.30812
G1 X0.11035 Y0.37232
G1 X-0.04134 Y0.38612
G1 X-0.19351 Y0.33668
G1 X-0.30812 Y0.23635
G1 X-0.35996 Y0.07230
G1 X0.07704 Y0.15121
G1 X-6.15375 Y18.93929
G1 X-0.54063 Y0.43419
G1 X-0.37232 Y0.11035
G1 X-0.30812 Y0.23635
G1 X-0.19351 Y0.33668
G1 X-0.04134 Y0.38612
G1 X0.11035 Y0.37232
G1 X0.23635 Y0.30812
G1 X0.33668 Y0.19351
G1 X0.38612 Y0.04134
G1 X0.37232 Y-0.11035
G1 X0.30812 Y-0.23635
G1 X0.19351 Y-0.33668
G1 X0.04134 Y-0.38612
G1 X-0.11035 Y-0.37232
G1 X-0.24872 Y-0.27008
G1 X0.41387 Y-0.88544
G1 X5.93744 Y-18.27355
G1 X-0.33668 Y-0.19351
G1 X-0.23635 Y-0.30812
G1 X-0.11035 Y-0.37232
G1 X0.04134 Y-0.38612
G1 X0.19351 Y-0.33668
G1 X0.30812 Y-0.23635
G1 X0.37232 Y-0.11035
G1 X0.38612 Y0.04134
G1 X0.33668 Y0.19351
G1 X0.23635 Y0.30812
G1 X0.11035 Y0.37232
G1 X-0.04134 Y0.38612
G1 X-0.19351 Y0.33668
G1 X-0.30812 Y0.23635
G1 X-0.35996 Y0.07230
G1 X0.07704 Y0.15121
G1 X-5.93744 Y18.27355
G1 X-0.54063 Y0.43419
G1 X-0.37232 Y0.11035
G1 X-0.30812 Y0.23635
G1 X-0.19351 Y0.33668
G1 X-0.04134 Y0.38612
G1 X0.11035 Y0.37232
G1 X0.23635 Y0.30812
G1 X0.33668 Y0.19351
G1 X0.38612 Y0.04134
G1 X0.37232 Y-0.11035
G1 X0.30812 Y-0.23635
G1 X0.19351 Y-0.33668
G1 X0.04134 Y-0.38612
G1 X-0.11035 Y-0.37232
G1 X-0.24872 Y-0.27008
G1 X0.44599 Y-0.98429
G1 X5.65689 Y-17.41012
G1 X-0.33668 Y-0.19351
G1 X-0.23635 Y-0.30812
G1 X-0.11035 Y-0.37232
G1 X0.04134 Y-0.38612
G1 X0.19351 Y-0.33668
G1 X0.30812 Y-0.23635
G1 X0.37232 Y-0.11035
G1 X0.38612 Y0.04134
G1 X0.33668 Y0.19351
G1 X0.23635 Y0.30812
G1 X0.11035 Y0.37232
G1 X-0.04134 Y0.38612
G1 X-0.19351 Y0.33668
G1 X-0.30812 Y0.23635
G1 X-0.35996 Y0.07230
G1 X0.07704 Y0.15121
G1 X-5.65689 Y17.41012
G1 X-0.54063 Y0.43419
G1 X-0.37232 Y0.11035
G1 X-0.30812 Y0.23635
G1 X-0.19351 Y0.33668
G1 X-0.04134 Y0.38612
G1 X0.11035 Y0.37232
G1 X0.23635 Y0.30812
G1 X0.33668 Y0.19351
G1 X0.38612 Y0.04134
G1 X0.37232 Y-0.11035
G1 X0.30812 Y-0.23635
G1 X0.19351 Y-0.33668
G1 X0.04134 Y-0.38612
G1 X-0.11035 Y-0.37232
G1 X-0.24872 Y-0.27008
G1 X0.47251 Y-1.06592
G1 X5.32330 Y-16.38343
G1 X-0.33668 Y-0.19351
G1 X-0.23635 Y-0.30812
G1 X-0.11035 Y-0.37232
G1 X0.04134 Y-0.38612
G1 X0.19351 Y-0.33668
G1 X0.30812 Y-0.23635
G1 X0.37232 Y-0.11035
G1 X0.38612 Y0.04134
G1 X0.33668 Y0.19351
G1 X0.23635 Y0.30812
G1 X0.11035 Y0.37232
G1 X-0.04134 Y0.38612
G1 X-0.19351 Y0.33668
G1 X-0.30812 Y0.23635
G1 X-0.35996 Y0.07230
G1 X0.07704 Y0.15121
G1 X-5.32330 Y16.38343
G1 X-0.54063 Y0.43419
G1 X-0.37232 Y0.11035
G1 X-0.30812 Y0.23635
G1 X-0.19351 Y0.33668
G1 X-0.04134 Y0.38612
G1 X0.11035 Y0.37232
G1 X0.23635 Y0.30812
G1 X0.33668 Y0.19351
G1 X0.38612 Y0.04134
G1 X0.37232 Y-0.11035
G1 X0.30812 Y-0.23635
G1 X0.19351 Y-0.33668
G1 X0.04134 Y-0.38612
G1 X-0.11035 Y-0.37232
G1 X-0.24872 Y-0.27008
G1 X0.49239 Y-1.12709
G1 X4.94996 Y-15.23440
G1 X-0.33668 Y-0.19351
G1 X-0.23635 Y-0.30812
G1 X-0.11035 Y-0.37232
G1 X0.04134 Y-0.38612
G1 X0.19351 Y-0.33668
G1 X0.30812 Y-0.23635
G1 X0.37232 Y-0.11035
G1 X0.38612 Y0.04134
G1 X0.33668 Y0.19351
G1 X0.23635 Y0.30812
G1 X0.11035 Y0.37232
G1 X-0.04134 Y0.38612
G1 X-0.19351 Y0.33668
G1 X-0.30812 Y0.23635
G1 X-0.35996 Y0.07230
G1 X0.07704 Y0.15121
G1 X-4.94996 Y15.23440
G1 X-0.54063 Y0.43419
G1 X-0.37232 Y0.11035
G1 X-0.30812 Y0.23635
G1 X-0.19351 Y0.33668
G1 X-0.04134 Y0.38612
G1 X0.11035 Y0.37232
G1 X0.23635 Y0.30812
G1 X0.33668 Y0.19351
G1 X0.38612 Y0.04134
G1 X0.37232 Y-0.11035
G1 X0.30812 Y-0.23635
G1 X0.19351 Y-0.33668
G1 X0.04134 Y-0.38612
G1 X-0.11035 Y-0.37232
G1 X-0.24872 Y-0.27008
G1 X0.50482 Y-1.16535
G1 X4.55175 Y-14.00883
G1 X-0.33668 Y-0.19351
G1 X-0.23635 Y-0.30812
G1 X-0.11035 Y-0.37232
G1 X0.04134 Y-0.38612
G1 X0.19351 Y-0.33668
G1 X0.30812 Y-0.23635
G1 X0.37232 Y-0.11035
G1 X0.38612 Y0.04134
G1 X0.33668 Y0.19351
G1 X0.23635 Y0.30812
G1 X0.11035 Y0.37232
G1 X-0.04134 Y0.38612
G1 X-0.19351 Y0.33668
G1 X-0.30812 Y0.23635
G1 X-0.35996 Y0.07230
G1 X0.07704 Y0.15121
G1 X-4.55175 Y14.00883
G1 X-0.54063 Y0.43419
G1 X-0.37232 Y0.11035
G1 X-0.30812 Y0.23635
G1 X-0.19351 Y0.33668
G1 X-0.04134 Y0.38612
G1 X0.11035 Y0.37232
G1 X0.23635 Y0.30812
G1 X0.33668 Y0.19351
G1 X0.38612 Y0.04134
G1 X0.37232 Y-0.11035
G1 X0.30812 Y-0.23635
G1 X0.19351 Y-0.33668
G1 X0.04134 Y-0.38612
G1 X-0.11035 Y-0.37232
G1 X-0.24872 Y-0.27008
G1 X0.50932 Y-1.17919
G1 X4.14455 Y-12.75560
G1 X-0.33668 Y-0.19351
G1 X-0.23635 Y-0.30812
G1 X-0.11035 Y-0.37232
G1 X0.04134 Y-0.38612
G1 X0.19351 Y-0.33668
G1 X0.30812 Y-0.23635
G1 X0.37232 Y-0.11035
G1 X0.38612 Y0.04134
G1 X0.33668 Y0.19351
G1 X0.23635 Y0.30812
G1 X0.11035 Y0.37232
G1 X-0.04134 Y0.38612
G1 X-0.19351 Y0.33668
G1 X-0.30812 Y0.23635
G1 X-0.35996 Y0.07230
G1 X0.07704 Y0.15121
G1 X-4.14455 Y12.75560
G1 X-0.54063 Y0.43419
G1 X-0.37232 Y0.11035
G1 X-0.30812 Y0.23635
G1 X-0.19351 Y0.33668
G1 X-0.04134 Y0.38612
G1 X0.11035 Y0.37232
G1 X0.23635 Y0.30812
G1 X0.33668 Y0.19351
G1 X0.38612 Y0.04134
G1 X0.37232 Y-0.11035
G1 X0.30812 Y-0.23635
G1 X0.19351 Y-0.33668
G1 X0.04134 Y-0.38612
G1 X-0.11035 Y-0.37232
G1 X-0.24872 Y-0.27008
G1 X0.50570 Y-1.16804
G1 X3.74459 Y-11.52467
G1 X-0.33668 Y-0.19351
G1 X-0.23635 Y-0.30812
G1 X-0.11035 Y-0.37232
G1 X0.04134 Y-0.38612
G1 X0.19351 Y-0.33668
G1 X0.30812 Y-0.23635
G1 X0.37232 Y-0.11035
G1 X0.38612 Y0.04134
G1 X0.33668 Y0.19351
G1 X0.23635 Y0.30812
G1 X0.11035 Y0.37232
G1 X-0.04134 Y0.38612
G1 X-0.19351 Y0.33668
G1 X-0.30812 Y0.23635
G1 X-0.35996 Y0.07230
G1 X0.07704 Y0.15121
G1 X-3.74459 Y11.52467
G1 X-0.54063 Y0.43419
G1 X-0.37232 Y0.11035
G1 X-0.30812 Y0.23635
G1 X-0.19351 Y0.33668
G1 X-0.04134 Y0.38612
G1 X0.11035 Y0.37232
G1 X0.23635 Y0.30812
G1 X0.33668 Y0.19351
G1 X0.38612 Y0.04134
G1 X0.37232 Y-0.11035
G1 X0.30812 Y-0.23635
G1 X0.19351 Y-0.33668
G1 X0.04134 Y-0.38612
G1 X-0.11035 Y-0.37232
G1 X-0.24872 Y-0.27008
G1 X-0.71074 Y2.18743
G1 X-5.73200 Y1.15843
G1 X-2.17697 Y-1.58166
G1 X-9.39935 Y-6.82903
G1 X-0.28808 Y0.26040
G1 X-0.36608 Y0.12957
G1 X-0.38820 Y-0.01011
G1 X-0.35445 Y-0.15864
G1 X-0.26040 Y-0.28808
G1 X-0.12957 Y-0.36608
G1 X0.01011 Y-0.38820
G1 X0.15864 Y-0.35445
G1 X0.28808 Y-0.26040
G1 X0.36608 Y-0.12957
G1 X0.38820 Y0.01011
G1 X0.35445 Y0.15864
G1 X0.26040 Y0.28808
G1 X0.12957 Y0.36608
G1 X-0.04247 Y0.36469
G1 X0.16762 Y-0.02655
G1 X9.39935 Y6.82903
G1 X0.24587 Y0.64834
G1 X-0.01011 Y0.38820
G1 X0.12957 Y0.36608
G1 X0.26040 Y0.28808
G1 X0.35445 Y0.15864
G1 X0.38820 Y0.01011
G1 X0.36608 Y-0.12957
G1 X0.28808 Y-0.26040
G1 X0.15864 Y-0.35445
G1 X0.01011 Y-0.38820
G1 X-0.12957 Y-0.36608
G1 X-0.26040 Y-0.28808
G1 X-0.35445 Y-0.15864
G1 X-0.38820 Y-0.01011
G1 X-0.33371 Y0.15308
G1 X0.08281 Y-0.08817
G1 X-10.42708 Y-7.57572
G1 X-0.28808 Y0.26040
G1 X-0.36608 Y0.12957
G1 X-0.38820 Y-0.01011
G1 X-0.35445 Y-0.15864
G1 X-0.26040 Y-0.28808
G1 X-0.12957 Y-0.36608
G1 X0.01011 Y-0.38820
G1 X0.15864 Y-0.35445
G1 X0.28808 Y-0.26040
G1 X0.36608 Y-0.12957
G1 X0.38820 Y0.01011
G1 X0.35445 Y0.15864
G1 X0.26040 Y0.28808
G1 X0.12957 Y0.36608
G1 X-0.04247 Y0.36469
G1 X0.16762 Y-0.02655
G1 X10.42708 Y7.57572
G1 X0.24587 Y0.64834
G1 X-0.01011 Y0.38820
G1 X0.12957 Y0.36608
G1 X0.26040 Y0.28808
G1 X0.35445 Y0.15864
G1 X0.38820 Y0.01011
G1 X0.36608 Y-0.12957
G1 X0.28808 Y-0.26040
G1 X0.15864 Y-0.35445
G1 X0.01011 Y-0.38820
G1 X-0.12957 Y-0.36608
G1 X-0.26040 Y-0.28808
G1 X-0.35445 Y-0.15864
G1 X-0.38820 Y-0.01011
G1 X-0.33371 Y0.15308
G1 X0.10073 Y-0.07514
G1 X-11.49065 Y-8.34845
G1 X-0.28808 Y0.26040
G1 X-0.36608 Y0.12957
G1 X-0.38820 Y-0.01011
G1 X-0.35445 Y-0.15864
G1 X-0.26040 Y-0.28808
G1 X-0.12957 Y-0.36608
G1 X0.01011 Y-0.38820
G1 X0.15864 Y-0.35445
G1 X0.28808 Y-0.26040
G1 X0.36608 Y-0.12957
G1 X0.38820 Y0.01011
G1 X0.35445 Y0.15864
G1 X0.26040 Y0.28808
G1 X0.12957 Y0.36608
G1 X-0.04247 Y0.36469
G1 X0.16762 Y-0.02655
G1 X11.49065 Y8.34845
G1 X0.24587 Y0.64834
G1 X-0.01011 Y0.38820
G1 X0.12957 Y0.36608
G1 X0.26040 Y0.28808
G1 X0.35445 Y0.15864
G1 X0.38820 Y0.01011
G1 X0.36608 Y-0.12957
G1 X0.28808 Y-0.26040
G1 X0.15864 Y-0.35445
G1 X0.01011 Y-0.38820
G1 X-0.12957 Y-0.36608
G1 X-0.26040 Y-0.28808
G1 X-0.35445 Y-0.15864
G1 X-0.38820 Y-0.01011
G1 X-0.33371 Y0.15308
G1 X0.09745 Y-0.07752
G1 X-12.54767 Y-9.11641
G1 X-0.28808 Y0.26040
G1 X-0.36608 Y0.12957
G1 X-0.38820 Y-0.01011
G1 X-0.35445 Y-0.15864
G1 X-0.26040 Y-0.28808
G1 X-0.12957 Y-0.36608
G1 X0.01011 Y-0.38820
G1 X0.15864 Y-0.35445
G1 X0.28808 Y-0.26040
G1 X0.36608 Y-0.12957
G1 X0.38820 Y0.01011
G1 X0.35445 Y0.15864
G1 X0.26040 Y0.28808
G1 X0.12957 Y0.36608
G1 X-0.04247 Y0.36469
G1 X0.16762 Y-0.02655
G1 X12.54767 Y9.11641
G1 X0.24587 Y0.64834
G1 X-0.01011 Y0.38820
G1 X0.12957 Y0.36608
G1 X0.26040 Y0.28808
G1 X0.35445 Y0.15864
G1 X0.38820 Y0.01011
G1 X0.36608 Y-0.12957
G1 X0.28808 Y-0.26040
G1 X0.15864 Y-0.35445
G1 X0.01011 Y-0.38820
G1 X-0.12957 Y-0.36608
G1 X-0.26040 Y-0.28808
G1 X-0.35445 Y-0.15864
G1 X-0.38820 Y-0.01011
G1 X-0.33371 Y0.15308
G1 X0.07310 Y-0.09521
G1 X-13.55599 Y-9.84900
G1 X-0.28808 Y0.26040
G1 X-0.36608 Y0.12957
G1 X-0.38820 Y-0.01011
G1 X-0.35445 Y-0.15864
G1 X-0.26040 Y-0.28808
G1 X-0.12957 Y-0.36608
G1 X0.01011 Y-0.38820
G1 X0.15864 Y-0.35445
G1 X0.28808 Y-0.26040
G1 X0.36608 Y-0.12957
G1 X0.38820 Y0.01011
G1 X0.35445 Y0.15864
G1 X0.26040 Y0.28808
G1 X0.12957 Y0.36608
G1 X-0.04247 Y0.36469
G1 X0.16762 Y-0.02655
G1 X13.55599 Y9.84900
G1 X0.24587 Y0.64834
G1 X-0.01011 Y0.38820
G1 X0.12957 Y0.36608
G1 X0.26040 Y0.28808
G1 X0.35445 Y0.15864
G1 X0.38820 Y0.01011
G1 X0.36608 Y-0.12957
G1 X0.28808 Y-0.26040
G1 X0.15864 Y-0.35445
G1 X0.01011 Y-0.38820
G1 X-0.12957 Y-0.36608
G1 X-0.26040 Y-0.28808
G1 X-0.35445 Y-0.15864
G1 X-0.38820 Y-0.01011
G1 X-0.33371 Y0.15308
G1 X0.02866 Y-0.12751
G1 X-14.47542 Y-10.51701
G1 X-0.28808 Y0.26040
G1 X-0.36608 Y0.12957
G1 X-0.38820 Y-0.01011
G1 X-0.35445 Y-0.15864
G1 X-0.26040 Y-0.28808
G1 X-0.12957 Y-0.36608
G1 X0.01011 Y-0.38820
G1 X0.15864 Y-0.35445
G1 X0.28808 Y-0.26040
G1 X0.36608 Y-0.12957
G1 X0.38820 Y0.01011
G1 X0.35445 Y0.15864
G1 X0.26040 Y0.28808
G1 X0.12957 Y0.36608
G1 X-0.04247 Y0.36469
G1 X0.16762 Y-0.02655
G1 X14.47542 Y10.51701
G1 X0.24587 Y0.64834
G1 X-0.01011 Y0.38820
G1 X0.12957 Y0.36608
G1 X0.26040 Y0.28808
G1 X0.35445 Y0.15864
G1 X0.38820 Y0.01011
G1 X0.36608 Y-0.12957
G1 X0.28808 Y-0.26040
G1 X0.15864 Y-0.35445
G1 X0.01011 Y-0.38820
G1 X-0.12957 Y-0.36608
G1 X-0.26040 Y-0.28808
G1 X-0.35445 Y-0.15864
G1 X-0.38820 Y-0.01011
G1 X-0.33371 Y0.15308
G1 X-0.03412 Y-0.17311
G1 X-15.26930 Y-11.09380
G1 X-0.28808 Y0.26040
G1 X-0.36608 Y0.12957
G1 X-0.38820 Y-0.01011
G1 X-0.35445 Y-0.15864
G1 X-0.26040 Y-0.28808
G1 X-0.12957 Y-0.36608
G1 X0.01011 Y-0.38820
G1 X0.15864 Y-0.35445
G1 X0.28808 Y-0.26040
G1 X0.36608 Y-0.12957
G1 X0.38820 Y0.01011
G1 X0.35445 Y0.15864
G1 X0.26040 Y0.28808
G1 X0.12957 Y0.36608
G1 X-0.04247 Y0.36469
G1 X0.16762 Y-0.02655
G1 X15.26930 Y11.09380
G1 X0.24587 Y0.64834
G1 X-0.01011 Y0.38820
G1 X0.12957 Y0.36608
G1 X0.26040 Y0.28808
G1 X0.35445 Y0.15864
G1 X0.38820 Y0.01011
G1 X0.36608 Y-0.12957
G1 X0.28808 Y-0.26040
G1 X0.15864 Y-0.35445
G1 X0.01011 Y-0.38820
G1 X-0.12957 Y-0.36608
G1 X-0.26040 Y-0.28808
G1 X-0.35445 Y-0.15864
G1 X-0.38820 Y-0.01011
G1 X-0.33371 Y0.15308
G1 X-0.11271 Y-0.23022
G1 X-15.90598 Y-11.55637
G1 X-0.28808 Y0.26040
G1 X-0.36608 Y0.12957
G1 X-0.38820 Y-0.01011
G1 X-0.35445 Y-0.15864
G1 X-0.26040 Y-0.28808
G1 X-0.12957 Y-0.36608
G1 X0.01011 Y-0.38820
G1 X0.15864 Y-0.35445
G1 X0.28808 Y-0.26040
G1 X0.36608 Y-0.12957
G1 X0.38820 Y0.01011
G1 X0.35445 Y0.15864
G1 X0.26040 Y0.28808
G1 X0.12957 Y0.36608
G1 X-0.04247 Y0.36469
G1 X0.16762 Y-0.02655
G1 X15.90598 Y11.55637
G1 X0.24587 Y0.64834
G1 X-0.01011 Y0.38820
G1 X0.12957 Y0.36608
G1 X0.26040 Y0.28808
G1 X0.35445 Y0.15864
G1 X0.38820 Y0.01011
G1 X0.36608 Y-0.12957
G1 X0.28808 Y-0.26040
G1 X0.15864 Y-0.35445
G1 X0.01011 Y-0.38820
G1 X-0.12957 Y-0.36608
G1 X-0.26040 Y-0.28808
G1 X-0.35445 Y-0.15864
G1 X-0.38820 Y-0.01011
G1 X-0.33371 Y0.15308
G1 X-0.20400 Y-0.29655
G1 X-16.36009 Y-11.88630
G1 X-0.28808 Y0.26040
G1 X-0.36608 Y0.12957
G1 X-0.38820 Y-0.01011
G1 X-0.35445 Y-0.15864
G1 X-0.26040 Y-0.28808
G1 X-0.12957 Y-0.36608
G1 X0.01011 Y-0.38820
G1 X0.15864 Y-0.35445
G1 X0.28808 Y-0.26040
G1 X0.36608 Y-0.12957
G1 X0.38820 Y0.01011
G1 X0.35445 Y0.15864
G1 X0.26040 Y0.28808
G1 X0.12957 Y0.36608
G1 X-0.04247 Y0.36469
G1 X0.16762 Y-0.02655
G1 X16.36009 Y11.88630
G1 X0.24587 Y0.64834
G1 X-0.01011 Y0.38820
G1 X0.12957 Y0.36608
G1 X0.26040 Y0.28808
G1 X0.35445 Y0.15864
G1 X0.38820 Y0.01011
G1 X0.36608 Y-0.12957
G1 X0.28808 Y-0.26040
G1 X0.15864 Y-0.35445
G1 X0.01011 Y-0.38820
G1 X-0.12957 Y-0.36608
G1 X-0.26040 Y-0.28808
G1 X-0.35445 Y-0.15864
G1 X-0.38820 Y-0.01011
G1 X-0.33371 Y0.15308
G1 X-0.30435 Y-0.36945
G1 X-16.61351 Y-12.07042
G1 X-0.28808 Y0.26040
G1 X-0.36608 Y0.12957
G1 X-0.38820 Y-0.01011
G1 X-0.35445 Y-0.15864
G1 X-0.26040 Y-0.28808
G1 X-0.12957 Y-0.36608
G1 X0.01011 Y-0.38820
G1 X0.15864 Y-0.35445
G1 X0.28808 Y-0.26040
G1 X0.36608 Y-0.12957
G1 X0.38820 Y0.01011
G1 X0.35445 Y0.15864
G1 X0.26040 Y0.28808
G1 X0.12957 Y0.36608
G1 X-0.04247 Y0.36469
G1 X0.16762 Y-0.02655
G1 X16.61351 Y12.07042
G1 X0.24587 Y0.64834
G1 X-0.01011 Y0.38820
G1 X0.12957 Y0.36608
G1 X0.26040 Y0.28808
G1 X0.35445 Y0.15864
G1 X0.38820 Y0.01011
G1 X0.36608 Y-0.12957
G1 X0.28808 Y-0.26040
G1 X0.15864 Y-0.35445
G1 X0.01011 Y-0.38820
G1 X-0.12957 Y-0.36608
G1 X-0.26040 Y-0.28808
G1 X-0.35445 Y-0.15864
G1 X-0.38820 Y-0.01011
G1 X-0.33371 Y0.15308
G1 X-0.40974 Y-0.44602
G1 X-16.65614 Y-12.10140
G1 X-0.28808 Y0.26040
G1 X-0.36608 Y0.12957
G1 X-0.38820 Y-0.01011
G1 X-0.35445 Y-0.15864
G1 X-0.26040 Y-0.28808
G1 X-0.12957 Y-0.36608
G1 X0.01011 Y-0.38820
G1 X0.15864 Y-0.35445
G1 X0.28808 Y-0.26040
G1 X0.36608 Y-0.12957
G1 X0.38820 Y0.01011
G1 X0.35445 Y0.15864
G1 X0.26040 Y0.28808
G1 X0.12957 Y0.36608
G1 X-0.04247 Y0.36469
G1 X0.16762 Y-0.02655
G1 X16.65614 Y12.10140
G1 X0.24587 Y0.64834
G1 X-0.01011 Y0.38820
G1 X0.12957 Y0.36608
G1 X0.26040 Y0.28808
G1 X0.35445 Y0.15864
G1 X0.38820 Y0.01011
G1 X0.36608 Y-0.12957
G1 X0.28808 Y-0.26040
G1 X0.15864 Y-0.35445
G1 X0.01011 Y-0.38820
G1 X-0.12957 Y-0.36608
G1 X-0.26040 Y-0.28808
G1 X-0.35445 Y-0.15864
G1 X-0.38820 Y-0.01011
G1 X-0.33371 Y0.15308
G1 X-0.51598 Y-0.52321
G1 X-16.48629 Y-11.97799
G1 X-0.28808 Y0.26040
G1 X-0.36608 Y0.12957
G1 X-0.38820 Y-0.01011
G1 X-0.35445 Y-0.15864
G1 X-0.26040 Y-0.28808
G1 X-0.12957 Y-0.36608
G1 X0.01011 Y-0.38820
G1 X0.15864 Y-0.35445
G1 X0.28808 Y-0.26040
G1 X0.36608 Y-0.12957
G1 X0.38820 Y0.01011
G1 X0.35445 Y0.15864
G1 X0.26040 Y0.28808
G1 X0.12957 Y0.36608
G1 X-0.04247 Y0.36469
G1 X0.16762 Y-0.02655
G1 X16.48629 Y11.97799
G1 X0.24587 Y0.64834
G1 X-0.01011 Y0.38820
G1 X0.12957 Y0.36608
G1 X0.26040 Y0.28808
G1 X0.35445 Y0.15864
G1 X0.38820 Y0.01011
G1 X0.36608 Y-0.12957
G1 X0.28808 Y-0.26040
G1 X0.15864 Y-0.35445
G1 X0.01011 Y-0.38820
G1 X-0.12957 Y-0.36608
G1 X-0.26040 Y-0.28808
G1 X-0.35445 Y-0.15864
G1 X-0.38820 Y-0.01011
G1 X-0.33371 Y0.15308
G1 X-0.61884 Y-0.59794
G1 X-16.11072 Y-11.70512
G1 X-0.28808 Y0.26040
G1 X-0.36608 Y0.12957
G1 X-0.38820 Y-0.01011
G1 X-0.35445 Y-0.15864
G1 X-0.26040 Y-0.28808
G1 X-0.12957 Y-0.36608
G1 X0.01011 Y-0.38820
G1 X0.15864 Y-0.35445
G1 X0.28808 Y-0.26040
G1 X0.36608 Y-0.12957
G1 X0.38820 Y0.01011
G1 X0.35445 Y0.15864
G1 X0.26040 Y0.28808
G1 X0.12957 Y0.36608
G1 X-0.04247 Y0.36469
G1 X0.16762 Y-0.02655
G1 X16.11072 Y11.70512
G1 X0.24587 Y0.64834
G1 X-0.01011 Y0.38820
G1 X0.12957 Y0.36608
G1 X0.26040 Y0.28808
G1 X0.35445 Y0.15864
G1 X0.38820 Y0.01011
G1 X0.36608 Y-0.12957
G1 X0.28808 Y-0.26040
G1 X0.15864 Y-0.35445
G1 X0.01011 Y-0.38820
G1 X-0.12957 Y-0.36608
G1 X-0.26040 Y-0.28808
G1 X-0.35445 Y-0.15864
G1 X-0.38820 Y-0.01011
G1 X-0.33371 Y0.15308
G1 X-0.71421 Y-0.66723
G1 X-15.54441 Y-11.29368
G1 X-0.28808 Y0.26040
G1 X-0.36608 Y0.12957
G1 X-0.38820 Y-0.01011
G1 X-0.35445 Y-0.15864
G1 X-0.26040 Y-0.28808
G1 X-0.12957 Y-0.36608
G1 X0.01011 Y-0.38820
G1 X0.15864 Y-0.35445
G1 X0.28808 Y-0.26040
G1 X0.36608 Y-0.12957
G1 X0.38820 Y0.01011
G1 X0.35445 Y0.15864
G1 X0.26040 Y0.28808
G1 X0.12957 Y0.36608
G1 X-0.04247 Y0.36469
G1 X0.16762 Y-0.02655
G1 X15.54441 Y11.29368
G1 X0.24587 Y0.64834
G1 X-0.01011 Y0.38820
G1 X0.12957 Y0.36608
G1 X0.26040 Y0.28808
G1 X0.35445 Y0.15864
G1 X0.38820 Y0.01011
G1 X0.36608 Y-0.12957
G1 X0.28808 Y-0.26040
G1 X0.15864 Y-0.35445
G1 X0.01011 Y-0.38820
G1 X-0.12957 Y-0.36608
G1 X-0.26040 Y-0.28808
G1 X-0.35445 Y-0.15864
G1 X-0.38820 Y-0.01011
G1 X-0.33371 Y0.15308
G1 X-0.79829 Y-0.72832
G1 X-14.80994 Y-10.76005
G1 X-0.28808 Y0.26040
G1 X-0.36608 Y0.12957
G1 X-0.38820 Y-0.01011
G1 X-0.35445 Y-0.15864
G1 X-0.26040 Y-0.28808
G1 X-0.12957 Y-0.36608
G1 X0.01011 Y-0.38820
G1 X0.15864 Y-0.35445
G1 X0.28808 Y-0.26040
G1 X0.36608 Y-0.12957
G1 X0.38820 Y0.01011
G1 X0.35445 Y0.15864
G1 X0.26040 Y0.28808
G1 X0.12957 Y0.36608
G1 X-0.04247 Y0.36469
G1 X0.16762 Y-0.02655
G1 X14.80994 Y10.76005
G1 X0.24587 Y0.64834
G1 X-0.01011 Y0.38820
G1 X0.12957 Y0.36608
G1 X0.26040 Y0.28808
G1 X0.35445 Y0.15864
G1 X0.38820 Y0.01011
G1 X0.36608 Y-0.12957
G1 X0.28808 Y-0.26040
G1 X0.15864 Y-0.35445
G1 X0.01011 Y-0.38820
G1 X-0.12957 Y-0.36608
G1 X-0.26040 Y-0.28808
G1 X-0.35445 Y-0.15864
G1 X-0.38820 Y-0.01011
G1 X-0.33371 Y0.15308
G1 X-0.86774 Y-0.77878
G1 X-13.93658 Y-10.12552
G1 X-0.28808 Y0.26040
G1 X-0.36608 Y0.12957
G1 X-0.38820 Y-0.01011
G1 X-0.35445 Y-0.15864
G1 X-0.26040 Y-0.28808
G1 X-0.12957 Y-0.36608
G1 X0.01011 Y-0.38820
G1 X0.15864 Y-0.35445
G1 X0.28808 Y-0.26040
G1 X0.36608 Y-0.12957
G1 X0.38820 Y0.01011
G1 X0.35445 Y0.15864
G1 X0.26040 Y0.28808
G1 X0.12957 Y0.36608
G1 X-0.04247 Y0.36469
G1 X0.16762 Y-0.02655
G1 X13.93658 Y10.12552
G1 X0.24587 Y0.64834
G1 X-0.01011 Y0.38820
G1 X0.12957 Y0.36608
G1 X0.26040 Y0.28808
G1 X0.35445 Y0.15864
G1 X0.38820 Y0.01011
G1 X0.36608 Y-0.12957
G1 X0.28808 Y-0.26040
G1 X0.15864 Y-0.35445
G1 X0.01011 Y-0.38820
G1 X-0.12957 Y-0.36608
G1 X-0.26040 Y-0.28808
G1 X-0.35445 Y-0.15864
G1 X-0.38820 Y-0.01011
G1 X-0.33371 Y0.15308
G1 X-0.91977 Y-0.81658
G1 X-12.95915 Y-9.41537
G1 X-0.28808 Y0.26040
G1 X-0.36608 Y0.12957
G1 X-0.38820 Y-0.01011
G1 X-0.35445 Y-0.15864
G1 X-0.26040 Y-0.28808
G1 X-0.12957 Y-0.36608
G1 X0.01011 Y-0.38820
G1 X0.15864 Y-0.35445
G1 X0.28808 Y-0.26040
G1 X0.36608 Y-0.12957
G1 X0.38820 Y0.01011
G1 X0.35445 Y0.15864
G1 X0.26040 Y0.28808
G1 X0.12957 Y0.36608
G1 X-0.04247 Y0.36469
G1 X0.16762 Y-0.02655
G1 X12.95915 Y9.41537
G1 X0.24587 Y0.64834
G1 X-0.01011 Y0.38820
G1 X0.12957 Y0.36608
G1 X0.26040 Y0.28808
G1 X0.35445 Y0.15864
G1 X0.38820 Y0.01011
G1 X0.36608 Y-0.12957
G1 X0.28808 Y-0.26040
G1 X0.15864 Y-0.35445
G1 X0.01011 Y-0.38820
G1 X-0.12957 Y-0.36608
G1 X-0.26040 Y-0.28808
G1 X-0.35445 Y-0.15864
G1 X-0.38820 Y-0.01011
G1 X-0.33371 Y0.15308
G1 X-0.95232 Y-0.84023
G1 X-11.91663 Y-8.65794
G1 X-0.28808 Y0.26040
G1 X-0.36608 Y0.12957
G1 X-0.38820 Y-0.01011
G1 X-0.35445 Y-0.15864
G1 X-0.26040 Y-0.28808
G1 X-0.12957 Y-0.36608
G1 X0.01011 Y-0.38820
G1 X0.15864 Y-0.35445
G1 X0.28808 Y-0.26040
G1 X0.36608 Y-0.12957
G1 X0.38820 Y0.01011
G1 X0.35445 Y0.15864
G1 X0.26040 Y0.28808
G1 X0.12957 Y0.36608
G1 X-0.04247 Y0.36469
G1 X0.16762 Y-0.02655
G1 X11.91663 Y8.65794
G1 X0.24587 Y0.64834
G1 X-0.01011 Y0.38820
G1 X0.12957 Y0.36608
G1 X0.26040 Y0.28808
G1 X0.35445 Y0.15864
G1 X0.38820 Y0.01011
G1 X0.36608 Y-0.12957
G1 X0.28808 Y-0.26040
G1 X0.15864 Y-0.35445
G1 X0.01011 Y-0.38820
G1 X-0.12957 Y-0.36608
G1 X-0.26040 Y-0.28808
G1 X-0.35445 Y-0.15864
G1 X-0.38820 Y-0.01011
G1 X-0.33371 Y0.15308
G1 X-0.96409 Y-0.84878
G1 X-10.85057 Y-7.88340
G1 X-0.28808 Y0.26040
G1 X-0.36608 Y0.12957
G1 X-0.38820 Y-0.01011
G1 X-0.35445 Y-0.15864
G1 X-0.26040 Y-0.28808
G1 X-0.12957 Y-0.36608
G1 X0.01011 Y-0.38820
G1 X0.15864 Y-0.35445
G1 X0.28808 Y-0.26040
G1 X0.36608 Y-0.12957
G1 X0.38820 Y0.01011
G1 X0.35445 Y0.15864
G1 X0.26040 Y0.28808
G1 X0.12957 Y0.36608
G1 X-0.04247 Y0.36469
G1 X0.16762 Y-0.02655
G1 X10.85057 Y7.88340
G1 X0.24587 Y0.64834
G1 X-0.01011 Y0.38820
G1 X0.12957 Y0.36608
G1 X0.26040 Y0.28808
G1 X0.35445 Y0.15864
G1 X0.38820 Y0.01011
G1 X0.36608 Y-0.12957
G1 X0.28808 Y-0.26040
G1 X0.15864 Y-0.35445
G1 X0.01011 Y-0.38820
G1 X-0.12957 Y-0.36608
G1 X-0.26040 Y-0.28808
G1 X-0.35445 Y-0.15864
G1 X-0.38820 Y-0.01011
G1 X-0.33371 Y0.15308
G1 X-0.95461 Y-0.84189
G1 X-9.80347 Y-7.12264
G1 X-0.28808 Y0.26040
G1 X-0.36608 Y0.12957
G1 X-0.38820 Y-0.01011
G1 X-0.35445 Y-0.15864
G1 X-0.26040 Y-0.28808
G1 X-0.12957 Y-0.36608
G1 X0.01011 Y-0.38820
G1 X0.15864 Y-0.35445
G1 X0.28808 Y-0.26040
G1 X0.36608 Y-0.12957
G1 X0.38820 Y0.01011
G1 X0.35445 Y0.15864
G1 X0.26040 Y0.28808
G1 X0.12957 Y0.36608
G1 X-0.04247 Y0.36469
G1 X0.16762 Y-0.02655
G1 X9.80347 Y7.12264
G1 X0.24587 Y0.64834
G1 X-0.01011 Y0.38820
G1 X0.12957 Y0.36608
G1 X0.26040 Y0.28808
G1 X0.35445 Y0.15864
G1 X0.38820 Y0.01011
G1 X0.36608 Y-0.12957
G1 X0.28808 Y-0.26040
G1 X0.15864 Y-0.35445
G1 X0.01011 Y-0.38820
G1 X-0.12957 Y-0.36608
G1 X-0.26040 Y-0.28808
G1 X-0.35445 Y-0.15864
G1 X-0.38820 Y-0.01011
G1 X-0.33371 Y0.15308
G1 X1.86074 Y1.35191
G1 X-0.66956 Y5.80943
G1 X-2.17697 Y1.58166
G1 X-9.39935 Y6.82903
G1 X0.15864 Y0.35445
G1 X0.01011 Y0.38820
G1 X-0.12957 Y0.36608
G1 X-0.26040 Y0.28808
G1 X-0.35445 Y0.15864
G1 X-0.38820 Y0.01011
G1 X-0.36608 Y-0.12957
G1 X-0.28808 Y-0.26040
G1 X-0.15864 Y-0.35445
G1 X-0.01011 Y-0.38820
G1 X0.12957 Y-0.36608
G1 X0.26040 Y-0.28808
G1 X0.35445 Y-0.15864
G1 X0.38820 Y-0.01011
G1 X0.33371 Y0.15308
G1 X0.02655 Y-0.16762
G1 X9.39935 Y-6.82903
G1 X0.69259 Y-0.03349
G1 X0.36608 Y0.12957
G1 X0.38820 Y-0.01011
G1 X0.35445 Y-0.15864
G1 X0.26040 Y-0.28808
G1 X0.12957 Y-0.36608
G1 X-0.01011 Y-0.38820
G1 X-0.15864 Y-0.35445
G1 X-0.28808 Y-0.26040
G1 X-0.36608 Y-0.12957
G1 X-0.38820 Y0.01011
G1 X-0.35445 Y0.15864
G1 X-0.26040 Y0.28808
G1 X-0.12957 Y0.36608
G1 X0.04247 Y0.36469
G1 X-0.05826 Y-0.10600
G1 X-10.42708 Y7.57572
G1 X0.15864 Y0.35445
G1 X0.01011 Y0.38820
G1 X-0.12957 Y0.36608
G1 X-0.26040 Y0.28808
G1 X-0.35445 Y0.15864
G1 X-0.38820 Y0.01011
G1 X-0.36608 Y-0.12957
G1 X-0.28808 Y-0.26040
G1 X-0.15864 Y-0.35445
G1 X-0.01011 Y-0.38820
G1 X0.12957 Y-0.36608
G1 X0.26040 Y-0.28808
G1 X0.35445 Y-0.15864
G1 X0.38820 Y-0.01011
G1 X0.33371 Y0.15308
G1 X0.02655 Y-0.16762
G1 X10.42708 Y-7.57572
G1 X0.69259 Y-0.03349
G1 X0.36608 Y0.12957
G1 X0.38820 Y-0.01011
G1 X0.35445 Y-0.15864
G1 X0.26040 Y-0.28808
G1 X0.12957 Y-0.36608
G1 X-0.01011 Y-0.38820
G1 X-0.15864 Y-0.35445
G1 X-0.28808 Y-0.26040
G1 X-0.36608 Y-0.12957
G1 X-0.38820 Y0.01011
G1 X-0.35445 Y0.15864
G1 X-0.26040 Y0.28808
G1 X-0.12957 Y0.36608
G1 X0.04247 Y0.36469
G1 X-0.04034 Y-0.11902
G1 X-11.49065 Y8.34845
G1 X0.15864 Y0.35445
G1 X0.01011 Y0.38820
G1 X-0.12957 Y0.36608
G1 X-0.26040 Y0.28808
G1 X-0.35445 Y0.15864
G1 X-0.38820 Y0.01011
G1 X-0.36608 Y-0.12957
G1 X-0.28808 Y-0.26040
G1 X-0.15864 Y-0.35445
G1 X-0.01011 Y-0.38820
G1 X0.12957 Y-0.36608
G1 X0.26040 Y-0.28808
G1 X0.35445 Y-0.15864
G1 X0.38820 Y-0.01011
G1 X0.33371 Y0.15308
G1 X0.02655 Y-0.16762
G1 X11.49065 Y-8.34845
G1 X0.69259 Y-0.03349
G1 X0.36608 Y0.12957
G1 X0.38820 Y-0.01011
G1 X0.35445 Y-0.15864
G1 X0.26040 Y-0.28808
G1 X0.12957 Y-0.36608
G1 X-0.01011 Y-0.38820
G1 X-0.15864 Y-0.35445
G1 X-0.28808 Y-0.26040
G1 X-0.36608 Y-0.12957
G1 X-0.38820 Y0.01011
G1 X-0.35445 Y0.15864
G1 X-0.26040 Y0.28808
G1 X-0.12957 Y0.36608
G1 X0.04247 Y0.36469
G1 X-0.04362 Y-0.11664
G1 X-12.54767 Y9.11641
G1 X0.15864 Y0.35445
G1 X0.01011 Y0.38820
G1 X-0.12957 Y0.36608
G1 X-0.26040 Y0.28808
G1 X-0.35445 Y0.15864
G1 X-0.38820 Y0.01011
G1 X-0.36608 Y-0.12957
G1 X-0.28808 Y-0.26040
G1 X-0.15864 Y-0.35445
G1 X-0.01011 Y-0.38820
G1 X0.12957 Y-0.36608
G1 X0.26040 Y-0.28808
G1 X0.35445 Y-0.15864
G1 X0.38820 Y-0.01011
G1 X0.33371 Y0.15308
G1 X0.02655 Y-0.16762
G1 X12.54767 Y-9.11641
G1 X0.69259 Y-0.03349
G1 X0.36608 Y0.12957
G1 X0.38820 Y-0.01011
G1 X0.35445 Y-0.15864
G1 X0.26040 Y-0.28808
G1 X0.12957 Y-0.36608
G1 X-0.01011 Y-0.38820
G1 X-0.15864 Y-0.35445
G1 X-0.28808 Y-0.26040
G1 X-0.36608 Y-0.12957
G1 X-0.38820 Y0.01011
G1 X-0.35445 Y0.15864
G1 X-0.26040 Y0.28808
G1 X-0.12957 Y0.36608
G1 X0.04247 Y0.36469
G1 X-0.06796 Y-0.09895
G1 X-13.55599 Y9.84900
G1 X0.15864 Y0.35445
G1 X0.01011 Y0.38820
G1 X-0.12957 Y0.36608
G1 X-0.26040 Y0.28808
G1 X-0.35445 Y0.15864
G1 X-0.38820 Y0.01011
G1 X-0.36608 Y-0.12957
G1 X-0.28808 Y-0.26040
G1 X-0.15864 Y-0.35445
G1 X-0.01011 Y-0.38820
G1 X0.12957 Y-0.36608
G1 X0.26040 Y-0.28808
G1 X0.35445 Y-0.15864
G1 X0.38820 Y-0.01011
G1 X0.33371 Y0.15308
G1 X0.02655 Y-0.16762
G1 X13.55599 Y-9.84900
G1 X0.69259 Y-0.03349
G1 X0.36608 Y0.12957
G1 X0.38820 Y-0.01011
G1 X0.35445 Y-0.15864
G1 X0.26040 Y-0.28808
G1 X0.12957 Y-0.36608
G1 X-0.01011 Y-0.38820
G1 X-0.15864 Y-0.35445
G1 X-0.28808 Y-0.26040
G1 X-0.36608 Y-0.12957
G1 X-0.38820 Y0.01011
G1 X-0.35445 Y0.15864
G1 X-0.26040 Y0.28808
G1 X-0.12957 Y0.36608
G1 X0.04247 Y0.36469
G1 X-0.11241 Y-0.06666
G1 X-14.47542 Y10.51701
G1 X0.15864 Y0.35445
G1 X0.01011 Y0.38820
G1 X-0.12957 Y0.36608
G1 X-0.26040 Y0.28808
G1 X-0.35445 Y0.15864
G1 X-0.38820 Y0.01011
G1 X-0.36608 Y-0.12957
G1 X-0.28808 Y-0.26040
G1 X-0.15864 Y-0.35445
G1 X-0.01011 Y-0.38820
G1 X0.12957 Y-0.36608
G1 X0.26040 Y-0.28808
G1 X0.35445 Y-0.15864
G1 X0.38820 Y-0.01011
G1 X0.33371 Y0.15308
G1 X0.02655 Y-0.16762
G1 X14.47542 Y-10.51701
G1 X0.69259 Y-0.03349
G1 X0.36608 Y0.12957
G1 X0.38820 Y-0.01011
G1 X0.35445 Y-0.15864
G1 X0.26040 Y-0.28808
G1 X0.12957 Y-0.36608
G1 X-0.01011 Y-0.38820
G1 X-0.15864 Y-0.35445
G1 X-0.28808 Y-0.26040
G1 X-0.36608 Y-0.12957
G1 X-0.38820 Y0.01011
G1 X-0.35445 Y0.15864
G1 X-0.26040 Y0.28808
G1 X-0.12957 Y0.36608
G1 X0.04247 Y0.36469
G1 X-0.17518 Y-0.02105
G1 X-15.26930 Y11.09380
G1 X0.15864 Y0.35445
G1 X0.01011 Y0.38820
G1 X-0.12957 Y0.36608
G1 X-0.26040 Y0.28808
G1 X-0.35445 Y0.15864
G1 X-0.38820 Y0.01011
G1 X-0.36608 Y-0.12957
G1 X-0.28808 Y-0.26040
G1 X-0.15864 Y-0.35445
G1 X-0.01011 Y-0.38820
G1 X0.12957 Y-0.36608
G1 X0.26040 Y-0.28808
G1 X0.35445 Y-0.15864
G1 X0.38820 Y-0.01011
G1 X0.33371 Y0.15308
G1 X0.02655 Y-0.16762
G1 X15.26930 Y-11.09380
G1 X0.69259 Y-0.03349
G1 X0.36608 Y0.12957
G1 X0.38820 Y-0.01011
G1 X0.35445 Y-0.15864
G1 X0.26040 Y-0.28808
G1 X0.12957 Y-0.36608
G1 X-0.01011 Y-0.38820
G1 X-0.15864 Y-0.35445
G1 X-0.28808 Y-0.26040
G1 X-0.36608 Y-0.12957
G1 X-0.38820 Y0.01011
G1 X-0.35445 Y0.15864
G1 X-0.26040 Y0.28808
G1 X-0.12957 Y0.36608
G1 X0.04247 Y0.36469
G1 X-0.25378 Y0.03606
G1 X-15.90598 Y11.55637
G1 X0.15864 Y0.35445
G1 X0.01011 Y0.38820
G1 X-0.12957 Y0.36608
G1 X-0.26040 Y0.28808
G1 X-0.35445 Y0.15864
G1 X-0.38820 Y0.01011
G1 X-0.36608 Y-0.12957
G1 X-0.28808 Y-0.26040
G1 X-0.15864 Y-0.35445
G1 X-0.01011 Y-0.38820
G1 X0.12957 Y-0.36608
G1 X0.26040 Y-0.28808
G1 X0.35445 Y-0.15864
G1 X0.38820 Y-0.01011
G1 X0.33371 Y0.15308
G1 X0.02655 Y-0.16762
G1 X15.90598 Y-11.55637
G1 X0.69259 Y-0.03349
G1 X0.36608 Y0.12957
G1 X0.38820 Y-0.01011
G1 X0.35445 Y-0.15864
G1 X0.26040 Y-0.28808
G1 X0.12957 Y-0.36608
G1 X-0.01011 Y-0.38820
G1 X-0.15864 Y-0.35445
G1 X-0.28808 Y-0.26040
G1 X-0.36608 Y-0.12957
G1 X-0.38820 Y0.01011
G1 X-0.35445 Y0.15864
G1 X-0.26040 Y0.28808
G1 X-0.12957 Y0.36608
G1 X0.04247 Y0.36469
G1 X-0.34507 Y0.10238
G1 X-16.36009 Y11.88630
G1 X0.15864 Y0.35445
G1 X0.01011 Y0.38820
G1 X-0.12957 Y0.36608
G1 X-0.26040 Y0.28808
G1 X-0.35445 Y0.15864
G1 X-0.38820 Y0.01011
G1 X-0.36608 Y-0.12957
G1 X-0.28808 Y-0.26040
G1 X-0.15864 Y-0.35445
G1 X-0.01011 Y-0.38820
G1 X0.12957 Y-0.36608
G1 X0.26040 Y-0.28808
G1 X0.35445 Y-0.15864
G1 X0.38820 Y-0.01011
G1 X0.33371 Y0.15308
G1 X0.02655 Y-0.16762
G1 X16.36009 Y-11.88630
G1 X0.69259 Y-0.03349
G1 X0.36608 Y0.12957
G1 X0.38820 Y-0.01011
G1 X0.35445 Y-0.15864
G1 X0.26040 Y-0.28808
G1 X0.12957 Y-0.36608
G1 X-0.01011 Y-0.38820
G1 X-0.15864 Y-0.35445
G1 X-0.28808 Y-0.26040
G1 X-0.36608 Y-0.12957
G1 X-0.38820 Y0.01011
G1 X-0.35445 Y0.15864
G1 X-0.26040 Y0.28808
G1 X-0.12957 Y0.36608
G1 X0.04247 Y0.36469
G1 X-0.44541 Y0.17528
G1 X-16.61351 Y12.07042
G1 X0.15864 Y0.35445
G1 X0.01011 Y0.38820
G1 X-0.12957 Y0.36608
G1 X-0.26040 Y0.28808
G1 X-0.35445 Y0.15864
G1 X-0.38820 Y0.01011
G1 X-0.36608 Y-0.12957
G1 X-0.28808 Y-0.26040
G1 X-0.15864 Y-0.35445
G1 X-0.01011 Y-0.38820
G1 X0.12957 Y-0.36608
G1 X0.26040 Y-0.28808
G1 X0.35445 Y-0.15864
G1 X0.38820 Y-0.01011
G1 X0.33371 Y0.15308
G1 X0.02655 Y-0.16762
G1 X16.61351 Y-12.07042
G1 X0.69259 Y-0.03349
G1 X0.36608 Y0.12957
G1 X0.38820 Y-0.01011
G1 X0.35445 Y-0.15864
G1 X0.26040 Y-0.28808
G1 X0.12957 Y-0.36608
G1 X-0.01011 Y-0.38820
G1 X-0.15864 Y-0.35445
G1 X-0.28808 Y-0.26040
G1 X-0.36608 Y-0.12957
G1 X-0.38820 Y0.01011
G1 X-0.35445 Y0.15864
G1 X-0.26040 Y0.28808
G1 X-0.12957 Y0.36608
G1 X0.04247 Y0.36469
G1 X-0.55081 Y0.25186
G1 X-16.65614 Y12.10140
G1 X0.15864 Y0.35445
G1 X0.01011 Y0.38820
G1 X-0.12957 Y0.36608
G1 X-0.26040 Y0.28808
G1 X-0.35445 Y0.15864
G1 X-0.38820 Y0.01011
G1 X-0.36608 Y-0.12957
G1 X-0.28808 Y-0.26040
G1 X-0.15864 Y-0.35445
G1 X-0.01011 Y-0.38820
G1 X0.12957 Y-0.36608
G1 X0.26040 Y-0.28808
G1 X0.35445 Y-0.15864
G1 X0.38820 Y-0.01011
G1 X0.33371 Y0.15308
G1 X0.02655 Y-0.16762
G1 X16.65614 Y-12.10140
G1 X0.69259 Y-0.03349
G1 X0.36608 Y0.12957
G1 X0.38820 Y-0.01011
G1 X0.35445 Y-0.15864
G1 X0.26040 Y-0.28808
G1 X0.12957 Y-0.36608
G1 X-0.01011 Y-0.38820
G1 X-0.15864 Y-0.35445
G1 X-0.28808 Y-0.26040
G1 X-0.36608 Y-0.12957
G1 X-0.38820 Y0.01011
G1 X-0.35445 Y0.15864
G1 X-0.26040 Y0.28808
G1 X-0.12957 Y0.36608
G1 X0.04247 Y0.36469
G1 X-0.65705 Y0.32905
G1 X-16.48629 Y11.97799
G1 X0.15864 Y0.35445
G1 X0.01011 Y0.38820
G1 X-0.12957 Y0.36608
G1 X-0.26040 Y0.28808
G1 X-0.35445 Y0.15864
G1 X-0.38820 Y0.01011
G1 X-0.36608 Y-0.12957
G1 X-0.28808 Y-0.26040
G1 X-0.15864 Y-0.35445
G1 X-0.01011 Y-0.38820
G1 X0.12957 Y-0.36608
G1 X0.26040 Y-0.28808
G1 X0.35445 Y-0.15864
G1 X0.38820 Y-0.01011
G1 X0.33371 Y0.15308
G1 X0.02655 Y-0.16762
G1 X16.48629 Y-11.97799
G1 X0.69259 Y-0.03349
G1 X0.36608 Y0.12957
G1 X0.38820 Y-0.01011
G1 X0.35445 Y-0.15864
G1 X0.26040 Y-0.28808
G1 X0.12957 Y-0.36608
G1 X-0.01011 Y-0.38820
G1 X-0.15864 Y-0.35445
G1 X-0.28808 Y-0.26040
G1 X-0.36608 Y-0.12957
G1 X-0.38820 Y0.01011
G1 X-0.35445 Y0.15864
G1 X-0.26040 Y0.28808
G1 X-0.12957 Y0.36608
G1 X0.04247 Y0.36469
G1 X-0.75991 Y0.40378
G1 X-16.11072 Y11.70512
G1 X0.15864 Y0.35445
G1 X0.01011 Y0.38820
G1 X-0.12957 Y0.36608
G1 X-0.26040 Y0.28808
G1 X-0.35445 Y0.15864
G1 X-0.38820 Y0.01011
G1 X-0.36608 Y-0.12957
G1 X-0.28808 Y-0.26040
G1 X-0.15864 Y-0.35445
G1 X-0.01011 Y-0.38820
G1 X0.12957 Y-0.36608
G1 X0.26040 Y-0.28808
G1 X0.35445 Y-0.15864
G1 X0.38820 Y-0.01011
G1 X0.33371 Y0.15308
G1 X0.02655 Y-0.16762
G1 X16.11072 Y-11.70512
G1 X0.69259 Y-0.03349
G1 X0.36608 Y0.12957
G1 X0.38820 Y-0.01011
G1 X0.35445 Y-0.15864
G1 X0.26040 Y-0.28808
G1 X0.12957 Y-0.36608
G1 X-0.01011 Y-0.38820
G1 X-0.15864 Y-0.35445
G1 X-0.28808 Y-0.26040
G1 X-0.36608 Y-0.12957
G1 X-0.38820 Y0.01011
G1 X-0.35445 Y0.15864
G1 X-0.26040 Y0.28808
G1 X-0.12957 Y0.36608
G1 X0.04247 Y0.36469
G1 X-0.85528 Y0.47307
G1 X-15.54441 Y11.29368
G1 X0.15864 Y0.35445
G1 X0.01011 Y0.38820
G1 X-0.12957 Y0.36608
G1 X-0.26040 Y0.28808
G1 X-0.35445 Y0.15864
G1 X-0.38820 Y0.01011
G1 X-0.36608 Y-0.12957
G1 X-0.28808 Y-0.26040
G1 X-0.15864 Y-0.35445
G1 X-0.01011 Y-0.38820
G1 X0.12957 Y-0.36608
G1 X0.26040 Y-0.28808
G1 X0.35445 Y-0.15864
G1 X0.38820 Y-0.01011
G1 X0.33371 Y0.15308
G1 X0.02655 Y-0.16762
G1 X15.54441 Y-11.29368
G1 X0.69259 Y-0.03349
G1 X0.36608 Y0.12957
G1 X0.38820 Y-0.01011
G1 X0.35445 Y-0.15864
G1 X0.26040 Y-0.28808
G1 X0.12957 Y-0.36608
G1 X-0.01011 Y-0.38820
G1 X-0.15864 Y-0.35445
G1 X-0.28808 Y-0.26040
G1 X-0.36608 Y-0.12957
G1 X-0.38820 Y0.01011
G1 X-0.35445 Y0.15864
G1 X-0.26040 Y0.28808
G1 X-0.12957 Y0.36608
G1 X0.04247 Y0.36469
G1 X-0.93936 Y0.53416
G1 X-14.80994 Y10.76005
G1 X0.15864 Y0.35445
G1 X0.01011 Y0.38820
G1 X-0.12957 Y0.36608
G1 X-0.26040 Y0.28808
G1 X-0.35445 Y0.15864
G1 X-0.38820 Y0.01011
G1 X-0.36608 Y-0.12957
G1 X-0.28808 Y-0.26040
G1 X-0.15864 Y-0.35445
G1 X-0.01011 Y-0.38820
G1 X0.12957 Y-0.36608
G1 X0.26040 Y-0.28808
G1 X0.35445 Y-0.15864
G1 X0.38820 Y-0.01011
G1 X0.33371 Y0.15308
G1 X0.02655 Y-0.16762
G1 X14.80994 Y-10.76005
G1 X0.69259 Y-0.03349
G1 X0.36608 Y0.12957
G1 X0.38820 Y-0.01011
G1 X0.35445 Y-0.15864
G1 X0.26040 Y-0.28808
G1 X0.12957 Y-0.36608
G1 X-0.01011 Y-0.38820
G1 X-0.15864 Y-0.35445
G1 X-0.28808 Y-0.26040
G1 X-0.36608 Y-0.12957
G1 X-0.38820 Y0.01011
G1 X-0.35445 Y0.15864
G1 X-0.26040 Y0.28808
G1 X-0.12957 Y0.36608
G1 X0.04247 Y0.36469
G1 X-1.00880 Y0.58461
G1 X-13.93658 Y10.12552
G1 X0.15864 Y0.35445
G1 X0.01011 Y0.38820
G1 X-0.12957 Y0.36608
G1 X-0.26040 Y0.28808
G1 X-0.35445 Y0.15864
G1 X-0.38820 Y0.01011
G1 X-0.36608 Y-0.12957
G1 X-0.28808 Y-0.26040
G1 X-0.15864 Y-0.35445
G1 X-0.01011 Y-0.38820
G1 X0.12957 Y-0.36608
G1 X0.26040 Y-0.28808
G1 X0.35445 Y-0.15864
G1 X0.38820 Y-0.01011
G1 X0.33371 Y0.15308
G1 X0.02655 Y-0.16762
G1 X13.93658 Y-10.12552
G1 X0.69259 Y-0.03349
G1 X0.36608 Y0.12957
G1 X0.38820 Y-0.01011
G1 X0.35445 Y-0.15864
G1 X0.26040 Y-0.28808
G1 X0.12957 Y-0.36608
G1 X-0.01011 Y-0.38820
G1 X-0.15864 Y-0.35445
G1 X-0.28808 Y-0.26040
G1 X-0.36608 Y-0.12957
G1 X-0.38820 Y0.01011
G1 X-0.35445 Y0.15864
G1 X-0.26040 Y0.28808
G1 X-0.12957 Y0.36608
G1 X0.04247 Y0.36469
G1 X-1.06084 Y0.62242
G1 X-12.95915 Y9.41537
G1 X0.15864 Y0.35445
G1 X0.01011 Y0.38820
G1 X-0.12957 Y0.36608
G1 X-0.26040 Y0.28808
G1 X-0.35445 Y0.15864
G1 X-0.38820 Y0.01011
G1 X-0.36608 Y-0.12957
G1 X-0.28808 Y-0.26040
G1 X-0.15864 Y-0.35445
G1 X-0.01011 Y-0.38820
G1 X0.12957 Y-0.36608
G1 X0.26040 Y-0.28808
G1 X0.35445 Y-0.15864
G1 X0.38820 Y-0.01011
G1 X0.33371 Y0.15308
G1 X0.02655 Y-0.16762
G1 X12.95915 Y-9.41537
G1 X0.69259 Y-0.03349
G1 X0.36608 Y0.12957
G1 X0.38820 Y-0.01011
G1 X0.35445 Y-0.15864
G1 X0.26040 Y-0.28808
G1 X0.12957 Y-0.36608
G1 X-0.01011 Y-0.38820
G1 X-0.15864 Y-0.35445
G1 X-0.28808 Y-0.26040
G1 X-0.36608 Y-0.12957
G1 X-0.38820 Y0.01011
G1 X-0.35445 Y0.15864
G1 X-0.26040 Y0.28808
G1 X-0.12957 Y0.36608
G1 X0.04247 Y0.36469
G1 X-1.09339 Y0.64606
G1 X-11.91663 Y8.65794
G1 X0.15864 Y0.35445
G1 X0.01011 Y0.38820
G1 X-0.12957 Y0.36608
G1 X-0.26040 Y0.28808
G1 X-0.35445 Y0.15864
G1 X-0.38820 Y0.01011
G1 X-0.36608 Y-0.12957
G1 X-0.28808 Y-0.26040
G1 X-0.15864 Y-0.35445
G1 X-0.01011 Y-0.38820
G1 X0.12957 Y-0.36608
G1 X0.26040 Y-0.28808
G1 X0.35445 Y-0.15864
G1 X0.38820 Y-0.01011
G1 X0.33371 Y0.15308
G1 X0.02655 Y-0.16762
G1 X11.91663 Y-8.65794
G1 X0.69259 Y-0.03349
G1 X0.36608 Y0.12957
G1 X0.38820 Y-0.01011
G1 X0.35445 Y-0.15864
G1 X0.26040 Y-0.28808
G1 X0.12957 Y-0.36608
G1 X-0.01011 Y-0.38820
G1 X-0.15864 Y-0.35445
G1 X-0.28808 Y-0.26040
G1 X-0.36608 Y-0.12957
G1 X-0.38820 Y0.01011
G1 X-0.35445 Y0.15864
G1 X-0.26040 Y0.28808
G1 X-0.12957 Y0.36608
G1 X0.04247 Y0.36469
G1 X-1.10516 Y0.65461
G1 X-10.85057 Y7.88340
G1 X0.15864 Y0.35445
G1 X0.01011 Y0.38820
G1 X-0.12957 Y0.36608
G1 X-0.26040 Y0.28808
G1 X-0.35445 Y0.15864
G1 X-0.38820 Y0.01011
G1 X-0.36608 Y-0.12957
G1 X-0.28808 Y-0.26040
G1 X-0.15864 Y-0.35445
G1 X-0.01011 Y-0.38820
G1 X0.12957 Y-0.36608
G1 X0.26040 Y-0.28808
G1 X0.35445 Y-0.15864
G1 X0.38820 Y-0.01011
G1 X0.33371 Y0.15308
G1 X0.02655 Y-0.16762
G1 X10.85057 Y-7.88340
G1 X0.69259 Y-0.03349
G1 X0.36608 Y0.12957
G1 X0.38820 Y-0.01011
G1 X0.35445 Y-0.15864
G1 X0.26040 Y-0.28808
G1 X0.12957 Y-0.36608
G1 X-0.01011 Y-0.38820
G1 X-0.15864 Y-0.35445
G1 X-0.28808 Y-0.26040
G1 X-0.36608 Y-0.12957
G1 X-0.38820 Y0.01011
G1 X-0.35445 Y0.15864
G1 X-0.26040 Y0.28808
G1 X-0.12957 Y0.36608
G1 X0.04247 Y0.36469
G1 X-1.09567 Y0.64773
G1 X-9.80347 Y7.12264
G1 X0.15864 Y0.35445
G1 X0.01011 Y0.38820
G1 X-0.12957 Y0.36608
G1 X-0.26040 Y0.28808
G1 X-0.35445 Y0.15864
G1 X-0.38820 Y0.01011
G1 X-0.36608 Y-0.12957
G1 X-0.28808 Y-0.26040
G1 X-0.15864 Y-0.35445
G1 X-0.01011 Y-0.38820
G1 X0.12957 Y-0.36608
G1 X0.26040 Y-0.28808
G1 X0.35445 Y-0.15864
G1 X0.38820 Y-0.01011
G1 X0.33371 Y0.15308
G1 X0.02655 Y-0.16762
G1 X9.80347 Y-7.12264
G1 X0.69259 Y-0.03349
G1 X0.36608 Y0.12957
G1 X0.38820 Y-0.01011
G1 X0.35445 Y-0.15864
G1 X0.26040 Y-0.28808
G1 X0.12957 Y-0.36608
G1 X-0.01011 Y-0.38820
G1 X-0.15864 Y-0.35445
G1 X-0.28808 Y-0.26040
G1 X-0.36608 Y-0.12957
G1 X-0.38820 Y0.01011
G1 X-0.35445 Y0.15864
G1 X-0.26040 Y0.28808
G1 X-0.12957 Y0.36608
G1 X0.04247 Y0.36469
G1 X1.86074 Y-1.35191
G1 X5.31819 Y2.43200
G1 X0.83153 Y2.55918
G1 X3.59023 Y11.04960
G1 X0.38612 Y-0.04134
G1 X0.37232 Y0.11035
G1 X0.30812 Y0.23635
G1 X0.19351 Y0.33668
G1 X0.04134 Y0.38612
G1 X-0.11035 Y0.37232
G1 X-0.23635 Y0.30812
G1 X-0.33668 Y0.19351
G1 X-0.38612 Y0.04134
G1 X-0.37232 Y-0.11035
G1 X-0.30812 Y-0.23635
G1 X-0.19351 Y-0.33668
G1 X-0.04134 Y-0.38612
G1 X0.11035 Y-0.37232
G1 X0.24872 Y-0.27008
G1 X-0.15121 Y-0.07704
G1 X-3.59023 Y-11.04960
G1 X0.18217 Y-0.66904
G1 X0.23635 Y-0.30812
G1 X0.11035 Y-0.37232
G1 X-0.04134 Y-0.38612
G1 X-0.19351 Y-0.33668
G1 X-0.30812 Y-0.23635
G1 X-0.37232 Y-0.11035
G1 X-0.38612 Y0.04134
G1 X-0.33668 Y0.19351
G1 X-0.23635 Y0.30812
G1 X-0.11035 Y0.37232
G1 X0.04134 Y0.38612
G1 X0.19351 Y0.33668
G1 X0.30812 Y0.23635
G1 X0.35996 Y0.07230
G1 X-0.11881 Y0.02266
G1 X3.98279 Y12.25776
G1 X0.38612 Y-0.04134
G1 X0.37232 Y0.11035
G1 X0.30812 Y0.23635
G1 X0.19351 Y0.33668
G1 X0.04134 Y0.38612
G1 X-0.11035 Y0.37232
G1 X-0.23635 Y0.30812
G1 X-0.33668 Y0.19351
G1 X-0.38612 Y0.04134
G1 X-0.37232 Y-0.11035
G1 X-0.30812 Y-0.23635
G1 X-0.19351 Y-0.33668
G1 X-0.04134 Y-0.38612
G1 X0.11035 Y-0.37232
G1 X0.24872 Y-0.27008
G1 X-0.15121 Y-0.07704
G1 X-3.98279 Y-12.25776
G1 X0.18217 Y-0.66904
G1 X0.23635 Y-0.30812
G1 X0.11035 Y-0.37232
G1 X-0.04134 Y-0.38612
G1 X-0.19351 Y-0.33668
G1 X-0.30812 Y-0.23635
G1 X-0.37232 Y-0.11035
G1 X-0.38612 Y0.04134
G1 X-0.33668 Y0.19351
G1 X-0.23635 Y0.30812
G1 X-0.11035 Y0.37232
G1 X0.04134 Y0.38612
G1 X0.19351 Y0.33668
G1 X0.30812 Y0.23635
G1 X0.35996 Y0.07230
G1 X-0.12566 Y0.00159
G1 X4.38904 Y13.50807
G1 X0.38612 Y-0.04134
G1 X0.37232 Y0.11035
G1 X0.30812 Y0.23635
G1 X0.19351 Y0.33668
G1 X0.04134 Y0.38612
G1 X-0.11035 Y0.37232
G1 X-0.23635 Y0.30812
G1 X-0.33668 Y0.19351
G1 X-0.38612 Y0.04134
G1 X-0.37232 Y-0.11035
G1 X-0.30812 Y-0.23635
G1 X-0.19351 Y-0.33668
G1 X-0.04134 Y-0.38612
G1 X0.11035 Y-0.37232
G1 X0.24872 Y-0.27008
G1 X-0.15121 Y-0.07704
G1 X-4.38904 Y-13.50807
G1 X0.18217 Y-0.66904
G1 X0.23635 Y-0.30812
G1 X0.11035 Y-0.37232
G1 X-0.04134 Y-0.38612
G1 X-0.19351 Y-0.33668
G1 X-0.30812 Y-0.23635
G1 X-0.37232 Y-0.11035
G1 X-0.38612 Y0.04134
G1 X-0.33668 Y0.19351
G1 X-0.23635 Y0.30812
G1 X-0.11035 Y0.37232
G1 X0.04134 Y0.38612
G1 X0.19351 Y0.33668
G1 X0.30812 Y0.23635
G1 X0.35996 Y0.07230
G1 X-0.12441 Y0.00544
G1 X4.79278 Y14.75067
G1 X0.38612 Y-0.04134
G1 X0.37232 Y0.11035
G1 X0.30812 Y0.23635
G1 X0.19351 Y0.33668
G1 X0.04134 Y0.38612
G1 X-0.11035 Y0.37232
G1 X-0.23635 Y0.30812
G1 X-0.33668 Y0.19351
G1 X-0.38612 Y0.04134
G1 X-0.37232 Y-0.11035
G1 X-0.30812 Y-0.23635
G1 X-0.19351 Y-0.33668
G1 X-0.04134 Y-0.38612
G1 X0.11035 Y-0.37232
G1 X0.24872 Y-0.27008
G1 X-0.15121 Y-0.07704
G1 X-4.79278 Y-14.75067
G1 X0.18217 Y-0.66904
G1 X0.23635 Y-0.30812
G1 X0.11035 Y-0.37232
G1 X-0.04134 Y-0.38612
G1 X-0.19351 Y-0.33668
G1 X-0.30812 Y-0.23635
G1 X-0.37232 Y-0.11035
G1 X-0.38612 Y0.04134
G1 X-0.33668 Y0.19351
G1 X-0.23635 Y0.30812
G1 X-0.11035 Y0.37232
G1 X0.04134 Y0.38612
G1 X0.19351 Y0.33668
G1 X0.30812 Y0.23635
G1 X0.35996 Y0.07230
G1 X-0.11511 Y0.03406
G1 X5.17793 Y15.93602
G1 X0.38612 Y-0.04134
G1 X0.37232 Y0.11035
G1 X0.30812 Y0.23635
G1 X0.19351 Y0.33668
G1 X0.04134 Y0.38612
G1 X-0.11035 Y0.37232
G1 X-0.23635 Y0.30812
G1 X-0.33668 Y0.19351
G1 X-0.38612 Y0.04134
G1 X-0.37232 Y-0.11035
G1 X-0.30812 Y-0.23635
G1 X-0.19351 Y-0.33668
G1 X-0.04134 Y-0.38612
G1 X0.11035 Y-0.37232
G1 X0.24872 Y-0.27008
G1 X-0.15121 Y-0.07704
G1 X-5.17793 Y-15.93602
G1 X0.18217 Y-0.66904
G1 X0.23635 Y-0.30812
G1 X0.11035 Y-0.37232
G1 X-0.04134 Y-0.38612
G1 X-0.19351 Y-0.33668
G1 X-0.30812 Y-0.23635
G1 X-0.37232 Y-0.11035
G1 X-0.38612 Y0.04134
G1 X-0.33668 Y0.19351
G1 X-0.23635 Y0.30812
G1 X-0.11035 Y0.37232
G1 X0.04134 Y0.38612
G1 X0.19351 Y0.33668
G1 X0.30812 Y0.23635
G1 X0.35996 Y0.07230
G1 X-0.09813 Y0.08631
G1 X5.52912 Y17.01687
G1 X0.38612 Y-0.04134
G1 X0.37232 Y0.11035
G1 X0.30812 Y0.23635
G1 X0.19351 Y0.33668
G1 X0.04134 Y0.38612
G1 X-0.11035 Y0.37232
G1 X-0.23635 Y0.30812
G1 X-0.33668 Y0.19351
G1 X-0.38612 Y0.04134
G1 X-0.37232 Y-0.11035
G1 X-0.30812 Y-0.23635
G1 X-0.19351 Y-0.33668
G1 X-0.04134 Y-0.38612
G1 X0.11035 Y-0.37232
G1 X0.24872 Y-0.27008
G1 X-0.15121 Y-0.07704
G1 X-5.52912 Y-17.01687
G1 X0.18217 Y-0.66904
G1 X0.23635 Y-0.30812
G1 X0.11035 Y-0.37232
G1 X-0.04134 Y-0.38612
G1 X-0.19351 Y-0.33668
G1 X-0.30812 Y-0.23635
G1 X-0.37232 Y-0.11035
G1 X-0.38612 Y0.04134
G1 X-0.33668 Y0.19351
G1 X-0.23635 Y0.30812
G1 X-0.11035 Y0.37232
G1 X0.04134 Y0.38612
G1 X0.19351 Y0.33668
G1 X0.30812 Y0.23635
G1 X0.35996 Y0.07230
G1 X-0.07415 Y0.16011
G1 X5.83235 Y17.95014
G1 X0.38612 Y-0.04134
G1 X0.37232 Y0.11035
G1 X0.30812 Y0.23635
G1 X0.19351 Y0.33668
G1 X0.04134 Y0.38612
G1 X-0.11035 Y0.37232
G1 X-0.23635 Y0.30812
G1 X-0.33668 Y0.19351
G1 X-0.38612 Y0.04134
G1 X-0.37232 Y-0.11035
G1 X-0.30812 Y-0.23635
G1 X-0.19351 Y-0.33668
G1 X-0.04134 Y-0.38612
G1 X0.11035 Y-0.37232
G1 X0.24872 Y-0.27008
G1 X-0.15121 Y-0.07704
G1 X-5.83235 Y-17.95014
G1 X0.18217 Y-0.66904
G1 X0.23635 Y-0.30812
G1 X0.11035 Y-0.37232
G1 X-0.04134 Y-0.38612
G1 X-0.19351 Y-0.33668
G1 X-0.30812 Y-0.23635
G1 X-0.37232 Y-0.11035
G1 X-0.38612 Y0.04134
G1 X-0.33668 Y0.19351
G1 X-0.23635 Y0.30812
G1 X-0.11035 Y0.37232
G1 X0.04134 Y0.38612
G1 X0.19351 Y0.33668
G1 X0.30812 Y0.23635
G1 X0.35996 Y0.07230
G1 X-0.04413 Y0.25250
G1 X6.07555 Y18.69861
G1 X0.38612 Y-0.04134
G1 X0.37232 Y0.11035
G1 X0.30812 Y0.23635
G1 X0.19351 Y0.33668
G1 X0.04134 Y0.38612
G1 X-0.11035 Y0.37232
G1 X-0.23635 Y0.30812
G1 X-0.33668 Y0.19351
G1 X-0.38612 Y0.04134
G1 X-0.37232 Y-0.11035
G1 X-0.30812 Y-0.23635
G1 X-0.19351 Y-0.33668
G1 X-0.04134 Y-0.38612
G1 X0.11035 Y-0.37232
G1 X0.24872 Y-0.27008
G1 X-0.15121 Y-0.07704
G1 X-6.07555 Y-18.69861
G1 X0.18217 Y-0.66904
G1 X0.23635 Y-0.30812
G1 X0.11035 Y-0.37232
G1 X-0.04134 Y-0.38612
G1 X-0.19351 Y-0.33668
G1 X-0.30812 Y-0.23635
G1 X-0.37232 Y-0.11035
G1 X-0.38612 Y0.04134
G1 X-0.33668 Y0.19351
G1 X-0.23635 Y0.30812
G1 X-0.11035 Y0.37232
G1 X0.04134 Y0.38612
G1 X0.19351 Y0.33668
G1 X0.30812 Y0.23635
G1 X0.35996 Y0.07230
G1 X-0.00926 Y0.35982
G1 X6.24900 Y19.23244
G1 X0.38612 Y-0.04134
G1 X0.37232 Y0.11035
G1 X0.30812 Y0.23635
G1 X0.19351 Y0.33668
G1 X0.04134 Y0.38612
G1 X-0.11035 Y0.37232
G1 X-0.23635 Y0.30812
G1 X-0.33668 Y0.19351
G1 X-0.38612 Y0.04134
G1 X-0.37232 Y-0.11035
G1 X-0.30812 Y-0.23635
G1 X-0.19351 Y-0.33668
G1 X-0.04134 Y-0.38612
G1 X0.11035 Y-0.37232
G1 X0.24872 Y-0.27008
G1 X-0.15121 Y-0.07704
G1 X-6.24900 Y-19.23244
G1 X0.18217 Y-0.66904
G1 X0.23635 Y-0.30812
G1 X0.11035 Y-0.37232
G1 X-0.04134 Y-0.38612
G1 X-0.19351 Y-0.33668
G1 X-0.30812 Y-0.23635
G1 X-0.37232 Y-0.11035
G1 X-0.38612 Y0.04134
G1 X-0.33668 Y0.19351
G1 X-0.23635 Y0.30812
G1 X-0.11035 Y0.37232
G1 X0.04134 Y0.38612
G1 X0.19351 Y0.33668
G1 X0.30812 Y0.23635
G1 X0.35996 Y0.07230
G1 X0.02906 Y0.47778
G1 X6.34580 Y19.53035
G1 X0.38612 Y-0.04134
G1 X0.37232 Y0.11035
G1 X0.30812 Y0.23635
G1 X0.19351 Y0.33668
G1 X0.04134 Y0.38612
G1 X-0.11035 Y0.37232
G1 X-0.23635 Y0.30812
G1 X-0.33668 Y0.19351
G1 X-0.38612 Y0.04134
G1 X-0.37232 Y-0.11035
G1 X-0.30812 Y-0.23635
G1 X-0.19351 Y-0.33668
G1 X-0.04134 Y-0.38612
G1 X0.11035 Y-0.37232
G1 X0.24872 Y-0.27008
G1 X-0.15121 Y-0.07704
G1 X-6.34580 Y-19.53035
G1 X0.18217 Y-0.66904
G1 X0.23635 Y-0.30812
G1 X0.11035 Y-0.37232
G1 X-0.04134 Y-0.38612
G1 X-0.19351 Y-0.33668
G1 X-0.30812 Y-0.23635
G1 X-0.37232 Y-0.11035
G1 X-0.38612 Y0.04134
G1 X-0.33668 Y0.19351
G1 X-0.23635 Y0.30812
G1 X-0.11035 Y0.37232
G1 X0.04134 Y0.38612
G1 X0.19351 Y0.33668
G1 X0.30812 Y0.23635
G1 X0.35996 Y0.07230
G1 X0.06932 Y0.60168
G1 X6.36208 Y19.58047
G1 X0.38612 Y-0.04134
G1 X0.37232 Y0.11035
G1 X0.30812 Y0.23635
G1 X0.19351 Y0.33668
G1 X0.04134 Y0.38612
G1 X-0.11035 Y0.37232
G1 X-0.23635 Y0.30812
G1 X-0.33668 Y0.19351
G1 X-0.38612 Y0.04134
G1 X-0.37232 Y-0.11035
G1 X-0.30812 Y-0.23635
G1 X-0.19351 Y-0.33668
G1 X-0.04134 Y-0.38612
G1 X0.11035 Y-0.37232
G1 X0.24872 Y-0.27008
G1 X-0.15121 Y-0.07704
G1 X-6.36208 Y-19.58047
G1 X0.18217 Y-0.66904
G1 X0.23635 Y-0.30812
G1 X0.11035 Y-0.37232
G1 X-0.04134 Y-0.38612
G1 X-0.19351 Y-0.33668
G1 X-0.30812 Y-0.23635
G1 X-0.37232 Y-0.11035
G1 X-0.38612 Y0.04134
G1 X-0.33668 Y0.19351
G1 X-0.23635 Y0.30812
G1 X-0.11035 Y0.37232
G1 X0.04134 Y0.38612
G1 X0.19351 Y0.33668
G1 X0.30812 Y0.23635
G1 X0.35996 Y0.07230
G1 X0.10990 Y0.72657
G1 X6.29720 Y19.38080
G1 X0.38612 Y-0.04134
G1 X0.37232 Y0.11035
G1 X0.30812 Y0.23635
G1 X0.19351 Y0.33668
G1 X0.04134 Y0.38612
G1 X-0.11035 Y0.37232
G1 X-0.23635 Y0.30812
G1 X-0.33668 Y0.19351
G1 X-0.38612 Y0.04134
G1 X-0.37232 Y-0.11035
G1 X-0.30812 Y-0.23635
G1 X-0.19351 Y-0.33668
G1 X-0.04134 Y-0.38612
G1 X0.11035 Y-0.37232
G1 X0.24872 Y-0.27008
G1 X-0.15121 Y-0.07704
G1 X-6.29720 Y-19.38080
G1 X0.18217 Y-0.66904
G1 X0.23635 Y-0.30812
G1 X0.11035 Y-0.37232
G1 X-0.04134 Y-0.38612
G1 X-0.19351 Y-0.33668
G1 X-0.30812 Y-0.23635
G1 X-0.37232 Y-0.11035
G1 X-0.38612 Y0.04134
G1 X-0.33668 Y0.19351
G1 X-0.23635 Y0.30812
G1 X-0.11035 Y0.37232
G1 X0.04134 Y0.38612
G1 X0.19351 Y0.33668
G1 X0.30812 Y0.23635
G1 X0.35996 Y0.07230
G1 X0.14919 Y0.84749
G1 X6.15375 Y18.93929
G1 X0.38612 Y-0.04134
G1 X0.37232 Y0.11035
G1 X0.30812 Y0.23635
G1 X0.19351 Y0.33668
G1 X0.04134 Y0.38612
G1 X-0.11035 Y0.37232
G1 X-0.23635 Y0.30812
G1 X-0.33668 Y0.19351
G1 X-0.38612 Y0.04134
G1 X-0.37232 Y-0.11035
G1 X-0.30812 Y-0.23635
G1 X-0.19351 Y-0.33668
G1 X-0.04134 Y-0.38612
G1 X0.11035 Y-0.37232
G1 X0.24872 Y-0.27008
G1 X-0.15121 Y-0.07704
G1 X-6.15375 Y-18.93929
G1 X0.18217 Y-0.66904
G1 X0.23635 Y-0.30812
G1 X0.11035 Y-0.37232
G1 X-0.04134 Y-0.38612
G1 X-0.19351 Y-0.33668
G1 X-0.30812 Y-0.23635
G1 X-0.37232 Y-0.11035
G1 X-0.38612 Y0.04134
G1 X-0.33668 Y0.19351
G1 X-0.23635 Y0.30812
G1 X-0.11035 Y0.37232
G1 X0.04134 Y0.38612
G1 X0.19351 Y0.33668
G1 X0.30812 Y0.23635
G1 X0.35996 Y0.07230
G1 X0.18562 Y0.95961
G1 X5.93744 Y18.27355
G1 X0.38612 Y-0.04134
G1 X0.37232 Y0.11035
G1 X0.30812 Y0.23635
G1 X0.19351 Y0.33668
G1 X0.04134 Y0.38612
G1 X-0.11035 Y0.37232
G1 X-0.23635 Y0.30812
G1 X-0.33668 Y0.19351
G1 X-0.38612 Y0.04134
G1 X-0.37232 Y-0.11035
G1 X-0.30812 Y-0.23635
G1 X-0.19351 Y-0.33668
G1 X-0.04134 Y-0.38612
G1 X0.11035 Y-0.37232
G1 X0.24872 Y-0.27008
G1 X-0.15121 Y-0.07704
G1 X-5.93744 Y-18.27355
G1 X0.18217 Y-0.66904
G1 X0.23635 Y-0.30812
G1 X0.11035 Y-0.37232
G1 X-0.04134 Y-0.38612
G1 X-0.19351 Y-0.33668
G1 X-0.30812 Y-0.23635
G1 X-0.37232 Y-0.11035
G1 X-0.38612 Y0.04134
G1 X-0.33668 Y0.19351
G1 X-0.23635 Y0.30812
G1 X-0.11035 Y0.37232
G1 X0.04134 Y0.38612
G1 X0.19351 Y0.33668
G1 X0.30812 Y0.23635
G1 X0.35996 Y0.07230
G1 X0.21774 Y1.05845
G1 X5.65689 Y17.41012
G1 X0.38612 Y-0.04134
G1 X0.37232 Y0.11035
G1 X0.30812 Y0.23635
G1 X0.19351 Y0.33668
G1 X0.04134 Y0.38612
G1 X-0.11035 Y0.37232
G1 X-0.23635 Y0.30812
G1 X-0.33668 Y0.19351
G1 X-0.38612 Y0.04134
G1 X-0.37232 Y-0.11035
G1 X-0.30812 Y-0.23635
G1 X-0.19351 Y-0.33668
G1 X-0.04134 Y-0.38612
G1 X0.11035 Y-0.37232
G1 X0.24872 Y-0.27008
G1 X-0.15121 Y-0.07704
G1 X-5.65689 Y-17.41012
G1 X0.18217 Y-0.66904
G1 X0.23635 Y-0.30812
G1 X0.11035 Y-0.37232
G1 X-0.04134 Y-0.38612
G1 X-0.19351 Y-0.33668
G1 X-0.30812 Y-0.23635
G1 X-0.37232 Y-0.11035
G1 X-0.38612 Y0.04134
G1 X-0.33668 Y0.19351
G1 X-0.23635 Y0.30812
G1 X-0.11035 Y0.37232
G1 X0.04134 Y0.38612
G1 X0.19351 Y0.33668
G1 X0.30812 Y0.23635
G1 X0.35996 Y0.07230
G1 X0.24426 Y1.14008
G1 X5.32330 Y16.38343
G1 X0.38612 Y-0.04134
G1 X0.37232 Y0.11035
G1 X0.30812 Y0.23635
G1 X0.19351 Y0.33668
G1 X0.04134 Y0.38612
G1 X-0.11035 Y0.37232
G1 X-0.23635 Y0.30812
G1 X-0.33668 Y0.19351
G1 X-0.38612 Y0.04134
G1 X-0.37232 Y-0.11035
G1 X-0.30812 Y-0.23635
G1 X-0.19351 Y-0.33668
G1 X-0.04134 Y-0.38612
G1 X0.11035 Y-0.37232
G1 X0.24872 Y-0.27008
G1 X-0.15121 Y-0.07704
G1 X-5.32330 Y-16.38343
G1 X0.18217 Y-0.66904
G1 X0.23635 Y-0.30812
G1 X0.11035 Y-0.37232
G1 X-0.04134 Y-0.38612
G1 X-0.19351 Y-0.33668
G1 X-0.30812 Y-0.23635
G1 X-0.37232 Y-0.11035
G1 X-0.38612 Y0.04134
G1 X-0.33668 Y0.19351
G1 X-0.23635 Y0.30812
G1 X-0.11035 Y0.37232
G1 X0.04134 Y0.38612
G1 X0.19351 Y0.33668
G1 X0.30812 Y0.23635
G1 X0.35996 Y0.07230
G1 X0.26414 Y1.20125
G1 X4.94996 Y15.23440
G1 X0.38612 Y-0.04134
G1 X0.37232 Y0.11035
G1 X0.30812 Y0.23635
G1 X0.19351 Y0.33668
G1 X0.04134 Y0.38612
G1 X-0.11035 Y0.37232
G1 X-0.23635 Y0.30812
G1 X-0.33668 Y0.19351
G1 X-0.38612 Y0.04134
G1 X-0.37232 Y-0.11035
G1 X-0.30812 Y-0.23635
G1 X-0.19351 Y-0.33668
G1 X-0.04134 Y-0.38612
G1 X0.11035 Y-0.37232
G1 X0.24872 Y-0.27008
G1 X-0.15121 Y-0.07704
G1 X-4.94996 Y-15.23440
G1 X0.18217 Y-0.66904
G1 X0.23635 Y-0.30812
G1 X0.11035 Y-0.37232
G1 X-0.04134 Y-0.38612
G1 X-0.19351 Y-0.33668
G1 X-0.30812 Y-0.23635
G1 X-0.37232 Y-0.11035
G1 X-0.38612 Y0.04134
G1 X-0.33668 Y0.19351
G1 X-0.23635 Y0.30812
G1 X-0.11035 Y0.37232
G1 X0.04134 Y0.38612
G1 X0.19351 Y0.33668
G1 X0.30812 Y0.23635
G1 X0.35996 Y0.07230
G1 X0.27657 Y1.23952
G1 X4.55175 Y14.00883
G1 X0.38612 Y-0.04134
G1 X0.37232 Y0.11035
G1 X0.30812 Y0.23635
G1 X0.19351 Y0.33668
G1 X0.04134 Y0.38612
G1 X-0.11035 Y0.37232
G1 X-0.23635 Y0.30812
G1 X-0.33668 Y0.19351
G1 X-0.38612 Y0.04134
G1 X-0.37232 Y-0.11035
G1 X-0.30812 Y-0.23635
G1 X-0.19351 Y-0.33668
G1 X-0.04134 Y-0.38612
G1 X0.11035 Y-0.37232
G1 X0.24872 Y-0.27008
G1 X-0.15121 Y-0.07704
G1 X-4.55175 Y-14.00883
G1 X0.18217 Y-0.66904
G1 X0.23635 Y-0.30812
G1 X0.11035 Y-0.37232
G1 X-0.04134 Y-0.38612
G1 X-0.19351 Y-0.33668
G1 X-0.30812 Y-0.23635
G1 X-0.37232 Y-0.11035
G1 X-0.38612 Y0.04134
G1 X-0.33668 Y0.19351
G1 X-0.23635 Y0.30812
G1 X-0.11035 Y0.37232
G1 X0.04134 Y0.38612
G1 X0.19351 Y0.33668
G1 X0.30812 Y0.23635
G1 X0.35996 Y0.07230
G1 X0.28106 Y1.25335
G1 X4.14455 Y12.75560
G1 X0.38612 Y-0.04134
G1 X0.37232 Y0.11035
G1 X0.30812 Y0.23635
G1 X0.19351 Y0.33668
G1 X0.04134 Y0.38612
G1 X-0.11035 Y0.37232
G1 X-0.23635 Y0.30812
G1 X-0.33668 Y0.19351
G1 X-0.38612 Y0.04134
G1 X-0.37232 Y-0.11035
G1 X-0.30812 Y-0.23635
G1 X-0.19351 Y-0.33668
G1 X-0.04134 Y-0.38612
G1 X0.11035 Y-0.37232
G1 X0.24872 Y-0.27008
G1 X-0.15121 Y-0.07704
G1 X-4.14455 Y-12.75560
G1 X0.18217 Y-0.66904
G1 X0.23635 Y-0.30812
G1 X0.11035 Y-0.37232
G1 X-0.04134 Y-0.38612
G1 X-0.19351 Y-0.33668
G1 X-0.30812 Y-0.23635
G1 X-0.37232 Y-0.11035
G1 X-0.38612 Y0.04134
G1 X-0.33668 Y0.19351
G1 X-0.23635 Y0.30812
G1 X-0.11035 Y0.37232
G1 X0.04134 Y0.38612
G1 X0.19351 Y0.33668
G1 X0.30812 Y0.23635
G1 X0.35996 Y0.07230
G1 X0.27744 Y1.24221
G1 X3.74459 Y11.52467
G1 X0.38612 Y-0.04134
G1 X0.37232 Y0.11035
G1 X0.30812 Y0.23635
G1 X0.19351 Y0.33668
G1 X0.04134 Y0.38612
G1 X-0.11035 Y0.37232
G1 X-0.23635 Y0.30812
G1 X-0.33668 Y0.19351
G1 X-0.38612 Y0.04134
G1 X-0.37232 Y-0.11035
G1 X-0.30812 Y-0.23635
G1 X-0.19351 Y-0.33668
G1 X-0.04134 Y-0.38612
G1 X0.11035 Y-0.37232
G1 X0.24872 Y-0.27008
G1 X-0.15121 Y-0.07704
G1 X-3.74459 Y-11.52467
G1 X0.18217 Y-0.66904
G1 X0.23635 Y-0.30812
G1 X0.11035 Y-0.37232
G1 X-0.04134 Y-0.38612
G1 X-0.19351 Y-0.33668
G1 X-0.30812 Y-0.23635
G1 X-0.37232 Y-0.11035
G1 X-0.38612 Y0.04134
G1 X-0.33668 Y0.19351
G1 X-0.23635 Y0.30812
G1 X-0.11035 Y0.37232
G1 X0.04134 Y0.38612
G1 X0.19351 Y0.33668
G1 X0.30812 Y0.23635
G1 X0.35996 Y0.07230
G1 X-0.71074 Y-2.18743
G1 X3.95638 Y-4.30637

;Layer 5:

G1 Z0.01

G1 X2.69088 Y0.00000
G1 X11.61824 Y0.00000
G1 X0.08000 Y-0.38000
G1 X0.22000 Y-0.32000
G1 X0.32000 Y-0.22000
G1 X0.38000 Y-0.08000
G1 X0.38000 Y0.08000
G1 X0.32000 Y0.22000
G1 X0.22000 Y0.32000
G1 X0.08000 Y0.38000
G1 X-0.08000 Y0.38000
G1 X-0.22000 Y0.32000
G1 X-0.32000 Y0.22000
G1 X-0.38000 Y0.08000
G1 X-0.38000 Y-0.08000
G1 X-0.32000 Y-0.22000
G1 X-0.18000 Y-0.32000
G1 X-0.12000 Y0.12000
G1 X-11.61824 Y0.00000
G1 X-0.58000 Y-0.38000
G1 X-0.22000 Y-0.32000
G1 X-0.32000 Y-0.22000
G1 X-0.38000 Y-0.08000
G1 X-0.38000 Y0.08000
G1 X-0.32000 Y0.22000
G1 X-0.22000 Y0.32000
G1 X-0.08000 Y0.38000
G1 X0.08000 Y0.38000
G1 X0.22000 Y0.32000
G1 X0.32000 Y0.22000
G1 X0.38000 Y0.08000
G1 X0.38000 Y-0.08000
G1 X0.32000 Y-0.22000
G1 X0.18000 Y-0.32000
G1 X-0.01517 Y0.12000
G1 X12.88858 Y0.00000
G1 X0.08000 Y-0.38000
G1 X0.22000 Y-0.32000
G1 X0.32000 Y-0.22000
G1 X0.38000 Y-0.08000
G1 X0.38000 Y0.08000
G1 X0.32000 Y0.22000
G1 X0.22000 Y0.32000
G1 X0.08000 Y0.38000
G1 X-0.08000 Y0.38000
G1 X-0.22000 Y0.32000
G1 X-0.32000 Y0.22000
G1 X-0.38000 Y0.08000
G1 X-0.38000 Y-0.08000
G1 X-0.32000 Y-0.22000
G1 X-0.18000 Y-0.32000
G1 X-0.12000 Y0.12000
G1 X-12.88858 Y0.00000
G1 X-0.58000 Y-0.38000
G1 X-0.22000 Y-0.32000
G1 X-0.32000 Y-0.22000
G1 X-0.38000 Y-0.08000
G1 X-0.38000 Y0.08000
G1 X-0.32000 Y0.22000
G1 X-0.22000 Y0.32000
G1 X-0.08000 Y0.38000
G1 X0.08000 Y0.38000
G1 X0.22000 Y0.32000
G1 X0.32000 Y0.22000
G1 X0.38000 Y0.08000
G1 X0.38000 Y-0.08000
G1 X0.32000 Y-0.22000
G1 X0.18000 Y-0.32000
G1 X-0.03732 Y0.12000
G1 X14.20322 Y0.00000
G1 X0.08000 Y-0.38000
G1 X0.22000 Y-0.32000
G1 X0.32000 Y-0.22000
G1 X0.38000 Y-0.08000
G1 X0.38000 Y0.08000
G1 X0.32000 Y0.22000
G1 X0.22000 Y0.32000
G1 X0.08000 Y0.38000
G1 X-0.08000 Y0.38000
G1 X-0.22000 Y0.32000
G1 X-0.32000 Y0.22000
G1 X-0.38000 Y0.08000
G1 X-0.38000 Y-0.08000
G1 X-0.32000 Y-0.22000
G1 X-0.18000 Y-0.32000
G1 X-0.12000 Y0.12000
G1 X-14.20322 Y0.00000
G1 X-0.58000 Y-0.38000
G1 X-0.22000 Y-0.32000
G1 X-0.32000 Y-0.22000
G1 X-0.38000 Y-0.08000
G1 X-0.38000 Y0.08000
G1 X-0.32000 Y0.22000
G1 X-0.22000 Y0.32000
G1 X-0.08000 Y0.38000
G1 X0.08000 Y0.38000
G1 X0.22000 Y0.32000
G1 X0.32000 Y0.22000
G1 X0.38000 Y0.08000
G1 X0.38000 Y-0.08000
G1 X0.32000 Y-0.22000
G1 X0.18000 Y-0.32000
G1 X-0.03327 Y0.12000
G1 X15.50977 Y0.00000
G1 X0.08000 Y-0.38000
G1 X0.22000 Y-0.32000
G1 X0.32000 Y-0.22000
G1 X0.38000 Y-0.08000
G1 X0.38000 Y0.08000
G1 X0.32000 Y0.22000
G1 X0.22000 Y0.32000
G1 X0.08000 Y0.38000
G1 X-0.08000 Y0.38000
G1 X-0.22000 Y0.32000
G1 X-0.32000 Y0.22000
G1 X-0.38000 Y0.08000
G1 X-0.38000 Y-0.08000
G1 X-0.32000 Y-0.22000
G1 X-0.18000 Y-0.32000
G1 X-0.12000 Y0.12000
G1 X-15.50977 Y0.00000
G1 X-0.58000 Y-0.38000
G1 X-0.22000 Y-0.32000
G1 X-0.32000 Y-0.22000
G1 X-0.38000 Y-0.08000
G1 X-0.38000 Y0.08000
G1 X-0.32000 Y0.22000
G1 X-0.22000 Y0.32000
G1 X-0.08000 Y0.38000
G1 X0.08000 Y0.38000
G1 X0.22000 Y0.32000
G1 X0.32000 Y0.22000
G1 X0.38000 Y0.08000
G1 X0.38000 Y-0.08000
G1 X0.32000 Y-0.22000
G1 X0.18000 Y-0.32000
G1 X-0.00318 Y0.12000
G1 X16.75612 Y0.00000
G1 X0.08000 Y-0.38000
G1 X0.22000 Y-0.32000
G1 X0.32000 Y-0.22000
G1 X0.38000 Y-0.08000
G1 X0.38000 Y0.08000
G1 X0.32000 Y0.22000
G1 X0.22000 Y0.32000
G1 X0.08000 Y0.38000
G1 X-0.08000 Y0.38000
G1 X-0.22000 Y0.32000
G1 X-0.32000 Y0.22000
G1 X-0.38000 Y0.08000
G1 X-0.38000 Y-0.08000
G1 X-0.32000 Y-0.22000
G1 X-0.18000 Y-0.32000
G1 X-0.12000 Y0.12000
G1 X-16.75612 Y0.00000
G1 X-0.58000 Y-0.38000
G1 X-0.22000 Y-0.32000
G1 X-0.32000 Y-0.22000
G1 X-0.38000 Y-0.08000
G1 X-0.38000 Y0.08000
G1 X-0.32000 Y0.22000
G1 X-0.22000 Y0.32000
G1 X-0.08000 Y0.38000
G1 X0.08000 Y0.38000
G1 X0.22000 Y0.32000
G1 X0.32000 Y0.22000
G1 X0.38000 Y0.08000
G1 X0.38000 Y-0.08000
G1 X0.32000 Y-0.22000
G1 X0.18000 Y-0.32000
G1 X0.05176 Y0.12000
G1 X17.89260 Y0.00000
G1 X0.08000 Y-0.38000
G1 X0.22000 Y-0.32000
G1 X0.32000 Y-0.22000
G1 X0.38000 Y-0.08000
G1 X0.38000 Y0.08000
G1 X0.32000 Y0.22000
G1 X0.22000 Y0.32000
G1 X0.08000 Y0.38000
G1 X-0.08000 Y0.38000
G1 X-0.22000 Y0.32000
G1 X-0.32000 Y0.22000
G1 X-0.38000 Y0.08000
G1 X-0.38000 Y-0.08000
G1 X-0.32000 Y-0.22000
G1 X-0.18000 Y-0.32000
G1 X-0.12000 Y0.12000
G1 X-17.89260 Y0.00000
G1 X-0.58000 Y-0.38000
G1 X-0.22000 Y-0.32000
G1 X-0.32000 Y-0.22000
G1 X-0.38000 Y-0.08000
G1 X-0.38000 Y0.08000
G1 X-0.32000 Y0.22000
G1 X-0.22000 Y0.32000
G1 X-0.08000 Y0.38000
G1 X0.08000 Y0.38000
G1 X0.22000 Y0.32000
G1 X0.32000 Y0.22000
G1 X0.38000 Y0.08000
G1 X0.38000 Y-0.08000
G1 X0.32000 Y-0.22000
G1 X0.18000 Y-0.32000
G1 X0.12935 Y0.12000
G1 X18.87389 Y0.00000
G1 X0.08000 Y-0.38000
G1 X0.22000 Y-0.32000
G1 X0.32000 Y-0.22000
G1 X0.38000 Y-0.08000
G1 X0.38000 Y0.08000
G1 X0.32000 Y0.22000
G1 X0.22000 Y0.32000
G1 X0.08000 Y0.38000
G1 X-0.08000 Y0.38000
G1 X-0.22000 Y0.32000
G1 X-0.32000 Y0.22000
G1 X-0.38000 Y0.08000
G1 X-0.38000 Y-0.08000
G1 X-0.32000 Y-0.22000
G1 X-0.18000 Y-0.32000
G1 X-0.12000 Y0.12000
G1 X-18.87389 Y0.00000
G1 X-0.58000 Y-0.38000
G1 X-0.22000 Y-0.32000
G1 X-0.32000 Y-0.22000
G1 X-0.38000 Y-0.08000
G1 X-0.38000 Y0.08000
G1 X-0.32000 Y0.22000
G1 X-0.22000 Y0.32000
G1 X-0.08000 Y0.38000
G1 X0.08000 Y0.38000
G1 X0.22000 Y0.32000
G1 X0.32000 Y0.22000
G1 X0.38000 Y0.08000
G1 X0.38000 Y-0.08000
G1 X0.32000 Y-0.22000
G1 X0.18000 Y-0.32000
G1 X0.22651 Y0.12000
G1 X19.66088 Y0.00000
G1 X0.08000 Y-0.38000
G1 X0.22000 Y-0.32000
G1 X0.32000 Y-0.22000
G1 X0.38000 Y-0.08000
G1 X0.38000 Y0.08000
G1 X0.32000 Y0.22000
G1 X0.22000 Y0.32000
G1 X0.08000 Y0.38000
G1 X-0.08000 Y0.38000
G1 X-0.22000 Y0.32000
G1 X-0.32000 Y0.22000
G1 X-0.38000 Y0.08000
G1 X-0.38000 Y-0.08000
G1 X-0.32000 Y-0.22000
G1 X-0.18000 Y-0.32000
G1 X-0.12000 Y0.12000
G1 X-19.66088 Y0.00000
G1 X-0.58000 Y-0.38000
G1 X-0.22000 Y-0.32000
G1 X-0.32000 Y-0.22000
G1 X-0.38000 Y-0.08000
G1 X-0.38000 Y0.08000
G1 X-0.32000 Y0.22000
G1 X-0.22000 Y0.32000
G1 X-0.08000 Y0.38000
G1 X0.08000 Y0.38000
G1 X0.22000 Y0.32000
G1 X0.32000 Y0.22000
G1 X0.38000 Y0.08000
G1 X0.38000 Y-0.08000
G1 X0.32000 Y-0.22000
G1 X0.18000 Y-0.32000
G1 X0.33935 Y0.12000
G1 X20.22218 Y0.00000
G1 X0.08000 Y-0.38000
G1 X0.22000 Y-0.32000
G1 X0.32000 Y-0.22000
G1 X0.38000 Y-0.08000
G1 X0.38000 Y0.08000
G1 X0.32000 Y0.22000
G1 X0.22000 Y0.32000
G1 X0.08000 Y0.38000
G1 X-0.08000 Y0.38000
G1 X-0.22000 Y0.32000
G1 X-0.32000 Y0.22000
G1 X-0.38000 Y0.08000
G1 X-0.38000 Y-0.08000
G1 X-0.32000 Y-0.22000
G1 X-0.18000 Y-0.32000
G1 X-0.12000 Y0.12000
G1 X-20.22218 Y0.00000
G1 X-0.58000 Y-0.38000
G1 X-0.22000 Y-0.32000
G1 X-0.32000 Y-0.22000
G1 X-0.38000 Y-0.08000
G1 X-0.38000 Y0.08000
G1 X-0.32000 Y0.22000
G1 X-0.22000 Y0.32000
G1 X-0.08000 Y0.38000
G1 X0.08000 Y0.38000
G1 X0.22000 Y0.32000
G1 X0.32000 Y0.22000
G1 X0.38000 Y0.08000
G1 X0.38000 Y-0.08000
G1 X0.32000 Y-0.22000
G1 X0.18000 Y-0.32000
G1 X0.46338 Y0.12000
G1 X20.53543 Y0.00000
G1 X0.08000 Y-0.38000
G1 X0.22000 Y-0.32000
G1 X0.32000 Y-0.22000
G1 X0.38000 Y-0.08000
G1 X0.38000 Y0.08000
G1 X0.32000 Y0.22000
G1 X0.22000 Y0.32000
G1 X0.08000 Y0.38000
G1 X-0.08000 Y0.38000
G1 X-0.22000 Y0.32000
G1 X-0.32000 Y0.22000
G1 X-0.38000 Y0.08000
G1 X-0.38000 Y-0.08000
G1 X-0.32000 Y-0.22000
G1 X-0.18000 Y-0.32000
G1 X-0.12000 Y0.12000
G1 X-20.53543 Y0.00000
G1 X-0.58000 Y-0.38000
G1 X-0.22000 Y-0.32000
G1 X-0.32000 Y-0.22000
G1 X-0.38000 Y-0.08000
G1 X-0.38000 Y0.08000
G1 X-0.32000 Y0.22000
G1 X-0.22000 Y0.32000
G1 X-0.08000 Y0.38000
G1 X0.08000 Y0.38000
G1 X0.22000 Y0.32000
G1 X0.32000 Y0.22000
G1 X0.38000 Y0.08000
G1 X0.38000 Y-0.08000
G1 X0.32000 Y-0.22000
G1 X0.18000 Y-0.32000
G1 X0.59365 Y0.12000
G1 X20.58812 Y0.00000
G1 X0.08000 Y-0.38000
G1 X0.22000 Y-0.32000
G1 X0.32000 Y-0.22000
G1 X0.38000 Y-0.08000
G1 X0.38000 Y0.08000
G1 X0.32000 Y0.22000
G1 X0.22000 Y0.32000
G1 X0.08000 Y0.38000
G1 X-0.08000 Y0.38000
G1 X-0.22000 Y0.32000
G1 X-0.32000 Y0.22000
G1 X-0.38000 Y0.08000
G1 X-0.38000 Y-0.08000
G1 X-0.32000 Y-0.22000
G1 X-0.18000 Y-0.32000
G1 X-0.12000 Y0.12000
G1 X-20.58812 Y0.00000
G1 X-0.58000 Y-0.38000
G1 X-0.22000 Y-0.32000
G1 X-0.32000 Y-0.22000
G1 X-0.38000 Y-0.08000
G1 X-0.38000 Y0.08000
G1 X-0.32000 Y0.22000
G1 X-0.22000 Y0.32000
G1 X-0.08000 Y0.38000
G1 X0.08000 Y0.38000
G1 X0.22000 Y0.32000
G1 X0.32000 Y0.22000
G1 X0.38000 Y0.08000
G1 X0.38000 Y-0.08000
G1 X0.32000 Y-0.22000
G1 X0.18000 Y-0.32000
G1 X0.72497 Y0.12000
G1 X20.37817 Y0.00000
G1 X0.08000 Y-0.38000
G1 X0.22000 Y-0.32000
G1 X0.32000 Y-0.22000
G1 X0.38000 Y-0.08000
G1 X0.38000 Y0.08000
G1 X0.32000 Y0.22000
G1 X0.22000 Y0.32000
G1 X0.08000 Y0.38000
G1 X-0.08000 Y0.38000
G1 X-0.22000 Y0.32000
G1 X-0.32000 Y0.22000
G1 X-0.38000 Y0.08000
G1 X-0.38000 Y-0.08000
G1 X-0.32000 Y-0.22000
G1 X-0.18000 Y-0.32000
G1 X-0.12000 Y0.12000
G1 X-20.37817 Y0.00000
G1 X-0.58000 Y-0.38000
G1 X-0.22000 Y-0.32000
G1 X-0.32000 Y-0.22000
G1 X-0.38000 Y-0.08000
G1 X-0.38000 Y0.08000
G1 X-0.32000 Y0.22000
G1 X-0.22000 Y0.32000
G1 X-0.08000 Y0.38000
G1 X0.08000 Y0.38000
G1 X0.22000 Y0.32000
G1 X0.32000 Y0.22000
G1 X0.38000 Y0.08000
G1 X0.38000 Y-0.08000
G1 X0.32000 Y-0.22000
G1 X0.18000 Y-0.32000
G1 X0.85211 Y0.12000
G1 X19.91395 Y0.00000
G1 X0.08000 Y-0.38000
G1 X0.22000 Y-0.32000
G1 X0.32000 Y-0.22000
G1 X0.38000 Y-0.08000
G1 X0.38000 Y0.08000
G1 X0.32000 Y0.22000
G1 X0.22000 Y0.32000
G1 X0.08000 Y0.38000
G1 X-0.08000 Y0.38000
G1 X-0.22000 Y0.32000
G1 X-0.32000 Y0.22000
G1 X-0.38000 Y0.08000
G1 X-0.38000 Y-0.08000
G1 X-0.32000 Y-0.22000
G1 X-0.18000 Y-0.32000
G1 X-0.12000 Y0.12000
G1 X-19.91395 Y0.00000
G1 X-0.58000 Y-0.38000
G1 X-0.22000 Y-0.32000
G1 X-0.32000 Y-0.22000
G1 X-0.38000 Y-0.08000
G1 X-0.38000 Y0.08000
G1 X-0.32000 Y0.22000
G1 X-0.22000 Y0.32000
G1 X-0.08000 Y0.38000
G1 X0.08000 Y0.38000
G1 X0.22000 Y0.32000
G1 X0.32000 Y0.22000
G1 X0.38000 Y0.08000
G1 X0.38000 Y-0.08000
G1 X0.32000 Y-0.22000
G1 X0.18000 Y-0.32000
G1 X0.97000 Y0.12000
G1 X19.21395 Y0.00000
G1 X0.08000 Y-0.38000
G1 X0.22000 Y-0.32000
G1 X0.32000 Y-0.22000
G1 X0.38000 Y-0.08000
G1 X0.38000 Y0.08000
G1 X0.32000 Y0.22000
G1 X0.22000 Y0.32000
G1 X0.08000 Y0.38000
G1 X-0.08000 Y0.38000
G1 X-0.22000 Y0.32000
G1 X-0.32000 Y0.22000
G1 X-0.38000 Y0.08000
G1 X-0.38000 Y-0.08000
G1 X-0.32000 Y-0.22000
G1 X-0.18000 Y-0.32000
G1 X-0.12000 Y0.12000
G1 X-19.21395 Y0.00000
G1 X-0.58000 Y-0.38000
G1 X-0.22000 Y-0.32000
G1 X-0.32000 Y-0.22000
G1 X-0.38000 Y-0.08000
G1 X-0.38000 Y0.08000
G1 X-0.32000 Y0.22000
G1 X-0.22000 Y0.32000
G1 X-0.08000 Y0.38000
G1 X0.08000 Y0.38000
G1 X0.22000 Y0.32000
G1 X0.32000 Y0.22000
G1 X0.38000 Y0.08000
G1 X0.38000 Y-0.08000
G1 X0.32000 Y-0.22000
G1 X0.18000 Y-0.32000
G1 X1.07393 Y0.12000
G1 X18.30609 Y0.00000
G1 X0.08000 Y-0.38000
G1 X0.22000 Y-0.32000
G1 X0.32000 Y-0.22000
G1 X0.38000 Y-0.08000
G1 X0.38000 Y0.08000
G1 X0.32000 Y0.22000
G1 X0.22000 Y0.32000
G1 X0.08000 Y0.38000
G1 X-0.08000 Y0.38000
G1 X-0.22000 Y0.32000
G1 X-0.32000 Y0.22000
G1 X-0.38000 Y0.08000
G1 X-0.38000 Y-0.08000
G1 X-0.32000 Y-0.22000
G1 X-0.18000 Y-0.32000
G1 X-0.12000 Y0.12000
G1 X-18.30609 Y0.00000
G1 X-0.58000 Y-0.38000
G1 X-0.22000 Y-0.32000
G1 X-0.32000 Y-0.22000
G1 X-0.38000 Y-0.08000
G1 X-0.38000 Y0.08000
G1 X-0.32000 Y0.22000
G1 X-0.22000 Y0.32000
G1 X-0.08000 Y0.38000
G1 X0.08000 Y0.38000
G1 X0.22000 Y0.32000
G1 X0.32000 Y0.22000
G1 X0.38000 Y0.08000
G1 X0.38000 Y-0.08000
G1 X0.32000 Y-0.22000
G1 X0.18000 Y-0.32000
G1 X1.15977 Y0.12000
G1 X17.22656 Y0.00000
G1 X0.08000 Y-0.38000
G1 X0.22000 Y-0.32000
G1 X0.32000 Y-0.22000
G1 X0.38000 Y-0.08000
G1 X0.38000 Y0.08000
G1 X0.32000 Y0.22000
G1 X0.22000 Y0.32000
G1 X0.08000 Y0.38000
G1 X-0.08000 Y0.38000
G1 X-0.22000 Y0.32000
G1 X-0.32000 Y0.22000
G1 X-0.38000 Y0.08000
G1 X-0.38000 Y-0.08000
G1 X-0.32000 Y-0.22000
G1 X-0.18000 Y-0.32000
G1 X-0.12000 Y0.12000
G1 X-17.22656 Y0.00000
G1 X-0.58000 Y-0.38000
G1 X-0.22000 Y-0.32000
G1 X-0.32000 Y-0.22000
G1 X-0.38000 Y-0.08000
G1 X-0.38000 Y0.08000
G1 X-0.32000 Y0.22000
G1 X-0.22000 Y0.32000
G1 X-0.08000 Y0.38000
G1 X0.08000 Y0.38000
G1 X0.22000 Y0.32000
G1 X0.32000 Y0.22000
G1 X0.38000 Y0.08000
G1 X0.38000 Y-0.08000
G1 X0.32000 Y-0.22000
G1 X0.18000 Y-0.32000
G1 X1.22408 Y0.12000
G1 X16.01839 Y0.00000
G1 X0.08000 Y-0.38000
G1 X0.22000 Y-0.32000
G1 X0.32000 Y-0.22000
G1 X0.38000 Y-0.08000
G1 X0.38000 Y0.08000
G1 X0.32000 Y0.22000
G1 X0.22000 Y0.32000
G1 X0.08000 Y0.38000
G1 X-0.08000 Y0.38000
G1 X-0.22000 Y0.32000
G1 X-0.32000 Y0.22000
G1 X-0.38000 Y0.08000
G1 X-0.38000 Y-0.08000
G1 X-0.32000 Y-0.22000
G1 X-0.18000 Y-0.32000
G1 X-0.12000 Y0.12000
G1 X-16.01839 Y0.00000
G1 X-0.58000 Y-0.38000
G1 X-0.22000 Y-0.32000
G1 X-0.32000 Y-0.22000
G1 X-0.38000 Y-0.08000
G1 X-0.38000 Y0.08000
G1 X-0.32000 Y0.22000
G1 X-0.22000 Y0.32000
G1 X-0.08000 Y0.38000
G1 X0.08000 Y0.38000
G1 X0.22000 Y0.32000
G1 X0.32000 Y0.22000
G1 X0.38000 Y0.08000
G1 X0.38000 Y-0.08000
G1 X0.32000 Y-0.22000
G1 X0.18000 Y-0.32000
G1 X1.26432 Y0.12000
G1 X14.72976 Y0.00000
G1 X0.08000 Y-0.38000
G1 X0.22000 Y-0.32000
G1 X0.32000 Y-0.22000
G1 X0.38000 Y-0.08000
G1 X0.38000 Y0.08000
G1 X0.32000 Y0.22000
G1 X0.22000 Y0.32000
G1 X0.08000 Y0.38000
G1 X-0.08000 Y0.38000
G1 X-0.22000 Y0.32000
G1 X-0.32000 Y0.22000
G1 X-0.38000 Y0.08000
G1 X-0.38000 Y-0.08000
G1 X-0.32000 Y-0.22000
G1 X-0.18000 Y-0.32000
G1 X-0.12000 Y0.12000
G1 X-14.72976 Y0.00000
G1 X-0.58000 Y-0.38000
G1 X-0.22000 Y-0.32000
G1 X-0.32000 Y-0.22000
G1 X-0.38000 Y-0.08000
G1 X-0.38000 Y0.08000
G1 X-0.32000 Y0.22000
G1 X-0.22000 Y0.32000
G1 X-0.08000 Y0.38000
G1 X0.08000 Y0.38000
G1 X0.22000 Y0.32000
G1 X0.32000 Y0.22000
G1 X0.38000 Y0.08000
G1 X0.38000 Y-0.08000
G1 X0.32000 Y-0.22000
G1 X0.18000 Y-0.32000
G1 X1.27886 Y0.12000
G1 X13.41204 Y0.00000
G1 X0.08000 Y-0.38000
G1 X0.22000 Y-0.32000
G1 X0.32000 Y-0.22000
G1 X0.38000 Y-0.08000
G1 X0.38000 Y0.08000
G1 X0.32000 Y0.22000
G1 X0.22000 Y0.32000
G1 X0.08000 Y0.38000
G1 X-0.08000 Y0.38000
G1 X-0.22000 Y0.32000
G1 X-0.32000 Y0.22000
G1 X-0.38000 Y0.08000
G1 X-0.38000 Y-0.08000
G1 X-0.32000 Y-0.22000
G1 X-0.18000 Y-0.32000
G1 X-0.12000 Y0.12000
G1 X-13.41204 Y0.00000
G1 X-0.58000 Y-0.38000
G1 X-0.22000 Y-0.32000
G1 X-0.32000 Y-0.22000
G1 X-0.38000 Y-0.08000
G1 X-0.38000 Y0.08000
G1 X-0.32000 Y0.22000
G1 X-0.22000 Y0.32000
G1 X-0.08000 Y0.38000
G1 X0.08000 Y0.38000
G1 X0.22000 Y0.32000
G1 X0.32000 Y0.22000
G1 X0.38000 Y0.08000
G1 X0.38000 Y-0.08000
G1 X0.32000 Y-0.22000
G1 X0.18000 Y-0.32000
G1 X1.26714 Y0.12000
G1 X12.11775 Y0.00000
G1 X0.08000 Y-0.38000
G1 X0.22000 Y-0.32000
G1 X0.32000 Y-0.22000
G1 X0.38000 Y-0.08000
G1 X0.38000 Y0.08000
G1 X0.32000 Y0.22000
G1 X0.22000 Y0.32000
G1 X0.08000 Y0.38000
G1 X-0.08000 Y0.38000
G1 X-0.22000 Y0.32000
G1 X-0.32000 Y0.22000
G1 X-0.38000 Y0.08000
G1 X-0.38000 Y-0.08000
G1 X-0.32000 Y-0.22000
G1 X-0.18000 Y-0.32000
G1 X-0.12000 Y0.12000
G1 X-12.11775 Y0.00000
G1 X-0.58000 Y-0.38000
G1 X-0.22000 Y-0.32000
G1 X-0.32000 Y-0.22000
G1 X-0.38000 Y-0.08000
G1 X-0.38000 Y0.08000
G1 X-0.32000 Y0.22000
G1 X-0.22000 Y0.32000
G1 X-0.08000 Y0.38000
G1 X0.08000 Y0.38000
G1 X0.22000 Y0.32000
G1 X0.32000 Y0.22000
G1 X0.38000 Y0.08000
G1 X0.38000 Y-0.08000
G1 X0.32000 Y-0.22000
G1 X0.18000 Y-0.32000
G1 X-2.30000 Y0.00000
G1 X-2.87302 Y-5.09348
G1 X0.83153 Y-2.55918
G1 X3.59023 Y-11.04960
G1 X-0.33668 Y-0.19351
G1 X-0.23635 Y-0.30812
G1 X-0.11035 Y-0.37232
G1 X0.04134 Y-0.38612
G1 X0.19351 Y-0.33668
G1 X0.30812 Y-0.23635
G1 X0.37232 Y-0.11035
G1 X0.38612 Y0.04134
G1 X0.33668 Y0.19351
G1 X0.23635 Y0.30812
G1 X0.11035 Y0.37232
G1 X-0.04134 Y0.38612
G1 X-0.19351 Y0.33668
G1 X-0.30812 Y0.23635
G1 X-0.35996 Y0.07230
G1 X0.07704 Y0.15121
G1 X-3.59023 Y11.04960
G1 X-0.54063 Y0.43419
G1 X-0.37232 Y0.11035
G1 X-0.30812 Y0.23635
G1 X-0.19351 Y0.33668
G1 X-0.04134 Y0.38612
G1 X0.11035 Y0.37232
G1 X0.23635 Y0.30812
G1 X0.33668 Y0.19351
G1 X0.38612 Y0.04134
G1 X0.37232 Y-0.11035
G1 X0.30812 Y-0.23635
G1 X0.19351 Y-0.33668
G1 X0.04134 Y-0.38612
G1 X-0.11035 Y-0.37232
G1 X-0.24872 Y-0.27008
G1 X0.10944 Y0.05151
G1 X3.98279 Y-12.25776
G1 X-0.33668 Y-0.19351
G1 X-0.23635 Y-0.30812
G1 X-0.11035 Y-0.37232
G1 X0.04134 Y-0.38612
G1 X0.19351 Y-0.33668
G1 X0.30812 Y-0.23635
G1 X0.37232 Y-0.11035
G1 X0.38612 Y0.04134
G1 X0.33668 Y0.19351
G1 X0.23635 Y0.30812
G1 X0.11035 Y0.37232
G1 X-0.04134 Y0.38612
G1 X-0.19351 Y0.33668
G1 X-0.30812 Y0.23635
G1 X-0.35996 Y0.07230
G1 X0.07704 Y0.15121
G1 X-3.98279 Y12.25776
G1 X-0.54063 Y0.43419
G1 X-0.37232 Y0.11035
G1 X-0.30812 Y0.23635
G1 X-0.19351 Y0.33668
G1 X-0.04134 Y0.38612
G1 X0.11035 Y0.37232
G1 X0.23635 Y0.30812
G1 X0.33668 Y0.19351
G1 X0.38612 Y0.04134
G1 X0.37232 Y-0.11035
G1 X0.30812 Y-0.23635
G1 X0.19351 Y-0.33668
G1 X0.04134 Y-0.38612
G1 X-0.11035 Y-0.37232
G1 X-0.24872 Y-0.27008
G1 X0.10259 Y0.07258
G1 X4.38904 Y-13.50807
G1 X-0.33668 Y-0.19351
G1 X-0.23635 Y-0.30812
G1 X-0.11035 Y-0.37232
G1 X0.04134 Y-0.38612
G1 X0.19351 Y-0.33668
G1 X0.30812 Y-0.23635
G1 X0.37232 Y-0.11035
G1 X0.38612 Y0.04134
G1 X0.33668 Y0.19351
G1 X0.23635 Y0.30812
G1 X0.11035 Y0.37232
G1 X-0.04134 Y0.38612
G1 X-0.19351 Y0.33668
G1 X-0.30812 Y0.23635
G1 X-0.35996 Y0.07230
G1 X0.07704 Y0.15121
G1 X-4.38904 Y13.50807
G1 X-0.54063 Y0.43419
G1 X-0.37232 Y0.11035
G1 X-0.30812 Y0.23635
G1 X-0.19351 Y0.33668
G1 X-0.04134 Y0.38612
G1 X0.11035 Y0.37232
G1 X0.23635 Y0.30812
G1 X0.33668 Y0.19351
G1 X0.38612 Y0.04134
G1 X0.37232 Y-0.11035
G1 X0.30812 Y-0.23635
G1 X0.19351 Y-0.33668
G1 X0.04134 Y-0.38612
G1 X-0.11035 Y-0.37232
G1 X-0.24872 Y-0.27008
G1 X0.10385 Y0.06873
G1 X4.79278 Y-14.75067
G1 X-0.33668 Y-0.19351
G1 X-0.23635 Y-0.30812
G1 X-0.11035 Y-0.37232
G1 X0.04134 Y-0.38612
G1 X0.19351 Y-0.33668
G1 X0.30812 Y-0.23635
G1 X0.37232 Y-0.11035
G1 X0.38612 Y0.04134
G1 X0.33668 Y0.19351
G1 X0.23635 Y0.30812
G1 X0.11035 Y0.37232
G1 X-0.04134 Y0.38612
G1 X-0.19351 Y0.33668
G1 X-0.30812 Y0.23635
G1 X-0.35996 Y0.07230
G1 X0.07704 Y0.15121
G1 X-4.79278 Y14.75067
G1 X-0.54063 Y0.43419
G1 X-0.37232 Y0.11035
G1 X-0.30812 Y0.23635
G1 X-0.19351 Y0.33668
G1 X-0.04134 Y0.38612
G1 X0.11035 Y0.37232
G1 X0.23635 Y0.30812
G1 X0.33668 Y0.19351
G1 X0.38612 Y0.04134
G1 X0.37232 Y-0.11035
G1 X0.30812 Y-0.23635
G1 X0.19351 Y-0.33668
G1 X0.04134 Y-0.38612
G1 X-0.11035 Y-0.37232
G1 X-0.24872 Y-0.27008
G1 X0.11314 Y0.04010
G1 X5.17793 Y-15.93602
G1 X-0.33668 Y-0.19351
G1 X-0.23635 Y-0.30812
G1 X-0.11035 Y-0.37232
G1 X0.04134 Y-0.38612
G1 X0.19351 Y-0.33668
G1 X0.30812 Y-0.23635
G1 X0.37232 Y-0.11035
G1 X0.38612 Y0.04134
G1 X0.33668 Y0.19351
G1 X0.23635 Y0.30812
G1 X0.11035 Y0.37232
G1 X-0.04134 Y0.38612
G1 X-0.19351 Y0.33668
G1 X-0.30812 Y0.23635
G1 X-0.35996 Y0.07230
G1 X0.07704 Y0.15121
G1 X-5.17793 Y15.93602
G1 X-0.54063 Y0.43419
G1 X-0.37232 Y0.11035
G1 X-0.30812 Y0.23635
G1 X-0.19351 Y0.33668
G1 X-0.04134 Y0.38612
G1 X0.11035 Y0.37232
G1 X0.23635 Y0.30812
G1 X0.33668 Y0.19351
G1 X0.38612 Y0.04134
G1 X0.37232 Y-0.11035
G1 X0.30812 Y-0.23635
G1 X0.19351 Y-0.33668
G1 X0.04134 Y-0.38612
G1 X-0.11035 Y-0.37232
G1 X-0.24872 Y-0.27008
G1 X0.13012 Y-0.01215
G1 X5.52912 Y-17.01687
G1 X-0.33668 Y-0.19351
G1 X-0.23635 Y-0.30812
G1 X-0.11035 Y-0.37232
G1 X0.04134 Y-0.38612
G1 X0.19351 Y-0.33668
G1 X0.30812 Y-0.23635
G1 X0.37232 Y-0.11035
G1 X0.38612 Y0.04134
G1 X0.33668 Y0.19351
G1 X0.23635 Y0.30812
G1 X0.11035 Y0.37232
G1 X-0.04134 Y0.38612
G1 X-0.19351 Y0.33668
G1 X-0.30812 Y0.23635
G1 X-0.35996 Y0.07230
G1 X0.07704 Y0.15121
G1 X-5.52912 Y17.01687
G1 X-0.54063 Y0.43419
G1 X-0.37232 Y0.11035
G1 X-0.30812 Y0.23635
G1 X-0.19351 Y0.33668
G1 X-0.04134 Y0.38612
G1 X0.11035 Y0.37232
G1 X0.23635 Y0.30812
G1 X0.33668 Y0.19351
G1 X0.38612 Y0.04134
G1 X0.37232 Y-0.11035
G1 X0.30812 Y-0.23635
G1 X0.19351 Y-0.33668
G1 X0.04134 Y-0.38612
G1 X-0.11035 Y-0.37232
G1 X-0.24872 Y-0.27008
G1 X0.15410 Y-0.08594
G1 X5.83235 Y-17.95014
G1 X-0.33668 Y-0.19351
G1 X-0.23635 Y-0.30812
G1 X-0.11035 Y-0.37232
G1 X0.04134 Y-0.38612
G1 X0.19351 Y-0.33668
G1 X0.30812 Y-0.23635
G1 X0.37232 Y-0.11035
G1 X0.38612 Y0.04134
G1 X0.33668 Y0.19351
G1 X0.23635 Y0.30812
G1 X0.11035 Y0.37232
G1 X-0.04134 Y0.38612
G1 X-0.19351 Y0.33668
G1 X-0.30812 Y0.23635
G1 X-0.35996 Y0.07230
G1 X0.07704 Y0.15121
G1 X-5.83235 Y17.95014
G1 X-0.54063 Y0.43419
G1 X-0.37232 Y0.11035
G1 X-0.30812 Y0.23635
G1 X-0.19351 Y0.33668
G1 X-0.04134 Y0.38612
G1 X0.11035 Y0.37232
G1 X0.23635 Y0.30812
G1 X0.33668 Y0.19351
G1 X0.38612 Y0.04134
G1 X0.37232 Y-0.11035
G1 X0.30812 Y-0.23635
G1 X0.19351 Y-0.33668
G1 X0.04134 Y-0.38612
G1 X-0.11035 Y-0.37232
G1 X-0.24872 Y-0.27008
G1 X0.18412 Y-0.17834
G1 X6.07555 Y-18.69861
G1 X-0.33668 Y-0.19351
G1 X-0.23635 Y-0.30812
G1 X-0.11035 Y-0.37232
G1 X0.04134 Y-0.38612
G1 X0.19351 Y-0.33668
G1 X0.30812 Y-0.23635
G1 X0.37232 Y-0.11035
G1 X0.38612 Y0.04134
G1 X0.33668 Y0.19351
G1 X0.23635 Y0.30812
G1 X0.11035 Y0.37232
G1 X-0.04134 Y0.38612
G1 X-0.19351 Y0.33668
G1 X-0.30812 Y0.23635
G1 X-0.35996 Y0.07230
G1 X0.07704 Y0.15121
G1 X-6.07555 Y18.69861
G1 X-0.54063 Y0.43419
G1 X-0.37232 Y0.11035
G1 X-0.30812 Y0.23635
G1 X-0.19351 Y0.33668
G1 X-0.04134 Y0.38612
G1 X0.11035 Y0.37232
G1 X0.23635 Y0.30812
G1 X0.33668 Y0.19351
G1 X0.38612 Y0.04134
G1 X0.37232 Y-0.11035
G1 X0.30812 Y-0.23635
G1 X0.19351 Y-0.33668
G1 X0.04134 Y-0.38612
G1 X-0.11035 Y-0.37232
G1 X-0.24872 Y-0.27008
G1 X0.21899 Y-0.28566
G1 X6.24900 Y-19.23244
G1 X-0.33668 Y-0.19351
G1 X-0.23635 Y-0.30812
G1 X-0.11035 Y-0.37232
G1 X0.04134 Y-0.38612
G1 X0.19351 Y-0.33668
G1 X0.30812 Y-0.23635
G1 X0.37232 Y-0.11035
G1 X0.38612 Y0.04134
G1 X0.33668 Y0.19351
G1 X0.23635 Y0.30812
G1 X0.11035 Y0.37232
G1 X-0.04134 Y0.38612
G1 X-0.19351 Y0.33668
G1 X-0.30812 Y0.23635
G1 X-0.35996 Y0.07230
G1 X0.07704 Y0.15121
G1 X-6.24900 Y19.23244
G1 X-0.54063 Y0.43419
G1 X-0.37232 Y0.11035
G1 X-0.30812 Y0.23635
G1 X-0.19351 Y0.33668
G1 X-0.04134 Y0.38612
G1 X0.11035 Y0.37232
G1 X0.23635 Y0.30812
G1 X0.33668 Y0.19351
G1 X0.38612 Y0.04134
G1 X0.37232 Y-0.11035
G1 X0.30812 Y-0.23635
G1 X0.19351 Y-0.33668
G1 X0.04134 Y-0.38612
G1 X-0.11035 Y-0.37232
G1 X-0.24872 Y-0.27008
G1 X0.25732 Y-0.40362
G1 X6.34580 Y-19.53035
G1 X-0.33668 Y-0.19351
G1 X-0.23635 Y-0.30812
G1 X-0.11035 Y-0.37232
G1 X0.04134 Y-0.38612
G1 X0.19351 Y-0.33668
G1 X0.30812 Y-0.23635
G1 X0.37232 Y-0.11035
G1 X0.38612 Y0.04134
G1 X0.33668 Y0.19351
G1 X0.23635 Y0.30812
G1 X0.11035 Y0.37232
G1 X-0.04134 Y0.38612
G1 X-0.19351 Y0.33668
G1 X-0.30812 Y0.23635
G1 X-0.35996 Y0.07230
G1 X0.07704 Y0.15121
G1 X-6.34580 Y19.53035
G1 X-0.54063 Y0.43419
G1 X-0.37232 Y0.11035
G1 X-0.30812 Y0.23635
G1 X-0.19351 Y0.33668
G1 X-0.04134 Y0.38612
G1 X0.11035 Y0.37232
G1 X0.23635 Y0.30812
G1 X0.33668 Y0.19351
G1 X0.38612 Y0.04134
G1 X0.37232 Y-0.11035
G1 X0.30812 Y-0.23635
G1 X0.19351 Y-0.33668
G1 X0.04134 Y-0.38612
G1 X-0.11035 Y-0.37232
G1 X-0.24872 Y-0.27008
G1 X0.29758 Y-0.52751
G1 X6.36208 Y-19.58047
G1 X-0.33668 Y-0.19351
G1 X-0.23635 Y-0.30812
G1 X-0.11035 Y-0.37232
G1 X0.04134 Y-0.38612
G1 X0.19351 Y-0.33668
G1 X0.30812 Y-0.23635
G1 X0.37232 Y-0.11035
G1 X0.38612 Y0.04134
G1 X0.33668 Y0.19351
G1 X0.23635 Y0.30812
G1 X0.11035 Y0.37232
G1 X-0.04134 Y0.38612
G1 X-0.19351 Y0.33668
G1 X-0.30812 Y0.23635
G1 X-0.35996 Y0.07230
G1 X0.07704 Y0.15121
G1 X-6.36208 Y19.58047
G1 X-0.54063 Y0.43419
G1 X-0.37232 Y0.11035
G1 X-0.30812 Y0.23635
G1 X-0.19351 Y0.33668
G1 X-0.04134 Y0.38612
G1 X0.11035 Y0.37232
G1 X0.23635 Y0.30812
G1 X0.33668 Y0.19351
G1 X0.38612 Y0.04134
G1 X0.37232 Y-0.11035
G1 X0.30812 Y-0.23635
G1 X0.19351 Y-0.33668
G1 X0.04134 Y-0.38612
G1 X-0.11035 Y-0.37232
G1 X-0.24872 Y-0.27008
G1 X0.33816 Y-0.65241
G1 X6.29720 Y-19.38080
G1 X-0.33668 Y-0.19351
G1 X-0.23635 Y-0.30812
G1 X-0.11035 Y-0.37232
G1 X0.04134 Y-0.38612
G1 X0.19351 Y-0.33668
G1 X0.30812 Y-0.23635
G1 X0.37232 Y-0.11035
G1 X0.38612 Y0.04134
G1 X0.33668 Y0.19351
G1 X0.23635 Y0.30812
G1 X0.11035 Y0.37232
G1 X-0.04134 Y0.38612
G1 X-0.19351 Y0.33668
G1 X-0.30812 Y0.23635
G1 X-0.35996 Y0.07230
G1 X0.07704 Y0.15121
G1 X-6.29720 Y19.38080
G1 X-0.54063 Y0.43419
G1 X-0.37232 Y0.11035
G1 X-0.30812 Y0.23635
G1 X-0.19351 Y0.33668
G1 X-0.04134 Y0.38612
G1 X0.11035 Y0.37232
G1 X0.23635 Y0.30812
G1 X0.33668 Y0.19351
G1 X0.38612 Y0.04134
G1 X0.37232 Y-0.11035
G1 X0.30812 Y-0.23635
G1 X0.19351 Y-0.33668
G1 X0.04134 Y-0.38612
G1 X-0.11035 Y-0.37232
G1 X-0.24872 Y-0.27008
G1 X0.37744 Y-0.77333
G1 X6.15375 Y-18.93929
G1 X-0.33668 Y-0.19351
G1 X-0.23635 Y-0.30812
G1 X-0.11035 Y-0.37232
G1 X0.04134 Y-0.38612
G1 X0.19351 Y-0.33668
G1 X0.30812 Y-0.23635
G1 X0.37232 Y-0.11035
G1 X0.38612 Y0.04134
G1 X0.33668 Y0.19351
G1 X0.23635 Y0.30812
G1 X0.11035 Y0.37232
G1 X-0.04134 Y0.38612
G1 X-0.19351 Y0.33668
G1 X-0.30812 Y0.23635
G1 X-0.35996 Y0.07230
G1 X0.07704 Y0.15121
G1 X-6.15375 Y18.93929
G1 X-0.54063 Y0.43419
G1 X-0.37232 Y0.11035
G1 X-0.30812 Y0.23635
G1 X-0.19351 Y0.33668
G1 X-0.04134 Y0.38612
G1 X0.11035 Y0.37232
G1 X0.23635 Y0.30812
G1 X0.33668 Y0.19351
G1 X0.38612 Y0.04134
G1 X0.37232 Y-0.11035
G1 X0.30812 Y-0.23635
G1 X0.19351 Y-0.33668
G1 X0.04134 Y-0.38612
G1 X-0.11035 Y-0.37232
G1 X-0.24872 Y-0.27008
G1 X0.41387 Y-0.88544
G1 X5.93744 Y-18.27355
G1 X-0.33668 Y-0.19351
G1 X-0.23635 Y-0.30812
G1 X-0.11035 Y-0.37232
G1 X0.04134 Y-0.38612
G1 X0.19351 Y-0.33668
G1 X0.30812 Y-0.23635
G1 X0.37232 Y-0.11035
G1 X0.38612 Y0.04134
G1 X0.33668 Y0.19351
G1 X0.23635 Y0.30812
G1 X0.11035 Y0.37232
G1 X-0.04134 Y0.38612
G1 X-0.19351 Y0.33668
G1 X-0.30812 Y0.23635
G1 X-0.35996 Y0.07230
G1 X0.07704 Y0.15121
G1 X-5.93744 Y18.27355
G1 X-0.54063 Y0.43419
G1 X-0.37232 Y0.11035
G1 X-0.30812 Y0.23635
G1 X-0.19351 Y0.33668
G1 X-0.04134 Y0.38612
G1 X0.11035 Y0.37232
G1 X0.23635 Y0.30812
G1 X0.33668 Y0.19351
G1 X0.38612 Y0.04134
G1 X0.37232 Y-0.11035
G1 X0.30812 Y-0.23635
G1 X0.19351 Y-0.33668
G1 X0.04134 Y-0.38612
G1 X-0.11035 Y-0.37232
G1 X-0.24872 Y-0.27008
G1 X0.44599 Y-0.98429
G1 X5.65689 Y-17.41012
G1 X-0.33668 Y-0.19351
G1 X-0.23635 Y-0.30812
G1 X-0.11035 Y-0.37232
G1 X0.04134 Y-0.38612
G1 X0.19351 Y-0.33668
G1 X0.30812 Y-0.23635
G1 X0.37232 Y-0.11035
G1 X0.38612 Y0.04134
G1 X0.33668 Y0.19351
G1 X0.23635 Y0.30812
G1 X0.11035 Y0.37232
G1 X-0.04134 Y0.38612
G1 X-0.19351 Y0.33668
G1 X-0.30812 Y0.23635
G1 X-0.35996 Y0.07230
G1 X0.07704 Y0.15121
G1 X-5.65689 Y17.41012
G1 X-0.54063 Y0.43419
G1 X-0.37232 Y0.11035
G1 X-0.30812 Y0.23635
G1 X-0.19351 Y0.33668
G1 X-0.04134 Y0.38612
G1 X0.11035 Y0.37232
G1 X0.23635 Y0.30812
G1 X0.33668 Y0.19351
G1 X0.38612 Y0.04134
G1 X0.37232 Y-0.11035
G1 X0.30812 Y-0.23635
G1 X0.19351 Y-0.33668
G1 X0.04134 Y-0.38612
G1 X-0.11035 Y-0.37232
G1 X-0.24872 Y-0.27008
G1 X0.47251 Y-1.06592
G1 X5.32330 Y-16.38343
G1 X-0.33668 Y-0.19351
G1 X-0.23635 Y-0.30812
G1 X-0.11035 Y-0.37232
G1 X0.04134 Y-0.38612
G1 X0.19351 Y-0.33668
G1 X0.30812 Y-0.23635
G1 X0.37232 Y-0.11035
G1 X0.38612 Y0.04134
G1 X0.33668 Y0.19351
G1 X0.23635 Y0.30812
G1 X0.11035 Y0.37232
G1 X-0.04134 Y0.38612
G1 X-0.19351 Y0.33668
G1 X-0.30812 Y0.23635
G1 X-0.35996 Y0.07230
G1 X0.07704 Y0.15121
G1 X-5.32330 Y16.38343
G1 X-0.54063 Y0.43419
G1 X-0.37232 Y0.11035
G1 X-0.30812 Y0.23635
G1 X-0.19351 Y0.33668
G1 X-0.04134 Y0.38612
G1 X0.11035 Y0.37232
G1 X0.23635 Y0.30812
G1 X0.33668 Y0.19351
G1 X0.38612 Y0.04134
G1 X0.37232 Y-0.11035
G1 X0.30812 Y-0.23635
G1 X0.19351 Y-0.33668
G1 X0.04134 Y-0.38612
G1 X-0.11035 Y-0.37232
G1 X-0.24872 Y-0.27008
G1 X0.49239 Y-1.12709
G1 X4.94996 Y-15.23440
G1 X-0.33668 Y-0.19351
G1 X-0.23635 Y-0.30812
G1 X-0.11035 Y-0.37232
G1 X0.04134 Y-0.38612
G1 X0.19351 Y-0.33668
G1 X0.30812 Y-0.23635
G1 X0.37232 Y-0.11035
G1 X0.38612 Y0.04134
G1 X0.33668 Y0.19351
G1 X0.23635 Y0.30812
G1 X0.11035 Y0.37232
G1 X-0.04134 Y0.38612
G1 X-0.19351 Y0.33668
G1 X-0.30812 Y0.23635
G1 X-0.35996 Y0.07230
G1 X0.07704 Y0.15121
G1 X-4.94996 Y15.23440
G1 X-0.54063 Y0.43419
G1 X-0.37232 Y0.11035
G1 X-0.30812 Y0.23635
G1 X-0.19351 Y0.33668
G1 X-0.04134 Y0.38612
G1 X0.11035 Y0.37232
G1 X0.23635 Y0.30812
G1 X0.33668 Y0.19351
G1 X0.38612 Y0.04134
G1 X0.37232 Y-0.11035
G1 X0.30812 Y-0.23635
G1 X0.19351 Y-0.33668
G1 X0.04134 Y-0.38612
G1 X-0.11035 Y-0.37232
G1 X-0.24872 Y-0.27008
G1 X0.50482 Y-1.16535
G1 X4.55175 Y-14.00883
G1 X-0.33668 Y-0.19351
G1 X-0.23635 Y-0.30812
G1 X-0.11035 Y-0.37232
G1 X0.04134 Y-0.38612
G1 X0.19351 Y-0.33668
G1 X0.30812 Y-0.23635
G1 X0.37232 Y-0.11035
G1 X0.38612 Y0.04134
G1 X0.33668 Y0.19351
G1 X0.23635 Y0.30812
G1 X0.11035 Y0.37232
G1 X-0.04134 Y0.38612
G1 X-0.19351 Y0.33668
G1 X-0.30812 Y0.23635
G1 X-0.35996 Y0.07230
G1 X0.07704 Y0.15121
G1 X-4.55175 Y14.00883
G1 X-0.54063 Y0.43419
G1 X-0.37232 Y0.11035
G1 X-0.30812 Y0.23635
G1 X-0.19351 Y0.33668
G1 X-0.04134 Y0.38612
G1 X0.11035 Y0.37232
G1 X0.23635 Y0.30812
G1 X0.33668 Y0.19351
G1 X0.38612 Y0.04134
G1 X0.37232 Y-0.11035
G1 X0.30812 Y-0.23635
G1 X0.19351 Y-0.33668
G1 X0.04134 Y-0.38612
G1 X-0.11035 Y-0.37232
G1 X-0.24872 Y-0.27008
G1 X0.50932 Y-1.17919
G1 X4.14455 Y-12.75560
G1 X-0.33668 Y-0.19351
G1 X-0.23635 Y-0.30812
G1 X-0.11035 Y-0.37232
G1 X0.04134 Y-0.38612
G1 X0.19351 Y-0.33668
G1 X0.30812 Y-0.23635
G1 X0.37232 Y-0.11035
G1 X0.38612 Y0.04134
G1 X0.33668 Y0.19351
G1 X0.23635 Y0.30812
G1 X0.11035 Y0.37232
G1 X-0.04134 Y0.38612
G1 X-0.19351 Y0.33668
G1 X-0.30812 Y0.23635
G1 X-0.35996 Y0.07230
G1 X0.07704 Y0.15121
G1 X-4.14455 Y12.75560
G1 X-0.54063 Y0.43419
G1 X-0.37232 Y0.11035
G1 X-0.30812 Y0.23635
G1 X-0.19351 Y0.33668
G1 X-0.04134 Y0.38612
G1 X0.11035 Y0.37232
G1 X0.23635 Y0.30812
G1 X0.33668 Y0.19351
G1 X0.38612 Y0.04134
G1 X0.37232 Y-0.11035
G1 X0.30812 Y-0.23635
G1 X0.19351 Y-0.33668
G1 X0.04134 Y-0.38612
G1 X-0.11035 Y-0.37232
G1 X-0.24872 Y-0.27008
G1 X0.50570 Y-1.16804
G1 X3.74459 Y-11.52467
G1 X-0.33668 Y-0.19351
G1 X-0.23635 Y-0.30812
G1 X-0.11035 Y-0.37232
G1 X0.04134 Y-0.38612
G1 X0.19351 Y-0.33668
G1 X0.30812 Y-0.23635
G1 X0.37232 Y-0.11035
G1 X0.38612 Y0.04134
G1 X0.33668 Y0.19351
G1 X0.23635 Y0.30812
G1 X0.11035 Y0.37232
G1 X-0.04134 Y0.38612
G1 X-0.19351 Y0.33668
G1 X-0.30812 Y0.23635
G1 X-0.35996 Y0.07230
G1 X0.07704 Y0.15121
G1 X-3.74459 Y11.52467
G1 X-0.54063 Y0.43419
G1 X-0.37232 Y0.11035
G1 X-0.30812 Y0.23635
G1 X-0.19351 Y0.33668
G1 X-0.04134 Y0.38612
G1 X0.11035 Y0.37232
G1 X0.23635 Y0.30812
G1 X0.33668 Y0.19351
G1 X0.38612 Y0.04134
G1 X0.37232 Y-0.11035
G1 X0.30812 Y-0.23635
G1 X0.19351 Y-0.33668
G1 X0.04134 Y-0.38612
G1 X-0.11035 Y-0.37232
G1 X-0.24872 Y-0.27008
G1 X-0.71074 Y2.18743
G1 X-5.73200 Y1.15843
G1 X-2.17697 Y-1.58166
G1 X-9.39935 Y-6.82903
G1 X-0.28808 Y0.26040
G1 X-0.36608 Y0.12957
G1 X-0.38820 Y-0.01011
G1 X-0.35445 Y-0.15864
G1 X-0.26040 Y-0.28808
G1 X-0.12957 Y-0.36608
G1 X0.01011 Y-0.38820
G1 X0.15864 Y-0.35445
G1 X0.28808 Y-0.26040
G1 X0.36608 Y-0.12957
G1 X0.38820 Y0.01011
G1 X0.35445 Y0.15864
G1 X0.26040 Y0.28808
G1 X0.12957 Y0.36608
G1 X-0.04247 Y0.36469
G1 X0.16762 Y-0.02655
G1 X9.39935 Y6.82903
G1 X0.24587 Y0.64834
G1 X-0.01011 Y0.38820
G1 X0.12957 Y0.36608
G1 X0.26040 Y0.28808
G1 X0.35445 Y0.15864
G1 X0.38820 Y0.01011
G1 X0.36608 Y-0.12957
G1 X0.28808 Y-0.26040
G1 X0.15864 Y-0.35445
G1 X0.01011 Y-0.38820
G1 X-0.12957 Y-0.36608
G1 X-0.26040 Y-0.28808
G1 X-0.35445 Y-0.15864
G1 X-0.38820 Y-0.01011
G1 X-0.33371 Y0.15308
G1 X0.08281 Y-0.08817
G1 X-10.42708 Y-7.57572
G1 X-0.28808 Y0.26040
G1 X-0.36608 Y0.12957
G1 X-0.38820 Y-0.01011
G1 X-0.35445 Y-0.15864
G1 X-0.26040 Y-0.28808
G1 X-0.12957 Y-0.36608
G1 X0.01011 Y-0.38820
G1 X0.15864 Y-0.35445
G1 X0.28808 Y-0.26040
G1 X0.36608 Y-0.12957
G1 X0.38820 Y0.01011
G1 X0.35445 Y0.15864
G1 X0.26040 Y0.28808
G1 X0.12957 Y0.36608
G1 X-0.04247 Y0.36469
G1 X0.16762 Y-0.02655
G1 X10.42708 Y7.57572
G1 X0.24587 Y0.64834
G1 X-0.01011 Y0.38820
G1 X0.12957 Y0.36608
G1 X0.26040 Y0.28808
G1 X0.35445 Y0.15864
G1 X0.38820 Y0.01011
G1 X0.36608 Y-0.12957
G1 X0.28808 Y-0.26040
G1 X0.15864 Y-0.35445
G1 X0.01011 Y-0.38820
G1 X-0.12957 Y-0.36608
G1 X-0.26040 Y-0.28808
G1 X-0.35445 Y-0.15864
G1 X-0.38820 Y-0.01011
G1 X-0.33371 Y0.15308
G1 X0.10073 Y-0.07514
G1 X-11.49065 Y-8.34845
G1 X-0.28808 Y0.26040
G1 X-0.36608 Y0.12957
G1 X-0.38820 Y-0.01011
G1 X-0.35445 Y-0.15864
G1 X-0.26040 Y-0.28808
G1 X-0.12957 Y-0.36608
G1 X0.01011 Y-0.38820
G1 X0.15864 Y-0.35445
G1 X0.28808 Y-0.26040
G1 X0.36608 Y-0.12957
G1 X0.38820 Y0.01011
G1 X0.35445 Y0.15864
G1 X0.26040 Y0.28808
G1 X0.12957 Y0.36608
G1 X-0.04247 Y0.36469
G1 X0.16762 Y-0.02655
G1 X11.49065 Y8.34845
G1 X0.24587 Y0.64834
G1 X-0.01011 Y0.38820
G1 X0.12957 Y0.36608
G1 X0.26040 Y0.28808
G1 X0.35445 Y0.15864
G1 X0.38820 Y0.01011
G1 X0.36608 Y-0.12957
G1 X0.28808 Y-0.26040
G1 X0.15864 Y-0.35445
G1 X0.01011 Y-0.38820
G1 X-0.12957 Y-0.36608
G1 X-0.26040 Y-0.28808
G1 X-0.35445 Y-0.15864
G1 X-0.38820 Y-0.01011
G1 X-0.33371 Y0.15308
G1 X0.09745 Y-0.07752
G1 X-12.54767 Y-9.11641
G1 X-0.28808 Y0.26040
G1 X-0.36608 Y0.12957
G1 X-0.38820 Y-0.01011
G1 X-0.35445 Y-0.15864
G1 X-0.26040 Y-0.28808
G1 X-0.12957 Y-0.36608
G1 X0.01011 Y-0.38820
G1 X0.15864 Y-0.35445
G1 X0.28808 Y-0.26040
G1 X0.36608 Y-0.12957
G1 X0.38820 Y0.01011
G1 X0.35445 Y0.15864
G1 X0.26040 Y0.28808
G1 X0.12957 Y0.36608
G1 X-0.04247 Y0.36469
G1 X0.16762 Y-0.02655
G1 X12.54767 Y9.11641
G1 X0.24587 Y0.64834
G1 X-0.01011 Y0.38820
G1 X0.12957 Y0.36608
G1 X0.26040 Y0.28808
G1 X0.35445 Y0.15864
G1 X0.38820 Y0.01011
G1 X0.36608 Y-0.12957
G1 X0.28808 Y-0.26040
G1 X0.15864 Y-0.35445
G1 X0.01011 Y-0.38820
G1 X-0.12957 Y-0.36608
G1 X-0.26040 Y-0.28808
G1 X-0.35445 Y-0.15864
G1 X-0.38820 Y-0.01011
G1 X-0.33371 Y0.15308
G1 X0.07310 Y-0.09521
G1 X-13.55599 Y-9.84900
G1 X-0.28808 Y0.26040
G1 X-0.36608 Y0.12957
G1 X-0.38820 Y-0.01011
G1 X-0.35445 Y-0.15864
G1 X-0.26040 Y-0.28808
G1 X-0.12957 Y-0.36608
G1 X0.01011 Y-0.38820
G1 X0.15864 Y-0.35445
G1 X0.28808 Y-0.26040
G1 X0.36608 Y-0.12957
G1 X0.38820 Y0.01011
G1 X0.35445 Y0.15864
G1 X0.26040 Y0.28808
G1 X0.12957 Y0.36608
G1 X-0.04247 Y0.36469
G1 X0.16762 Y-0.02655
G1 X13.55599 Y9.84900
G1 X0.24587 Y0.64834
G1 X-0.01011 Y0.38820
G1 X0.12957 Y0.36608
G1 X0.26040 Y0.28808
G1 X0.35445 Y0.15864
G1 X0.38820 Y0.01011
G1 X0.36608 Y-0.12957
G1 X0.28808 Y-0.26040
G1 X0.15864 Y-0.35445
G1 X0.01011 Y-0.38820
G1 X-0.12957 Y-0.36608
G1 X-0.26040 Y-0.28808
G1 X-0.35445 Y-0.15864
G1 X-0.38820 Y-0.01011
G1 X-0.33371 Y0.15308
G1 X0.02866 Y-0.12751
G1 X-14.47542 Y-10.51701
G1 X-0.28808 Y0.26040
G1 X-0.36608 Y0.12957
G1 X-0.38820 Y-0.01011
G1 X-0.35445 Y-0.15864
G1 X-0.26040 Y-0.28808
G1 X-0.12957 Y-0.36608
G1 X0.01011 Y-0.38820
G1 X0.15864 Y-0.35445
G1 X0.28808 Y-0.26040
G1 X0.36608 Y-0.12957
G1 X0.38820 Y0.01011
G1 X0.35445 Y0.15864
G1 X0.26040 Y0.28808
G1 X0.12957 Y0.36608
G1 X-0.04247 Y0.36469
G1 X0.16762 Y-0.02655
G1 X14.47542 Y10.51701
G1 X0.24587 Y0.64834
G1 X-0.01011 Y0.38820
G1 X0.12957 Y0.36608
G1 X0.26040 Y0.28808
G1 X0.35445 Y0.15864
G1 X0.38820 Y0.01011
G1 X0.36608 Y-0.12957
G1 X0.28808 Y-0.26040
G1 X0.15864 Y-0.35445
G1 X0.01011 Y-0.38820
G1 X-0.12957 Y-0.36608
G1 X-0.26040 Y-0.28808
G1 X-0.35445 Y-0.15864
G1 X-0.38820 Y-0.01011
G1 X-0.33371 Y0.15308
G1 X-0.03412 Y-0.17311
G1 X-15.26930 Y-11.09380
G1 X-0.28808 Y0.26040
G1 X-0.36608 Y0.12957
G1 X-0.38820 Y-0.01011
G1 X-0.35445 Y-0.15864
G1 X-0.26040 Y-0.28808
G1 X-0.12957 Y-0.36608
G1 X0.01011 Y-0.38820
G1 X0.15864 Y-0.35445
G1 X0.28808 Y-0.26040
G1 X0.36608 Y-0.12957
G1 X0.38820 Y0.01011
G1 X0.35445 Y0.15864
G1 X0.26040 Y0.28808
G1 X0.12957 Y0.36608
G1 X-0.04247 Y0.36469
G1 X0.16762 Y-0.02655
G1 X15.26930 Y11.09380
G1 X0.24587 Y0.64834
G1 X-0.01011 Y0.38820
G1 X0.12957 Y0.36608
G1 X0.26040 Y0.28808
G1 X0.35445 Y0.15864
G1 X0.38820 Y0.01011
G1 X0.36608 Y-0.12957
G1 X0.28808 Y-0.26040
G1 X0.15864 Y-0.35445
G1 X0.01011 Y-0.38820
G1 X-0.12957 Y-0.36608
G1 X-0.26040 Y-0.28808
G1 X-0.35445 Y-0.15864
G1 X-0.38820 Y-0.01011
G1 X-0.33371 Y0.15308
G1 X-0.11271 Y-0.23022
G1 X-15.90598 Y-11.55637
G1 X-0.28808 Y0.26040
G1 X-0.36608 Y0.12957
G1 X-0.38820 Y-0.01011
G1 X-0.35445 Y-0.15864
G1 X-0.26040 Y-0.28808
G1 X-0.12957 Y-0.36608
G1 X0.01011 Y-0.38820
G1 X0.15864 Y-0.35445
G1 X0.28808 Y-0.26040
G1 X0.36608 Y-0.12957
G1 X0.38820 Y0.01011
G1 X0.35445 Y0.15864
G1 X0.26040 Y0.28808
G1 X0.12957 Y0.36608
G1 X-0.04247 Y0.36469
G1 X0.16762 Y-0.02655
G1 X15.90598 Y11.55637
G1 X0.24587 Y0.64834
G1 X-0.01011 Y0.38820
G1 X0.12957 Y0.36608
G1 X0.26040 Y0.28808
G1 X0.35445 Y0.15864
G1 X0.38820 Y0.01011
G1 X0.36608 Y-0.12957
G1 X0.28808 Y-0.26040
G1 X0.15864 Y-0.35445
G1 X0.01011 Y-0.38820
G1 X-0.12957 Y-0.36608
G1 X-0.26040 Y-0.28808
G1 X-0.35445 Y-0.15864
G1 X-0.38820 Y-0.01011
G1 X-0.33371 Y0.15308
G1 X-0.20400 Y-0.29655
G1 X-16.36009 Y-11.88630
G1 X-0.28808 Y0.26040
G1 X-0.36608 Y0.12957
G1 X-0.38820 Y-0.01011
G1 X-0.35445 Y-0.15864
G1 X-0.26040 Y-0.28808
G1 X-0.12957 Y-0.36608
G1 X0.01011 Y-0.38820
G1 X0.15864 Y-0.35445
G1 X0.28808 Y-0.26040
G1 X0.36608 Y-0.12957
G1 X0.38820 Y0.01011
G1 X0.35445 Y0.15864
G1 X0.26040 Y0.28808
G1 X0.12957 Y0.36608
G1 X-0.04247 Y0.36469
G1 X0.16762 Y-0.02655
G1 X16.36009 Y11.88630
G1 X0.24587 Y0.64834
G1 X-0.01011 Y0.38820
G1 X0.12957 Y0.36608
G1 X0.26040 Y0.28808
G1 X0.35445 Y0.15864
G1 X0.38820 Y0.01011
G1 X0.36608 Y-0.12957
G1 X0.28808 Y-0.26040
G1 X0.15864 Y-0.35445
G1 X0.01011 Y-0.38820
G1 X-0.12957 Y-0.36608
G1 X-0.26040 Y-0.28808
G1 X-0.35445 Y-0.15864
G1 X-0.38820 Y-0.01011
G1 X-0.33371 Y0.15308
G1 X-0.30435 Y-0.36945
G1 X-16.61351 Y-12.07042
G1 X-0.28808 Y0.26040
G1 X-0.36608 Y0.12957
G1 X-0.38820 Y-0.01011
G1 X-0.35445 Y-0.15864
G1 X-0.26040 Y-0.28808
G1 X-0.12957 Y-0.36608
G1 X0.01011 Y-0.38820
G1 X0.15864 Y-0.35445
G1 X0.28808 Y-0.26040
G1 X0.36608 Y-0.12957
G1 X0.38820 Y0.01011
G1 X0.35445 Y0.15864
G1 X0.26040 Y0.28808
G1 X0.12957 Y0.36608
G1 X-0.04247 Y0.36469
G1 X0.16762 Y-0.02655
G1 X16.61351 Y12.07042
G1 X0.24587 Y0.64834
G1 X-0.01011 Y0.38820
G1 X0.12957 Y0.36608
G1 X0.26040 Y0.28808
G1 X0.35445 Y0.15864
G1 X0.38820 Y0.01011
G1 X0.36608 Y-0.12957
G1 X0.28808 Y-0.26040
G1 X0.15864 Y-0.35445
G1 X0.01011 Y-0.38820
G1 X-0.12957 Y-0.36608
G1 X-0.26040 Y-0.28808
G1 X-0.35445 Y-0.15864
G1 X-0.38820 Y-0.01011
G1 X-0.33371 Y0.15308
G1 X-0.40974 Y-0.44602
G1 X-16.65614 Y-12.10140
G1 X-0.28808 Y0.26040
G1 X-0.36608 Y0.12957
G1 X-0.38820 Y-0.01011
G1 X-0.35445 Y-0.15864
G1 X-0.26040 Y-0.28808
G1 X-0.12957 Y-0.36608
G1 X0.01011 Y-0.38820
G1 X0.15864 Y-0.35445
G1 X0.28808 Y-0.26040
G1 X0.36608 Y-0.12957
G1 X0.38820 Y0.01011
G1 X0.35445 Y0.15864
G1 X0.26040 Y0.28808
G1 X0.12957 Y0.36608
G1 X-0.04247 Y0.36469
G1 X0.16762 Y-0.02655
G1 X16.65614 Y12.10140
G1 X0.24587 Y0.64834
G1 X-0.01011 Y0.38820
G1 X0.12957 Y0.36608
G1 X0.26040 Y0.28808
G1 X0.35445 Y0.15864
G1 X0.38820 Y0.01011
G1 X0.36608 Y-0.12957
G1 X0.28808 Y-0.26040
G1 X0.15864 Y-0.35445
G1 X0.01011 Y-0.38820
G1 X-0.12957 Y-0.36608
G1 X-0.26040 Y-0.28808
G1 X-0.35445 Y-0.15864
G1 X-0.38820 Y-0.01011
G1 X-0.33371 Y0.15308
G1 X-0.51598 Y-0.52321
G1 X-16.48629 Y-11.97799
G1 X-0.28808 Y0.26040
G1 X-0.36608 Y0.12957
G1 X-0.38820 Y-0.01011
G1 X-0.35445 Y-0.15864
G1 X-0.26040 Y-0.28808
G1 X-0.12957 Y-0.36608
G1 X0.01011 Y-0.38820
G1 X0.15864 Y-0.35445
G1 X0.28808 Y-0.26040
G1 X0.36608 Y-0.12957
G1 X0.38820 Y0.01011
G1 X0.35445 Y0.15864
G1 X0.26040 Y0.28808
G1 X0.12957 Y0.36608
G1 X-0.04247 Y0.36469
G1 X0.16762 Y-0.02655
G1 X16.48629 Y11.97799
G1 X0.24587 Y0.64834
G1 X-0.01011 Y0.38820
G1 X0.12957 Y0.36608
G1 X0.26040 Y0.28808
G1 X0.35445 Y0.15864
G1 X0.38820 Y0.01011
G1 X0.36608 Y-0.12957
G1 X0.28808 Y-0.26040
G1 X0.15864 Y-0.35445
G1 X0.01011 Y-0.38820
G1 X-0.12957 Y-0.36608
G1 X-0.26040 Y-0.28808
G1 X-0.35445 Y-0.15864
G1 X-0.38820 Y-0.01011
G1 X-0.33371 Y0.15308
G1 X-0.61884 Y-0.59794
G1 X-16.11072 Y-11.70512
G1 X-0.28808 Y0.26040
G1 X-0.36608 Y0.12957
G1 X-0.38820 Y-0.01011
G1 X-0.35445 Y-0.15864
G1 X-0.26040 Y-0.28808
G1 X-0.12957 Y-0.36608
G1 X0.01011 Y-0.38820
G1 X0.15864 Y-0.35445
G1 X0.28808 Y-0.26040
G1 X0.36608 Y-0.12957
G1 X0.38820 Y0.01011
G1 X0.35445 Y0.15864
G1 X0.26040 Y0.28808
G1 X0.12957 Y0.36608
G1 X-0.04247 Y0.36469
G1 X0.16762 Y-0.02655
G1 X16.11072 Y11.70512
G1 X0.24587 Y0.64834
G1 X-0.01011 Y0.38820
G1 X0.12957 Y0.36608
G1 X0.26040 Y0.28808
G1 X0.35445 Y0.15864
G1 X0.38820 Y0.01011
G1 X0.36608 Y-0.12957
G1 X0.28808 Y-0.26040
G1 X0.15864 Y-0.35445
G1 X0.01011 Y-0.38820
G1 X-0.12957 Y-0.36608
G1 X-0.26040 Y-0.28808
G1 X-0.35445 Y-0.15864
G1 X-0.38820 Y-0.01011
G1 X-0.33371 Y0.15308
G1 X-0.71421 Y-0.66723
G1 X-15.54441 Y-11.29368
G1 X-0.28808 Y0.26040
G1 X-0.36608 Y0.12957
G1 X-0.38820 Y-0.01011
G1 X-0.35445 Y-0.15864
G1 X-0.26040 Y-0.28808
G1 X-0.12957 Y-0.36608
G1 X0.01011 Y-0.38820
G1 X0.15864 Y-0.35445
G1 X0.28808 Y-0.26040
G1 X0.36608 Y-0.12957
G1 X0.38820 Y0.01011
G1 X0.35445 Y0.15864
G1 X0.26040 Y0.28808
G1 X0.12957 Y0.36608
G1 X-0.04247 Y0.36469
G1 X0.16762 Y-0.02655
G1 X15.54441 Y11.29368
G1 X0.24587 Y0.64834
G1 X-0.01011 Y0.38820
G1 X0.12957 Y0.36608
G1 X0.26040 Y0.28808
G1 X0.35445 Y0.15864
G1 X0.38820 Y0.01011
G1 X0.36608 Y-0.12957
G1 X0.28808 Y-0.26040
G1 X0.15864 Y-0.35445
G1 X0.01011 Y-0.38820
G1 X-0.12957 Y-0.36608
G1 X-0.26040 Y-0.28808
G1 X-0.35445 Y-0.15864
G1 X-0.38820 Y-0.01011
G1 X-0.33371 Y0.15308
G1 X-0.79829 Y-0.72832
G1 X-14.80994 Y-10.76005
G1 X-0.28808 Y0.26040
G1 X-0.36608 Y0.12957
G1 X-0.38820 Y-0.01011
G1 X-0.35445 Y-0.15864
G1 X-0.26040 Y-0.28808
G1 X-0.12957 Y-0.36608
G1 X0.01011 Y-0.38820
G1 X0.15864 Y-0.35445
G1 X0.28808 Y-0.26040
G1 X0.36608 Y-0.12957
G1 X0.38820 Y0.01011
G1 X0.35445 Y0.15864
G1 X0.26040 Y0.28808
G1 X0.12957 Y0.36608
G1 X-0.04247 Y0.36469
G1 X0.16762 Y-0.02655
G1 X14.80994 Y10.76005
G1 X0.24587 Y0.64834
G1 X-0.01011 Y0.38820
G1 X0.12957 Y0.36608
G1 X0.26040 Y0.28808
G1 X0.35445 Y0.15864
G1 X0.38820 Y0.01011
G1 X0.36608 Y-0.12957
G1 X0.28808 Y-0.26040
G1 X0.15864 Y-0.35445
G1 X0.01011 Y-0.38820
G1 X-0.12957 Y-0.36608
G1 X-0.26040 Y-0.28808
G1 X-0.35445 Y-0.15864
G1 X-0.38820 Y-0.01011
G1 X-0.33371 Y0.15308
G1 X-0.86774 Y-0.77878
G1 X-13.93658 Y-10.12552
G1 X-0.28808 Y0.26040
G1 X-0.36608 Y0.12957
G1 X-0.38820 Y-0.01011
G1 X-0.35445 Y-0.15864
G1 X-0.26040 Y-0.28808
G1 X-0.12957 Y-0.36608
G1 X0.01011 Y-0.38820
G1 X0.15864 Y-0.35445
G1 X0.28808 Y-0.26040
G1 X0.36608 Y-0.12957
G1 X0.38820 Y0.01011
G1 X0.35445 Y0.15864
G1 X0.26040 Y0.28808
G1 X0.12957 Y0.36608
G1 X-0.04247 Y0.36469
G1 X0.16762 Y-0.02655
G1 X13.93658 Y10.12552
G1 X0.24587 Y0.64834
G1 X-0.01011 Y0.38820
G1 X0.12957 Y0.36608
G1 X0.26040 Y0.28808
G1 X0.35445 Y0.15864
G1 X0.38820 Y0.01011
G1 X0.36608 Y-0.12957
G1 X0.28808 Y-0.26040
G1 X0.15864 Y-0.35445
G1 X0.01011 Y-0.38820
G1 X-0.12957 Y-0.36608
G1 X-0.26040 Y-0.28808
G1 X-0.35445 Y-0.15864
G1 X-0.38820 Y-0.01011
G1 X-0.33371 Y0.15308
G1 X-0.91977 Y-0.81658
G1 X-12.95915 Y-9.41537
G1 X-0.28808 Y0.26040
G1 X-0.36608 Y0.12957
G1 X-0.38820 Y-0.01011
G1 X-0.35445 Y-0.15864
G1 X-0.26040 Y-0.28808
G1 X-0.12957 Y-0.36608
G1 X0.01011 Y-0.38820
G1 X0.15864 Y-0.35445
G1 X0.28808 Y-0.26040
G1 X0.36608 Y-0.12957
G1 X0.38820 Y0.01011
G1 X0.35445 Y0.15864
G1 X0.26040 Y0.28808
G1 X0.12957 Y0.36608
G1 X-0.04247 Y0.36469
G1 X0.16762 Y-0.02655
G1 X12.95915 Y9.41537
G1 X0.24587 Y0.64834
G1 X-0.01011 Y0.38820
G1 X0.12957 Y0.36608
G1 X0.26040 Y0.28808
G1 X0.35445 Y0.15864
G1 X0.38820 Y0.01011
G1 X0.36608 Y-0.12957
G1 X0.28808 Y-0.26040
G1 X0.15864 Y-0.35445
G1 X0.01011 Y-0.38820
G1 X-0.12957 Y-0.36608
G1 X-0.26040 Y-0.28808
G1 X-0.35445 Y-0.15864
G1 X-0.38820 Y-0.01011
G1 X-0.33371 Y0.15308
G1 X-0.95232 Y-0.84023
G1 X-11.91663 Y-8.65794
G1 X-0.28808 Y0.26040
G1 X-0.36608 Y0.12957
G1 X-0.38820 Y-0.01011
G1 X-0.35445 Y-0.15864
G1 X-0.26040 Y-0.28808
G1 X-0.12957 Y-0.36608
G1 X0.01011 Y-0.38820
G1 X0.15864 Y-0.35445
G1 X0.28808 Y-0.26040
G1 X0.36608 Y-0.12957
G1 X0.38820 Y0.01011
G1 X0.35445 Y0.15864
G1 X0.26040 Y0.28808
G1 X0.12957 Y0.36608
G1 X-0.04247 Y0.36469
G1 X0.16762 Y-0.02655
G1 X11.91663 Y8.65794
G1 X0.24587 Y0.64834
G1 X-0.01011 Y0.38820
G1 X0.12957 Y0.36608
G1 X0.26040 Y0.28808
G1 X0.35445 Y0.15864
G1 X0.38820 Y0.01011
G1 X0.36608 Y-0.12957
G1 X0.28808 Y-0.26040
G1 X0.15864 Y-0.35445
G1 X0.01011 Y-0.38820
G1 X-0.12957 Y-0.36608
G1 X-0.26040 Y-0.28808
G1 X-0.35445 Y-0.15864
G1 X-0.38820 Y-0.01011
G1 X-0.33371 Y0.15308
G1 X-0.96409 Y-0.84878
G1 X-10.85057 Y-7.88340
G1 X-0.28808 Y0.26040
G1 X-0.36608 Y0.12957
G1 X-0.38820 Y-0.01011
G1 X-0.35445 Y-0.15864
G1 X-0.26040 Y-0.28808
G1 X-0.12957 Y-0.36608
G1 X0.01011 Y-0.38820
G1 X0.15864 Y-0.35445
G1 X0.28808 Y-0.26040
G1 X0.36608 Y-0.12957
G1 X0.38820 Y0.01011
G1 X0.35445 Y0.15864
G1 X0.26040 Y0.28808
G1 X0.12957 Y0.36608
G1 X-0.04247 Y0.36469
G1 X0.16762 Y-0.02655
G1 X10.85057 Y7.88340
G1 X0.24587 Y0.64834
G1 X-0.01011 Y0.38820
G1 X0.12957 Y0.36608
G1 X0.26040 Y0.28808
G1 X0.35445 Y0.15864
G1 X0.38820 Y0.01011
G1 X0.36608 Y-0.12957
G1 X0.28808 Y-0.26040
G1 X0.15864 Y-0.35445
G1 X0.01011 Y-0.38820
G1 X-0.12957 Y-0.36608
G1 X-0.26040 Y-0.28808
G1 X-0.35445 Y-0.15864
G1 X-0.38820 Y-0.01011
G1 X-0.33371 Y0.15308
G1 X-0.95461 Y-0.84189
G1 X-9.80347 Y-7.12264
G1 X-0.28808 Y0.26040
G1 X-0.36608 Y0.12957
G1 X-0.38820 Y-0.01011
G1 X-0.35445 Y-0.15864
G1 X-0.26040 Y-0.28808
G1 X-0.12957 Y-0.36608
G1 X0.01011 Y-0.38820
G1 X0.15864 Y-0.35445
G1 X0.28808 Y-0.26040
G1 X0.36608 Y-0.12957
G1 X0.38820 Y0.01011
G1 X0.35445 Y0.15864
G1 X0.26040 Y0.28808
G1 X0.12957 Y0.36608
G1 X-0.04247 Y0.36469
G1 X0.16762 Y-0.02655
G1 X9.80347 Y7.12264
G1 X0.24587 Y0.64834
G1 X-0.01011 Y0.38820
G1 X0.12957 Y0.36608
G1 X0.26040 Y0.28808
G1 X0.35445 Y0.15864
G1 X0.38820 Y0.01011
G1 X0.36608 Y-0.12957
G1 X0.28808 Y-0.26040
G1 X0.15864 Y-0.35445
G1 X0.01011 Y-0.38820
G1 X-0.12957 Y-0.36608
G1 X-0.26040 Y-0.28808
G1 X-0.35445 Y-0.15864
G1 X-0.38820 Y-0.01011
G1 X-0.33371 Y0.15308
G1 X1.86074 Y1.35191
G1 X-0.66956 Y5.80943
G1 X-2.17697 Y1.58166
G1 X-9.39935 Y6.82903
G1 X0.15864 Y0.35445
G1 X0.01011 Y0.38820
G1 X-0.12957 Y0.36608
G1 X-0.26040 Y0.28808
G1 X-0.35445 Y0.15864
G1 X-0.38820 Y0.01011
G1 X-0.36608 Y-0.12957
G1 X-0.28808 Y-0.26040
G1 X-0.15864 Y-0.35445
G1 X-0.01011 Y-0.38820
G1 X0.12957 Y-0.36608
G1 X0.26040 Y-0.28808
G1 X0.35445 Y-0.15864
G1 X0.38820 Y-0.01011
G1 X0.33371 Y0.15308
G1 X0.02655 Y-0.16762
G1 X9.39935 Y-6.82903
G1 X0.69259 Y-0.03349
G1 X0.36608 Y0.12957
G1 X0.38820 Y-0.01011
G1 X0.35445 Y-0.15864
G1 X0.26040 Y-0.28808
G1 X0.12957 Y-0.36608
G1 X-0.01011 Y-0.38820
G1 X-0.15864 Y-0.35445
G1 X-0.28808 Y-0.26040
G1 X-0.36608 Y-0.12957
G1 X-0.38820 Y0.01011
G1 X-0.35445 Y0.15864
G1 X-0.26040 Y0.28808
G1 X-0.12957 Y0.36608
G1 X0.04247 Y0.36469
G1 X-0.05826 Y-0.10600
G1 X-10.42708 Y7.57572
G1 X0.15864 Y0.35445
G1 X0.01011 Y0.38820
G1 X-0.12957 Y0.36608
G1 X-0.26040 Y0.28808
G1 X-0.35445 Y0.15864
G1 X-0.38820 Y0.01011
G1 X-0.36608 Y-0.12957
G1 X-0.28808 Y-0.26040
G1 X-0.15864 Y-0.35445
G1 X-0.01011 Y-0.38820
G1 X0.12957 Y-0.36608
G1 X0.26040 Y-0.28808
G1 X0.35445 Y-0.15864
G1 X0.38820 Y-0.01011
G1 X0.33371 Y0.15308
G1 X0.02655 Y-0.16762
G1 X10.42708 Y-7.57572
G1 X0.69259 Y-0.03349
G1 X0.36608 Y0.12957
G1 X0.38820 Y-0.01011
G1 X0.35445 Y-0.15864
G1 X0.26040 Y-0.28808
G1 X0.12957 Y-0.36608
G1 X-0.01011 Y-0.38820
G1 X-0.15864 Y-0.35445
G1 X-0.28808 Y-0.26040
G1 X-0.36608 Y-0.12957
G1 X-0.38820 Y0.01011
G1 X-0.35445 Y0.15864
G1 X-0.26040 Y0.28808
G1 X-0.12957 Y0.36608
G1 X0.04247 Y0.36469
G1 X-0.04034 Y-0.11902
G1 X-11.49065 Y8.34845
G1 X0.15864 Y0.35445
G1 X0.01011 Y0.38820
G1 X-0.12957 Y0.36608
G1 X-0.26040 Y0.28808
G1 X-0.35445 Y0.15864
G1 X-0.38820 Y0.01011
G1 X-0.36608 Y-0.12957
G1 X-0.28808 Y-0.26040
G1 X-0.15864 Y-0.35445
G1 X-0.01011 Y-0.38820
G1 X0.12957 Y-0.36608
G1 X0.26040 Y-0.28808
G1 X0.35445 Y-0.15864
G1 X0.38820 Y-0.01011
G1 X0.33371 Y0.15308
G1 X0.02655 Y-0.16762
G1 X11.49065 Y-8.34845
G1 X0.69259 Y-0.03349
G1 X0.36608 Y0.12957
G1 X0.38820 Y-0.01011
G1 X0.35445 Y-0.15864
G1 X0.26040 Y-0.28808
G1 X0.12957 Y-0.36608
G1 X-0.01011 Y-0.38820
G1 X-0.15864 Y-0.35445
G1 X-0.28808 Y-0.26040
G1 X-0.36608 Y-0.12957
G1 X-0.38820 Y0.01011
G1 X-0.35445 Y0.15864
G1 X-0.26040 Y0.28808
G1 X-0.12957 Y0.36608
G1 X0.04247 Y0.36469
G1 X-0.04362 Y-0.11664
G1 X-12.54767 Y9.11641
G1 X0.15864 Y0.35445
G1 X0.01011 Y0.38820
G1 X-0.12957 Y0.36608
G1 X-0.26040 Y0.28808
G1 X-0.35445 Y0.15864
G1 X-0.38820 Y0.01011
G1 X-0.36608 Y-0.12957
G1 X-0.28808 Y-0.26040
G1 X-0.15864 Y-0.35445
G1 X-0.01011 Y-0.38820
G1 X0.12957 Y-0.36608
G1 X0.26040 Y-0.28808
G1 X0.35445 Y-0.15864
G1 X0.38820 Y-0.01011
G1 X0.33371 Y0.15308
G1 X0.02655 Y-0.16762
G1 X12.54767 Y-9.11641
G1 X0.69259 Y-0.03349
G1 X0.36608 Y0.12957
G1 X0.38820 Y-0.01011
G1 X0.35445 Y-0.15864
G1 X0.26040 Y-0.28808
G1 X0.12957 Y-0.36608
G1 X-0.01011 Y-0.38820
G1 X-0.15864 Y-0.35445
G1 X-0.28808 Y-0.26040
G1 X-0.36608 Y-0.12957
G1 X-0.38820 Y0.01011
G1 X-0.35445 Y0.15864
G1 X-0.26040 Y0.28808
G1 X-0.12957 Y0.36608
G1 X0.04247 Y0.36469
G1 X-0.06796 Y-0.09895
G1 X-13.55599 Y9.84900
G1 X0.15864 Y0.35445
G1 X0.01011 Y0.38820
G1 X-0.12957 Y0.36608
G1 X-0.26040 Y0.28808
G1 X-0.35445 Y0.15864
G1 X-0.38820 Y0.01011
G1 X-0.36608 Y-0.12957
G1 X-0.28808 Y-0.26040
G1 X-0.15864 Y-0.35445
G1 X-0.01011 Y-0.38820
G1 X0.12957 Y-0.36608
G1 X0.26040 Y-0.28808
G1 X0.35445 Y-0.15864
G1 X0.38820 Y-0.01011
G1 X0.33371 Y0.15308
G1 X0.02655 Y-0.16762
G1 X13.55599 Y-9.84900
G1 X0.69259 Y-0.03349
G1 X0.36608 Y0.12957
G1 X0.38820 Y-0.01011
G1 X0.35445 Y-0.15864
G1 X0.26040 Y-0.28808
G1 X0.12957 Y-0.36608
G1 X-0.01011 Y-0.38820
G1 X-0.15864 Y-0.35445
G1 X-0.28808 Y-0.26040
G1 X-0.36608 Y-0.12957
G1 X-0.38820 Y0.01011
G1 X-0.35445 Y0.15864
G1 X-0.26040 Y0.28808
G1 X-0.12957 Y0.36608
G1 X0.04247 Y0.36469
G1 X-0.11241 Y-0.06666
G1 X-14.47542 Y10.51701
G1 X0.15864 Y0.35445
G1 X0.01011 Y0.38820
G1 X-0.12957 Y0.36608
G1 X-0.26040 Y0.28808
G1 X-0.35445 Y0.15864
G1 X-0.38820 Y0.01011
G1 X-0.36608 Y-0.12957
G1 X-0.28808 Y-0.26040
G1 X-0.15864 Y-0.35445
G1 X-0.01011 Y-0.38820
G1 X0.12957 Y-0.36608
G1 X0.26040 Y-0.28808
G1 X0.35445 Y-0.15864
G1 X0.38820 Y-0.01011
G1 X0.33371 Y0.15308
G1 X0.02655 Y-0.16762
G1 X14.47542 Y-10.51701
G1 X0.69259 Y-0.03349
G1 X0.36608 Y0.12957
G1 X0.38820 Y-0.01011
G1 X0.35445 Y-0.15864
G1 X0.26040 Y-0.28808
G1 X0.12957 Y-0.36608
G1 X-0.01011 Y-0.38820
G1 X-0.15864 Y-0.35445
G1 X-0.28808 Y-0.26040
G1 X-0.36608 Y-0.12957
G1 X-0.38820 Y0.01011
G1 X-0.35445 Y0.15864
G1 X-0.26040 Y0.28808
G1 X-0.12957 Y0.36608
G1 X0.04247 Y0.36469
G1 X-0.17518 Y-0.02105
G1 X-15.26930 Y11.09380
G1 X0.15864 Y0.35445
G1 X0.01011 Y0.38820
G1 X-0.12957 Y0.36608
G1 X-0.26040 Y0.28808
G1 X-0.35445 Y0.15864
G1 X-0.38820 Y0.01011
G1 X-0.36608 Y-0.12957
G1 X-0.28808 Y-0.26040
G1 X-0.15864 Y-0.35445
G1 X-0.01011 Y-0.38820
G1 X0.12957 Y-0.36608
G1 X0.26040 Y-0.28808
G1 X0.35445 Y-0.15864
G1 X0.38820 Y-0.01011
G1 X0.33371 Y0.15308
G1 X0.02655 Y-0.16762
G1 X15.26930 Y-11.09380
G1 X0.69259 Y-0.03349
G1 X0.36608 Y0.12957
G1 X0.38820 Y-0.01011
G1 X0.35445 Y-0.15864
G1 X0.26040 Y-0.28808
G1 X0.12957 Y-0.36608
G1 X-0.01011 Y-0.38820
G1 X-0.15864 Y-0.35445
G1 X-0.28808 Y-0.26040
G1 X-0.36608 Y-0.12957
G1 X-0.38820 Y0.01011
G1 X-0.35445 Y0.15864
G1 X-0.26040 Y0.28808
G1 X-0.12957 Y0.36608
G1 X0.04247 Y0.36469
G1 X-0.25378 Y0.03606
G1 X-15.90598 Y11.55637
G1 X0.15864 Y0.35445
G1 X0.01011 Y0.38820
G1 X-0.12957 Y0.36608
G1 X-0.26040 Y0.28808
G1 X-0.35445 Y0.15864
G1 X-0.38820 Y0.01011
G1 X-0.36608 Y-0.12957
G1 X-0.28808 Y-0.26040
G1 X-0.15864 Y-0.35445
G1 X-0.01011 Y-0.38820
G1 X0.12957 Y-0.36608
G1 X0.26040 Y-0.28808
G1 X0.35445 Y-0.15864
G1 X0.38820 Y-0.01011
G1 X0.33371 Y0.15308
G1 X0.02655 Y-0.16762
G1 X15.90598 Y-11.55637
G1 X0.69259 Y-0.03349
G1 X0.36608 Y0.12957
G1 X0.38820 Y-0.01011
G1 X0.35445 Y-0.15864
G1 X0.26040 Y-0.28808
G1 X0.12957 Y-0.36608
G1 X-0.01011 Y-0.38820
G1 X-0.15864 Y-0.35445
G1 X-0.28808 Y-0.26040
G1 X-0.36608 Y-0.12957
G1 X-0.38820 Y0.01011
G1 X-0.35445 Y0.15864
G1 X-0.26040 Y0.28808
G1 X-0.12957 Y0.36608
G1 X0.04247 Y0.36469
G1 X-0.34507 Y0.10238
G1 X-16.36009 Y11.88630
G1 X0.15864 Y0.35445
G1 X0.01011 Y0.38820
G1 X-0.12957 Y0.36608
G1 X-0.26040 Y0.28808
G1 X-0.35445 Y0.15864
G1 X-0.38820 Y0.01011
G1 X-0.36608 Y-0.12957
G1 X-0.28808 Y-0.26040
G1 X-0.15864 Y-0.35445
G1 X-0.01011 Y-0.38820
G1 X0.12957 Y-0.36608
G1 X0.26040 Y-0.28808
G1 X0.35445 Y-0.15864
G1 X0.38820 Y-0.01011
G1 X0.33371 Y0.15308
G1 X0.02655 Y-0.16762
G1 X16.36009 Y-11.88630
G1 X0.69259 Y-0.03349
G1 X0.36608 Y0.12957
G1 X0.38820 Y-0.01011
G1 X0.35445 Y-0.15864
G1 X0.26040 Y-0.28808
G1 X0.12957 Y-0.36608
G1 X-0.01011 Y-0.38820
G1 X-0.15864 Y-0.35445
G1 X-0.28808 Y-0.26040
G1 X-0.36608 Y-0.12957
G1 X-0.38820 Y0.01011
G1 X-0.35445 Y0.15864
G1 X-0.26040 Y0.28808
G1 X-0.12957 Y0.36608
G1 X0.04247 Y0.36469
G1 X-0.44541 Y0.17528
G1 X-16.61351 Y12.07042
G1 X0.15864 Y0.35445
G1 X0.01011 Y0.38820
G1 X-0.12957 Y0.36608
G1 X-0.26040 Y0.28808
G1 X-0.35445 Y0.15864
G1 X-0.38820 Y0.01011
G1 X-0.36608 Y-0.12957
G1 X-0.28808 Y-0.26040
G1 X-0.15864 Y-0.35445
G1 X-0.01011 Y-0.38820
G1 X0.12957 Y-0.36608
G1 X0.26040 Y-0.28808
G1 X0.35445 Y-0.15864
G1 X0.38820 Y-0.01011
G1 X0.33371 Y0.15308
G1 X0.02655 Y-0.16762
G1 X16.61351 Y-12.07042
G1 X0.69259 Y-0.03349
G1 X0.36608 Y0.12957
G1 X0.38820 Y-0.01011
G1 X0.35445 Y-0.15864
G1 X0.26040 Y-0.28808
G1 X0.12957 Y-0.36608
G1 X-0.01011 Y-0.38820
G1 X-0.15864 Y-0.35445
G1 X-0.28808 Y-0.26040
G1 X-0.36608 Y-0.12957
G1 X-0.38820 Y0.01011
G1 X-0.35445 Y0.15864
G1 X-0.26040 Y0.28808
G1 X-0.12957 Y0.36608
G1 X0.04247 Y0.36469
G1 X-0.55081 Y0.25186
G1 X-16.65614 Y12.10140
G1 X0.15864 Y0.35445
G1 X0.01011 Y0.38820
G1 X-0.12957 Y0.36608
G1 X-0.26040 Y0.28808
G1 X-0.35445 Y0.15864
G1 X-0.38820 Y0.01011
G1 X-0.36608 Y-0.12957
G1 X-0.28808 Y-0.26040
G1 X-0.15864 Y-0.35445
G1 X-0.01011 Y-0.38820
G1 X0.12957 Y-0.36608
G1 X0.26040 Y-0.28808
G1 X0.35445 Y-0.15864
G1 X0.38820 Y-0.01011
G1 X0.33371 Y0.15308
G1 X0.02655 Y-0.16762
G1 X16.65614 Y-12.10140
G1 X0.69259 Y-0.03349
G1 X0.36608 Y0.12957
G1 X0.38820 Y-0.01011
G1 X0.35445 Y-0.15864
G1 X0.26040 Y-0.28808
G1 X0.12957 Y-0.36608
G1 X-0.01011 Y-0.38820
G1 X-0.15864 Y-0.35445
G1 X-0.28808 Y-0.26040
G1 X-0.36608 Y-0.12957
G1 X-0.38820 Y0.01011
G1 X-0.35445 Y0.15864
G1 X-0.26040 Y0.28808
G1 X-0.12957 Y0.36608
G1 X0.04247 Y0.36469
G1 X-0.65705 Y0.32905
G1 X-16.48629 Y11.97799
G1 X0.15864 Y0.35445
G1 X0.01011 Y0.38820
G1 X-0.12957 Y0.36608
G1 X-0.26040 Y0.28808
G1 X-0.35445 Y0.15864
G1 X-0.38820 Y0.01011
G1 X-0.36608 Y-0.12957
G1 X-0.28808 Y-0.26040
G1 X-0.15864 Y-0.35445
G1 X-0.01011 Y-0.38820
G1 X0.12957 Y-0.36608
G1 X0.26040 Y-0.28808
G1 X0.35445 Y-0.15864
G1 X0.38820 Y-0.01011
G1 X0.33371 Y0.15308
G1 X0.02655 Y-0.16762
G1 X16.48629 Y-11.97799
G1 X0.69259 Y-0.03349
G1 X0.36608 Y0.12957
G1 X0.38820 Y-0.01011
G1 X0.35445 Y-0.15864
G1 X0.26040 Y-0.28808
G1 X0.12957 Y-0.36608
G1 X-0.01011 Y-0.38820
G1 X-0.15864 Y-0.35445
G1 X-0.28808 Y-0.26040
G1 X-0.36608 Y-0.12957
G1 X-0.38820 Y0.01011
G1 X-0.35445 Y0.15864
G1 X-0.26040 Y0.28808
G1 X-0.12957 Y0.36608
G1 X0.04247 Y0.36469
G1 X-0.75991 Y0.40378
G1 X-16.11072 Y11.70512
G1 X0.15864 Y0.35445
G1 X0.01011 Y0.38820
G1 X-0.12957 Y0.36608
G1 X-0.26040 Y0.28808
G1 X-0.35445 Y0.15864
G1 X-0.38820 Y0.01011
G1 X-0.36608 Y-0.12957
G1 X-0.28808 Y-0.26040
G1 X-0.15864 Y-0.35445
G1 X-0.01011 Y-0.38820
G1 X0.12957 Y-0.36608
G1 X0.26040 Y-0.28808
G1 X0.35445 Y-0.15864
G1 X0.38820 Y-0.01011
G1 X0.33371 Y0.15308
G1 X0.02655 Y-0.16762
G1 X16.11072 Y-11.70512
G1 X0.69259 Y-0.03349
G1 X0.36608 Y0.12957
G1 X0.38820 Y-0.01011
G1 X0.35445 Y-0.15864
G1 X0.26040 Y-0.28808
G1 X0.12957 Y-0.36608
G1 X-0.01011 Y-0.38820
G1 X-0.15864 Y-0.35445
G1 X-0.28808 Y-0.26040
G1 X-0.36608 Y-0.12957
G1 X-0.38820 Y0.01011
G1 X-0.35445 Y0.15864
G1 X-0.26040 Y0.28808
G1 X-0.12957 Y0.36608
G1 X0.04247 Y0.36469
G1 X-0.85528 Y0.47307
G1 X-15.54441 Y11.29368
G1 X0.15864 Y0.35445
G1 X0.01011 Y0.38820
G1 X-0.12957 Y0.36608
G1 X-0.26040 Y0.28808
G1 X-0.35445 Y0.15864
G1 X-0.38820 Y0.01011
G1 X-0.36608 Y-0.12957
G1 X-0.28808 Y-0.26040
G1 X-0.15864 Y-0.35445
G1 X-0.01011 Y-0.38820
G1 X0.12957 Y-0.36608
G1 X0.26040 Y-0.28808
G1 X0.35445 Y-0.15864
G1 X0.38820 Y-0.01011
G1 X0.33371 Y0.15308
G1 X0.02655 Y-0.16762
G1 X15.54441 Y-11.29368
G1 X0.69259 Y-0.03349
G1 X0.36608 Y0.12957
G1 X0.38820 Y-0.01011
G1 X0.35445 Y-0.15864
G1 X0.26040 Y-0.28808
G1 X0.12957 Y-0.36608
G1 X-0.01011 Y-0.38820
G1 X-0.15864 Y-0.35445
G1 X-0.28808 Y-0.26040
G1 X-0.36608 Y-0.12957
G1 X-0.38820 Y0.01011
G1 X-0.35445 Y0.15864
G1 X-0.26040 Y0.28808
G1 X-0.12957 Y0.36608
G1 X0.04247 Y0.36469
G1 X-0.93936 Y0.53416
G1 X-14.80994 Y10.76005
G1 X0.15864 Y0.35445
G1 X0.01011 Y0.38820
G1 X-0.12957 Y0.36608
G1 X-0.26040 Y0.28808
G1 X-0.35445 Y0.15864
G1 X-0.38820 Y0.01011
G1 X-0.36608 Y-0.12957
G1 X-0.28808 Y-0.26040
G1 X-0.15864 Y-0.35445
G1 X-0.01011 Y-0.38820
G1 X0.12957 Y-0.36608
G1 X0.26040 Y-0.28808
G1 X0.35445 Y-0.15864
G1 X0.38820 Y-0.01011
G1 X0.33371 Y0.15308
G1 X0.02655 Y-0.16762
G1 X14.80994 Y-10.76005
G1 X0.69259 Y-0.03349
G1 X0.36608 Y0.12957
G1 X0.38820 Y-0.01011
G1 X0.35445 Y-0.15864
G1 X0.26040 Y-0.28808
G1 X0.12957 Y-0.36608
G1 X-0.01011 Y-0.38820
G1 X-0.15864 Y-0.35445
G1 X-0.28808 Y-0.26040
G1 X-0.36608 Y-0.12957
G1 X-0.38820 Y0.01011
G1 X-0.35445 Y0.15864
G1 X-0.26040 Y0.28808
G1 X-0.12957 Y0.36608
G1 X0.04247 Y0.36469
G1 X-1.00880 Y0.58461
G1 X-13.93658 Y10.12552
G1 X0.15864 Y0.35445
G1 X0.01011 Y0.38820
G1 X-0.12957 Y0.36608
G1 X-0.26040 Y0.28808
G1 X-0.35445 Y0.15864
G1 X-0.38820 Y0.01011
G1 X-0.36608 Y-0.12957
G1 X-0.28808 Y-0.26040
G1 X-0.15864 Y-0.35445
G1 X-0.01011 Y-0.38820
G1 X0.12957 Y-0.36608
G1 X0.26040 Y-0.28808
G1 X0.35445 Y-0.15864
G1 X0.38820 Y-0.01011
G1 X0.33371 Y0.15308
G1 X0.02655 Y-0.16762
G1 X13.93658 Y-10.12552
G1 X0.69259 Y-0.03349
G1 X0.36608 Y0.12957
G1 X0.38820 Y-0.01011
G1 X0.35445 Y-0.15864
G1 X0.26040 Y-0.28808
G1 X0.12957 Y-0.36608
G1 X-0.01011 Y-0.38820
G1 X-0.15864 Y-0.35445
G1 X-0.28808 Y-0.26040
G1 X-0.36608 Y-0.12957
G1 X-0.38820 Y0.01011
G1 X-0.35445 Y0.15864
G1 X-0.26040 Y0.28808
G1 X-0.12957 Y0.36608
G1 X0.04247 Y0.36469
G1 X-1.06084 Y0.62242
G1 X-12.95915 Y9.41537
G1 X0.15864 Y0.35445
G1 X0.01011 Y0.38820
G1 X-0.12957 Y0.36608
G1 X-0.26040 Y0.28808
G1 X-0.35445 Y0.15864
G1 X-0.38820 Y0.01011
G1 X-0.36608 Y-0.12957
G1 X-0.28808 Y-0.26040
G1 X-0.15864 Y-0.35445
G1 X-0.01011 Y-0.38820
G1 X0.12957 Y-0.36608
G1 X0.26040 Y-0.28808
G1 X0.35445 Y-0.15864
G1 X0.38820 Y-0.01011
G1 X0.33371 Y0.15308
G1 X0.02655 Y-0.16762
G1 X12.95915 Y-9.41537
G1 X0.69259 Y-0.03349
G1 X0.36608 Y0.12957
G1 X0.38820 Y-0.01011
G1 X0.35445 Y-0.15864
G1 X0.26040 Y-0.28808
G1 X0.12957 Y-0.36608
G1 X-0.01011 Y-0.38820
G1 X-0.15864 Y-0.35445
G1 X-0.28808 Y-0.26040
G1 X-0.36608 Y-0.12957
G1 X-0.38820 Y0.01011
G1 X-0.35445 Y0.15864
G1 X-0.26040 Y0.28808
G1 X-0.12957 Y0.36608
G1 X0.04247 Y0.36469
G1 X-1.09339 Y0.64606
G1 X-11.91663 Y8.65794
G1 X0.15864 Y0.35445
G1 X0.01011 Y0.38820
G1 X-0.12957 Y0.36608
G1 X-0.26040 Y0.28808
G1 X-0.35445 Y0.15864
G1 X-0.38820 Y0.01011
G1 X-0.36608 Y-0.12957
G1 X-0.28808 Y-0.26040
G1 X-0.15864 Y-0.35445
G1 X-0.01011 Y-0.38820
G1 X0.12957 Y-0.36608
G1 X0.26040 Y-0.28808
G1 X0.35445 Y-0.15864
G1 X0.38820 Y-0.01011
G1 X0.33371 Y0.15308
G1 X0.02655 Y-0.16762
G1 X11.91663 Y-8.65794
G1 X0.69259 Y-0.03349
G1 X0.36608 Y0.12957
G1 X0.38820 Y-0.01011
G1 X0.35445 Y-0.15864
G1 X0.26040 Y-0.28808
G1 X0.12957 Y-0.36608
G1 X-0.01011 Y-0.38820
G1 X-0.15864 Y-0.35445
G1 X-0.28808 Y-0.26040
G1 X-0.36608 Y-0.12957
G1 X-0.38820 Y0.01011
G1 X-0.35445 Y0.15864
G1 X-0.26040 Y0.28808
G1 X-0.12957 Y0.36608
G1 X0.04247 Y0.36469
G1 X-1.10516 Y0.65461
G1 X-10.85057 Y7.88340
G1 X0.15864 Y0.35445
G1 X0.01011 Y0.38820
G1 X-0.12957 Y0.36608
G1 X-0.26040 Y0.28808
G1 X-0.35445 Y0.15864
G1 X-0.38820 Y0.01011
G1 X-0.36608 Y-0.12957
G1 X-0.28808 Y-0.26040
G1 X-0.15864 Y-0.35445
G1 X-0.01011 Y-0.38820
G1 X0.12957 Y-0.36608
G1 X0.26040 Y-0.28808
G1 X0.35445 Y-0.15864
G1 X0.38820 Y-0.01011
G1 X0.33371 Y0.15308
G1 X0.02655 Y-0.16762
G1 X10.85057 Y-7.88340
G1 X0.69259 Y-0.03349
G1 X0.36608 Y0.12957
G1 X0.38820 Y-0.01011
G1 X0.35445 Y-0.15864
G1 X0.26040 Y-0.28808
G1 X0.12957 Y-0.36608
G1 X-0.01011 Y-0.38820
G1 X-0.15864 Y-0.35445
G1 X-0.28808 Y-0.26040
G1 X-0.36608 Y-0.12957
G1 X-0.38820 Y0.01011
G1 X-0.35445 Y0.15864
G1 X-0.26040 Y0.28808
G1 X-0.12957 Y0.36608
G1 X0.04247 Y0.36469
G1 X-1.09567 Y0.64773
G1 X-9.80347 Y7.12264
G1 X0.15864 Y0.35445
G1 X0.01011 Y0.38820
G1 X-0.12957 Y0.36608
G1 X-0.26040 Y0.28808
G1 X-0.35445 Y0.15864
G1 X-0.38820 Y0.01011
G1 X-0.36608 Y-0.12957
G1 X-0.28808 Y-0.26040
G1 X-0.15864 Y-0.35445
G1 X-0.01011 Y-0.38820
G1 X0.12957 Y-0.36608
G1 X0.26040 Y-0.28808
G1 X0.35445 Y-0.15864
G1 X0.38820 Y-0.01011
G1 X0.33371 Y0.15308
G1 X0.02655 Y-0.16762
G1 X9.80347 Y-7.12264
G1 X0.69259 Y-0.03349
G1 X0.36608 Y0.12957
G1 X0.38820 Y-0.01011
G1 X0.35445 Y-0.15864
G1 X0.26040 Y-0.28808
G1 X0.12957 Y-0.36608
G1 X-0.01011 Y-0.38820
G1 X-0.15864 Y-0.35445
G1 X-0.28808 Y-0.26040
G1 X-0.36608 Y-0.12957
G1 X-0.38820 Y0.01011
G1 X-0.35445 Y0.15864
G1 X-0.26040 Y0.28808
G1 X-0.12957 Y0.36608
G1 X0.04247 Y0.36469
G1 X1.86074 Y-1.35191
G1 X5.31819 Y2.43200
G1 X0.83153 Y2.55918
G1 X3.59023 Y11.04960
G1 X0.38612 Y-0.04134
G1 X0.37232 Y0.11035
G1 X0.30812 Y0.23635
G1 X0.19351 Y0.33668
G1 X0.04134 Y0.38612
G1 X-0.11035 Y0.37232
G1 X-0.23635 Y0.30812
G1 X-0.33668 Y0.19351
G1 X-0.38612 Y0.04134
G1 X-0.37232 Y-0.11035
G1 X-0.30812 Y-0.23635
G1 X-0.19351 Y-0.33668
G1 X-0.04134 Y-0.38612
G1 X0.11035 Y-0.37232
G1 X0.24872 Y-0.27008
G1 X-0.15121 Y-0.07704
G1 X-3.59023 Y-11.04960
G1 X0.18217 Y-0.66904
G1 X0.23635 Y-0.30812
G1 X0.11035 Y-0.37232
G1 X-0.04134 Y-0.38612
G1 X-0.19351 Y-0.33668
G1 X-0.30812 Y-0.23635
G1 X-0.37232 Y-0.11035
G1 X-0.38612 Y0.04134
G1 X-0.33668 Y0.19351
G1 X-0.23635 Y0.30812
G1 X-0.11035 Y0.37232
G1 X0.04134 Y0.38612
G1 X0.19351 Y0.33668
G1 X0.30812 Y0.23635
G1 X0.35996 Y0.07230
G1 X-0.11881 Y0.02266
G1 X3.98279 Y12.25776
G1 X0.38612 Y-0.04134
G1 X0.37232 Y0.11035
G1 X0.30812 Y0.23635
G1 X0.19351 Y0.33668
G1 X0.04134 Y0.38612
G1 X-0.11035 Y0.37232
G1 X-0.23635 Y0.30812
G1 X-0.33668 Y0.19351
G1 X-0.38612 Y0.04134
G1 X-0.37232 Y-0.11035
G1 X-0.30812 Y-0.23635
G1 X-0.19351 Y-0.33668
G1 X-0.04134 Y-0.38612
G1 X0.11035 Y-0.37232
G1 X0.24872 Y-0.27008
G1 X-0.15121 Y-0.07704
G1 X-3.98279 Y-12.25776
G1 X0.18217 Y-0.66904
G1 X0.23635 Y-0.30812
G1 X0.11035 Y-0.37232
G1 X-0.04134 Y-0.38612
G1 X-0.19351 Y-0.33668
G1 X-0.30812 Y-0.23635
G1 X-0.37232 Y-0.11035
G1 X-0.38612 Y0.04134
G1 X-0.33668 Y0.19351
G1 X-0.23635 Y0.30812
G1 X-0.11035 Y0.37232
G1 X0.04134 Y0.38612
G1 X0.19351 Y0.33668
G1 X0.30812 Y0.23635
G1 X0.35996 Y0.07230
G1 X-0.12566 Y0.00159
G1 X4.38904 Y13.50807
G1 X0.38612 Y-0.04134
G1 X0.37232 Y0.11035
G1 X0.30812 Y0.23635
G1 X0.19351 Y0.33668
G1 X0.04134 Y0.38612
G1 X-0.11035 Y0.37232
G1 X-0.23635 Y0.30812
G1 X-0.33668 Y0.19351
G1 X-0.38612 Y0.04134
G1 X-0.37232 Y-0.11035
G1 X-0.30812 Y-0.23635
G1 X-0.19351 Y-0.33668
G1 X-0.04134 Y-0.38612
G1 X0.11035 Y-0.37232
G1 X0.24872 Y-0.27008
G1 X-0.15121 Y-0.07704
G1 X-4.38904 Y-13.50807
G1 X0.18217 Y-0.66904
G1 X0.23635 Y-0.30812
G1 X0.11035 Y-0.37232
G1 X-0.04134 Y-0.38612
G1 X-0.19351 Y-0.33668
G1 X-0.30812 Y-0.23635
G1 X-0.37232 Y-0.11035
G1 X-0.38612 Y0.04134
G1 X-0.33668 Y0.19351
G1 X-0.23635 Y0.30812
G1 X-0.11035 Y0.37232
G1 X0.04134 Y0.38612
G1 X0.19351 Y0.33668
G1 X0.30812 Y0.23635
G1 X0.35996 Y0.07230
G1 X-0.12441 Y0.00544
G1 X4.79278 Y14.75067
G1 X0.38612 Y-0.04134
G1 X0.37232 Y0.11035
G1 X0.30812 Y0.23635
G1 X0.19351 Y0.33668
G1 X0.04134 Y0.38612
G1 X-0.11035 Y0.37232
G1 X-0.23635 Y0.30812
G1 X-0.33668 Y0.19351
G1 X-0.38612 Y0.04134
G1 X-0.37232 Y-0.11035
G1 X-0.30812 Y-0.23635
G1 X-0.19351 Y-0.33668
G1 X-0.04134 Y-0.38612
G1 X0.11035 Y-0.37232
G1 X0.24872 Y-0.27008
G1 X-0.15121 Y-0.07704
G1 X-4.79278 Y-14.75067
G1 X0.18217 Y-0.66904
G1 X0.23635 Y-0.30812
G1 X0.11035 Y-0.37232
G1 X-0.04134 Y-0.38612
G1 X-0.19351 Y-0.33668
G1 X-0.30812 Y-0.23635
G1 X-0.37232 Y-0.11035
G1 X-0.38612 Y0.04134
G1 X-0.33668 Y0.19351
G1 X-0.23635 Y0.30812
G1 X-0.11035 Y0.37232
G1 X0.04134 Y0.38612
G1 X0.19351 Y0.33668
G1 X0.30812 Y0.23635
G1 X0.35996 Y0.07230
G1 X-0.11511 Y0.03406
G1 X5.17793 Y15.93602
G1 X0.38612 Y-0.04134
G1 X0.37232 Y0.11035
G1 X0.30812 Y0.23635
G1 X0.19351 Y0.33668
G1 X0.04134 Y0.38612
G1 X-0.11035 Y0.37232
G1 X-0.23635 Y0.30812
G1 X-0.33668 Y0.19351
G1 X-0.38612 Y0.04134
G1 X-0.37232 Y-0.11035
G1 X-0.30812 Y-0.23635
G1 X-0.19351 Y-0.33668
G1 X-0.04134 Y-0.38612
G1 X0.11035 Y-0.37232
G1 X0.24872 Y-0.27008
G1 X-0.15121 Y-0.07704
G1 X-5.17793 Y-15.93602
G1 X0.18217 Y-0.66904
G1 X0.23635 Y-0.30812
G1 X0.11035 Y-0.37232
G1 X-0.04134 Y-0.38612
G1 X-0.19351 Y-0.33668
G1 X-0.30812 Y-0.23635
G1 X-0.37232 Y-0.11035
G1 X-0.38612 Y0.04134
G1 X-0.33668 Y0.19351
G1 X-0.23635 Y0.30812
G1 X-0.11035 Y0.37232
G1 X0.04134 Y0.38612
G1 X0.19351 Y0.33668
G1 X0.30812 Y0.23635
G1 X0.35996 Y0.07230
G1 X-0.09813 Y0.08631
G1 X5.52912 Y17.01687
G1 X0.38612 Y-0.04134
G1 X0.37232 Y0.11035
G1 X0.30812 Y0.23635
G1 X0.19351 Y0.33668
G1 X0.04134 Y0.38612
G1 X-0.11035 Y0.37232
G1 X-0.23635 Y0.30812
G1 X-0.33668 Y0.19351
G1 X-0.38612 Y0.04134
G1 X-0.37232 Y-0.11035
G1 X-0.30812 Y-0.23635
G1 X-0.19351 Y-0.33668
G1 X-0.04134 Y-0.38612
G1 X0.11035 Y-0.37232
G1 X0.24872 Y-0.27008
G1 X-0.15121 Y-0.07704
G1 X-5.52912 Y-17.01687
G1 X0.18217 Y-0.66904
G1 X0.23635 Y-0.30812
G1 X0.11035 Y-0.37232
G1 X-0.04134 Y-0.38612
G1 X-0.19351 Y-0.33668
G1 X-0.30812 Y-0.23635
G1 X-0.37232 Y-0.11035
G1 X-0.38612 Y0.04134
G1 X-0.33668 Y0.19351
G1 X-0.23635 Y0.30812
G1 X-0.11035 Y0.37232
G1 X0.04134 Y0.38612
G1 X0.19351 Y0.33668
G1 X0.30812 Y0.23635
G1 X0.35996 Y0.07230
G1 X-0.07415 Y0.16011
G1 X5.83235 Y17.95014
G1 X0.38612 Y-0.04134
G1 X0.37232 Y0.11035
G1 X0.30812 Y0.23635
G1 X0.19351 Y0.33668
G1 X0.04134 Y0.38612
G1 X-0.11035 Y0.37232
G1 X-0.23635 Y0.30812
G1 X-0.33668 Y0.19351
G1 X-0.38612 Y0.04134
G1 X-0.37232 Y-0.11035
G1 X-0.30812 Y-0.23635
G1 X-0.19351 Y-0.33668
G1 X-0.04134 Y-0.38612
G1 X0.11035 Y-0.37232
G1 X0.24872 Y-0.27008
G1 X-0.15121 Y-0.07704
G1 X-5.83235 Y-17.95014
G1 X0.18217 Y-0.66904
G1 X0.23635 Y-0.30812
G1 X0.11035 Y-0.37232
G1 X-0.04134 Y-0.38612
G1 X-0.19351 Y-0.33668
G1 X-0.30812 Y-0.23635
G1 X-0.37232 Y-0.11035
G1 X-0.38612 Y0.04134
G1 X-0.33668 Y0.19351
G1 X-0.23635 Y0.30812
G1 X-0.11035 Y0.37232
G1 X0.04134 Y0.38612
G1 X0.19351 Y0.33668
G1 X0.30812 Y0.23635
G1 X0.35996 Y0.07230
G1 X-0.04413 Y0.25250
G1 X6.07555 Y18.69861
G1 X0.38612 Y-0.04134
G1 X0.37232 Y0.11035
G1 X0.30812 Y0.23635
G1 X0.19351 Y0.33668
G1 X0.04134 Y0.38612
G1 X-0.11035 Y0.37232
G1 X-0.23635 Y0.30812
G1 X-0.33668 Y0.19351
G1 X-0.38612 Y0.04134
G1 X-0.37232 Y-0.11035
G1 X-0.30812 Y-0.23635
G1 X-0.19351 Y-0.33668
G1 X-0.04134 Y-0.38612
G1 X0.11035 Y-0.37232
G1 X0.24872 Y-0.27008
G1 X-0.15121 Y-0.07704
G1 X-6.07555 Y-18.69861
G1 X0.18217 Y-0.66904
G1 X0.23635 Y-0.30812
G1 X0.11035 Y-0.37232
G1 X-0.04134 Y-0.38612
G1 X-0.19351 Y-0.33668
G1 X-0.30812 Y-0.23635
G1 X-0.37232 Y-0.11035
G1 X-0.38612 Y0.04134
G1 X-0.33668 Y0.19351
G1 X-0.23635 Y0.30812
G1 X-0.11035 Y0.37232
G1 X0.04134 Y0.38612
G1 X0.19351 Y0.33668
G1 X0.30812 Y0.23635
G1 X0.35996 Y0.07230
G1 X-0.00926 Y0.35982
G1 X6.24900 Y19.23244
G1 X0.38612 Y-0.04134
G1 X0.37232 Y0.11035
G1 X0.30812 Y0.23635
G1 X0.19351 Y0.33668
G1 X0.04134 Y0.38612
G1 X-0.11035 Y0.37232
G1 X-0.23635 Y0.30812
G1 X-0.33668 Y0.19351
G1 X-0.38612 Y0.04134
G1 X-0.37232 Y-0.11035
G1 X-0.30812 Y-0.23635
G1 X-0.19351 Y-0.33668
G1 X-0.04134 Y-0.38612
G1 X0.11035 Y-0.37232
G1 X0.24872 Y-0.27008
G1 X-0.15121 Y-0.07704
G1 X-6.24900 Y-19.23244
G1 X0.18217 Y-0.66904
G1 X0.23635 Y-0.30812
G1 X0.11035 Y-0.37232
G1 X-0.04134 Y-0.38612
G1 X-0.19351 Y-0.33668
G1 X-0.30812 Y-0.23635
G1 X-0.37232 Y-0.11035
G1 X-0.38612 Y0.04134
G1 X-0.33668 Y0.19351
G1 X-0.23635 Y0.30812
G1 X-0.11035 Y0.37232
G1 X0.04134 Y0.38612
G1 X0.19351 Y0.33668
G1 X0.30812 Y0.23635
G1 X0.35996 Y0.07230
G1 X0.02906 Y0.47778
G1 X6.34580 Y19.53035
G1 X0.38612 Y-0.04134
G1 X0.37232 Y0.11035
G1 X0.30812 Y0.23635
G1 X0.19351 Y0.33668
G1 X0.04134 Y0.38612
G1 X-0.11035 Y0.37232
G1 X-0.23635 Y0.30812
G1 X-0.33668 Y0.19351
G1 X-0.38612 Y0.04134
G1 X-0.37232 Y-0.11035
G1 X-0.30812 Y-0.23635
G1 X-0.19351 Y-0.33668
G1 X-0.04134 Y-0.38612
G1 X0.11035 Y-0.37232
G1 X0.24872 Y-0.27008
G1 X-0.15121 Y-0.07704
G1 X-6.34580 Y-19.53035
G1 X0.18217 Y-0.66904
G1 X0.23635 Y-0.30812
G1 X0.11035 Y-0.37232
G1 X-0.04134 Y-0.38612
G1 X-0.19351 Y-0.33668
G1 X-0.30812 Y-0.23635
G1 X-0.37232 Y-0.11035
G1 X-0.38612 Y0.04134
G1 X-0.33668 Y0.19351
G1 X-0.23635 Y0.30812
G1 X-0.11035 Y0.37232
G1 X0.04134 Y0.38612
G1 X0.19351 Y0.33668
G1 X0.30812 Y0.23635
G1 X0.35996 Y0.07230
G1 X0.06932 Y0.60168
G1 X6.36208 Y19.58047
G1 X0.38612 Y-0.04134
G1 X0.37232 Y0.11035
G1 X0.30812 Y0.23635
G1 X0.19351 Y0.33668
G1 X0.04134 Y0.38612
G1 X-0.11035 Y0.37232
G1 X-0.23635 Y0.30812
G1 X-0.33668 Y0.19351
G1 X-0.38612 Y0.04134
G1 X-0.37232 Y-0.11035
G1 X-0.30812 Y-0.23635
G1 X-0.19351 Y-0.33668
G1 X-0.04134 Y-0.38612
G1 X0.11035 Y-0.37232
G1 X0.24872 Y-0.27008
G1 X-0.15121 Y-0.07704
G1 X-6.36208 Y-19.58047
G1 X0.18217 Y-0.66904
G1 X0.23635 Y-0.30812
G1 X0.11035 Y-0.37232
G1 X-0.04134 Y-0.38612
G1 X-0.19351 Y-0.33668
G1 X-0.30812 Y-0.23635
G1 X-0.37232 Y-0.11035
G1 X-0.38612 Y0.04134
G1 X-0.33668 Y0.19351
G1 X-0.23635 Y0.30812
G1 X-0.11035 Y0.37232
G1 X0.04134 Y0.38612
G1 X0.19351 Y0.33668
G1 X0.30812 Y0.23635
G1 X0.35996 Y0.07230
G1 X0.10990 Y0.72657
G1 X6.29720 Y19.38080
G1 X0.38612 Y-0.04134
G1 X0.37232 Y0.11035
G1 X0.30812 Y0.23635
G1 X0.19351 Y0.33668
G1 X0.04134 Y0.38612
G1 X-0.11035 Y0.37232
G1 X-0.23635 Y0.30812
G1 X-0.33668 Y0.19351
G1 X-0.38612 Y0.04134
G1 X-0.37232 Y-0.11035
G1 X-0.30812 Y-0.23635
G1 X-0.19351 Y-0.33668
G1 X-0.04134 Y-0.38612
G1 X0.11035 Y-0.37232
G1 X0.24872 Y-0.27008
G1 X-0.15121 Y-0.07704
G1 X-6.29720 Y-19.38080
G1 X0.18217 Y-0.66904
G1 X0.23635 Y-0.30812
G1 X0.11035 Y-0.37232
G1 X-0.04134 Y-0.38612
G1 X-0.19351 Y-0.33668
G1 X-0.30812 Y-0.23635
G1 X-0.37232 Y-0.11035
G1 X-0.38612 Y0.04134
G1 X-0.33668 Y0.19351
G1 X-0.23635 Y0.30812
G1 X-0.11035 Y0.37232
G1 X0.04134 Y0.38612
G1 X0.19351 Y0.33668
G1 X0.30812 Y0.23635
G1 X0.35996 Y0.07230
G1 X0.14919 Y0.84749
G1 X6.15375 Y18.93929
G1 X0.38612 Y-0.04134
G1 X0.37232 Y0.11035
G1 X0.30812 Y0.23635
G1 X0.19351 Y0.33668
G1 X0.04134 Y0.38612
G1 X-0.11035 Y0.37232
G1 X-0.23635 Y0.30812
G1 X-0.33668 Y0.19351
G1 X-0.38612 Y0.04134
G1 X-0.37232 Y-0.11035
G1 X-0.30812 Y-0.23635
G1 X-0.19351 Y-0.33668
G1 X-0.04134 Y-0.38612
G1 X0.11035 Y-0.37232
G1 X0.24872 Y-0.27008
G1 X-0.15121 Y-0.07704
G1 X-6.15375 Y-18.93929
G1 X0.18217 Y-0.66904
G1 X0.23635 Y-0.30812
G1 X0.11035 Y-0.37232
G1 X-0.04134 Y-0.38612
G1 X-0.19351 Y-0.33668
G1 X-0.30812 Y-0.23635
G1 X-0.37232 Y-0.11035
G1 X-0.38612 Y0.04134
G1 X-0.33668 Y0.19351
G1 X-0.23635 Y0.30812
G1 X-0.11035 Y0.37232
G1 X0.04134 Y0.38612
G1 X0.19351 Y0.33668
G1 X0.30812 Y0.23635
G1 X0.35996 Y0.07230
G1 X0.18562 Y0.95961
G1 X5.93744 Y18.27355
G1 X0.38612 Y-0.04134
G1 X0.37232 Y0.11035
G1 X0.30812 Y0.23635
G1 X0.19351 Y0.33668
G1 X0.04134 Y0.38612
G1 X-0.11035 Y0.37232
G1 X-0.23635 Y0.30812
G1 X-0.33668 Y0.19351
G1 X-0.38612 Y0.04134
G1 X-0.37232 Y-0.11035
G1 X-0.30812 Y-0.23635
G1 X-0.19351 Y-0.33668
G1 X-0.04134 Y-0.38612
G1 X0.11035 Y-0.37232
G1 X0.24872 Y-0.27008
G1 X-0.15121 Y-0.07704
G1 X-5.93744 Y-18.27355
G1 X0.18217 Y-0.66904
G1 X0.23635 Y-0.30812
G1 X0.11035 Y-0.37232
G1 X-0.04134 Y-0.38612
G1 X-0.19351 Y-0.33668
G1 X-0.30812 Y-0.23635
G1 X-0.37232 Y-0.11035
G1 X-0.38612 Y0.04134
G1 X-0.33668 Y0.19351
G1 X-0.23635 Y0.30812
G1 X-0.11035 Y0.37232
G1 X0.04134 Y0.38612
G1 X0.19351 Y0.33668
G1 X0.30812 Y0.23635
G1 X0.35996 Y0.07230
G1 X0.21774 Y1.05845
G1 X5.65689 Y17.41012
G1 X0.38612 Y-0.04134
G1 X0.37232 Y0.11035
G1 X0.30812 Y0.23635
G1 X0.19351 Y0.33668
G1 X0.04134 Y0.38612
G1 X-0.11035 Y0.37232
G1 X-0.23635 Y0.30812
G1 X-0.33668 Y0.19351
G1 X-0.38612 Y0.04134
G1 X-0.37232 Y-0.11035
G1 X-0.30812 Y-0.23635
G1 X-0.19351 Y-0.33668
G1 X-0.04134 Y-0.38612
G1 X0.11035 Y-0.37232
G1 X0.24872 Y-0.27008
G1 X-0.15121 Y-0.07704
G1 X-5.65689 Y-17.41012
G1 X0.18217 Y-0.66904
G1 X0.23635 Y-0.30812
G1 X0.11035 Y-0.37232
G1 X-0.04134 Y-0.38612
G1 X-0.19351 Y-0.33668
G1 X-0.30812 Y-0.23635
G1 X-0.37232 Y-0.11035
G1 X-0.38612 Y0.04134
G1 X-0.33668 Y0.19351
G1 X-0.23635 Y0.30812
G1 X-0.11035 Y0.37232
G1 X0.04134 Y0.38612
G1 X0.19351 Y0.33668
G1 X0.30812 Y0.23635
G1 X0.35996 Y0.07230
G1 X0.24426 Y1.14008
G1 X5.32330 Y16.38343
G1 X0.38612 Y-0.04134
G1 X0.37232 Y0.11035
G1 X0.30812 Y0.23635
G1 X0.19351 Y0.33668
G1 X0.04134 Y0.38612
G1 X-0.11035 Y0.37232
G1 X-0.23635 Y0.30812
G1 X-0.33668 Y0.19351
G1 X-0.38612 Y0.04134
G1 X-0.37232 Y-0.11035
G1 X-0.30812 Y-0.23635
G1 X-0.19351 Y-0.33668
G1 X-0.04134 Y-0.38612
G1 X0.11035 Y-0.37232
G1 X0.24872 Y-0.27008
G1 X-0.15121 Y-0.07704
G1 X-5.32330 Y-16.38343
G1 X0.18217 Y-0.66904
G1 X0.23635 Y-0.30812
G1 X0.11035 Y-0.37232
G1 X-0.04134 Y-0.38612
G1 X-0.19351 Y-0.33668
G1 X-0.30812 Y-0.23635
G1 X-0.37232 Y-0.11035
G1 X-0.38612 Y0.04134
G1 X-0.33668 Y0.19351
G1 X-0.23635 Y0.30812
G1 X-0.11035 Y0.37232
G1 X0.04134 Y0.38612
G1 X0.19351 Y0.33668
G1 X0.30812 Y0.23635
G1 X0.35996 Y0.07230
G1 X0.26414 Y1.20125
G1 X4.94996 Y15.23440
G1 X0.38612 Y-0.04134
G1 X0.37232 Y0.11035
G1 X0.30812 Y0.23635
G1 X0.19351 Y0.33668
G1 X0.04134 Y0.38612
G1 X-0.11035 Y0.37232
G1 X-0.23635 Y0.30812
G1 X-0.33668 Y0.19351
G1 X-0.38612 Y0.04134
G1 X-0.37232 Y-0.11035
G1 X-0.30812 Y-0.23635
G1 X-0.19351 Y-0.33668
G1 X-0.04134 Y-0.38612
G1 X0.11035 Y-0.37232
G1 X0.24872 Y-0.27008
G1 X-0.15121 Y-0.07704
G1 X-4.94996 Y-15.23440
G1 X0.18217 Y-0.66904
G1 X0.23635 Y-0.30812
G1 X0.11035 Y-0.37232
G1 X-0.04134 Y-0.38612
G1 X-0.19351 Y-0.33668
G1 X-0.30812 Y-0.23635
G1 X-0.37232 Y-0.11035
G1 X-0.38612 Y0.04134
G1 X-0.33668 Y0.19351
G1 X-0.23635 Y0.30812
G1 X-0.11035 Y0.37232
G1 X0.04134 Y0.38612
G1 X0.19351 Y0.33668
G1 X0.30812 Y0.23635
G1 X0.35996 Y0.07230
G1 X0.27657 Y1.23952
G1 X4.55175 Y14.00883
G1 X0.38612 Y-0.04134
G1 X0.37232 Y0.11035
G1 X0.30812 Y0.23635
G1 X0.19351 Y0.33668
G1 X0.04134 Y0.38612
G1 X-0.11035 Y0.37232
G1 X-0.23635 Y0.30812
G1 X-0.33668 Y0.19351
G1 X-0.38612 Y0.04134
G1 X-0.37232 Y-0.11035
G1 X-0.30812 Y-0.23635
G1 X-0.19351 Y-0.33668
G1 X-0.04134 Y-0.38612
G1 X0.11035 Y-0.37232
G1 X0.24872 Y-0.27008
G1 X-0.15121 Y-0.07704
G1 X-4.55175 Y-14.00883
G1 X0.18217 Y-0.66904
G1 X0.23635 Y-0.30812
G1 X0.11035 Y-0.37232
G1 X-0.04134 Y-0.38612
G1 X-0.19351 Y-0.33668
G1 X-0.30812 Y-0.23635
G1 X-0.37232 Y-0.11035
G1 X-0.38612 Y0.04134
G1 X-0.33668 Y0.19351
G1 X-0.23635 Y0.30812
G1 X-0.11035 Y0.37232
G1 X0.04134 Y0.38612
G1 X0.19351 Y0.33668
G1 X0.30812 Y0.23635
G1 X0.35996 Y0.07230
G1 X0.28106 Y1.25335
G1 X4.14455 Y12.75560
G1 X0.38612 Y-0.04134
G1 X0.37232 Y0.11035
G1 X0.30812 Y0.23635
G1 X0.19351 Y0.33668
G1 X0.04134 Y0.38612
G1 X-0.11035 Y0.37232
G1 X-0.23635 Y0.30812
G1 X-0.33668 Y0.19351
G1 X-0.38612 Y0.04134
G1 X-0.37232 Y-0.11035
G1 X-0.30812 Y-0.23635
G1 X-0.19351 Y-0.33668
G1 X-0.04134 Y-0.38612
G1 X0.11035 Y-0.37232
G1 X0.24872 Y-0.27008
G1 X-0.15121 Y-0.07704
G1 X-4.14455 Y-12.75560
G1 X0.18217 Y-0.66904
G1 X0.23635 Y-0.30812
G1 X0.11035 Y-0.37232
G1 X-0.04134 Y-0.38612
G1 X-0.19351 Y-0.33668
G1 X-0.30812 Y-0.23635
G1 X-0.37232 Y-0.11035
G1 X-0.38612 Y0.04134
G1 X-0.33668 Y0.19351
G1 X-0.23635 Y0.30812
G1 X-0.11035 Y0.37232
G1 X0.04134 Y0.38612
G1 X0.19351 Y0.33668
G1 X0.30812 Y0.23635
G1 X0.35996 Y0.07230
G1 X0.27744 Y1.24221
G1 X3.74459 Y11.52467
G1 X0.38612 Y-0.04134
G1 X0.37232 Y0.11035
G1 X0.30812 Y0.23635
G1 X0.19351 Y0.33668
G1 X0.04134 Y0.38612
G1 X-0.11035 Y0.37232
G1 X-0.23635 Y0.30812
G1 X-0.33668 Y0.19351
G1 X-0.38612 Y0.04134
G1 X-0.37232 Y-0.11035
G1 X-0.30812 Y-0.23635
G1 X-0.19351 Y-0.33668
G1 X-0.04134 Y-0.38612
G1 X0.11035 Y-0.37232
G1 X0.24872 Y-0.27008
G1 X-0.15121 Y-0.07704
G1 X-3.74459 Y-11.52467
G1 X0.18217 Y-0.66904
G1 X0.23635 Y-0.30812
G1 X0.11035 Y-0.37232
G1 X-0.04134 Y-0.38612
G1 X-0.19351 Y-0.33668
G1 X-0.30812 Y-0.23635
G1 X-0.37232 Y-0.11035
G1 X-0.38612 Y0.04134
G1 X-0.33668 Y0.19351
G1 X-0.23635 Y0.30812
G1 X-0.11035 Y0.37232
G1 X0.04134 Y0.38612
G1 X0.19351 Y0.33668
G1 X0.30812 Y0.23635
G1 X0.35996 Y0.07230
G1 X-0.71074 Y-2.18743
G1 X3.95638 Y-4.30637

;Layer 6:

G1 Z0.01

G1 X2.69088 Y0.00000
G1 X11.61824 Y0.00000
G1 X0.08000 Y-0.38000
G1 X0.22000 Y-0.32000
G1 X0.32000 Y-0.22000
G1 X0.38000 Y-0.08000
G1 X0.38000 Y0.08000
G1 X0.32000 Y0.22000
G1 X0.22000 Y0.32000
G1 X0.08000 Y0.38000
G1 X-0.08000 Y0.38000
G1 X-0.22000 Y0.32000
G1 X-0.32000 Y0.22000
G1 X-0.38000 Y0.08000
G1 X-0.38000 Y-0.08000
G1 X-0.32000 Y-0.22000
G1 X-0.18000 Y-0.32000
G1 X-0.12000 Y0.12000
G1 X-11.61824 Y0.00000
G1 X-0.58000 Y-0.38000
G1 X-0.22000 Y-0.32000
G1 X-0.32000 Y-0.22000
G1 X-0.38000 Y-0.08000
G1 X-0.38000 Y0.08000
G1 X-0.32000 Y0.22000
G1 X-0.22000 Y0.32000
G1 X-0.08000 Y0.38000
G1 X0.08000 Y0.38000
G1 X0.22000 Y0.32000
G1 X0.32000 Y0.22000
G1 X0.38000 Y0.08000
G1 X0.38000 Y-0.08000
G1 X0.32000 Y-0.22000
G1 X0.18000 Y-0.32000
G1 X-0.01517 Y0.12000
G1 X12.88858 Y0.00000
G1 X0.08000 Y-0.38000
G1 X0.22000 Y-0.32000
G1 X0.32000 Y-0.22000
G1 X0.38000 Y-0.08000
G1 X0.38000 Y0.08000
G1 X0.32000 Y0.22000
G1 X0.22000 Y0.32000
G1 X0.08000 Y0.38000
G1 X-0.08000 Y0.38000
G1 X-0.22000 Y0.32000
G1 X-0.32000 Y0.22000
G1 X-0.38000 Y0.08000
G1 X-0.38000 Y-0.08000
G1 X-0.32000 Y-0.22000
G1 X-0.18000 Y-0.32000
G1 X-0.12000 Y0.12000
G1 X-12.88858 Y0.00000
G1 X-0.58000 Y-0.38000
G1 X-0.22000 Y-0.32000
G1 X-0.32000 Y-0.22000
G1 X-0.38000 Y-0.08000
G1 X-0.38000 Y0.08000
G1 X-0.32000 Y0.22000
G1 X-0.22000 Y0.32000
G1 X-0.08000 Y0.38000
G1 X0.08000 Y0.38000
G1 X0.22000 Y0.32000
G1 X0.32000 Y0.22000
G1 X0.38000 Y0.08000
G1 X0.38000 Y-0.08000
G1 X0.32000 Y-0.22000
G1 X0.18000 Y-0.32000
G1 X-0.03732 Y0.12000
G1 X14.20322 Y0.00000
G1 X0.08000 Y-0.38000
G1 X0.22000 Y-0.32000
G1 X0.32000 Y-0.22000
G1 X0.38000 Y-0.08000
G1 X0.38000 Y0.08000
G1 X0.32000 Y0.22000
G1 X0.22000 Y0.32000
G1 X0.08000 Y0.38000
G1 X-0.08000 Y0.38000
G1 X-0.22000 Y0.32000
G1 X-0.32000 Y0.22000
G1 X-0.38000 Y0.08000
G1 X-0.38000 Y-0.08000
G1 X-0.32000 Y-0.22000
G1 X-0.18000 Y-0.32000
G1 X-0.12000 Y0.12000
G1 X-14.20322 Y0.00000
G1 X-0.58000 Y-0.38000
G1 X-0.22000 Y-0.32000
G1 X-0.32000 Y-0.22000
G1 X-0.38000 Y-0.08000
G1 X-0.38000 Y0.08000
G1 X-0.32000 Y0.22000
G1 X-0.22000 Y0.32000
G1 X-0.08000 Y0.38000
G1 X0.08000 Y0.38000
G1 X0.22000 Y0.32000
G1 X0.32000 Y0.22000
G1 X0.38000 Y0.08000
G1 X0.38000 Y-0.08000
G1 X0.32000 Y-0.22000
G1 X0.18000 Y-0.32000
G1 X-0.03327 Y0.12000
G1 X15.50977 Y0.00000
G1 X0.08000 Y-0.38000
G1 X0.22000 Y-0.32000
G1 X0.32000 Y-0.22000
G1 X0.38000 Y-0.08000
G1 X0.38000 Y0.08000
G1 X0.32000 Y0.22000
G1 X0.22000 Y0.32000
G1 X0.08000 Y0.38000
G1 X-0.08000 Y0.38000
G1 X-0.22000 Y0.32000
G1 X-0.32000 Y0.22000
G1 X-0.38000 Y0.08000
G1 X-0.38000 Y-0.08000
G1 X-0.32000 Y-0.22000
G1 X-0.18000 Y-0.32000
G1 X-0.12000 Y0.12000
G1 X-15.50977 Y0.00000
G1 X-0.58000 Y-0.38000
G1 X-0.22000 Y-0.32000
G1 X-0.32000 Y-0.22000
G1 X-0.38000 Y-0.08000
G1 X-0.38000 Y0.08000
G1 X-0.32000 Y0.22000
G1 X-0.22000 Y0.32000
G1 X-0.08000 Y0.38000
G1 X0.08000 Y0.38000
G1 X0.22000 Y0.32000
G1 X0.32000 Y0.22000
G1 X0.38000 Y0.08000
G1 X0.38000 Y-0.08000
G1 X0.32000 Y-0.22000
G1 X0.18000 Y-0.32000
G1 X-0.00318 Y0.12000
G1 X16.75612 Y0.00000
G1 X0.08000 Y-0.38000
G1 X0.22000 Y-0.32000
G1 X0.32000 Y-0.22000
G1 X0.38000 Y-0.08000
G1 X0.38000 Y0.08000
G1 X0.32000 Y0.22000
G1 X0.22000 Y0.32000
G1 X0.08000 Y0.38000
G1 X-0.08000 Y0.38000
G1 X-0.22000 Y0.32000
G1 X-0.32000 Y0.22000
G1 X-0.38000 Y0.08000
G1 X-0.38000 Y-0.08000
G1 X-0.32000 Y-0.22000
G1 X-0.18000 Y-0.32000
G1 X-0.12000 Y0.12000
G1 X-16.75612 Y0.00000
G1 X-0.58000 Y-0.38000
G1 X-0.22000 Y-0.32000
G1 X-0.32000 Y-0.22000
G1 X-0.38000 Y-0.08000
G1 X-0.38000 Y0.08000
G1 X-0.32000 Y0.22000
G1 X-0.22000 Y0.32000
G1 X-0.08000 Y0.38000
G1 X0.08000 Y0.38000
G1 X0.22000 Y0.32000
G1 X0.32000 Y0.22000
G1 X0.38000 Y0.08000
G1 X0.38000 Y-0.08000
G1 X0.32000 Y-0.22000
G1 X0.18000 Y-0.32000
G1 X0.05176 Y0.12000
G1 X17.89260 Y0.00000
G1 X0.08000 Y-0.38000
G1 X0.22000 Y-0.32000
G1 X0.32000 Y-0.22000
G1 X0.38000 Y-0.08000
G1 X0.38000 Y0.08000
G1 X0.32000 Y0.22000
G1 X0.22000 Y0.32000
G1 X0.08000 Y0.38000
G1 X-0.08000 Y0.38000
G1 X-0.22000 Y0.32000
G1 X-0.32000 Y0.22000
G1 X-0.38000 Y0.08000
G1 X-0.38000 Y-0.08000
G1 X-0.32000 Y-0.22000
G1 X-0.18000 Y-0.32000
G1 X-0.12000 Y0.12000
G1 X-17.89260 Y0.00000
G1 X-0.58000 Y-0.38000
G1 X-0.22000 Y-0.32000
G1 X-0.32000 Y-0.22000
G1 X-0.38000 Y-0.08000
G1 X-0.38000 Y0.08000
G1 X-0.32000 Y0.22000
G1 X-0.22000 Y0.32000
G1 X-0.08000 Y0.38000
G1 X0.08000 Y0.38000
G1 X0.22000 Y0.32000
G1 X0.32000 Y0.22000
G1 X0.38000 Y0.08000
G1 X0.38000 Y-0.08000
G1 X0.32000 Y-0.22000
G1 X0.18000 Y-0.32000
G1 X0.12935 Y0.12000
G1 X18.87389 Y0.00000
G1 X0.08000 Y-0.38000
G1 X0.22000 Y-0.32000
G1 X0.32000 Y-0.22000
G1 X0.38000 Y-0.08000
G1 X0.38000 Y0.08000
G1 X0.32000 Y0.22000
G1 X0.22000 Y0.32000
G1 X0.08000 Y0.38000
G1 X-0.08000 Y0.38000
G1 X-0.22000 Y0.32000
G1 X-0.32000 Y0.22000
G1 X-0.38000 Y0.08000
G1 X-0.38000 Y-0.08000
G1 X-0.32000 Y-0.22000
G1 X-0.18000 Y-0.32000
G1 X-0.12000 Y0.12000
G1 X-18.87389 Y0.00000
G1 X-0.58000 Y-0.38000
G1 X-0.22000 Y-0.32000
G1 X-0.32000 Y-0.22000
G1 X-0.38000 Y-0.08000
G1 X-0.38000 Y0.08000
G1 X-0.32000 Y0.22000
G1 X-0.22000 Y0.32000
G1 X-0.08000 Y0.38000
G1 X0.08000 Y0.38000
G1 X0.22000 Y0.32000
G1 X0.32000 Y0.22000
G1 X0.38000 Y0.08000
G1 X0.38000 Y-0.08000
G1 X0.32000 Y-0.22000
G1 X0.18000 Y-0.32000
G1 X0.22651 Y0.12000
G1 X19.66088 Y0.00000
G1 X0.08000 Y-0.38000
G1 X0.22000 Y-0.32000
G1 X0.32000 Y-0.22000
G1 X0.38000 Y-0.08000
G1 X0.38000 Y0.08000
G1 X0.32000 Y0.22000
G1 X0.22000 Y0.32000
G1 X0.08000 Y0.38000
G1 X-0.08000 Y0.38000
G1 X-0.22000 Y0.32000
G1 X-0.32000 Y0.22000
G1 X-0.38000 Y0.08000
G1 X-0.38000 Y-0.08000
G1 X-0.32000 Y-0.22000
G1 X-0.18000 Y-0.32000
G1 X-0.12000 Y0.12000
G1 X-19.66088 Y0.00000
G1 X-0.58000 Y-0.38000
G1 X-0.22000 Y-0.32000
G1 X-0.32000 Y-0.22000
G1 X-0.38000 Y-0.08000
G1 X-0.38000 Y0.08000
G1 X-0.32000 Y0.22000
G1 X-0.22000 Y0.32000
G1 X-0.08000 Y0.38000
G1 X0.08000 Y0.38000
G1 X0.22000 Y0.32000
G1 X0.32000 Y0.22000
G1 X0.38000 Y0.08000
G1 X0.38000 Y-0.08000
G1 X0.32000 Y-0.22000
G1 X0.18000 Y-0.32000
G1 X0.33935 Y0.12000
G1 X20.22218 Y0.00000
G1 X0.08000 Y-0.38000
G1 X0.22000 Y-0.32000
G1 X0.32000 Y-0.22000
G1 X0.38000 Y-0.08000
G1 X0.38000 Y0.08000
G1 X0.32000 Y0.22000
G1 X0.22000 Y0.32000
G1 X0.08000 Y0.38000
G1 X-0.08000 Y0.38000
G1 X-0.22000 Y0.32000
G1 X-0.32000 Y0.22000
G1 X-0.38000 Y0.08000
G1 X-0.38000 Y-0.08000
G1 X-0.32000 Y-0.22000
G1 X-0.18000 Y-0.32000
G1 X-0.12000 Y0.12000
G1 X-20.22218 Y0.00000
G1 X-0.58000 Y-0.38000
G1 X-0.22000 Y-0.32000
G1 X-0.32000 Y-0.22000
G1 X-0.38000 Y-0.08000
G1 X-0.38000 Y0.08000
G1 X-0.32000 Y0.22000
G1 X-0.22000 Y0.32000
G1 X-0.08000 Y0.38000
G1 X0.08000 Y0.38000
G1 X0.22000 Y0.32000
G1 X0.32000 Y0.22000
G1 X0.38000 Y0.08000
G1 X0.38000 Y-0.08000
G1 X0.32000 Y-0.22000
G1 X0.18000 Y-0.32000
G1 X0.46338 Y0.12000
G1 X20.53543 Y0.00000
G1 X0.08000 Y-0.38000
G1 X0.22000 Y-0.32000
G1 X0.32000 Y-0.22000
G1 X0.38000 Y-0.08000
G1 X0.38000 Y0.08000
G1 X0.32000 Y0.22000
G1 X0.22000 Y0.32000
G1 X0.08000 Y0.38000
G1 X-0.08000 Y0.38000
G1 X-0.22000 Y0.32000
G1 X-0.32000 Y0.22000
G1 X-0.38000 Y0.08000
G1 X-0.38000 Y-0.08000
G1 X-0.32000 Y-0.22000
G1 X-0.18000 Y-0.32000
G1 X-0.12000 Y0.12000
G1 X-20.53543 Y0.00000
G1 X-0.58000 Y-0.38000
G1 X-0.22000 Y-0.32000
G1 X-0.32000 Y-0.22000
G1 X-0.38000 Y-0.08000
G1 X-0.38000 Y0.08000
G1 X-0.32000 Y0.22000
G1 X-0.22000 Y0.32000
G1 X-0.08000 Y0.38000
G1 X0.08000 Y0.38000
G1 X0.22000 Y0.32000
G1 X0.32000 Y0.22000
G1 X0.38000 Y0.08000
G1 X0.38000 Y-0.08000
G1 X0.32000 Y-0.22000
G1 X0.18000 Y-0.32000
G1 X0.59365 Y0.12000
G1 X20.58812 Y0.00000
G1 X0.08000 Y-0.38000
G1 X0.22000 Y-0.32000
G1 X0.32000 Y-0.22000
G1 X0.38000 Y-0.08000
G1 X0.38000 Y0.08000
G1 X0.32000 Y0.22000
G1 X0.22000 Y0.32000
G1 X0.08000 Y0.38000
G1 X-0.08000 Y0.38000
G1 X-0.22000 Y0.32000
G1 X-0.32000 Y0.22000
G1 X-0.38000 Y0.08000
G1 X-0.38000 Y-0.08000
G1 X-0.32000 Y-0.22000
G1 X-0.18000 Y-0.32000
G1 X-0.12000 Y0.12000
G1 X-20.58812 Y0.00000
G1 X-0.58000 Y-0.38000
G1 X-0.22000 Y-0.32000
G1 X-0.32000 Y-0.22000
G1 X-0.38000 Y-0.08000
G1 X-0.38000 Y0.08000
G1 X-0.32000 Y0.22000
G1 X-0.22000 Y0.32000
G1 X-0.08000 Y0.38000
G1 X0.08000 Y0.38000
G1 X0.22000 Y0.32000
G1 X0.32000 Y0.22000
G1 X0.38000 Y0.08000
G1 X0.38000 Y-0.08000
G1 X0.32000 Y-0.22000
G1 X0.18000 Y-0.32000
G1 X0.72497 Y0.12000
G1 X20.37817 Y0.00000
G1 X0.08000 Y-0.38000
G1 X0.22000 Y-0.32000
G1 X0.32000 Y-0.22000
G1 X0.38000 Y-0.08000
G1 X0.38000 Y0.08000
G1 X0.32000 Y0.22000
G1 X0.22000 Y0.32000
G1 X0.08000 Y0.38000
G1 X-0.08000 Y0.38000
G1 X-0.22000 Y0.32000
G1 X-0.32000 Y0.22000
G1 X-0.38000 Y0.08000
G1 X-0.38000 Y-0.08000
G1 X-0.32000 Y-0.22000
G1 X-0.18000 Y-0.32000
G1 X-0.12000 Y0.12000
G1 X-20.37817 Y0.00000
G1 X-0.58000 Y-0.38000
G1 X-0.22000 Y-0.32000
G1 X-0.32000 Y-0.22000
G1 X-0.38000 Y-0.08000
G1 X-0.38000 Y0.08000
G1 X-0.32000 Y0.22000
G1 X-0.22000 Y0.32000
G1 X-0.08000 Y0.38000
G1 X0.08000 Y0.38000
G1 X0.22000 Y0.32000
G1 X0.32000 Y0.22000
G1 X0.38000 Y0.08000
G1 X0.38000 Y-0.08000
G1 X0.32000 Y-0.22000
G1 X0.18000 Y-0.32000
G1 X0.85211 Y0.12000
G1 X19.91395 Y0.00000
G1 X0.08000 Y-0.38000
G1 X0.22000 Y-0.32000
G1 X0.32000 Y-0.22000
G1 X0.38000 Y-0.08000
G1 X0.38000 Y0.08000
G1 X0.32000 Y0.22000
G1 X0.22000 Y0.32000
G1 X0.08000 Y0.38000
G1 X-0.08000 Y0.38000
G1 X-0.22000 Y0.32000
G1 X-0.32000 Y0.22000
G1 X-0.38000 Y0.08000
G1 X-0.38000 Y-0.08000
G1 X-0.32000 Y-0.22000
G1 X-0.18000 Y-0.32000
G1 X-0.12000 Y0.12000
G1 X-19.91395 Y0.00000
G1 X-0.58000 Y-0.38000
G1 X-0.22000 Y-0.32000
G1 X-0.32000 Y-0.22000
G1 X-0.38000 Y-0.08000
G1 X-0.38000 Y0.08000
G1 X-0.32000 Y0.22000
G1 X-0.22000 Y0.32000
G1 X-0.08000 Y0.38000
G1 X0.08000 Y0.38000
G1 X0.22000 Y0.32000
G1 X0.32000 Y0.22000
G1 X0.38000 Y0.08000
G1 X0.38000 Y-0.08000
G1 X0.32000 Y-0.22000
G1 X0.18000 Y-0.32000
G1 X0.97000 Y0.12000
G1 X19.21395 Y0.00000
G1 X0.08000 Y-0.38000
G1 X0.22000 Y-0.32000
G1 X0.32000 Y-0.22000
G1 X0.38000 Y-0.08000
G1 X0.38000 Y0.08000
G1 X0.32000 Y0.22000
G1 X0.22000 Y0.32000
G1 X0.08000 Y0.38000
G1 X-0.08000 Y0.38000
G1 X-0.22000 Y0.32000
G1 X-0.32000 Y0.22000
G1 X-0.38000 Y0.08000
G1 X-0.38000 Y-0.08000
G1 X-0.32000 Y-0.22000
G1 X-0.18000 Y-0.32000
G1 X-0.12000 Y0.12000
G1 X-19.21395 Y0.00000
G1 X-0.58000 Y-0.38000
G1 X-0.22000 Y-0.32000
G1 X-0.32000 Y-0.22000
G1 X-0.38000 Y-0.08000
G1 X-0.38000 Y0.08000
G1 X-0.32000 Y0.22000
G1 X-0.22000 Y0.32000
G1 X-0.08000 Y0.38000
G1 X0.08000 Y0.38000
G1 X0.22000 Y0.32000
G1 X0.32000 Y0.22000
G1 X0.38000 Y0.08000
G1 X0.38000 Y-0.08000
G1 X0.32000 Y-0.22000
G1 X0.18000 Y-0.32000
G1 X1.07393 Y0.12000
G1 X18.30609 Y0.00000
G1 X0.08000 Y-0.38000
G1 X0.22000 Y-0.32000
G1 X0.32000 Y-0.22000
G1 X0.38000 Y-0.08000
G1 X0.38000 Y0.08000
G1 X0.32000 Y0.22000
G1 X0.22000 Y0.32000
G1 X0.08000 Y0.38000
G1 X-0.08000 Y0.38000
G1 X-0.22000 Y0.32000
G1 X-0.32000 Y0.22000
G1 X-0.38000 Y0.08000
G1 X-0.38000 Y-0.08000
G1 X-0.32000 Y-0.22000
G1 X-0.18000 Y-0.32000
G1 X-0.12000 Y0.12000
G1 X-18.30609 Y0.00000
G1 X-0.58000 Y-0.38000
G1 X-0.22000 Y-0.32000
G1 X-0.32000 Y-0.22000
G1 X-0.38000 Y-0.08000
G1 X-0.38000 Y0.08000
G1 X-0.32000 Y0.22000
G1 X-0.22000 Y0.32000
G1 X-0.08000 Y0.38000
G1 X0.08000 Y0.38000
G1 X0.22000 Y0.32000
G1 X0.32000 Y0.22000
G1 X0.38000 Y0.08000
G1 X0.38000 Y-0.08000
G1 X0.32000 Y-0.22000
G1 X0.18000 Y-0.32000
G1 X1.15977 Y0.12000
G1 X17.22656 Y0.00000
G1 X0.08000 Y-0.38000
G1 X0.22000 Y-0.32000
G1 X0.32000 Y-0.22000
G1 X0.38000 Y-0.08000
G1 X0.38000 Y0.08000
G1 X0.32000 Y0.22000
G1 X0.22000 Y0.32000
G1 X0.08000 Y0.38000
G1 X-0.08000 Y0.38000
G1 X-0.22000 Y0.32000
G1 X-0.32000 Y0.22000
G1 X-0.38000 Y0.08000
G1 X-0.38000 Y-0.08000
G1 X-0.32000 Y-0.22000
G1 X-0.18000 Y-0.32000
G1 X-0.12000 Y0.12000
G1 X-17.22656 Y0.00000
G1 X-0.58000 Y-0.38000
G1 X-0.22000 Y-0.32000
G1 X-0.32000 Y-0.22000
G1 X-0.38000 Y-0.08000
G1 X-0.38000 Y0.08000
G1 X-0.32000 Y0.22000
G1 X-0.22000 Y0.32000
G1 X-0.08000 Y0.38000
G1 X0.08000 Y0.38000
G1 X0.22000 Y0.32000
G1 X0.32000 Y0.22000
G1 X0.38000 Y0.08000
G1 X0.38000 Y-0.08000
G1 X0.32000 Y-0.22000
G1 X0.18000 Y-0.32000
G1 X1.22408 Y0.12000
G1 X16.01839 Y0.00000
G1 X0.08000 Y-0.38000
G1 X0.22000 Y-0.32000
G1 X0.32000 Y-0.22000
G1 X0.38000 Y-0.08000
G1 X0.38000 Y0.08000
G1 X0.32000 Y0.22000
G1 X0.22000 Y0.32000
G1 X0.08000 Y0.38000
G1 X-0.08000 Y0.38000
G1 X-0.22000 Y0.32000
G1 X-0.32000 Y0.22000
G1 X-0.38000 Y0.08000
G1 X-0.38000 Y-0.08000
G1 X-0.32000 Y-0.22000
G1 X-0.18000 Y-0.32000
G1 X-0.12000 Y0.12000
G1 X-16.01839 Y0.00000
G1 X-0.58000 Y-0.38000
G1 X-0.22000 Y-0.32000
G1 X-0.32000 Y-0.22000
G1 X-0.38000 Y-0.08000
G1 X-0.38000 Y0.08000
G1 X-0.32000 Y0.22000
G1 X-0.22000 Y0.32000
G1 X-0.08000 Y0.38000
G1 X0.08000 Y0.38000
G1 X0.22000 Y0.32000
G1 X0.32000 Y0.22000
G1 X0.38000 Y0.08000
G1 X0.38000 Y-0.08000
G1 X0.32000 Y-0.22000
G1 X0.18000 Y-0.32000
G1 X1.26432 Y0.12000
G1 X14.72976 Y0.00000
G1 X0.08000 Y-0.38000
G1 X0.22000 Y-0.32000
G1 X0.32000 Y-0.22000
G1 X0.38000 Y-0.08000
G1 X0.38000 Y0.08000
G1 X0.32000 Y0.22000
G1 X0.22000 Y0.32000
G1 X0.08000 Y0.38000
G1 X-0.08000 Y0.38000
G1 X-0.22000 Y0.32000
G1 X-0.32000 Y0.22000
G1 X-0.38000 Y0.08000
G1 X-0.38000 Y-0.08000
G1 X-0.32000 Y-0.22000
G1 X-0.18000 Y-0.32000
G1 X-0.12000 Y0.12000
G1 X-14.72976 Y0.00000
G1 X-0.58000 Y-0.38000
G1 X-0.22000 Y-0.32000
G1 X-0.32000 Y-0.22000
G1 X-0.38000 Y-0.08000
G1 X-0.38000 Y0.08000
G1 X-0.32000 Y0.22000
G1 X-0.22000 Y0.32000
G1 X-0.08000 Y0.38000
G1 X0.08000 Y0.38000
G1 X0.22000 Y0.32000
G1 X0.32000 Y0.22000
G1 X0.38000 Y0.08000
G1 X0.38000 Y-0.08000
G1 X0.32000 Y-0.22000
G1 X0.18000 Y-0.32000
G1 X1.27886 Y0.12000
G1 X13.41204 Y0.00000
G1 X0.08000 Y-0.38000
G1 X0.22000 Y-0.32000
G1 X0.32000 Y-0.22000
G1 X0.38000 Y-0.08000
G1 X0.38000 Y0.08000
G1 X0.32000 Y0.22000
G1 X0.22000 Y0.32000
G1 X0.08000 Y0.38000
G1 X-0.08000 Y0.38000
G1 X-0.22000 Y0.32000
G1 X-0.32000 Y0.22000
G1 X-0.38000 Y0.08000
G1 X-0.38000 Y-0.08000
G1 X-0.32000 Y-0.22000
G1 X-0.18000 Y-0.32000
G1 X-0.12000 Y0.12000
G1 X-13.41204 Y0.00000
G1 X-0.58000 Y-0.38000
G1 X-0.22000 Y-0.32000
G1 X-0.32000 Y-0.22000
G1 X-0.38000 Y-0.08000
G1 X-0.38000 Y0.08000
G1 X-0.32000 Y0.22000
G1 X-0.22000 Y0.32000
G1 X-0.08000 Y0.38000
G1 X0.08000 Y0.38000
G1 X0.22000 Y0.32000
G1 X0.32000 Y0.22000
G1 X0.38000 Y0.08000
G1 X0.38000 Y-0.08000
G1 X0.32000 Y-0.22000
G1 X0.18000 Y-0.32000
G1 X1.26714 Y0.12000
G1 X12.11775 Y0.00000
G1 X0.08000 Y-0.38000
G1 X0.22000 Y-0.32000
G1 X0.32000 Y-0.22000
G1 X0.38000 Y-0.08000
G1 X0.38000 Y0.08000
G1 X0.32000 Y0.22000
G1 X0.22000 Y0.32000
G1 X0.08000 Y0.38000
G1 X-0.08000 Y0.38000
G1 X-0.22000 Y0.32000
G1 X-0.32000 Y0.22000
G1 X-0.38000 Y0.08000
G1 X-0.38000 Y-0.08000
G1 X-0.32000 Y-0.22000
G1 X-0.18000 Y-0.32000
G1 X-0.12000 Y0.12000
G1 X-12.11775 Y0.00000
G1 X-0.58000 Y-0.38000
G1 X-0.22000 Y-0.32000
G1 X-0.32000 Y-0.22000
G1 X-0.38000 Y-0.08000
G1 X-0.38000 Y0.08000
G1 X-0.32000 Y0.22000
G1 X-0.22000 Y0.32000
G1 X-0.08000 Y0.38000
G1 X0.08000 Y0.38000
G1 X0.22000 Y0.32000
G1 X0.32000 Y0.22000
G1 X0.38000 Y0.08000
G1 X0.38000 Y-0.08000
G1 X0.32000 Y-0.22000
G1 X0.18000 Y-0.32000
G1 X-2.30000 Y0.00000
G1 X-2.87302 Y-5.09348
G1 X0.83153 Y-2.55918
G1 X3.59023 Y-11.04960
G1 X-0.33668 Y-0.19351
G1 X-0.23635 Y-0.30812
G1 X-0.11035 Y-0.37232
G1 X0.04134 Y-0.38612
G1 X0.19351 Y-0.33668
G1 X0.30812 Y-0.23635
G1 X0.37232 Y-0.11035
G1 X0.38612 Y0.04134
G1 X0.33668 Y0.19351
G1 X0.23635 Y0.30812
G1 X0.11035 Y0.37232
G1 X-0.04134 Y0.38612
G1 X-0.19351 Y0.33668
G1 X-0.30812 Y0.23635
G1 X-0.35996 Y0.07230
G1 X0.07704 Y0.15121
G1 X-3.59023 Y11.04960
G1 X-0.54063 Y0.43419
G1 X-0.37232 Y0.11035
G1 X-0.30812 Y0.23635
G1 X-0.19351 Y0.33668
G1 X-0.04134 Y0.38612
G1 X0.11035 Y0.37232
G1 X0.23635 Y0.30812
G1 X0.33668 Y0.19351
G1 X0.38612 Y0.04134
G1 X0.37232 Y-0.11035
G1 X0.30812 Y-0.23635
G1 X0.19351 Y-0.33668
G1 X0.04134 Y-0.38612
G1 X-0.11035 Y-0.37232
G1 X-0.24872 Y-0.27008
G1 X0.10944 Y0.05151
G1 X3.98279 Y-12.25776
G1 X-0.33668 Y-0.19351
G1 X-0.23635 Y-0.30812
G1 X-0.11035 Y-0.37232
G1 X0.04134 Y-0.38612
G1 X0.19351 Y-0.33668
G1 X0.30812 Y-0.23635
G1 X0.37232 Y-0.11035
G1 X0.38612 Y0.04134
G1 X0.33668 Y0.19351
G1 X0.23635 Y0.30812
G1 X0.11035 Y0.37232
G1 X-0.04134 Y0.38612
G1 X-0.19351 Y0.33668
G1 X-0.30812 Y0.23635
G1 X-0.35996 Y0.07230
G1 X0.07704 Y0.15121
G1 X-3.98279 Y12.25776
G1 X-0.54063 Y0.43419
G1 X-0.37232 Y0.11035
G1 X-0.30812 Y0.23635
G1 X-0.19351 Y0.33668
G1 X-0.04134 Y0.38612
G1 X0.11035 Y0.37232
G1 X0.23635 Y0.30812
G1 X0.33668 Y0.19351
G1 X0.38612 Y0.04134
G1 X0.37232 Y-0.11035
G1 X0.30812 Y-0.23635
G1 X0.19351 Y-0.33668
G1 X0.04134 Y-0.38612
G1 X-0.11035 Y-0.37232
G1 X-0.24872 Y-0.27008
G1 X0.10259 Y0.07258
G1 X4.38904 Y-13.50807
G1 X-0.33668 Y-0.19351
G1 X-0.23635 Y-0.30812
G1 X-0.11035 Y-0.37232
G1 X0.04134 Y-0.38612
G1 X0.19351 Y-0.33668
G1 X0.30812 Y-0.23635
G1 X0.37232 Y-0.11035
G1 X0.38612 Y0.04134
G1 X0.33668 Y0.19351
G1 X0.23635 Y0.30812
G1 X0.11035 Y0.37232
G1 X-0.04134 Y0.38612
G1 X-0.19351 Y0.33668
G1 X-0.30812 Y0.23635
G1 X-0.35996 Y0.07230
G1 X0.07704 Y0.15121
G1 X-4.38904 Y13.50807
G1 X-0.54063 Y0.43419
G1 X-0.37232 Y0.11035
G1 X-0.30812 Y0.23635
G1 X-0.19351 Y0.33668
G1 X-0.04134 Y0.38612
G1 X0.11035 Y0.37232
G1 X0.23635 Y0.30812
G1 X0.33668 Y0.19351
G1 X0.38612 Y0.04134
G1 X0.37232 Y-0.11035
G1 X0.30812 Y-0.23635
G1 X0.19351 Y-0.33668
G1 X0.04134 Y-0.38612
G1 X-0.11035 Y-0.37232
G1 X-0.24872 Y-0.27008
G1 X0.10385 Y0.06873
G1 X4.79278 Y-14.75067
G1 X-0.33668 Y-0.19351
G1 X-0.23635 Y-0.30812
G1 X-0.11035 Y-0.37232
G1 X0.04134 Y-0.38612
G1 X0.19351 Y-0.33668
G1 X0.30812 Y-0.23635
G1 X0.37232 Y-0.11035
G1 X0.38612 Y0.04134
G1 X0.33668 Y0.19351
G1 X0.23635 Y0.30812
G1 X0.11035 Y0.37232
G1 X-0.04134 Y0.38612
G1 X-0.19351 Y0.33668
G1 X-0.30812 Y0.23635
G1 X-0.35996 Y0.07230
G1 X0.07704 Y0.15121
G1 X-4.79278 Y14.75067
G1 X-0.54063 Y0.43419
G1 X-0.37232 Y0.11035
G1 X-0.30812 Y0.23635
G1 X-0.19351 Y0.33668
G1 X-0.04134 Y0.38612
G1 X0.11035 Y0.37232
G1 X0.23635 Y0.30812
G1 X0.33668 Y0.19351
G1 X0.38612 Y0.04134
G1 X0.37232 Y-0.11035
G1 X0.30812 Y-0.23635
G1 X0.19351 Y-0.33668
G1 X0.04134 Y-0.38612
G1 X-0.11035 Y-0.37232
G1 X-0.24872 Y-0.27008
G1 X0.11314 Y0.04010
G1 X5.17793 Y-15.93602
G1 X-0.33668 Y-0.19351
G1 X-0.23635 Y-0.30812
G1 X-0.11035 Y-0.37232
G1 X0.04134 Y-0.38612
G1 X0.19351 Y-0.33668
G1 X0.30812 Y-0.23635
G1 X0.37232 Y-0.11035
G1 X0.38612 Y0.04134
G1 X0.33668 Y0.19351
G1 X0.23635 Y0.30812
G1 X0.11035 Y0.37232
G1 X-0.04134 Y0.38612
G1 X-0.19351 Y0.33668
G1 X-0.30812 Y0.23635
G1 X-0.35996 Y0.07230
G1 X0.07704 Y0.15121
G1 X-5.17793 Y15.93602
G1 X-0.54063 Y0.43419
G1 X-0.37232 Y0.11035
G1 X-0.30812 Y0.23635
G1 X-0.19351 Y0.33668
G1 X-0.04134 Y0.38612
G1 X0.11035 Y0.37232
G1 X0.23635 Y0.30812
G1 X0.33668 Y0.19351
G1 X0.38612 Y0.04134
G1 X0.37232 Y-0.11035
G1 X0.30812 Y-0.23635
G1 X0.19351 Y-0.33668
G1 X0.04134 Y-0.38612
G1 X-0.11035 Y-0.37232
G1 X-0.24872 Y-0.27008
G1 X0.13012 Y-0.01215
G1 X5.52912 Y-17.01687
G1 X-0.33668 Y-0.19351
G1 X-0.23635 Y-0.30812
G1 X-0.11035 Y-0.37232
G1 X0.04134 Y-0.38612
G1 X0.19351 Y-0.33668
G1 X0.30812 Y-0.23635
G1 X0.37232 Y-0.11035
G1 X0.38612 Y0.04134
G1 X0.33668 Y0.19351
G1 X0.23635 Y0.30812
G1 X0.11035 Y0.37232
G1 X-0.04134 Y0.38612
G1 X-0.19351 Y0.33668
G1 X-0.30812 Y0.23635
G1 X-0.35996 Y0.07230
G1 X0.07704 Y0.15121
G1 X-5.52912 Y17.01687
G1 X-0.54063 Y0.43419
G1 X-0.37232 Y0.11035
G1 X-0.30812 Y0.23635
G1 X-0.19351 Y0.33668
G1 X-0.04134 Y0.38612
G1 X0.11035 Y0.37232
G1 X0.23635 Y0.30812
G1 X0.33668 Y0.19351
G1 X0.38612 Y0.04134
G1 X0.37232 Y-0.11035
G1 X0.30812 Y-0.23635
G1 X0.19351 Y-0.33668
G1 X0.04134 Y-0.38612
G1 X-0.11035 Y-0.37232
G1 X-0.24872 Y-0.27008
G1 X0.15410 Y-0.08594
G1 X5.83235 Y-17.95014
G1 X-0.33668 Y-0.19351
G1 X-0.23635 Y-0.30812
G1 X-0.11035 Y-0.37232
G1 X0.04134 Y-0.38612
G1 X0.19351 Y-0.33668
G1 X0.30812 Y-0.23635
G1 X0.37232 Y-0.11035
G1 X0.38612 Y0.04134
G1 X0.33668 Y0.19351
G1 X0.23635 Y0.30812
G1 X0.11035 Y0.37232
G1 X-0.04134 Y0.38612
G1 X-0.19351 Y0.33668
G1 X-0.30812 Y0.23635
G1 X-0.35996 Y0.07230
G1 X0.07704 Y0.15121
G1 X-5.83235 Y17.95014
G1 X-0.54063 Y0.43419
G1 X-0.37232 Y0.11035
G1 X-0.30812 Y0.23635
G1 X-0.19351 Y0.33668
G1 X-0.04134 Y0.38612
G1 X0.11035 Y0.37232
G1 X0.23635 Y0.30812
G1 X0.33668 Y0.19351
G1 X0.38612 Y0.04134
G1 X0.37232 Y-0.11035
G1 X0.30812 Y-0.23635
G1 X0.19351 Y-0.33668
G1 X0.04134 Y-0.38612
G1 X-0.11035 Y-0.37232
G1 X-0.24872 Y-0.27008
G1 X0.18412 Y-0.17834
G1 X6.07555 Y-18.69861
G1 X-0.33668 Y-0.19351
G1 X-0.23635 Y-0.30812
G1 X-0.11035 Y-0.37232
G1 X0.04134 Y-0.38612
G1 X0.19351 Y-0.33668
G1 X0.30812 Y-0.23635
G1 X0.37232 Y-0.11035
G1 X0.38612 Y0.04134
G1 X0.33668 Y0.19351
G1 X0.23635 Y0.30812
G1 X0.11035 Y0.37232
G1 X-0.04134 Y0.38612
G1 X-0.19351 Y0.33668
G1 X-0.30812 Y0.23635
G1 X-0.35996 Y0.07230
G1 X0.07704 Y0.15121
G1 X-6.07555 Y18.69861
G1 X-0.54063 Y0.43419
G1 X-0.37232 Y0.11035
G1 X-0.30812 Y0.23635
G1 X-0.19351 Y0.33668
G1 X-0.04134 Y0.38612
G1 X0.11035 Y0.37232
G1 X0.23635 Y0.30812
G1 X0.33668 Y0.19351
G1 X0.38612 Y0.04134
G1 X0.37232 Y-0.11035
G1 X0.30812 Y-0.23635
G1 X0.19351 Y-0.33668
G1 X0.04134 Y-0.38612
G1 X-0.11035 Y-0.37232
G1 X-0.24872 Y-0.27008
G1 X0.21899 Y-0.28566
G1 X6.24900 Y-19.23244
G1 X-0.33668 Y-0.19351
G1 X-0.23635 Y-0.30812
G1 X-0.11035 Y-0.37232
G1 X0.04134 Y-0.38612
G1 X0.19351 Y-0.33668
G1 X0.30812 Y-0.23635
G1 X0.37232 Y-0.11035
G1 X0.38612 Y0.04134
G1 X0.33668 Y0.19351
G1 X0.23635 Y0.30812
G1 X0.11035 Y0.37232
G1 X-0.04134 Y0.38612
G1 X-0.19351 Y0.33668
G1 X-0.30812 Y0.23635
G1 X-0.35996 Y0.07230
G1 X0.07704 Y0.15121
G1 X-6.24900 Y19.23244
G1 X-0.54063 Y0.43419
G1 X-0.37232 Y0.11035
G1 X-0.30812 Y0.23635
G1 X-0.19351 Y0.33668
G1 X-0.04134 Y0.38612
G1 X0.11035 Y0.37232
G1 X0.23635 Y0.30812
G1 X0.33668 Y0.19351
G1 X0.38612 Y0.04134
G1 X0.37232 Y-0.11035
G1 X0.30812 Y-0.23635
G1 X0.19351 Y-0.33668
G1 X0.04134 Y-0.38612
G1 X-0.11035 Y-0.37232
G1 X-0.24872 Y-0.27008
G1 X0.25732 Y-0.40362
G1 X6.34580 Y-19.53035
G1 X-0.33668 Y-0.19351
G1 X-0.23635 Y-0.30812
G1 X-0.11035 Y-0.37232
G1 X0.04134 Y-0.38612
G1 X0.19351 Y-0.33668
G1 X0.30812 Y-0.23635
G1 X0.37232 Y-0.11035
G1 X0.38612 Y0.04134
G1 X0.33668 Y0.19351
G1 X0.23635 Y0.30812
G1 X0.11035 Y0.37232
G1 X-0.04134 Y0.38612
G1 X-0.19351 Y0.33668
G1 X-0.30812 Y0.23635
G1 X-0.35996 Y0.07230
G1 X0.07704 Y0.15121
G1 X-6.34580 Y19.53035
G1 X-0.54063 Y0.43419
G1 X-0.37232 Y0.11035
G1 X-0.30812 Y0.23635
G1 X-0.19351 Y0.33668
G1 X-0.04134 Y0.38612
G1 X0.11035 Y0.37232
G1 X0.23635 Y0.30812
G1 X0.33668 Y0.19351
G1 X0.38612 Y0.04134
G1 X0.37232 Y-0.11035
G1 X0.30812 Y-0.23635
G1 X0.19351 Y-0.33668
G1 X0.04134 Y-0.38612
G1 X-0.11035 Y-0.37232
G1 X-0.24872 Y-0.27008
G1 X0.29758 Y-0.52751
G1 X6.36208 Y-19.58047
G1 X-0.33668 Y-0.19351
G1 X-0.23635 Y-0.30812
G1 X-0.11035 Y-0.37232
G1 X0.04134 Y-0.38612
G1 X0.19351 Y-0.33668
G1 X0.30812 Y-0.23635
G1 X0.37232 Y-0.11035
G1 X0.38612 Y0.04134
G1 X0.33668 Y0.19351
G1 X0.23635 Y0.30812
G1 X0.11035 Y0.37232
G1 X-0.04134 Y0.38612
G1 X-0.19351 Y0.33668
G1 X-0.30812 Y0.23635
G1 X-0.35996 Y0.07230
G1 X0.07704 Y0.15121
G1 X-6.36208 Y19.58047
G1 X-0.54063 Y0.43419
G1 X-0.37232 Y0.11035
G1 X-0.30812 Y0.23635
G1 X-0.19351 Y0.33668
G1 X-0.04134 Y0.38612
G1 X0.11035 Y0.37232
G1 X0.23635 Y0.30812
G1 X0.33668 Y0.19351
G1 X0.38612 Y0.04134
[truncated: 352,969 more chars]
