# Supplementary material for: Cryo-Electrohydrodynamic Jetting of Aqueous Silk Fibroin Solutions
Source: ACS Biomater Sci Eng. 2023 Nov 21;10(3):1843–55. doi: 10.1021/acsbiomaterials.3c00851 (PMC10934238; doi:10.1021/acsbiomaterials.3c00851)
Supplement: Supplementary file 2 — ab3c00851_si_002.zip [file ab3c00851_si_002.zip › Supporting G-Code/G-Code S9_sinusoids.gcode]

; Ander Reizabal 
; 2022-04-03
; DaltonLab, Eugene, US
; Square scaffold 20x20_0.5 um interspace

; Main Parameters
G21 ; (Set Units to Millimeters)

; Printhead begining possition
;G28	; (Move to Origin - Home)
G90 
G1 Z10 F3000 ; save Z height
G1 Y100 F3000 ; (avoid light collision)
G1 X23 F3000; (nozzle left back corner)
G1 Z20 
PAUSE ; clean the nozzle to remove all the visible solution - then write 'restart' 


; Set values
G1 Z1.5 ; NTCD (mm)

PAUSE ; whait the jet top be generated - write 'restart' to continue the print


G1 F2000 ; set feedrate (mm/min)
G91 ; relative positioning

; Jet loading and stabilization
G1 Y-45 
G1 Y45
G1 Y-45
G1 X1
G1 Y45
G1 X1
G1 Y-45
G1 X1
G1 Y45
G1 X1
G1 Y-45
G1 X1
G1 Y45
G1 X1
G1 Y-45
G1 X1
G1 Y45
G1 X1
G1 Y-42

; GLASS SLIDE transition
G1 X5


;Start Print
;ZIG-ZAG 2000 um - SPACE 1 mm - 4 lines

; LOOP DOWN (HALF)
G1 X1.26203 Y0.00000
G1 X1.01077 Y0.75568
G1 X0.35705 Y1.21046
G1 X-0.43884 Y1.18327
G1 X-1.05999 Y0.68492
G1 X-0.00000 Y0.00000

G1 X2.0 Y2.0
G1 X-2.0 Y2.0
G1 X2.0 Y2.0
G1 X-2.0 Y2.0
G1 X2.0 Y2.0
G1 X-2.0 Y2.0
G1 X2.0 Y2.0
G1 X-2.0 Y2.0
G1 X2.0 Y2.0
G1 X-2.0 Y2.0
G1 X2.0 Y2.0
G1 X-2.0 Y2.0
G1 X2.0 Y2.0
G1 X-2.0 Y2.0
G1 X2.0 Y2.0
G1 X-2.0 Y2.0
G1 X2.0 Y2.0
G1 X-2.0 Y2.0
G1 X2.0 Y2.0

; LOOP UP
G1 F2000 ; loop speed
G1 X-1.05999 Y0.68492
G1 X-0.43884 Y1.18327
G1 X0.35705 Y1.21046
G1 X1.01077 Y0.75568
G1 X1.26203 Y0.00000
G1 X1.01077 Y-0.75568
G1 X0.35705 Y-1.21046
G1 X-0.43884 Y-1.18327
G1 X-1.05999 Y-0.68492

G1 X-2.0 Y-2.0
G1 X2.0 Y-2.0
G1 X-2.0 Y-2.0
G1 X2.0 Y-2.0
G1 X-2.0 Y-2.0
G1 X2.0 Y-2.0
G1 X-2.0 Y-2.0
G1 X2.0 Y-2.0
G1 X-2.0 Y-2.0
G1 X2.0 Y-2.0
G1 X-2.0 Y-2.0
G1 X2.0 Y-2.0
G1 X-2.0 Y-2.0
G1 X2.0 Y-2.0
G1 X-2.0 Y-2.0
G1 X2.0 Y-2.0
G1 X-2.0 Y-2.0
G1 X2.0 Y-2.0
G1 X-2.0 Y-2.0

; LOOP DOWN
G1 F2000 ; loop speed
G1 X-1.05999 Y-0.68492
G1 X-0.43884 Y-1.18327
G1 X0.35705 Y-1.21046
G1 X1.01077 Y-0.75568
G1 X1.26203 Y0.00000
G1 X1.01077 Y0.75568
G1 X0.35705 Y1.21046
G1 X-0.43884 Y1.18327
G1 X-1.05999 Y0.68492
G1 X-0.00000 Y0.00000

G1 X2.0 Y2.0
G1 X-2.0 Y2.0
G1 X2.0 Y2.0
G1 X-2.0 Y2.0
G1 X2.0 Y2.0
G1 X-2.0 Y2.0
G1 X2.0 Y2.0
G1 X-2.0 Y2.0
G1 X2.0 Y2.0
G1 X-2.0 Y2.0
G1 X2.0 Y2.0
G1 X-2.0 Y2.0
G1 X2.0 Y2.0
G1 X-2.0 Y2.0
G1 X2.0 Y2.0
G1 X-2.0 Y2.0
G1 X2.0 Y2.0
G1 X-2.0 Y2.0
G1 X2.0 Y2.0

; LOOP UP
G1 F2000 ; loop speed
G1 X-1.05999 Y0.68492
G1 X-0.43884 Y1.18327
G1 X0.35705 Y1.21046
G1 X1.01077 Y0.75568
G1 X1.26203 Y0.00000
G1 X1.01077 Y-0.75568
G1 X0.35705 Y-1.21046
G1 X-0.43884 Y-1.18327
G1 X-1.05999 Y-0.68492

G1 X-2.0 Y-2.0
G1 X2.0 Y-2.0
G1 X-2.0 Y-2.0
G1 X2.0 Y-2.0
G1 X-2.0 Y-2.0
G1 X2.0 Y-2.0
G1 X-2.0 Y-2.0
G1 X2.0 Y-2.0
G1 X-2.0 Y-2.0
G1 X2.0 Y-2.0
G1 X-2.0 Y-2.0
G1 X2.0 Y-2.0
G1 X-2.0 Y-2.0
G1 X2.0 Y-2.0
G1 X-2.0 Y-2.0
G1 X2.0 Y-2.0
G1 X-2.0 Y-2.0
G1 X2.0 Y-2.0
G1 X-2.0 Y-2.0

; LOOP DOWN (HALF)
G1 F2000 ; loop speed
G1 X-1.05999 Y-0.68492
G1 X-0.43884 Y-1.18327
G1 X0.35705 Y-1.21046
G1 X1.01077 Y-0.75568
G1 X1.26203 Y0.00000

; Transition
G1 X3


;ZIG-ZAG 1750 um - SPACE 1 mm - 4 lines
; LOOP DOWN (HALF)
G1 X1.26203 Y0.00000
G1 X1.01077 Y0.75568
G1 X0.35705 Y1.21046
G1 X-0.43884 Y1.18327
G1 X-1.05999 Y0.68492
G1 X-0.00000 Y0.00000

G1 X1.75 Y1.75
G1 X-1.75 Y1.75
G1 X1.75 Y1.75
G1 X-1.75 Y1.75
G1 X1.75 Y1.75
G1 X-1.75 Y1.75
G1 X1.75 Y1.75
G1 X-1.75 Y1.75
G1 X1.75 Y1.75
G1 X-1.75 Y1.75
G1 X1.75 Y1.75
G1 X-1.75 Y1.75
G1 X1.75 Y1.75
G1 X-1.75 Y1.75
G1 X1.75 Y1.75
G1 X-1.75 Y1.75
G1 X1.75 Y1.75
G1 X-1.75 Y1.75
G1 X1.75 Y1.75
G1 X-1.75 Y1.75
G1 X1.75 Y1.75

; LOOP UP
G1 F2000 ; loop speed
G1 X-1.05999 Y0.68492
G1 X-0.43884 Y1.18327
G1 X0.35705 Y1.21046
G1 X1.01077 Y0.75568
G1 X1.26203 Y0.00000
G1 X1.01077 Y-0.75568
G1 X0.35705 Y-1.21046
G1 X-0.43884 Y-1.18327
G1 X-1.05999 Y-0.68492

G1 X-1.75 Y-1.75
G1 X1.75 Y-1.75
G1 X-1.75 Y-1.75
G1 X1.75 Y-1.75
G1 X-1.75 Y-1.75
G1 X1.75 Y-1.75
G1 X-1.75 Y-1.75
G1 X1.75 Y-1.75
G1 X-1.75 Y-1.75
G1 X1.75 Y-1.75
G1 X-1.75 Y-1.75
G1 X1.75 Y-1.75
G1 X-1.75 Y-1.75
G1 X1.75 Y-1.75
G1 X-1.75 Y-1.75
G1 X1.75 Y-1.75
G1 X-1.75 Y-1.75
G1 X1.75 Y-1.75
G1 X-1.75 Y-1.75
G1 X1.75 Y-1.75
G1 X-1.75 Y-1.75

; LOOP DOWN
G1 F2000 ; loop speed
G1 X-1.05999 Y-0.68492
G1 X-0.43884 Y-1.18327
G1 X0.35705 Y-1.21046
G1 X1.01077 Y-0.75568
G1 X1.26203 Y0.00000
G1 X1.01077 Y0.75568
G1 X0.35705 Y1.21046
G1 X-0.43884 Y1.18327
G1 X-1.05999 Y0.68492
G1 X-0.00000 Y0.00000

G1 X1.75 Y1.75
G1 X-1.75 Y1.75
G1 X1.75 Y1.75
G1 X-1.75 Y1.75
G1 X1.75 Y1.75
G1 X-1.75 Y1.75
G1 X1.75 Y1.75
G1 X-1.75 Y1.75
G1 X1.75 Y1.75
G1 X-1.75 Y1.75
G1 X1.75 Y1.75
G1 X-1.75 Y1.75
G1 X1.75 Y1.75
G1 X-1.75 Y1.75
G1 X1.75 Y1.75
G1 X-1.75 Y1.75
G1 X1.75 Y1.75
G1 X-1.75 Y1.75
G1 X1.75 Y1.75
G1 X-1.75 Y1.75
G1 X1.75 Y1.75

; LOOP UP
G1 F2000 ; loop speed
G1 X-1.05999 Y0.68492
G1 X-0.43884 Y1.18327
G1 X0.35705 Y1.21046
G1 X1.01077 Y0.75568
G1 X1.26203 Y0.00000
G1 X1.01077 Y-0.75568
G1 X0.35705 Y-1.21046
G1 X-0.43884 Y-1.18327
G1 X-1.05999 Y-0.68492

G1 X-1.75 Y-1.75
G1 X1.75 Y-1.75
G1 X-1.75 Y-1.75
G1 X1.75 Y-1.75
G1 X-1.75 Y-1.75
G1 X1.75 Y-1.75
G1 X-1.75 Y-1.75
G1 X1.75 Y-1.75
G1 X-1.75 Y-1.75
G1 X1.75 Y-1.75
G1 X-1.75 Y-1.75
G1 X1.75 Y-1.75
G1 X-1.75 Y-1.75
G1 X1.75 Y-1.75
G1 X-1.75 Y-1.75
G1 X1.75 Y-1.75
G1 X-1.75 Y-1.75
G1 X1.75 Y-1.75
G1 X-1.75 Y-1.75
G1 X1.75 Y-1.75
G1 X-1.75 Y-1.75

; LOOP DOWN (HALF)
G1 F2000 ; loop speed
G1 X-1.05999 Y-0.68492
G1 X-0.43884 Y-1.18327
G1 X0.35705 Y-1.21046
G1 X1.01077 Y-0.75568
G1 X1.26203 Y0.00000
; Transition
G1 X3


;ZIG-ZAG 1500 um - SPACE 1 mm - 4 lines
; LOOP DOWN (HALF)
G1 X1.26203 Y0.00000
G1 X1.01077 Y0.75568
G1 X0.35705 Y1.21046
G1 X-0.43884 Y1.18327
G1 X-1.05999 Y0.68492
G1 X-0.00000 Y0.00000

G1 X1.5 Y1.5
G1 X-1.5 Y1.5
G1 X1.5 Y1.5
G1 X-1.5 Y1.5
G1 X1.5 Y1.5
G1 X-1.5 Y1.5
G1 X1.5 Y1.5
G1 X-1.5 Y1.5
G1 X1.5 Y1.5
G1 X-1.5 Y1.5
G1 X1.5 Y1.5
G1 X-1.5 Y1.5
G1 X1.5 Y1.5
G1 X-1.5 Y1.5
G1 X1.5 Y1.5
G1 X-1.5 Y1.5
G1 X1.5 Y1.5
G1 X-1.5 Y1.5
G1 X1.5 Y1.5
G1 X-1.5 Y1.5
G1 X1.5 Y1.5
G1 X-1.5 Y1.5
G1 X1.5 Y1.5
G1 X-1.5 Y1.5
G1 X1.5 Y1.5

; LOOP UP
G1 F2000 ; loop speed
G1 X-1.05999 Y0.68492
G1 X-0.43884 Y1.18327
G1 X0.35705 Y1.21046
G1 X1.01077 Y0.75568
G1 X1.26203 Y0.00000
G1 X1.01077 Y-0.75568
G1 X0.35705 Y-1.21046
G1 X-0.43884 Y-1.18327
G1 X-1.05999 Y-0.68492

G1 X-1.5 Y-1.5
G1 X1.5 Y-1.5
G1 X-1.5 Y-1.5
G1 X1.5 Y-1.5
G1 X-1.5 Y-1.5
G1 X1.5 Y-1.5
G1 X-1.5 Y-1.5
G1 X1.5 Y-1.5
G1 X-1.5 Y-1.5
G1 X1.5 Y-1.5
G1 X-1.5 Y-1.5
G1 X1.5 Y-1.5
G1 X-1.5 Y-1.5
G1 X1.5 Y-1.5
G1 X-1.5 Y-1.5
G1 X1.5 Y-1.5
G1 X-1.5 Y-1.5
G1 X1.5 Y-1.5
G1 X-1.5 Y-1.5
G1 X1.5 Y-1.5
G1 X-1.5 Y-1.5
G1 X1.5 Y-1.5
G1 X-1.5 Y-1.5
G1 X1.5 Y-1.5
G1 X-1.5 Y-1.5

; LOOP DOWN
G1 F2000 ; loop speed
G1 X-1.05999 Y-0.68492
G1 X-0.43884 Y-1.18327
G1 X0.35705 Y-1.21046
G1 X1.01077 Y-0.75568
G1 X1.26203 Y0.00000
G1 X1.01077 Y0.75568
G1 X0.35705 Y1.21046
G1 X-0.43884 Y1.18327
G1 X-1.05999 Y0.68492
G1 X-0.00000 Y0.00000

G1 X1.5 Y1.5
G1 X-1.5 Y1.5
G1 X1.5 Y1.5
G1 X-1.5 Y1.5
G1 X1.5 Y1.5
G1 X-1.5 Y1.5
G1 X1.5 Y1.5
G1 X-1.5 Y1.5
G1 X1.5 Y1.5
G1 X-1.5 Y1.5
G1 X1.5 Y1.5
G1 X-1.5 Y1.5
G1 X1.5 Y1.5
G1 X-1.5 Y1.5
G1 X1.5 Y1.5
G1 X-1.5 Y1.5
G1 X1.5 Y1.5
G1 X-1.5 Y1.5
G1 X1.5 Y1.5
G1 X-1.5 Y1.5
G1 X1.5 Y1.5
G1 X-1.5 Y1.5
G1 X1.5 Y1.5
G1 X-1.5 Y1.5
G1 X1.5 Y1.5

; LOOP UP
G1 F2000 ; loop speed
G1 X-1.05999 Y0.68492
G1 X-0.43884 Y1.18327
G1 X0.35705 Y1.21046
G1 X1.01077 Y0.75568
G1 X1.26203 Y0.00000
G1 X1.01077 Y-0.75568
G1 X0.35705 Y-1.21046
G1 X-0.43884 Y-1.18327
G1 X-1.05999 Y-0.68492

G1 X-1.5 Y-1.5
G1 X1.5 Y-1.5
G1 X-1.5 Y-1.5
G1 X1.5 Y-1.5
G1 X-1.5 Y-1.5
G1 X1.5 Y-1.5
G1 X-1.5 Y-1.5
G1 X1.5 Y-1.5
G1 X-1.5 Y-1.5
G1 X1.5 Y-1.5
G1 X-1.5 Y-1.5
G1 X1.5 Y-1.5
G1 X-1.5 Y-1.5
G1 X1.5 Y-1.5
G1 X-1.5 Y-1.5
G1 X1.5 Y-1.5
G1 X-1.5 Y-1.5
G1 X1.5 Y-1.5
G1 X-1.5 Y-1.5
G1 X1.5 Y-1.5
G1 X-1.5 Y-1.5
G1 X1.5 Y-1.5
G1 X-1.5 Y-1.5
G1 X1.5 Y-1.5
G1 X-1.5 Y-1.5


; LOOP DOWN (HALF)
G1 F2000 ; loop speed
G1 X-1.05999 Y-0.68492
G1 X-0.43884 Y-1.18327
G1 X0.35705 Y-1.21046
G1 X1.01077 Y-0.75568
G1 X1.26203 Y0.00000

; Transition
G1 X3


;ZIG-ZAG 1250 um - SPACE 1 mm - 4 lines
; LOOP DOWN (HALF)
G1 X1.26203 Y0.00000
G1 X1.01077 Y0.75568
G1 X0.35705 Y1.21046
G1 X-0.43884 Y1.18327
G1 X-1.05999 Y0.68492
G1 X-0.00000 Y0.00000

G1 X1.25 Y1.25
G1 X-1.25 Y1.25
G1 X1.25 Y1.25
G1 X-1.25 Y1.25
G1 X1.25 Y1.25
G1 X-1.25 Y1.25
G1 X1.25 Y1.25
G1 X-1.25 Y1.25
G1 X1.25 Y1.25
G1 X-1.25 Y1.25
G1 X1.25 Y1.25
G1 X-1.25 Y1.25
G1 X1.25 Y1.25
G1 X-1.25 Y1.25
G1 X1.25 Y1.25
G1 X-1.25 Y1.25
G1 X1.25 Y1.25
G1 X-1.25 Y1.25
G1 X1.25 Y1.25
G1 X-1.25 Y1.25
G1 X1.25 Y1.25
G1 X-1.25 Y1.25
G1 X1.25 Y1.25
G1 X-1.25 Y1.25
G1 X1.25 Y1.25
G1 X-1.25 Y1.25
G1 X1.25 Y1.25
G1 X-1.25 Y1.25
G1 X1.25 Y1.25

; LOOP UP
G1 F2000 ; loop speed
G1 X-1.05999 Y0.68492
G1 X-0.43884 Y1.18327
G1 X0.35705 Y1.21046
G1 X1.01077 Y0.75568
G1 X1.26203 Y0.00000
G1 X1.01077 Y-0.75568
G1 X0.35705 Y-1.21046
G1 X-0.43884 Y-1.18327
G1 X-1.05999 Y-0.68492

G1 X-1.25 Y-1.25
G1 X1.25 Y-1.25
G1 X-1.25 Y-1.25
G1 X1.25 Y-1.25
G1 X-1.25 Y-1.25
G1 X1.25 Y-1.25
G1 X-1.25 Y-1.25
G1 X1.25 Y-1.25
G1 X-1.25 Y-1.25
G1 X1.25 Y-1.25
G1 X-1.25 Y-1.25
G1 X1.25 Y-1.25
G1 X-1.25 Y-1.25
G1 X1.25 Y-1.25
G1 X-1.25 Y-1.25
G1 X1.25 Y-1.25
G1 X-1.25 Y-1.25
G1 X1.25 Y-1.25
G1 X-1.25 Y-1.25
G1 X1.25 Y-1.25
G1 X-1.25 Y-1.25
G1 X1.25 Y-1.25
G1 X-1.25 Y-1.25
G1 X1.25 Y-1.25
G1 X-1.25 Y-1.25
G1 X1.25 Y-1.25
G1 X-1.25 Y-1.25
G1 X1.25 Y-1.25
G1 X-1.25 Y-1.25

; LOOP DOWN
G1 F2000 ; loop speed
G1 X-1.05999 Y-0.68492
G1 X-0.43884 Y-1.18327
G1 X0.35705 Y-1.21046
G1 X1.01077 Y-0.75568
G1 X1.26203 Y0.00000
G1 X1.01077 Y0.75568
G1 X0.35705 Y1.21046
G1 X-0.43884 Y1.18327
G1 X-1.05999 Y0.68492
G1 X-0.00000 Y0.00000

G1 X1.25 Y1.25
G1 X-1.25 Y1.25
G1 X1.25 Y1.25
G1 X-1.25 Y1.25
G1 X1.25 Y1.25
G1 X-1.25 Y1.25
G1 X1.25 Y1.25
G1 X-1.25 Y1.25
G1 X1.25 Y1.25
G1 X-1.25 Y1.25
G1 X1.25 Y1.25
G1 X-1.25 Y1.25
G1 X1.25 Y1.25
G1 X-1.25 Y1.25
G1 X1.25 Y1.25
G1 X-1.25 Y1.25
G1 X1.25 Y1.25
G1 X-1.25 Y1.25
G1 X1.25 Y1.25
G1 X-1.25 Y1.25
G1 X1.25 Y1.25
G1 X-1.25 Y1.25
G1 X1.25 Y1.25
G1 X-1.25 Y1.25
G1 X1.25 Y1.25
G1 X-1.25 Y1.25
G1 X1.25 Y1.25
G1 X-1.25 Y1.25
G1 X1.25 Y1.25

; LOOP UP
G1 F2000 ; loop speed
G1 X-1.05999 Y0.68492
G1 X-0.43884 Y1.18327
G1 X0.35705 Y1.21046
G1 X1.01077 Y0.75568
G1 X1.26203 Y0.00000
G1 X1.01077 Y-0.75568
G1 X0.35705 Y-1.21046
G1 X-0.43884 Y-1.18327
G1 X-1.05999 Y-0.68492

G1 X-1.25 Y-1.25
G1 X1.25 Y-1.25
G1 X-1.25 Y-1.25
G1 X1.25 Y-1.25
G1 X-1.25 Y-1.25
G1 X1.25 Y-1.25
G1 X-1.25 Y-1.25
G1 X1.25 Y-1.25
G1 X-1.25 Y-1.25
G1 X1.25 Y-1.25
G1 X-1.25 Y-1.25
G1 X1.25 Y-1.25
G1 X-1.25 Y-1.25
G1 X1.25 Y-1.25
G1 X-1.25 Y-1.25
G1 X1.25 Y-1.25
G1 X-1.25 Y-1.25
G1 X1.25 Y-1.25
G1 X-1.25 Y-1.25
G1 X1.25 Y-1.25
G1 X-1.25 Y-1.25
G1 X1.25 Y-1.25
G1 X-1.25 Y-1.25
G1 X1.25 Y-1.25
G1 X-1.25 Y-1.25
G1 X1.25 Y-1.25
G1 X-1.25 Y-1.25
G1 X1.25 Y-1.25
G1 X-1.25 Y-1.25


; LOOP DOWN (HALF)
G1 F2000 ; loop speed
G1 X-1.05999 Y-0.68492
G1 X-0.43884 Y-1.18327
G1 X0.35705 Y-1.21046
G1 X1.01077 Y-0.75568
G1 X1.26203 Y0.00000

; Transition
G1 X3


;ZIG-ZAG 1000 um - SPACE 1 mm - 4 lines
; LOOP DOWN (HALF)
G1 X1.26203 Y0.00000
G1 X1.01077 Y0.75568
G1 X0.35705 Y1.21046
G1 X-0.43884 Y1.18327
G1 X-1.05999 Y0.68492
G1 X-0.00000 Y0.00000

G1 X1.00 Y1.00
G1 X-1.00 Y1.00
G1 X1.00 Y1.00
G1 X-1.00 Y1.00
G1 X1.00 Y1.00
G1 X-1.00 Y1.00
G1 X1.00 Y1.00
G1 X-1.00 Y1.00
G1 X1.00 Y1.00
G1 X-1.00 Y1.00
G1 X1.00 Y1.00
G1 X-1.00 Y1.00
G1 X1.00 Y1.00
G1 X-1.00 Y1.00
G1 X1.00 Y1.00
G1 X-1.00 Y1.00
G1 X1.00 Y1.00
G1 X-1.00 Y1.00
G1 X1.00 Y1.00
G1 X-1.00 Y1.00
G1 X1.00 Y1.00
G1 X-1.00 Y1.00
G1 X1.00 Y1.00
G1 X-1.00 Y1.00
G1 X1.00 Y1.00
G1 X-1.00 Y1.00
G1 X1.00 Y1.00
G1 X-1.00 Y1.00
G1 X1.00 Y1.00
G1 X-1.00 Y1.00
G1 X1.00 Y1.00
G1 X-1.00 Y1.00
G1 X1.00 Y1.00
G1 X-1.00 Y1.00
G1 X1.00 Y1.00
G1 X-1.00 Y1.00
G1 X1.00 Y1.00


; LOOP UP
G1 F2000 ; loop speed
G1 X-1.05999 Y0.68492
G1 X-0.43884 Y1.18327
G1 X0.35705 Y1.21046
G1 X1.01077 Y0.75568
G1 X1.26203 Y0.00000
G1 X1.01077 Y-0.75568
G1 X0.35705 Y-1.21046
G1 X-0.43884 Y-1.18327
G1 X-1.05999 Y-0.68492

G1 X-1.00 Y-1.00
G1 X1.00 Y-1.00
G1 X-1.00 Y-1.00
G1 X1.00 Y-1.00
G1 X-1.00 Y-1.00
G1 X1.00 Y-1.00
G1 X-1.00 Y-1.00
G1 X1.00 Y-1.00
G1 X-1.00 Y-1.00
G1 X1.00 Y-1.00
G1 X-1.00 Y-1.00
G1 X1.00 Y-1.00
G1 X-1.00 Y-1.00
G1 X1.00 Y-1.00
G1 X-1.00 Y-1.00
G1 X1.00 Y-1.00
G1 X-1.00 Y-1.00
G1 X1.00 Y-1.00
G1 X-1.00 Y-1.00
G1 X1.00 Y-1.00
G1 X-1.00 Y-1.00
G1 X1.00 Y-1.00
G1 X-1.00 Y-1.00
G1 X1.00 Y-1.00
G1 X-1.00 Y-1.00
G1 X1.00 Y-1.00
G1 X-1.00 Y-1.00
G1 X1.00 Y-1.00
G1 X-1.00 Y-1.00
G1 X1.00 Y-1.00
G1 X-1.00 Y-1.00
G1 X1.00 Y-1.00
G1 X-1.00 Y-1.00
G1 X1.00 Y-1.00
G1 X-1.00 Y-1.00
G1 X1.00 Y-1.00
G1 X-1.00 Y-1.00

; LOOP DOWN
G1 F2000 ; loop speed
G1 X-1.05999 Y-0.68492
G1 X-0.43884 Y-1.18327
G1 X0.35705 Y-1.21046
G1 X1.01077 Y-0.75568
G1 X1.26203 Y0.00000
G1 X1.01077 Y0.75568
G1 X0.35705 Y1.21046
G1 X-0.43884 Y1.18327
G1 X-1.05999 Y0.68492
G1 X-0.00000 Y0.00000

G1 X1.00 Y1.00
G1 X-1.00 Y1.00
G1 X1.00 Y1.00
G1 X-1.00 Y1.00
G1 X1.00 Y1.00
G1 X-1.00 Y1.00
G1 X1.00 Y1.00
G1 X-1.00 Y1.00
G1 X1.00 Y1.00
G1 X-1.00 Y1.00
G1 X1.00 Y1.00
G1 X-1.00 Y1.00
G1 X1.00 Y1.00
G1 X-1.00 Y1.00
G1 X1.00 Y1.00
G1 X-1.00 Y1.00
G1 X1.00 Y1.00
G1 X-1.00 Y1.00
G1 X1.00 Y1.00
G1 X-1.00 Y1.00
G1 X1.00 Y1.00
G1 X-1.00 Y1.00
G1 X1.00 Y1.00
G1 X-1.00 Y1.00
G1 X1.00 Y1.00
G1 X-1.00 Y1.00
G1 X1.00 Y1.00
G1 X-1.00 Y1.00
G1 X1.00 Y1.00
G1 X-1.00 Y1.00
G1 X1.00 Y1.00
G1 X-1.00 Y1.00
G1 X1.00 Y1.00
G1 X-1.00 Y1.00
G1 X1.00 Y1.00
G1 X-1.00 Y1.00
G1 X1.00 Y1.00


; LOOP UP
G1 F2000 ; loop speed
G1 X-1.05999 Y0.68492
G1 X-0.43884 Y1.18327
G1 X0.35705 Y1.21046
G1 X1.01077 Y0.75568
G1 X1.26203 Y0.00000
G1 X1.01077 Y-0.75568
G1 X0.35705 Y-1.21046
G1 X-0.43884 Y-1.18327
G1 X-1.05999 Y-0.68492

G1 X-1.00 Y-1.00
G1 X1.00 Y-1.00
G1 X-1.00 Y-1.00
G1 X1.00 Y-1.00
G1 X-1.00 Y-1.00
G1 X1.00 Y-1.00
G1 X-1.00 Y-1.00
G1 X1.00 Y-1.00
G1 X-1.00 Y-1.00
G1 X1.00 Y-1.00
G1 X-1.00 Y-1.00
G1 X1.00 Y-1.00
G1 X-1.00 Y-1.00
G1 X1.00 Y-1.00
G1 X-1.00 Y-1.00
G1 X1.00 Y-1.00
G1 X-1.00 Y-1.00
G1 X1.00 Y-1.00
G1 X-1.00 Y-1.00
G1 X1.00 Y-1.00
G1 X-1.00 Y-1.00
G1 X1.00 Y-1.00
G1 X-1.00 Y-1.00
G1 X1.00 Y-1.00
G1 X-1.00 Y-1.00
G1 X1.00 Y-1.00
G1 X-1.00 Y-1.00
G1 X1.00 Y-1.00
G1 X-1.00 Y-1.00
G1 X1.00 Y-1.00
G1 X-1.00 Y-1.00
G1 X1.00 Y-1.00
G1 X-1.00 Y-1.00
G1 X1.00 Y-1.00
G1 X-1.00 Y-1.00
G1 X1.00 Y-1.00
G1 X-1.00 Y-1.00


; LOOP DOWN (HALF)
G1 F2000 ; loop speed
G1 X-1.05999 Y-0.68492
G1 X-0.43884 Y-1.18327
G1 X0.35705 Y-1.21046
G1 X1.01077 Y-0.75568
G1 X1.26203 Y0.00000

; Transition
G1 X3


;ZIG-ZAG 750 um - SPACE 1 mm - 4 lines
; LOOP DOWN (HALF)
G1 X1.26203 Y0.00000
G1 X1.01077 Y0.75568
G1 X0.35705 Y1.21046
G1 X-0.43884 Y1.18327
G1 X-1.05999 Y0.68492
G1 X-0.00000 Y0.00000

G1 X0.75 Y0.75
G1 X-0.75 Y0.75
G1 X0.75 Y0.75
G1 X-0.75 Y0.75
G1 X0.75 Y0.75
G1 X-0.75 Y0.75
G1 X0.75 Y0.75
G1 X-0.75 Y0.75
G1 X0.75 Y0.75
G1 X-0.75 Y0.75
G1 X0.75 Y0.75
G1 X-0.75 Y0.75
G1 X0.75 Y0.75
G1 X-0.75 Y0.75
G1 X0.75 Y0.75
G1 X-0.75 Y0.75
G1 X0.75 Y0.75
G1 X-0.75 Y0.75
G1 X0.75 Y0.75
G1 X-0.75 Y0.75
G1 X0.75 Y0.75
G1 X-0.75 Y0.75
G1 X0.75 Y0.75
G1 X-0.75 Y0.75
G1 X0.75 Y0.75
G1 X-0.75 Y0.75
G1 X0.75 Y0.75
G1 X-0.75 Y0.75
G1 X0.75 Y0.75
G1 X-0.75 Y0.75
G1 X0.75 Y0.75
G1 X-0.75 Y0.75
G1 X0.75 Y0.75
G1 X-0.75 Y0.75
G1 X0.75 Y0.75
G1 X-0.75 Y0.75
G1 X0.75 Y0.75
G1 X-0.75 Y0.75
G1 X0.75 Y0.75
G1 X-0.75 Y0.75
G1 X0.75 Y0.75
G1 X-0.75 Y0.75
G1 X0.75 Y0.75
G1 X-0.75 Y0.75
G1 X0.75 Y0.75
G1 X-0.75 Y0.75
G1 X0.75 Y0.75
G1 X-0.75 Y0.75


; LOOP UP
G1 F2000 ; loop speed
G1 X-1.05999 Y0.68492
G1 X-0.43884 Y1.18327
G1 X0.35705 Y1.21046
G1 X1.01077 Y0.75568
G1 X1.26203 Y0.00000
G1 X1.01077 Y-0.75568
G1 X0.35705 Y-1.21046
G1 X-0.43884 Y-1.18327
G1 X-1.05999 Y-0.68492

G1 X0.75 Y-0.75
G1 X-0.75 Y-0.75
G1 X0.75 Y-0.75
G1 X-0.75 Y-0.75
G1 X0.75 Y-0.75
G1 X-0.75 Y-0.75
G1 X0.75 Y-0.75
G1 X-0.75 Y-0.75
G1 X0.75 Y-0.75
G1 X-0.75 Y-0.75
G1 X0.75 Y-0.75
G1 X-0.75 Y-0.75
G1 X0.75 Y-0.75
G1 X-0.75 Y-0.75
G1 X0.75 Y-0.75
G1 X-0.75 Y-0.75
G1 X0.75 Y-0.75
G1 X-0.75 Y-0.75
G1 X0.75 Y-0.75
G1 X-0.75 Y-0.75
G1 X0.75 Y-0.75
G1 X-0.75 Y-0.75
G1 X0.75 Y-0.75
G1 X-0.75 Y-0.75
G1 X0.75 Y-0.75
G1 X-0.75 Y-0.75
G1 X0.75 Y-0.75
G1 X-0.75 Y-0.75
G1 X0.75 Y-0.75
G1 X-0.75 Y-0.75
G1 X0.75 Y-0.75
G1 X-0.75 Y-0.75
G1 X0.75 Y-0.75
G1 X-0.75 Y-0.75
G1 X0.75 Y-0.75
G1 X-0.75 Y-0.75
G1 X0.75 Y-0.75
G1 X-0.75 Y-0.75
G1 X0.75 Y-0.75
G1 X-0.75 Y-0.75
G1 X0.75 Y-0.75
G1 X-0.75 Y-0.75
G1 X0.75 Y-0.75
G1 X-0.75 Y-0.75
G1 X0.75 Y-0.75
G1 X-0.75 Y-0.75
G1 X0.75 Y-0.75
G1 X-0.75 Y-0.75

; LOOP DOWN
G1 F2000 ; loop speed
G1 X-1.05999 Y-0.68492
G1 X-0.43884 Y-1.18327
G1 X0.35705 Y-1.21046
G1 X1.01077 Y-0.75568
G1 X1.26203 Y0.00000
G1 X1.01077 Y0.75568
G1 X0.35705 Y1.21046
G1 X-0.43884 Y1.18327
G1 X-1.05999 Y0.68492
G1 X-0.00000 Y0.00000

G1 X0.75 Y0.75
G1 X-0.75 Y0.75
G1 X0.75 Y0.75
G1 X-0.75 Y0.75
G1 X0.75 Y0.75
G1 X-0.75 Y0.75
G1 X0.75 Y0.75
G1 X-0.75 Y0.75
G1 X0.75 Y0.75
G1 X-0.75 Y0.75
G1 X0.75 Y0.75
G1 X-0.75 Y0.75
G1 X0.75 Y0.75
G1 X-0.75 Y0.75
G1 X0.75 Y0.75
G1 X-0.75 Y0.75
G1 X0.75 Y0.75
G1 X-0.75 Y0.75
G1 X0.75 Y0.75
G1 X-0.75 Y0.75
G1 X0.75 Y0.75
G1 X-0.75 Y0.75
G1 X0.75 Y0.75
G1 X-0.75 Y0.75
G1 X0.75 Y0.75
G1 X-0.75 Y0.75
G1 X0.75 Y0.75
G1 X-0.75 Y0.75
G1 X0.75 Y0.75
G1 X-0.75 Y0.75
G1 X0.75 Y0.75
G1 X-0.75 Y0.75
G1 X0.75 Y0.75
G1 X-0.75 Y0.75
G1 X0.75 Y0.75
G1 X-0.75 Y0.75
G1 X0.75 Y0.75
G1 X-0.75 Y0.75
G1 X0.75 Y0.75
G1 X-0.75 Y0.75
G1 X0.75 Y0.75
G1 X-0.75 Y0.75
G1 X0.75 Y0.75
G1 X-0.75 Y0.75
G1 X0.75 Y0.75
G1 X-0.75 Y0.75
G1 X0.75 Y0.75
G1 X-0.75 Y0.75

; LOOP UP
G1 F2000 ; loop speed
G1 X-1.05999 Y0.68492
G1 X-0.43884 Y1.18327
G1 X0.35705 Y1.21046
G1 X1.01077 Y0.75568
G1 X1.26203 Y0.00000
G1 X1.01077 Y-0.75568
G1 X0.35705 Y-1.21046
G1 X-0.43884 Y-1.18327
G1 X-1.05999 Y-0.68492

G1 X0.75 Y-0.75
G1 X-0.75 Y-0.75
G1 X0.75 Y-0.75
G1 X-0.75 Y-0.75
G1 X0.75 Y-0.75
G1 X-0.75 Y-0.75
G1 X0.75 Y-0.75
G1 X-0.75 Y-0.75
G1 X0.75 Y-0.75
G1 X-0.75 Y-0.75
G1 X0.75 Y-0.75
G1 X-0.75 Y-0.75
G1 X0.75 Y-0.75
G1 X-0.75 Y-0.75
G1 X0.75 Y-0.75
G1 X-0.75 Y-0.75
G1 X0.75 Y-0.75
G1 X-0.75 Y-0.75
G1 X0.75 Y-0.75
G1 X-0.75 Y-0.75
G1 X0.75 Y-0.75
G1 X-0.75 Y-0.75
G1 X0.75 Y-0.75
G1 X-0.75 Y-0.75
G1 X0.75 Y-0.75
G1 X-0.75 Y-0.75
G1 X0.75 Y-0.75
G1 X-0.75 Y-0.75
G1 X0.75 Y-0.75
G1 X-0.75 Y-0.75
G1 X0.75 Y-0.75
G1 X-0.75 Y-0.75
G1 X0.75 Y-0.75
G1 X-0.75 Y-0.75
G1 X0.75 Y-0.75
G1 X-0.75 Y-0.75
G1 X0.75 Y-0.75
G1 X-0.75 Y-0.75
G1 X0.75 Y-0.75
G1 X-0.75 Y-0.75
G1 X0.75 Y-0.75
G1 X-0.75 Y-0.75
G1 X0.75 Y-0.75
G1 X-0.75 Y-0.75
G1 X0.75 Y-0.75
G1 X-0.75 Y-0.75
G1 X-0.75 Y-0.75
G1 X-0.75 Y-0.75

; LOOP DOWN (HALF)
G1 F2000 ; loop speed
G1 X-1.05999 Y-0.68492
G1 X-0.43884 Y-1.18327
G1 X0.35705 Y-1.21046
G1 X1.01077 Y-0.75568
G1 X1.26203 Y0.00000

; Transition
G1 X3


;ZIG-ZAG 500 um - SPACE 1 mm - 4 lines
; LOOP DOWN (HALF)
G1 X1.26203 Y0.00000
G1 X1.01077 Y0.75568
G1 X0.35705 Y1.21046
G1 X-0.43884 Y1.18327
G1 X-1.05999 Y0.68492
G1 X-0.00000 Y0.00000

G1 X0.50 Y0.50
G1 X-0.50 Y0.50
G1 X0.50 Y0.50
G1 X-0.50 Y0.50
G1 X0.50 Y0.50
G1 X-0.50 Y0.50
G1 X0.50 Y0.50
G1 X-0.50 Y0.50
G1 X0.50 Y0.50
G1 X-0.50 Y0.50
G1 X0.50 Y0.50
G1 X-0.50 Y0.50
G1 X0.50 Y0.50
G1 X-0.50 Y0.50
G1 X0.50 Y0.50
G1 X-0.50 Y0.50
G1 X0.50 Y0.50
G1 X-0.50 Y0.50
G1 X0.50 Y0.50
G1 X-0.50 Y0.50
G1 X0.50 Y0.50
G1 X-0.50 Y0.50
G1 X0.50 Y0.50
G1 X-0.50 Y0.50
G1 X0.50 Y0.50
G1 X-0.50 Y0.50
G1 X0.50 Y0.50
G1 X-0.50 Y0.50
G1 X0.50 Y0.50
G1 X-0.50 Y0.50
G1 X0.50 Y0.50
G1 X-0.50 Y0.50
G1 X0.50 Y0.50
G1 X-0.50 Y0.50
G1 X0.50 Y0.50
G1 X-0.50 Y0.50
G1 X0.50 Y0.50
G1 X-0.50 Y0.50
G1 X0.50 Y0.50
G1 X-0.50 Y0.50
G1 X0.50 Y0.50
G1 X-0.50 Y0.50
G1 X0.50 Y0.50
G1 X-0.50 Y0.50
G1 X0.50 Y0.50
G1 X-0.50 Y0.50
G1 X0.50 Y0.50
G1 X-0.50 Y0.50
G1 X0.50 Y0.50
G1 X-0.50 Y0.50
G1 X0.50 Y0.50
G1 X-0.50 Y0.50
G1 X0.50 Y0.50
G1 X-0.50 Y0.50
G1 X0.50 Y0.50
G1 X-0.50 Y0.50
G1 X0.50 Y0.50
G1 X-0.50 Y0.50
G1 X0.50 Y0.50
G1 X-0.50 Y0.50
G1 X0.50 Y0.50
G1 X-0.50 Y0.50
G1 X0.50 Y0.50
G1 X-0.50 Y0.50
G1 X0.50 Y0.50
G1 X-0.50 Y0.50
G1 X0.50 Y0.50
G1 X-0.50 Y0.50
G1 X0.50 Y0.50
G1 X-0.50 Y0.50
G1 X0.50 Y0.50
G1 X-0.50 Y0.50
G1 X0.50 Y0.50

; LOOP UP
G1 F2000 ; loop speed
G1 X-1.05999 Y0.68492
G1 X-0.43884 Y1.18327
G1 X0.35705 Y1.21046
G1 X1.01077 Y0.75568
G1 X1.26203 Y0.00000
G1 X1.01077 Y-0.75568
G1 X0.35705 Y-1.21046
G1 X-0.43884 Y-1.18327
G1 X-1.05999 Y-0.68492

G1 X-0.50 Y-0.50
G1 X0.50 Y-0.50
G1 X-0.50 Y-0.50
G1 X0.50 Y-0.50
G1 X-0.50 Y-0.50
G1 X0.50 Y-0.50
G1 X-0.50 Y-0.50
G1 X0.50 Y-0.50
G1 X-0.50 Y-0.50
G1 X0.50 Y-0.50
G1 X-0.50 Y-0.50
G1 X0.50 Y-0.50
G1 X-0.50 Y-0.50
G1 X0.50 Y-0.50
G1 X-0.50 Y-0.50
G1 X0.50 Y-0.50
G1 X-0.50 Y-0.50
G1 X0.50 Y-0.50
G1 X-0.50 Y-0.50
G1 X0.50 Y-0.50
G1 X-0.50 Y-0.50
G1 X0.50 Y-0.50
G1 X-0.50 Y-0.50
G1 X0.50 Y-0.50
G1 X-0.50 Y-0.50
G1 X0.50 Y-0.50
G1 X-0.50 Y-0.50
G1 X0.50 Y-0.50
G1 X-0.50 Y-0.50
G1 X0.50 Y-0.50
G1 X-0.50 Y-0.50
G1 X0.50 Y-0.50
G1 X-0.50 Y-0.50
G1 X0.50 Y-0.50
G1 X-0.50 Y-0.50
G1 X0.50 Y-0.50
G1 X-0.50 Y-0.50
G1 X0.50 Y-0.50
G1 X-0.50 Y-0.50
G1 X0.50 Y-0.50
G1 X-0.50 Y-0.50
G1 X0.50 Y-0.50
G1 X-0.50 Y-0.50
G1 X0.50 Y-0.50
G1 X-0.50 Y-0.50
G1 X0.50 Y-0.50
G1 X-0.50 Y-0.50
G1 X0.50 Y-0.50
G1 X-0.50 Y-0.50
G1 X0.50 Y-0.50
G1 X-0.50 Y-0.50
G1 X0.50 Y-0.50
G1 X-0.50 Y-0.50
G1 X0.50 Y-0.50
G1 X-0.50 Y-0.50
G1 X0.50 Y-0.50
G1 X-0.50 Y-0.50
G1 X0.50 Y-0.50
G1 X-0.50 Y-0.50
G1 X0.50 Y-0.50
G1 X-0.50 Y-0.50
G1 X0.50 Y-0.50
G1 X-0.50 Y-0.50
G1 X0.50 Y-0.50
G1 X-0.50 Y-0.50
G1 X0.50 Y-0.50
G1 X-0.50 Y-0.50
G1 X0.50 Y-0.50
G1 X-0.50 Y-0.50
G1 X0.50 Y-0.50
G1 X-0.50 Y-0.50
G1 X0.50 Y-0.50
G1 X-0.50 Y-0.50

; LOOP DOWN
G1 F2000 ; loop speed
G1 X-1.05999 Y-0.68492
G1 X-0.43884 Y-1.18327
G1 X0.35705 Y-1.21046
G1 X1.01077 Y-0.75568
G1 X1.26203 Y0.00000
G1 X1.01077 Y0.75568
G1 X0.35705 Y1.21046
G1 X-0.43884 Y1.18327
G1 X-1.05999 Y0.68492
G1 X-0.00000 Y0.00000

G1 X0.50 Y0.50
G1 X-0.50 Y0.50
G1 X0.50 Y0.50
G1 X-0.50 Y0.50
G1 X0.50 Y0.50
G1 X-0.50 Y0.50
G1 X0.50 Y0.50
G1 X-0.50 Y0.50
G1 X0.50 Y0.50
G1 X-0.50 Y0.50
G1 X0.50 Y0.50
G1 X-0.50 Y0.50
G1 X0.50 Y0.50
G1 X-0.50 Y0.50
G1 X0.50 Y0.50
G1 X-0.50 Y0.50
G1 X0.50 Y0.50
G1 X-0.50 Y0.50
G1 X0.50 Y0.50
G1 X-0.50 Y0.50
G1 X0.50 Y0.50
G1 X-0.50 Y0.50
G1 X0.50 Y0.50
G1 X-0.50 Y0.50
G1 X0.50 Y0.50
G1 X-0.50 Y0.50
G1 X0.50 Y0.50
G1 X-0.50 Y0.50
G1 X0.50 Y0.50
G1 X-0.50 Y0.50
G1 X0.50 Y0.50
G1 X-0.50 Y0.50
G1 X0.50 Y0.50
G1 X-0.50 Y0.50
G1 X0.50 Y0.50
G1 X-0.50 Y0.50
G1 X0.50 Y0.50
G1 X-0.50 Y0.50
G1 X0.50 Y0.50
G1 X-0.50 Y0.50
G1 X0.50 Y0.50
G1 X-0.50 Y0.50
G1 X0.50 Y0.50
G1 X-0.50 Y0.50
G1 X0.50 Y0.50
G1 X-0.50 Y0.50
G1 X0.50 Y0.50
G1 X-0.50 Y0.50
G1 X0.50 Y0.50
G1 X-0.50 Y0.50
G1 X0.50 Y0.50
G1 X-0.50 Y0.50
G1 X0.50 Y0.50
G1 X-0.50 Y0.50
G1 X0.50 Y0.50
G1 X-0.50 Y0.50
G1 X0.50 Y0.50
G1 X-0.50 Y0.50
G1 X0.50 Y0.50
G1 X-0.50 Y0.50
G1 X0.50 Y0.50
G1 X-0.50 Y0.50
G1 X0.50 Y0.50
G1 X-0.50 Y0.50
G1 X0.50 Y0.50
G1 X-0.50 Y0.50
G1 X0.50 Y0.50
G1 X-0.50 Y0.50
G1 X0.50 Y0.50
G1 X-0.50 Y0.50
G1 X0.50 Y0.50
G1 X-0.50 Y0.50
G1 X0.50 Y0.50

; LOOP UP
G1 F2000 ; loop speed
G1 X-1.05999 Y0.68492
G1 X-0.43884 Y1.18327
G1 X0.35705 Y1.21046
G1 X1.01077 Y0.75568
G1 X1.26203 Y0.00000
G1 X1.01077 Y-0.75568
G1 X0.35705 Y-1.21046
G1 X-0.43884 Y-1.18327
G1 X-1.05999 Y-0.68492

G1 X-0.50 Y-0.50
G1 X0.50 Y-0.50
G1 X-0.50 Y-0.50
G1 X0.50 Y-0.50
G1 X-0.50 Y-0.50
G1 X0.50 Y-0.50
G1 X-0.50 Y-0.50
G1 X0.50 Y-0.50
G1 X-0.50 Y-0.50
G1 X0.50 Y-0.50
G1 X-0.50 Y-0.50
G1 X0.50 Y-0.50
G1 X-0.50 Y-0.50
G1 X0.50 Y-0.50
G1 X-0.50 Y-0.50
G1 X0.50 Y-0.50
G1 X-0.50 Y-0.50
G1 X0.50 Y-0.50
G1 X-0.50 Y-0.50
G1 X0.50 Y-0.50
G1 X-0.50 Y-0.50
G1 X0.50 Y-0.50
G1 X-0.50 Y-0.50
G1 X0.50 Y-0.50
G1 X-0.50 Y-0.50
G1 X0.50 Y-0.50
G1 X-0.50 Y-0.50
G1 X0.50 Y-0.50
G1 X-0.50 Y-0.50
G1 X0.50 Y-0.50
G1 X-0.50 Y-0.50
G1 X0.50 Y-0.50
G1 X-0.50 Y-0.50
G1 X0.50 Y-0.50
G1 X-0.50 Y-0.50
G1 X0.50 Y-0.50
G1 X-0.50 Y-0.50
G1 X0.50 Y-0.50
G1 X-0.50 Y-0.50
G1 X0.50 Y-0.50
G1 X-0.50 Y-0.50
G1 X0.50 Y-0.50
G1 X-0.50 Y-0.50
G1 X0.50 Y-0.50
G1 X-0.50 Y-0.50
G1 X0.50 Y-0.50
G1 X-0.50 Y-0.50
G1 X0.50 Y-0.50
G1 X-0.50 Y-0.50
G1 X0.50 Y-0.50
G1 X-0.50 Y-0.50
G1 X0.50 Y-0.50
G1 X-0.50 Y-0.50
G1 X0.50 Y-0.50
G1 X-0.50 Y-0.50
G1 X0.50 Y-0.50
G1 X-0.50 Y-0.50
G1 X0.50 Y-0.50
G1 X-0.50 Y-0.50
G1 X0.50 Y-0.50
G1 X-0.50 Y-0.50
G1 X0.50 Y-0.50
G1 X-0.50 Y-0.50
G1 X0.50 Y-0.50
G1 X-0.50 Y-0.50
G1 X0.50 Y-0.50
G1 X-0.50 Y-0.50
G1 X0.50 Y-0.50
G1 X-0.50 Y-0.50
G1 X0.50 Y-0.50
G1 X-0.50 Y-0.50
G1 X0.50 Y-0.50
G1 X-0.50 Y-0.50

; LOOP DOWN (HALF)
G1 F2000 ; loop speed
G1 X-1.05999 Y-0.68492
G1 X-0.43884 Y-1.18327
G1 X0.35705 Y-1.21046
G1 X1.01077 Y-0.75568
G1 X1.26203 Y0.00000

; Transition
G1 X3


;ZIG-ZAG 250 um - SPACE 1 mm - 4 lines
; LOOP DOWN (HALF)
G1 X1.26203 Y0.00000
G1 X1.01077 Y0.75568
G1 X0.35705 Y1.21046
G1 X-0.43884 Y1.18327
G1 X-1.05999 Y0.68492
G1 X-0.00000 Y0.00000

G1 X0.25 Y0.25
G1 X-0.25 Y0.25
G1 X0.25 Y0.25
G1 X-0.25 Y0.25
G1 X0.25 Y0.25
G1 X-0.25 Y0.25
G1 X0.25 Y0.25
G1 X-0.25 Y0.25
G1 X0.25 Y0.25
G1 X-0.25 Y0.25
G1 X0.25 Y0.25
G1 X-0.25 Y0.25
G1 X0.25 Y0.25
G1 X-0.25 Y0.25
G1 X0.25 Y0.25
G1 X-0.25 Y0.25
G1 X0.25 Y0.25
G1 X-0.25 Y0.25
G1 X0.25 Y0.25
G1 X-0.25 Y0.25
G1 X0.25 Y0.25
G1 X-0.25 Y0.25
G1 X0.25 Y0.25
G1 X-0.25 Y0.25
G1 X0.25 Y0.25
G1 X-0.25 Y0.25
G1 X0.25 Y0.25
G1 X-0.25 Y0.25
G1 X0.25 Y0.25
G1 X-0.25 Y0.25
G1 X0.25 Y0.25
G1 X-0.25 Y0.25
G1 X0.25 Y0.25
G1 X-0.25 Y0.25
G1 X0.25 Y0.25
G1 X-0.25 Y0.25
G1 X0.25 Y0.25
G1 X-0.25 Y0.25
G1 X0.25 Y0.25
G1 X-0.25 Y0.25
G1 X0.25 Y0.25
G1 X-0.25 Y0.25
G1 X0.25 Y0.25
G1 X-0.25 Y0.25
G1 X0.25 Y0.25
G1 X-0.25 Y0.25
G1 X0.25 Y0.25
G1 X-0.25 Y0.25
G1 X0.25 Y0.25
G1 X-0.25 Y0.25
G1 X0.25 Y0.25
G1 X-0.25 Y0.25
G1 X0.25 Y0.25
G1 X-0.25 Y0.25
G1 X0.25 Y0.25
G1 X-0.25 Y0.25
G1 X0.25 Y0.25
G1 X-0.25 Y0.25
G1 X0.25 Y0.25
G1 X-0.25 Y0.25
G1 X0.25 Y0.25
G1 X-0.25 Y0.25
G1 X0.25 Y0.25
G1 X-0.25 Y0.25
G1 X0.25 Y0.25
G1 X-0.25 Y0.25
G1 X0.25 Y0.25
G1 X-0.25 Y0.25
G1 X0.25 Y0.25
G1 X-0.25 Y0.25
G1 X0.25 Y0.25
G1 X-0.25 Y0.25
G1 X0.25 Y0.25
G1 X-0.25 Y0.25
G1 X0.25 Y0.25
G1 X-0.25 Y0.25
G1 X0.25 Y0.25
G1 X-0.25 Y0.25
G1 X0.25 Y0.25
G1 X-0.25 Y0.25
G1 X0.25 Y0.25
G1 X-0.25 Y0.25
G1 X0.25 Y0.25
G1 X-0.25 Y0.25
G1 X0.25 Y0.25
G1 X-0.25 Y0.25
G1 X0.25 Y0.25
G1 X-0.25 Y0.25
G1 X0.25 Y0.25
G1 X-0.25 Y0.25
G1 X0.25 Y0.25
G1 X-0.25 Y0.25
G1 X0.25 Y0.25
G1 X-0.25 Y0.25
G1 X0.25 Y0.25
G1 X-0.25 Y0.25
G1 X0.25 Y0.25
G1 X-0.25 Y0.25
G1 X0.25 Y0.25
G1 X-0.25 Y0.25
G1 X0.25 Y0.25
G1 X-0.25 Y0.25
G1 X0.25 Y0.25
G1 X-0.25 Y0.25
G1 X0.25 Y0.25
G1 X-0.25 Y0.25
G1 X0.25 Y0.25
G1 X-0.25 Y0.25
G1 X0.25 Y0.25
G1 X-0.25 Y0.25
G1 X0.25 Y0.25
G1 X-0.25 Y0.25
G1 X0.25 Y0.25
G1 X-0.25 Y0.25
G1 X0.25 Y0.25
G1 X-0.25 Y0.25
G1 X0.25 Y0.25
G1 X-0.25 Y0.25
G1 X0.25 Y0.25
G1 X-0.25 Y0.25
G1 X0.25 Y0.25
G1 X-0.25 Y0.25
G1 X0.25 Y0.25
G1 X-0.25 Y0.25
G1 X0.25 Y0.25
G1 X-0.25 Y0.25
G1 X0.25 Y0.25
G1 X-0.25 Y0.25
G1 X0.25 Y0.25
G1 X-0.25 Y0.25
G1 X0.25 Y0.25
G1 X-0.25 Y0.25
G1 X0.25 Y0.25
G1 X-0.25 Y0.25
G1 X0.25 Y0.25
G1 X-0.25 Y0.25
G1 X0.25 Y0.25
G1 X-0.25 Y0.25
G1 X0.25 Y0.25
G1 X-0.25 Y0.25
G1 X0.25 Y0.25
G1 X-0.25 Y0.25
G1 X0.25 Y0.25
G1 X-0.25 Y0.25
G1 X0.25 Y0.25

; LOOP UP
G1 F2000 ; loop speed
G1 X-1.05999 Y0.68492
G1 X-0.43884 Y1.18327
G1 X0.35705 Y1.21046
G1 X1.01077 Y0.75568
G1 X1.26203 Y0.00000
G1 X1.01077 Y-0.75568
G1 X0.35705 Y-1.21046
G1 X-0.43884 Y-1.18327
G1 X-1.05999 Y-0.68492

G1 X-0.25 Y-0.25
G1 X0.25 Y-0.25
G1 X-0.25 Y-0.25
G1 X0.25 Y-0.25
G1 X-0.25 Y-0.25
G1 X0.25 Y-0.25
G1 X-0.25 Y-0.25
G1 X0.25 Y-0.25
G1 X-0.25 Y-0.25
G1 X0.25 Y-0.25
G1 X-0.25 Y-0.25
G1 X0.25 Y-0.25
G1 X-0.25 Y-0.25
G1 X0.25 Y-0.25
G1 X-0.25 Y-0.25
G1 X0.25 Y-0.25
G1 X-0.25 Y-0.25
G1 X0.25 Y-0.25
G1 X-0.25 Y-0.25
G1 X0.25 Y-0.25
G1 X-0.25 Y-0.25
G1 X0.25 Y-0.25
G1 X-0.25 Y-0.25
G1 X0.25 Y-0.25
G1 X-0.25 Y-0.25
G1 X0.25 Y-0.25
G1 X-0.25 Y-0.25
G1 X0.25 Y-0.25
G1 X-0.25 Y-0.25
G1 X0.25 Y-0.25
G1 X-0.25 Y-0.25
G1 X0.25 Y-0.25
G1 X-0.25 Y-0.25
G1 X0.25 Y-0.25
G1 X-0.25 Y-0.25
G1 X0.25 Y-0.25
G1 X-0.25 Y-0.25
G1 X0.25 Y-0.25
G1 X-0.25 Y-0.25
G1 X0.25 Y-0.25
G1 X-0.25 Y-0.25
G1 X0.25 Y-0.25
G1 X-0.25 Y-0.25
G1 X0.25 Y-0.25
G1 X-0.25 Y-0.25
G1 X0.25 Y-0.25
G1 X-0.25 Y-0.25
G1 X0.25 Y-0.25
G1 X-0.25 Y-0.25
G1 X0.25 Y-0.25
G1 X-0.25 Y-0.25
G1 X0.25 Y-0.25
G1 X-0.25 Y-0.25
G1 X0.25 Y-0.25
G1 X-0.25 Y-0.25
G1 X0.25 Y-0.25
G1 X-0.25 Y-0.25
G1 X0.25 Y-0.25
G1 X-0.25 Y-0.25
G1 X0.25 Y-0.25
G1 X-0.25 Y-0.25
G1 X0.25 Y-0.25
G1 X-0.25 Y-0.25
G1 X0.25 Y-0.25
G1 X-0.25 Y-0.25
G1 X0.25 Y-0.25
G1 X-0.25 Y-0.25
G1 X0.25 Y-0.25
G1 X-0.25 Y-0.25
G1 X0.25 Y-0.25
G1 X-0.25 Y-0.25
G1 X0.25 Y-0.25
G1 X-0.25 Y-0.25
G1 X0.25 Y-0.25
G1 X-0.25 Y-0.25
G1 X0.25 Y-0.25
G1 X-0.25 Y-0.25
G1 X0.25 Y-0.25
G1 X-0.25 Y-0.25
G1 X0.25 Y-0.25
G1 X-0.25 Y-0.25
G1 X0.25 Y-0.25
G1 X-0.25 Y-0.25
G1 X0.25 Y-0.25
G1 X-0.25 Y-0.25
G1 X0.25 Y-0.25
G1 X-0.25 Y-0.25
G1 X0.25 Y-0.25
G1 X-0.25 Y-0.25
G1 X0.25 Y-0.25
G1 X-0.25 Y-0.25
G1 X0.25 Y-0.25
G1 X-0.25 Y-0.25
G1 X0.25 Y-0.25
G1 X-0.25 Y-0.25
G1 X0.25 Y-0.25
G1 X-0.25 Y-0.25
G1 X0.25 Y-0.25
G1 X-0.25 Y-0.25
G1 X0.25 Y-0.25
G1 X-0.25 Y-0.25
G1 X0.25 Y-0.25
G1 X-0.25 Y-0.25
G1 X0.25 Y-0.25
G1 X-0.25 Y-0.25
G1 X0.25 Y-0.25
G1 X-0.25 Y-0.25
G1 X0.25 Y-0.25
G1 X-0.25 Y-0.25
G1 X0.25 Y-0.25
G1 X-0.25 Y-0.25
G1 X0.25 Y-0.25
G1 X-0.25 Y-0.25
G1 X0.25 Y-0.25
G1 X-0.25 Y-0.25
G1 X0.25 Y-0.25
G1 X-0.25 Y-0.25
G1 X0.25 Y-0.25
G1 X-0.25 Y-0.25
G1 X0.25 Y-0.25
G1 X-0.25 Y-0.25
G1 X0.25 Y-0.25
G1 X-0.25 Y-0.25
G1 X0.25 Y-0.25
G1 X-0.25 Y-0.25
G1 X0.25 Y-0.25
G1 X-0.25 Y-0.25
G1 X0.25 Y-0.25
G1 X-0.25 Y-0.25
G1 X0.25 Y-0.25
G1 X-0.25 Y-0.25
G1 X0.25 Y-0.25
G1 X-0.25 Y-0.25
G1 X0.25 Y-0.25
G1 X-0.25 Y-0.25
G1 X0.25 Y-0.25
G1 X-0.25 Y-0.25
G1 X0.25 Y-0.25
G1 X-0.25 Y-0.25
G1 X0.25 Y-0.25
G1 X-0.25 Y-0.25
G1 X0.25 Y-0.25
G1 X-0.25 Y-0.25
G1 X0.25 Y-0.25
G1 X-0.25 Y-0.25

; LOOP DOWN
G1 F2000 ; loop speed
G1 X-1.05999 Y-0.68492
G1 X-0.43884 Y-1.18327
G1 X0.35705 Y-1.21046
G1 X1.01077 Y-0.75568
G1 X1.26203 Y0.00000
G1 X1.01077 Y0.75568
G1 X0.35705 Y1.21046
G1 X-0.43884 Y1.18327
G1 X-1.05999 Y0.68492
G1 X-0.00000 Y0.00000

G1 X0.25 Y0.25
G1 X-0.25 Y0.25
G1 X0.25 Y0.25
G1 X-0.25 Y0.25
G1 X0.25 Y0.25
G1 X-0.25 Y0.25
G1 X0.25 Y0.25
G1 X-0.25 Y0.25
G1 X0.25 Y0.25
G1 X-0.25 Y0.25
G1 X0.25 Y0.25
G1 X-0.25 Y0.25
G1 X0.25 Y0.25
G1 X-0.25 Y0.25
G1 X0.25 Y0.25
G1 X-0.25 Y0.25
G1 X0.25 Y0.25
G1 X-0.25 Y0.25
G1 X0.25 Y0.25
G1 X-0.25 Y0.25
G1 X0.25 Y0.25
G1 X-0.25 Y0.25
G1 X0.25 Y0.25
G1 X-0.25 Y0.25
G1 X0.25 Y0.25
G1 X-0.25 Y0.25
G1 X0.25 Y0.25
G1 X-0.25 Y0.25
G1 X0.25 Y0.25
G1 X-0.25 Y0.25
G1 X0.25 Y0.25
G1 X-0.25 Y0.25
G1 X0.25 Y0.25
G1 X-0.25 Y0.25
G1 X0.25 Y0.25
G1 X-0.25 Y0.25
G1 X0.25 Y0.25
G1 X-0.25 Y0.25
G1 X0.25 Y0.25
G1 X-0.25 Y0.25
G1 X0.25 Y0.25
G1 X-0.25 Y0.25
G1 X0.25 Y0.25
G1 X-0.25 Y0.25
G1 X0.25 Y0.25
G1 X-0.25 Y0.25
G1 X0.25 Y0.25
G1 X-0.25 Y0.25
G1 X0.25 Y0.25
G1 X-0.25 Y0.25
G1 X0.25 Y0.25
G1 X-0.25 Y0.25
G1 X0.25 Y0.25
G1 X-0.25 Y0.25
G1 X0.25 Y0.25
G1 X-0.25 Y0.25
G1 X0.25 Y0.25
G1 X-0.25 Y0.25
G1 X0.25 Y0.25
G1 X-0.25 Y0.25
G1 X0.25 Y0.25
G1 X-0.25 Y0.25
G1 X0.25 Y0.25
G1 X-0.25 Y0.25
G1 X0.25 Y0.25
G1 X-0.25 Y0.25
G1 X0.25 Y0.25
G1 X-0.25 Y0.25
G1 X0.25 Y0.25
G1 X-0.25 Y0.25
G1 X0.25 Y0.25
G1 X-0.25 Y0.25
G1 X0.25 Y0.25
G1 X-0.25 Y0.25
G1 X0.25 Y0.25
G1 X-0.25 Y0.25
G1 X0.25 Y0.25
G1 X-0.25 Y0.25
G1 X0.25 Y0.25
G1 X-0.25 Y0.25
G1 X0.25 Y0.25
G1 X-0.25 Y0.25
G1 X0.25 Y0.25
G1 X-0.25 Y0.25
G1 X0.25 Y0.25
G1 X-0.25 Y0.25
G1 X0.25 Y0.25
G1 X-0.25 Y0.25
G1 X0.25 Y0.25
G1 X-0.25 Y0.25
G1 X0.25 Y0.25
G1 X-0.25 Y0.25
G1 X0.25 Y0.25
G1 X-0.25 Y0.25
G1 X0.25 Y0.25
G1 X-0.25 Y0.25
G1 X0.25 Y0.25
G1 X-0.25 Y0.25
G1 X0.25 Y0.25
G1 X-0.25 Y0.25
G1 X0.25 Y0.25
G1 X-0.25 Y0.25
G1 X0.25 Y0.25
G1 X-0.25 Y0.25
G1 X0.25 Y0.25
G1 X-0.25 Y0.25
G1 X0.25 Y0.25
G1 X-0.25 Y0.25
G1 X0.25 Y0.25
G1 X-0.25 Y0.25
G1 X0.25 Y0.25
G1 X-0.25 Y0.25
G1 X0.25 Y0.25
G1 X-0.25 Y0.25
G1 X0.25 Y0.25
G1 X-0.25 Y0.25
G1 X0.25 Y0.25
G1 X-0.25 Y0.25
G1 X0.25 Y0.25
G1 X-0.25 Y0.25
G1 X0.25 Y0.25
G1 X-0.25 Y0.25
G1 X0.25 Y0.25
G1 X-0.25 Y0.25
G1 X0.25 Y0.25
G1 X-0.25 Y0.25
G1 X0.25 Y0.25
G1 X-0.25 Y0.25
G1 X0.25 Y0.25
G1 X-0.25 Y0.25
G1 X0.25 Y0.25
G1 X-0.25 Y0.25
G1 X0.25 Y0.25
G1 X-0.25 Y0.25
G1 X0.25 Y0.25
G1 X-0.25 Y0.25
G1 X0.25 Y0.25
G1 X-0.25 Y0.25
G1 X0.25 Y0.25
G1 X-0.25 Y0.25
G1 X0.25 Y0.25
G1 X-0.25 Y0.25
G1 X0.25 Y0.25
G1 X-0.25 Y0.25
G1 X0.25 Y0.25

; LOOP UP
G1 F2000 ; loop speed
G1 X-1.05999 Y0.68492
G1 X-0.43884 Y1.18327
G1 X0.35705 Y1.21046
G1 X1.01077 Y0.75568
G1 X1.26203 Y0.00000
G1 X1.01077 Y-0.75568
G1 X0.35705 Y-1.21046
G1 X-0.43884 Y-1.18327
G1 X-1.05999 Y-0.68492

G1 X-0.25 Y-0.25
G1 X0.25 Y-0.25
G1 X-0.25 Y-0.25
G1 X0.25 Y-0.25
G1 X-0.25 Y-0.25
G1 X0.25 Y-0.25
G1 X-0.25 Y-0.25
G1 X0.25 Y-0.25
G1 X-0.25 Y-0.25
G1 X0.25 Y-0.25
G1 X-0.25 Y-0.25
G1 X0.25 Y-0.25
G1 X-0.25 Y-0.25
G1 X0.25 Y-0.25
G1 X-0.25 Y-0.25
G1 X0.25 Y-0.25
G1 X-0.25 Y-0.25
G1 X0.25 Y-0.25
G1 X-0.25 Y-0.25
G1 X0.25 Y-0.25
G1 X-0.25 Y-0.25
G1 X0.25 Y-0.25
G1 X-0.25 Y-0.25
G1 X0.25 Y-0.25
G1 X-0.25 Y-0.25
G1 X0.25 Y-0.25
G1 X-0.25 Y-0.25
G1 X0.25 Y-0.25
G1 X-0.25 Y-0.25
G1 X0.25 Y-0.25
G1 X-0.25 Y-0.25
G1 X0.25 Y-0.25
G1 X-0.25 Y-0.25
G1 X0.25 Y-0.25
G1 X-0.25 Y-0.25
G1 X0.25 Y-0.25
G1 X-0.25 Y-0.25
G1 X0.25 Y-0.25
G1 X-0.25 Y-0.25
G1 X0.25 Y-0.25
G1 X-0.25 Y-0.25
G1 X0.25 Y-0.25
G1 X-0.25 Y-0.25
G1 X0.25 Y-0.25
G1 X-0.25 Y-0.25
G1 X0.25 Y-0.25
G1 X-0.25 Y-0.25
G1 X0.25 Y-0.25
G1 X-0.25 Y-0.25
G1 X0.25 Y-0.25
G1 X-0.25 Y-0.25
G1 X0.25 Y-0.25
G1 X-0.25 Y-0.25
G1 X0.25 Y-0.25
G1 X-0.25 Y-0.25
G1 X0.25 Y-0.25
G1 X-0.25 Y-0.25
G1 X0.25 Y-0.25
G1 X-0.25 Y-0.25
G1 X0.25 Y-0.25
G1 X-0.25 Y-0.25
G1 X0.25 Y-0.25
G1 X-0.25 Y-0.25
G1 X0.25 Y-0.25
G1 X-0.25 Y-0.25
G1 X0.25 Y-0.25
G1 X-0.25 Y-0.25
G1 X0.25 Y-0.25
G1 X-0.25 Y-0.25
G1 X0.25 Y-0.25
G1 X-0.25 Y-0.25
G1 X0.25 Y-0.25
G1 X-0.25 Y-0.25
G1 X0.25 Y-0.25
G1 X-0.25 Y-0.25
G1 X0.25 Y-0.25
G1 X-0.25 Y-0.25
G1 X0.25 Y-0.25
G1 X-0.25 Y-0.25
G1 X0.25 Y-0.25
G1 X-0.25 Y-0.25
G1 X0.25 Y-0.25
G1 X-0.25 Y-0.25
G1 X0.25 Y-0.25
G1 X-0.25 Y-0.25
G1 X0.25 Y-0.25
G1 X-0.25 Y-0.25
G1 X0.25 Y-0.25
G1 X-0.25 Y-0.25
G1 X0.25 Y-0.25
G1 X-0.25 Y-0.25
G1 X0.25 Y-0.25
G1 X-0.25 Y-0.25
G1 X0.25 Y-0.25
G1 X-0.25 Y-0.25
G1 X0.25 Y-0.25
G1 X-0.25 Y-0.25
G1 X0.25 Y-0.25
G1 X-0.25 Y-0.25
G1 X0.25 Y-0.25
G1 X-0.25 Y-0.25
G1 X0.25 Y-0.25
G1 X-0.25 Y-0.25
G1 X0.25 Y-0.25
G1 X-0.25 Y-0.25
G1 X0.25 Y-0.25
G1 X-0.25 Y-0.25
G1 X0.25 Y-0.25
G1 X-0.25 Y-0.25
G1 X0.25 Y-0.25
G1 X-0.25 Y-0.25
G1 X0.25 Y-0.25
G1 X-0.25 Y-0.25
G1 X0.25 Y-0.25
G1 X-0.25 Y-0.25
G1 X0.25 Y-0.25
G1 X-0.25 Y-0.25
G1 X0.25 Y-0.25
G1 X-0.25 Y-0.25
G1 X0.25 Y-0.25
G1 X-0.25 Y-0.25
G1 X0.25 Y-0.25
G1 X-0.25 Y-0.25
G1 X0.25 Y-0.25
G1 X-0.25 Y-0.25
G1 X0.25 Y-0.25
G1 X-0.25 Y-0.25
G1 X0.25 Y-0.25
G1 X-0.25 Y-0.25
G1 X0.25 Y-0.25
G1 X-0.25 Y-0.25
G1 X0.25 Y-0.25
G1 X-0.25 Y-0.25
G1 X0.25 Y-0.25
G1 X-0.25 Y-0.25
G1 X0.25 Y-0.25
G1 X-0.25 Y-0.25
G1 X0.25 Y-0.25
G1 X-0.25 Y-0.25
G1 X0.25 Y-0.25
G1 X-0.25 Y-0.25
G1 X0.25 Y-0.25
G1 X-0.25 Y-0.25
G1 X0.25 Y-0.25
G1 X-0.25 Y-0.25

; LOOP DOWN (HALF)
G1 F2000 ; loop speed
G1 X-1.05999 Y-0.68492
G1 X-0.43884 Y-1.18327
G1 X0.35705 Y-1.21046
G1 X1.01077 Y-0.75568
G1 X1.26203 Y0.00000

; HOME
G28
