# Supplementary material for: Cryo-Electrohydrodynamic Jetting of Aqueous Silk Fibroin Solutions
Source: ACS Biomater Sci Eng. 2023 Nov 21;10(3):1843–55. doi: 10.1021/acsbiomaterials.3c00851 (PMC10934238; doi:10.1021/acsbiomaterials.3c00851)
Supplement: Supplementary file 3 — ab3c00851_si_003.zip [file ab3c00851_si_003.zip]

Archive with 3 entries (2 files):
- CAD/
- CAD/CryoVORON.f3d
- CAD/CryoVORON.step
