# Supplementary material for: Cryo-Electrohydrodynamic Jetting of Aqueous Silk Fibroin Solutions
Source: ACS Biomater Sci Eng. 2023 Nov 21;10(3):1843–55. doi: 10.1021/acsbiomaterials.3c00851 (PMC10934238; doi:10.1021/acsbiomaterials.3c00851)
Supplement: Supplementary file 3 — ab3c00851_si_003.zip [file ab3c00851_si_003.zip › CAD/CryoVORON.step]

ISO-10303-21;
HEADER;
/* Generated by software containing ST-Developer
 * from STEP Tools, Inc. (www.steptools.com) 
 */

FILE_DESCRIPTION(
/* description */ (''),
/* implementation_level */ '2;1');

FILE_NAME(
/* name */ 'CryoVORON.step',
/* time_stamp */ '2023-02-06T08:04:05-08:00',
/* author */ (''),
/* organization */ (''),
/* preprocessor_version */ 'ST-DEVELOPER v19.2',
/* originating_system */ 'Autodesk Translation Framework v11.17.0.187',

/* authorisation */ '');

FILE_SCHEMA (('AUTOMOTIVE_DESIGN { 1 0 10303 214 3 1 1 }'));
ENDSEC;

DATA;
#10=MECHANICAL_DESIGN_GEOMETRIC_PRESENTATION_REPRESENTATION('',(#7529,#7530,
#7531,#7532,#7533,#7534,#7535,#7536,#7537,#7538,#7539,#7540,#7541,#7542,
#7543,#7544,#7545,#7546,#7547,#7548,#7549,#7550,#7551,#7552,#7553,#7554,
#7555,#7556,#7557,#7558,#7559,#7560,#7561,#7562,#7563,#7564,#7565,#7566,
#7567,#7568,#7569,#7570,#7571,#7572,#7573,#7574,#7575,#7576,#7577,#7578,
#7579,#7580,#7581,#7582,#7583,#7584,#7585,#7586,#7587,#7588,#7589,#7590,
#7591,#7592,#7593,#7594,#7595,#7596,#7597,#7598,#7599,#7600,#7601,#7602,
#7603,#7604,#7605,#7606,#7607,#7608,#7609,#7610,#7611,#7612,#7613,#7614,
#7615,#7616,#7617,#7618,#7619,#7620,#7621,#7622,#7623,#7624,#7625,#7626,
#7627,#7628,#7629,#7630,#7631,#7632,#7633,#7634,#7635,#7636,#7637,#7638,
#7639,#7640,#7641,#7642,#7643,#7644,#7645,#7646,#7647,#7648,#7649,#7650,
#7651,#7652,#7653,#7654,#7655,#7656,#7657,#7658,#7659,#7660,#7661,#7662,
#7663,#7664,#7665,#7666,#7667,#7668,#7669,#7670,#7671,#7672,#7673,#7674,
#7675,#7676,#7677,#7678,#7679,#7680,#7681,#7682,#7683,#7684,#7685,#7686,
#7687,#7688,#7689,#7690,#7691,#7692,#7693,#7694,#7695,#7696,#7697,#7698,
#7699,#7700,#7701,#7702,#7703,#7704,#7705,#7706,#7707,#7708,#7709,#7710,
#7711,#7712,#7713,#7714,#7715,#7716,#7717,#7718,#7719,#7720,#7721,#7722,
#7723,#7724,#7725,#7726,#7727,#7728,#7729,#7730,#7731,#7732,#7733,#7734,
#7735,#7736,#7737,#7738,#7739,#7740,#7741,#7742,#7743,#7744,#7745,#7746,
#7747,#7748,#7749,#7750,#7751,#7752,#7753,#7754,#7755,#7756,#7757,#7758,
#7759,#7760,#7761,#7762,#7763,#7764,#7765,#7766,#7767,#7768,#7769,#7770,
#7771,#7772,#7773,#7774,#7775,#7776,#7777,#7778,#7779,#7780,#7781,#7782,
#7783,#7784,#7785,#7786,#7787,#7788,#7789,#7790,#7791,#7792,#7793,#7794,
#7795,#7796,#7797,#7798,#7799,#7800,#7801,#7802,#7803,#7804,#7805,#7806,
#7807,#7808,#7809,#7810,#7811,#7812,#7813,#7814,#7815,#7816,#7817,#7818,
#7819,#7820,#7821,#7822,#7823,#7824,#7825,#7826,#7827,#7828,#7829,#7830,
#7831,#7832,#7833,#7834,#7835,#7836,#7837,#7838,#7839,#7840,#7841,#7842,
#7843,#7844,#7845,#7846,#7847,#7848,#7849,#7850,#7851,#7852,#7853,#7854,
#7855,#7856,#7857,#7858,#7859,#7860,#7861,#7862,#7863,#7864,#7865,#7866,
#7867,#7868,#7869,#7870,#7871,#7872,#7873,#7874,#7875,#7876,#7877,#7878,
#7879,#7880,#7881,#7882,#7883,#7884,#7885,#7886,#7887,#7888,#7889,#7890,
#7891,#7892,#7893,#7894,#7895,#7896,#7897,#7898,#7899,#7900,#7901,#7902,
#7903,#7904,#7905,#7906,#7907,#7908,#7909,#7910,#7911,#7912,#7913,#7914,
#7915,#7916,#7917,#7918,#7919,#7920,#7921,#7922,#7923,#7924,#7925,#7926,
#7927,#7928,#7929,#7930,#7931,#7932,#7933,#7934,#7935,#7936,#7937,#7938,
#7939,#7940,#7941,#7942,#7943,#7944,#7945,#7946,#7947,#7948,#7949,#7950,
#7951,#7952,#7953,#7954,#7955,#7956,#7957,#7958,#7959,#7960,#7961,#7962,
#7963,#7964,#7965,#7966,#7967,#7968,#7969,#7970,#7971,#7972,#7973,#7974,
#7975,#7976,#7977,#7978,#7979,#7980,#7981,#7982,#7983,#7984,#7985,#7986,
#7987,#7988,#7989,#7990,#7991,#7992,#7993,#7994,#7995,#7996,#7997,#7998,
#7999,#8000,#8001,#8002,#8003,#8004,#8005,#8006,#8007,#8008,#8009,#8010,
#8011,#8012,#8013,#8014,#8015,#8016,#8017,#8018,#8019,#8020,#8021,#8022,
#8023,#8024,#8025,#8026,#8027,#8028,#8029,#8030,#8031,#8032,#8033,#8034,
#8035,#8036,#8037,#8038,#8039,#8040,#8041,#8042,#8043,#8044,#8045,#8046,
#8047,#8048,#8049,#8050,#8051,#8052,#8053,#8054,#8055,#8056,#8057,#8058,
#8059,#8060,#8061,#8062,#8063,#8064,#8065,#8066,#8067,#8068,#8069,#8070,
#8071,#8072,#8073,#8074,#8075,#8076,#8077,#8078,#8079,#8080,#8081,#8082,
#8083,#8084,#8085,#8086,#8087,#8088,#8089,#8090,#8091,#8092,#8093,#8094,
#8095,#8096,#8097,#8098,#8099,#8100,#8101,#8102,#8103,#8104,#8105,#8106,
#8107,#8108,#8109,#8110,#8111,#8112,#8113,#8114,#8115,#8116,#8117,#8118,
#8119,#8120,#8121,#8122,#8123,#8124,#8125,#8126,#8127,#8128,#8129,#8130,
#8131,#8132,#8133,#8134,#8135,#8136,#8137,#8138,#8139,#8140,#8141,#8142,
#8143,#8144,#8145,#8146,#8147,#8148,#8149,#8150,#8151,#8152,#8153,#8154,
#8155,#8156,#8157,#8158,#8159,#8160,#8161,#8162,#8163,#8164,#8165,#8166,
#8167,#8168,#8169,#8170,#8171,#8172,#8173,#8174,#8175,#8176,#8177,#8178,
#8179,#8180,#8181,#8182,#8183,#8184,#8185,#8186,#8187,#8188,#8189,#8190,
#8191,#8192,#8193,#8194,#8195,#8196,#8197,#8198,#8199,#8200,#8201,#8202,
#8203,#8204,#8205,#8206,#8207,#8208,#8209,#8210,#8211,#8212,#8213,#8214,
#8215,#8216,#8217,#8218,#8219,#8220,#8221,#8222,#8223,#8224,#8225,#8226,
#8227,#8228,#8229,#8230,#8231,#8232,#8233,#8234,#8235,#8236,#8237,#8238,
#8239,#8240,#8241,#8242,#8243,#8244,#8245,#8246,#8247,#8248,#8249,#8250,
#8251,#8252,#8253,#8254,#8255,#8256,#8257,#8258,#8259,#8260,#8261,#8262,
#8263,#8264,#8265,#8266,#8267,#8268,#8269,#8270,#8271,#8272,#8273,#8274,
#8275,#8276,#8277,#8278,#8279,#8280,#8281,#8282,#8283,#8284,#8285,#8286,
#8287,#8288,#8289,#8290,#8291,#8292,#8293,#8294,#8295,#8296,#8297,#8298,
#8299,#8300,#8301,#8302,#8303,#8304,#8305,#8306,#8307,#8308,#8309,#8310,
#8311,#8312,#8313,#8314,#8315,#8316,#8317,#8318,#8319,#8320,#8321,#8322,
#8323,#8324,#8325,#8326,#8327,#8328,#8329,#8330,#8331,#8332,#8333,#8334,
#8335,#8336,#8337,#8338,#8339,#8340,#8341,#8342,#8343,#8344,#8345,#8346,
#8347,#8348,#8349,#8350,#8351,#8352,#8353,#8354,#8355,#8356,#8357,#8358,
#8359,#8360,#8361,#8362,#8363,#8364,#8365,#8366,#8367,#8368,#8369,#8370,
#8371,#8372,#8373,#8374,#8375,#8376,#8377,#8378,#8379,#8380,#8381,#8382,
#8383,#8384,#8385,#8386,#8387,#8388,#8389,#8390,#8391,#8392,#8393,#8394,
#8395,#8396,#8397,#8398,#8399,#8400,#8401,#8402,#8403,#8404,#8405,#8406,
#8407,#8408,#8409,#8410,#8411,#8412,#8413,#8414,#8415,#8416,#8417,#8418,
#8419,#8420,#8421,#8422,#8423,#8424,#8425,#8426,#8427,#8428,#8429,#8430,
#8431,#8432,#8433,#8434,#8435,#8436,#8437,#8438,#8439,#8440,#8441,#8442,
#8443,#8444,#8445,#8446,#8447,#8448,#8449,#8450,#8451,#8452,#8453,#8454,
#8455,#8456,#8457,#8458,#8459,#8460,#8461,#8462,#8463,#8464,#8465,#8466,
#8467,#8468,#8469,#8470,#8471,#8472,#8473,#8474,#8475,#8476,#8477,#8478,
#8479,#8480,#8481,#8482,#8483,#8484,#8485,#8486,#8487,#8488,#8489,#8490,
#8491,#8492,#8493,#8494,#8495,#8496,#8497,#8498,#8499,#8500,#8501,#8502,
#8503,#8504,#8505,#8506,#8507,#8508,#8509,#8510,#8511,#8512,#8513,#8514,
#8515,#8516,#8517,#8518,#8519,#8520,#8521,#8522,#8523,#8524,#8525,#8526,
#8527,#8528,#8529,#8530,#8531,#8532,#8533,#8534,#8535,#8536,#8537,#8538,
#8539,#8540,#8541,#8542,#8543,#8544,#8545,#8546,#8547,#8548,#8549,#8550,
#8551,#8552,#8553,#8554,#8555,#8556,#8557,#8558,#8559,#8560,#8561,#8562,
#8563,#8564,#8565,#8566,#8567,#8568,#8569,#8570,#8571,#8572,#8573,#8574,
#8575,#8576,#8577,#8578,#8579,#8580,#8581,#8582,#8583,#8584,#8585,#8586,
#8587,#8588,#8589,#8590,#8591,#8592,#8593,#8594,#8595,#8596,#8597,#8598,
#8599,#8600,#8601,#8602,#8603,#8604,#8605,#8606,#8607,#8608,#8609,#8610,
#8611,#8612,#8613,#8614,#8615,#8616,#8617,#8618,#8619,#8620,#8621,#8622,
#8623,#8624,#8625,#8626,#8627,#8628,#8629,#8630,#8631,#8632,#8633,#8634,
#8635,#8636,#8637,#8638,#8639,#8640,#8641,#8642,#8643,#8644,#8645,#8646,
#8647,#8648,#8649,#8650,#8651,#8652,#8653,#8654,#8655,#8656,#8657,#8658,
#8659,#8660,#8661,#8662,#8663,#8664,#8665,#8666,#8667,#8668,#8669,#8670,
#8671,#8672,#8673,#8674,#8675,#8676,#8677,#8678,#8679,#8680,#8681,#8682,
#8683,#8684,#8685,#8686,#8687,#8688,#8689,#8690,#8691,#8692,#8693,#8694,
#8695,#8696,#8697,#8698,#8699,#8700,#8701,#8702,#8703,#8704,#8705,#8706,
#8707,#8708,#8709,#8710,#8711,#8712,#8713,#8714,#8715,#8716,#8717,#8718,
#8719,#8720,#8721,#8722,#8723,#8724,#8725,#8726,#8727,#8728,#8729,#8730,
#8731,#8732,#8733,#8734,#8735,#8736,#8737,#8738,#8739,#8740,#8741,#8742,
#8743,#8744,#8745,#8746,#8747,#8748,#8749,#8750,#8751,#8752,#8753,#8754,
#8755,#8756,#8757,#8758,#8759,#8760,#8761,#8762,#8763,#8764,#8765,#8766,
#8767,#8768,#8769,#8770,#8771,#8772,#8773,#8774,#8775,#8776,#8777,#8778,
#8779,#8780,#8781,#8782,#8783,#8784,#8785,#8786,#8787,#8788,#8789,#8790,
#8791,#8792,#8793,#8794,#8795,#8796,#8797,#8798,#8799,#8800,#8801,#8802,
#8803,#8804,#8805,#8806,#8807,#8808,#8809,#8810,#8811,#8812,#8813,#8814,
#8815,#8816,#8817,#8818,#8819,#8820,#8821,#8822,#8823,#8824,#8825,#8826,
#8827,#8828,#8829,#8830,#8831,#8832,#8833,#8834,#8835,#8836,#8837,#8838,
#8839,#8840,#8841,#8842,#8843,#8844,#8845,#8846,#8847,#8848,#8849,#8850,
#8851,#8852,#8853,#8854,#8855,#8856,#8857,#8858,#8859,#8860,#8861,#8862,
#8863,#8864,#8865,#8866,#8867,#8868,#8869,#8870,#8871,#8872,#8873,#8874,
#8875,#8876,#8877,#8878,#8879,#8880,#8881,#8882,#8883,#8884,#8885,#8886,
#8887,#8888,#8889,#8890,#8891,#8892,#8893,#8894,#8895,#8896,#8897,#8898,
#8899,#8900,#8901,#8902,#8903,#8904,#8905,#8906,#8907,#8908,#8909,#8910,
#8911,#8912,#8913,#8914,#8915,#8916,#8917,#8918,#8919,#8920,#8921,#8922,
#8923,#8924,#8925,#8926,#8927,#8928,#8929,#8930,#8931,#8932,#8933,#8934,
#8935,#8936,#8937,#8938,#8939,#8940,#8941,#8942,#8943,#8944,#8945,#8946,
#8947,#8948,#8949,#8950,#8951,#8952,#8953,#8954,#8955,#8956,#8957,#8958,
#8959,#8960,#8961,#8962,#8963,#8964,#8965,#8966,#8967,#8968,#8969,#8970,
#8971,#8972,#8973,#8974,#8975,#8976,#8977,#8978,#8979,#8980,#8981,#8982,
#8983,#8984,#8985,#8986,#8987,#8988,#8989,#8990,#8991,#8992,#8993,#8994,
#8995,#8996,#8997,#8998,#8999,#9000,#9001,#9002,#9003,#9004,#9005,#9006,
#9007,#9008,#9009,#9010,#9011,#9012,#9013,#9014,#9015,#9016,#9017,#9018,
#9019,#9020,#9021,#9022,#9023,#9024,#9025,#9026,#9027,#9028,#9029,#9030,
#9031,#9032,#9033,#9034,#9035,#9036,#9037,#9038,#9039,#9040,#9041,#9042,
#9043,#9044,#9045,#9046,#9047,#9048,#9049,#9050,#9051,#9052,#9053,#9054,
#9055,#9056,#9057,#9058,#9059,#9060,#9061,#9062,#9063,#9064,#9065,#9066,
#9067),#711838);
#11=OPEN_SHELL('',(#250251,#250252,#250253,#250254,#250255,#250256,#250257,
#250258));
#12=SHELL_BASED_SURFACE_MODEL('Body1',(#11));
#13=SPHERICAL_SURFACE('',#263697,2.);
#14=SPHERICAL_SURFACE('',#263700,2.);
#15=SPHERICAL_SURFACE('',#264417,2.);
#16=SPHERICAL_SURFACE('',#264420,2.);
#17=SPHERICAL_SURFACE('',#264521,3.17192226735973);
#18=SPHERICAL_SURFACE('',#264555,3.17192226735973);
#19=SPHERICAL_SURFACE('',#265909,1.);
#20=SPHERICAL_SURFACE('',#266110,1.);
#21=SPHERICAL_SURFACE('',#266186,2.);
#22=SPHERICAL_SURFACE('',#267190,1.);
#23=SPHERICAL_SURFACE('',#267385,1.);
#24=SPHERICAL_SURFACE('',#267454,2.);
#25=SPHERICAL_SURFACE('',#267667,25.);
#26=SPHERICAL_SURFACE('',#267674,25.);
#27=SPHERICAL_SURFACE('',#267784,3.17192226735973);
#28=SPHERICAL_SURFACE('',#267858,1.);
#29=SPHERICAL_SURFACE('',#268104,2.);
#30=SPHERICAL_SURFACE('',#268108,2.);
#31=SPHERICAL_SURFACE('',#268114,2.);
#32=SPHERICAL_SURFACE('',#268118,2.);
#33=SPHERICAL_SURFACE('',#268247,0.4);
#34=SPHERICAL_SURFACE('',#268362,1.);
#35=SPHERICAL_SURFACE('',#268366,1.);
#36=SPHERICAL_SURFACE('',#269930,0.5);
#37=SPHERICAL_SURFACE('',#269942,0.5);
#38=SPHERICAL_SURFACE('',#270003,0.396875);
#39=SPHERICAL_SURFACE('',#270005,0.396875);
#40=SPHERICAL_SURFACE('',#270009,0.396875);
#41=SPHERICAL_SURFACE('',#270011,0.396875);
#42=SPHERICAL_SURFACE('',#272963,3.17192226735973);
#43=SPHERICAL_SURFACE('',#272997,3.17192226735973);
#44=SPHERICAL_SURFACE('',#274917,0.8);
#45=SPHERICAL_SURFACE('',#274924,0.8);
#46=SPHERICAL_SURFACE('',#274935,0.8);
#47=SPHERICAL_SURFACE('',#274990,0.8);
#48=SPHERICAL_SURFACE('',#274997,0.8);
#49=SPHERICAL_SURFACE('',#275008,0.8);
#50=SPHERICAL_SURFACE('',#275063,0.8);
#51=SPHERICAL_SURFACE('',#275070,0.8);
#52=SPHERICAL_SURFACE('',#275081,0.8);
#53=SPHERICAL_SURFACE('',#275136,0.8);
#54=SPHERICAL_SURFACE('',#275143,0.8);
#55=SPHERICAL_SURFACE('',#275154,0.8);
#56=SPHERICAL_SURFACE('',#277920,1.);
#57=SPHERICAL_SURFACE('',#277930,1.);
#58=SPHERICAL_SURFACE('',#277942,1.);
#59=SPHERICAL_SURFACE('',#277949,1.);
#60=SPHERICAL_SURFACE('',#277958,1.);
#61=SPHERICAL_SURFACE('',#277963,1.);
#62=SPHERICAL_SURFACE('',#278572,3.17192226735973);
#63=SPHERICAL_SURFACE('',#278806,3.17192226735973);
#64=SPHERICAL_SURFACE('',#279205,1.32955862027115);
#65=SPHERICAL_SURFACE('',#279235,1.32955862027115);
#66=SPHERICAL_SURFACE('',#279450,1.32955862027115);
#67=SPHERICAL_SURFACE('',#279480,1.32955862027115);
#68=SPHERICAL_SURFACE('',#279529,3.17192226735973);
#69=SPHERICAL_SURFACE('',#280060,3.17192226735973);
#70=SPHERICAL_SURFACE('',#280196,3.17192226735973);
#71=SPHERICAL_SURFACE('',#281588,3.);
#72=SPHERICAL_SURFACE('',#281838,1.);
#73=SPHERICAL_SURFACE('',#281840,1.);
#74=SPHERICAL_SURFACE('',#281846,1.);
#75=SPHERICAL_SURFACE('',#281848,1.);
#76=SPHERICAL_SURFACE('',#281854,1.);
#77=SPHERICAL_SURFACE('',#281856,1.);
#78=SPHERICAL_SURFACE('',#281862,1.);
#79=SPHERICAL_SURFACE('',#281864,1.);
#80=SPHERICAL_SURFACE('',#281870,1.);
#81=SPHERICAL_SURFACE('',#281871,1.);
#82=SPHERICAL_SURFACE('',#281875,1.);
#83=SPHERICAL_SURFACE('',#281877,1.);
#84=SPHERICAL_SURFACE('',#281883,1.);
#85=SPHERICAL_SURFACE('',#281885,1.);
#86=SPHERICAL_SURFACE('',#281891,1.);
#87=SPHERICAL_SURFACE('',#281892,1.);
#88=SPHERICAL_SURFACE('',#281896,1.);
#89=SPHERICAL_SURFACE('',#281898,1.);
#90=SPHERICAL_SURFACE('',#281904,1.);
#91=SPHERICAL_SURFACE('',#281906,1.);
#92=SPHERICAL_SURFACE('',#281912,1.);
#93=SPHERICAL_SURFACE('',#281914,1.);
#94=SPHERICAL_SURFACE('',#281920,1.);
#95=SPHERICAL_SURFACE('',#281922,1.);
#96=SPHERICAL_SURFACE('',#283597,0.1);
#97=SPHERICAL_SURFACE('',#283598,0.1);
#98=SPHERICAL_SURFACE('',#283606,0.1);
#99=SPHERICAL_SURFACE('',#283611,0.1);
#100=(
BOUNDED_CURVE()
B_SPLINE_CURVE(3,(#369878,#369879,#369880,#369881,#369882,#369883,#369884,
#369885,#369886,#369887),.UNSPECIFIED.,.F.,.F.)
B_SPLINE_CURVE_WITH_KNOTS((4,2,2,2,4),(1.5707963267949,1.96349540849362,
2.35619449019234,2.74889357189107,3.14159265358979),.UNSPECIFIED.)
CURVE()
GEOMETRIC_REPRESENTATION_ITEM()
RATIONAL_B_SPLINE_CURVE((1.,1.,1.,1.,1.,1.,1.,1.,1.,1.))
REPRESENTATION_ITEM('')
);
#101=(
BOUNDED_CURVE()
B_SPLINE_CURVE(3,(#369890,#369891,#369892,#369893,#369894,#369895,#369896,
#369897,#369898,#369899),.UNSPECIFIED.,.F.,.F.)
B_SPLINE_CURVE_WITH_KNOTS((4,2,2,2,4),(0.,0.392699081698724,0.785398163397448,
1.17809724509617,1.5707963267949),.UNSPECIFIED.)
CURVE()
GEOMETRIC_REPRESENTATION_ITEM()
RATIONAL_B_SPLINE_CURVE((1.,1.,1.,1.,1.,1.,1.,1.,1.,1.))
REPRESENTATION_ITEM('')
);
#102=(
BOUNDED_CURVE()
B_SPLINE_CURVE(2,(#374891,#374892,#374893),.UNSPECIFIED.,.F.,.F.)
B_SPLINE_CURVE_WITH_KNOTS((3,3),(-1.69972750501399,-1.54819847298235),
 .UNSPECIFIED.)
CURVE()
GEOMETRIC_REPRESENTATION_ITEM()
RATIONAL_B_SPLINE_CURVE((3.21428571429202,3.51801949394046,3.75000000000002))
REPRESENTATION_ITEM('')
);
#103=(
BOUNDED_CURVE()
B_SPLINE_CURVE(2,(#374894,#374895,#374896),.UNSPECIFIED.,.F.,.F.)
B_SPLINE_CURVE_WITH_KNOTS((3,3),(-0.709700063833991,-0.662112619177874),
 .UNSPECIFIED.)
CURVE()
GEOMETRIC_REPRESENTATION_ITEM()
RATIONAL_B_SPLINE_CURVE((1.,1.,1.))
REPRESENTATION_ITEM('')
);
#104=(
BOUNDED_CURVE()
B_SPLINE_CURVE(2,(#378301,#378302,#378303),.UNSPECIFIED.,.F.,.F.)
B_SPLINE_CURVE_WITH_KNOTS((3,3),(0.0950568319817596,0.142644276637875),
 .UNSPECIFIED.)
CURVE()
GEOMETRIC_REPRESENTATION_ITEM()
RATIONAL_B_SPLINE_CURVE((1.,1.,1.))
REPRESENTATION_ITEM('')
);
#105=(
BOUNDED_CURVE()
B_SPLINE_CURVE(2,(#378304,#378305,#378306),.UNSPECIFIED.,.F.,.F.)
B_SPLINE_CURVE_WITH_KNOTS((3,3),(0.416873543837601,0.568402575869343),
 .UNSPECIFIED.)
CURVE()
GEOMETRIC_REPRESENTATION_ITEM()
RATIONAL_B_SPLINE_CURVE((3.21428571429175,3.51801949394039,3.75000000000005))
REPRESENTATION_ITEM('')
);
#106=(
BOUNDED_CURVE()
B_SPLINE_CURVE(3,(#379142,#379143,#379144,#379145,#379146,#379147,#379148,
#379149,#379150,#379151),.UNSPECIFIED.,.F.,.F.)
B_SPLINE_CURVE_WITH_KNOTS((4,2,2,2,4),(0.,0.392699081698724,0.785398163397448,
1.17809724509617,1.5707963267949),.UNSPECIFIED.)
CURVE()
GEOMETRIC_REPRESENTATION_ITEM()
RATIONAL_B_SPLINE_CURVE((1.,1.,1.,1.,1.,1.,1.,1.,1.,1.))
REPRESENTATION_ITEM('')
);
#107=(
BOUNDED_CURVE()
B_SPLINE_CURVE(3,(#379155,#379156,#379157,#379158,#379159,#379160,#379161,
#379162,#379163,#379164),.UNSPECIFIED.,.F.,.F.)
B_SPLINE_CURVE_WITH_KNOTS((4,2,2,2,4),(1.5707963267949,1.96349540849362,
2.35619449019234,2.74889357189107,3.14159265358979),.UNSPECIFIED.)
CURVE()
GEOMETRIC_REPRESENTATION_ITEM()
RATIONAL_B_SPLINE_CURVE((1.,1.,1.,1.,1.,1.,1.,1.,1.,1.))
REPRESENTATION_ITEM('')
);
#108=(
BOUNDED_CURVE()
B_SPLINE_CURVE(3,(#381076,#381077,#381078,#381079,#381080,#381081,#381082,
#381083,#381084,#381085),.UNSPECIFIED.,.F.,.F.)
B_SPLINE_CURVE_WITH_KNOTS((4,2,2,2,4),(4.71238898038469,5.10508806208341,
5.49778714378214,5.89048622548086,6.28318530717959),.UNSPECIFIED.)
CURVE()
GEOMETRIC_REPRESENTATION_ITEM()
RATIONAL_B_SPLINE_CURVE((1.,1.,1.,1.,1.,1.,1.,1.,1.,1.))
REPRESENTATION_ITEM('')
);
#109=(
BOUNDED_CURVE()
B_SPLINE_CURVE(3,(#381088,#381089,#381090,#381091,#381092,#381093,#381094,
#381095,#381096,#381097),.UNSPECIFIED.,.F.,.F.)
B_SPLINE_CURVE_WITH_KNOTS((4,2,2,2,4),(7.23566403184874E-16,0.392699081698725,
0.785398163397449,1.17809724509617,1.5707963267949),.UNSPECIFIED.)
CURVE()
GEOMETRIC_REPRESENTATION_ITEM()
RATIONAL_B_SPLINE_CURVE((1.,1.,1.,1.,1.,1.,1.,1.,1.,1.))
REPRESENTATION_ITEM('')
);
#110=(
BOUNDED_CURVE()
B_SPLINE_CURVE(2,(#382077,#382078,#382079),.UNSPECIFIED.,.F.,.F.)
B_SPLINE_CURVE_WITH_KNOTS((3,3),(0.11861447099872,0.273975193232128),
 .UNSPECIFIED.)
CURVE()
GEOMETRIC_REPRESENTATION_ITEM()
RATIONAL_B_SPLINE_CURVE((1.71400248482891,1.97915959201189,1.71400248482891))
REPRESENTATION_ITEM('')
);
#111=(
BOUNDED_CURVE()
B_SPLINE_CURVE(2,(#382115,#382116,#382117),.UNSPECIFIED.,.F.,.F.)
B_SPLINE_CURVE_WITH_KNOTS((3,3),(-0.273975193232128,-0.118614470998721),
 .UNSPECIFIED.)
CURVE()
GEOMETRIC_REPRESENTATION_ITEM()
RATIONAL_B_SPLINE_CURVE((1.71400248482891,1.97915959201189,1.71400248482891))
REPRESENTATION_ITEM('')
);
#112=(
BOUNDED_CURVE()
B_SPLINE_CURVE(2,(#382119,#382120,#382121),.UNSPECIFIED.,.F.,.F.)
B_SPLINE_CURVE_WITH_KNOTS((3,3),(-0.273975193232128,-0.118614470998721),
 .UNSPECIFIED.)
CURVE()
GEOMETRIC_REPRESENTATION_ITEM()
RATIONAL_B_SPLINE_CURVE((1.71400248482891,1.97915959201189,1.71400248482891))
REPRESENTATION_ITEM('')
);
#113=(
BOUNDED_CURVE()
B_SPLINE_CURVE(2,(#382123,#382124,#382125),.UNSPECIFIED.,.F.,.F.)
B_SPLINE_CURVE_WITH_KNOTS((3,3),(-0.273975193232128,-0.118614470998721),
 .UNSPECIFIED.)
CURVE()
GEOMETRIC_REPRESENTATION_ITEM()
RATIONAL_B_SPLINE_CURVE((1.71400248482891,1.97915959201189,1.71400248482891))
REPRESENTATION_ITEM('')
);
#114=(
BOUNDED_CURVE()
B_SPLINE_CURVE(2,(#382127,#382128,#382129),.UNSPECIFIED.,.F.,.F.)
B_SPLINE_CURVE_WITH_KNOTS((3,3),(-0.273975193232128,-0.11861447099872),
 .UNSPECIFIED.)
CURVE()
GEOMETRIC_REPRESENTATION_ITEM()
RATIONAL_B_SPLINE_CURVE((1.71400248482891,1.97915959201189,1.71400248482891))
REPRESENTATION_ITEM('')
);
#115=(
BOUNDED_CURVE()
B_SPLINE_CURVE(2,(#382131,#382132,#382133),.UNSPECIFIED.,.F.,.F.)
B_SPLINE_CURVE_WITH_KNOTS((3,3),(-0.273975193232129,-0.118614470998721),
 .UNSPECIFIED.)
CURVE()
GEOMETRIC_REPRESENTATION_ITEM()
RATIONAL_B_SPLINE_CURVE((1.71400248482891,1.97915959201189,1.71400248482891))
REPRESENTATION_ITEM('')
);
#116=(
BOUNDED_CURVE()
B_SPLINE_CURVE(2,(#382163,#382164,#382165),.UNSPECIFIED.,.F.,.F.)
B_SPLINE_CURVE_WITH_KNOTS((3,3),(0.124274873543866,0.3218671551163),
 .UNSPECIFIED.)
CURVE()
GEOMETRIC_REPRESENTATION_ITEM()
RATIONAL_B_SPLINE_CURVE((1.46410161513778,1.69059892324148,1.46410161513777))
REPRESENTATION_ITEM('')
);
#117=(
BOUNDED_CURVE()
B_SPLINE_CURVE(2,(#382201,#382202,#382203),.UNSPECIFIED.,.F.,.F.)
B_SPLINE_CURVE_WITH_KNOTS((3,3),(-0.3218671551163,-0.124274873543865),
 .UNSPECIFIED.)
CURVE()
GEOMETRIC_REPRESENTATION_ITEM()
RATIONAL_B_SPLINE_CURVE((1.46410161513778,1.69059892324148,1.46410161513778))
REPRESENTATION_ITEM('')
);
#118=(
BOUNDED_CURVE()
B_SPLINE_CURVE(2,(#382205,#382206,#382207),.UNSPECIFIED.,.F.,.F.)
B_SPLINE_CURVE_WITH_KNOTS((3,3),(-0.321867155116299,-0.124274873543865),
 .UNSPECIFIED.)
CURVE()
GEOMETRIC_REPRESENTATION_ITEM()
RATIONAL_B_SPLINE_CURVE((1.46410161513778,1.69059892324148,1.46410161513778))
REPRESENTATION_ITEM('')
);
#119=(
BOUNDED_CURVE()
B_SPLINE_CURVE(2,(#382209,#382210,#382211),.UNSPECIFIED.,.F.,.F.)
B_SPLINE_CURVE_WITH_KNOTS((3,3),(-0.3218671551163,-0.124274873543866),
 .UNSPECIFIED.)
CURVE()
GEOMETRIC_REPRESENTATION_ITEM()
RATIONAL_B_SPLINE_CURVE((1.46410161513777,1.69059892324148,1.46410161513778))
REPRESENTATION_ITEM('')
);
#120=(
BOUNDED_CURVE()
B_SPLINE_CURVE(2,(#382213,#382214,#382215),.UNSPECIFIED.,.F.,.F.)
B_SPLINE_CURVE_WITH_KNOTS((3,3),(-0.3218671551163,-0.124274873543866),
 .UNSPECIFIED.)
CURVE()
GEOMETRIC_REPRESENTATION_ITEM()
RATIONAL_B_SPLINE_CURVE((1.46410161513778,1.69059892324148,1.46410161513778))
REPRESENTATION_ITEM('')
);
#121=(
BOUNDED_CURVE()
B_SPLINE_CURVE(2,(#382217,#382218,#382219),.UNSPECIFIED.,.F.,.F.)
B_SPLINE_CURVE_WITH_KNOTS((3,3),(-0.321867155116299,-0.124274873543866),
 .UNSPECIFIED.)
CURVE()
GEOMETRIC_REPRESENTATION_ITEM()
RATIONAL_B_SPLINE_CURVE((1.46410161513778,1.69059892324148,1.46410161513778))
REPRESENTATION_ITEM('')
);
#122=(
BOUNDED_CURVE()
B_SPLINE_CURVE(2,(#382249,#382250,#382251),.UNSPECIFIED.,.F.,.F.)
B_SPLINE_CURVE_WITH_KNOTS((3,3),(0.124274873543866,0.3218671551163),
 .UNSPECIFIED.)
CURVE()
GEOMETRIC_REPRESENTATION_ITEM()
RATIONAL_B_SPLINE_CURVE((1.46410161513778,1.69059892324148,1.46410161513777))
REPRESENTATION_ITEM('')
);
#123=(
BOUNDED_CURVE()
B_SPLINE_CURVE(2,(#382287,#382288,#382289),.UNSPECIFIED.,.F.,.F.)
B_SPLINE_CURVE_WITH_KNOTS((3,3),(-0.3218671551163,-0.124274873543865),
 .UNSPECIFIED.)
CURVE()
GEOMETRIC_REPRESENTATION_ITEM()
RATIONAL_B_SPLINE_CURVE((1.46410161513778,1.69059892324148,1.46410161513778))
REPRESENTATION_ITEM('')
);
#124=(
BOUNDED_CURVE()
B_SPLINE_CURVE(2,(#382291,#382292,#382293),.UNSPECIFIED.,.F.,.F.)
B_SPLINE_CURVE_WITH_KNOTS((3,3),(-0.321867155116299,-0.124274873543865),
 .UNSPECIFIED.)
CURVE()
GEOMETRIC_REPRESENTATION_ITEM()
RATIONAL_B_SPLINE_CURVE((1.46410161513778,1.69059892324148,1.46410161513778))
REPRESENTATION_ITEM('')
);
#125=(
BOUNDED_CURVE()
B_SPLINE_CURVE(2,(#382295,#382296,#382297),.UNSPECIFIED.,.F.,.F.)
B_SPLINE_CURVE_WITH_KNOTS((3,3),(-0.3218671551163,-0.124274873543866),
 .UNSPECIFIED.)
CURVE()
GEOMETRIC_REPRESENTATION_ITEM()
RATIONAL_B_SPLINE_CURVE((1.46410161513777,1.69059892324148,1.46410161513778))
REPRESENTATION_ITEM('')
);
#126=(
BOUNDED_CURVE()
B_SPLINE_CURVE(2,(#382299,#382300,#382301),.UNSPECIFIED.,.F.,.F.)
B_SPLINE_CURVE_WITH_KNOTS((3,3),(-0.3218671551163,-0.124274873543866),
 .UNSPECIFIED.)
CURVE()
GEOMETRIC_REPRESENTATION_ITEM()
RATIONAL_B_SPLINE_CURVE((1.46410161513778,1.69059892324148,1.46410161513778))
REPRESENTATION_ITEM('')
);
#127=(
BOUNDED_CURVE()
B_SPLINE_CURVE(2,(#382303,#382304,#382305),.UNSPECIFIED.,.F.,.F.)
B_SPLINE_CURVE_WITH_KNOTS((3,3),(-0.321867155116299,-0.124274873543866),
 .UNSPECIFIED.)
CURVE()
GEOMETRIC_REPRESENTATION_ITEM()
RATIONAL_B_SPLINE_CURVE((1.46410161513778,1.69059892324148,1.46410161513778))
REPRESENTATION_ITEM('')
);
#128=(
BOUNDED_CURVE()
B_SPLINE_CURVE(3,(#383387,#383388,#383389,#383390,#383391,#383392,#383393,
#383394,#383395,#383396,#383397,#383398,#383399,#383400),.UNSPECIFIED.,
 .F.,.F.)
B_SPLINE_CURVE_WITH_KNOTS((4,2,2,2,2,2,4),(4.71238898038469,5.10508806208341,
5.49778714378214,5.6941366846315,5.89048622548086,6.08683576633022,6.28318530717959),
 .UNSPECIFIED.)
CURVE()
GEOMETRIC_REPRESENTATION_ITEM()
RATIONAL_B_SPLINE_CURVE((1.,1.,1.,1.,1.,1.,1.,1.,1.,1.,1.,1.,1.,1.))
REPRESENTATION_ITEM('')
);
#129=(
BOUNDED_CURVE()
B_SPLINE_CURVE(2,(#384166,#384167,#384168),.UNSPECIFIED.,.F.,.F.)
B_SPLINE_CURVE_WITH_KNOTS((3,3),(0.596712658847094,0.722265844062648),
 .UNSPECIFIED.)
CURVE()
GEOMETRIC_REPRESENTATION_ITEM()
RATIONAL_B_SPLINE_CURVE((2.49514563106803,2.6092848105631,2.70526315789484))
REPRESENTATION_ITEM('')
);
#130=(
BOUNDED_CURVE()
B_SPLINE_CURVE(2,(#384171,#384172,#384173),.UNSPECIFIED.,.F.,.F.)
B_SPLINE_CURVE_WITH_KNOTS((3,3),(2.04934018854733,2.14868138256023),
 .UNSPECIFIED.)
CURVE()
GEOMETRIC_REPRESENTATION_ITEM()
RATIONAL_B_SPLINE_CURVE((2.70526315789488,2.62932240332979,2.54201221002287))
REPRESENTATION_ITEM('')
);
#131=(
BOUNDED_CURVE()
B_SPLINE_CURVE(2,(#386232,#386233,#386234),.UNSPECIFIED.,.F.,.F.)
B_SPLINE_CURVE_WITH_KNOTS((3,3),(-4.05380487494745,-3.83235916136848),
 .UNSPECIFIED.)
CURVE()
GEOMETRIC_REPRESENTATION_ITEM()
RATIONAL_B_SPLINE_CURVE((4.24271844660204,4.43679946387057,4.59999999999143))
REPRESENTATION_ITEM('')
);
#132=(
BOUNDED_CURVE()
B_SPLINE_CURVE(2,(#386961,#386962,#386963),.UNSPECIFIED.,.F.,.F.)
B_SPLINE_CURVE_WITH_KNOTS((3,3),(-3.09895306693964,-2.61905119012026),
 .UNSPECIFIED.)
CURVE()
GEOMETRIC_REPRESENTATION_ITEM()
RATIONAL_B_SPLINE_CURVE((1.24941990113842,1.29718308113683,1.32417166707106))
REPRESENTATION_ITEM('')
);
#133=(
BOUNDED_CURVE()
B_SPLINE_CURVE(2,(#387576,#387577,#387578),.UNSPECIFIED.,.F.,.F.)
B_SPLINE_CURVE_WITH_KNOTS((3,3),(10.3912058640177,10.733110861145),
 .UNSPECIFIED.)
CURVE()
GEOMETRIC_REPRESENTATION_ITEM()
RATIONAL_B_SPLINE_CURVE((1.35468862890604,1.39166471298048,1.42465050320294))
REPRESENTATION_ITEM('')
);
#134=(
BOUNDED_CURVE()
B_SPLINE_CURVE(2,(#387724,#387725,#387726),.UNSPECIFIED.,.F.,.F.)
B_SPLINE_CURVE_WITH_KNOTS((3,3),(2.72921534739536,3.09895306693966),
 .UNSPECIFIED.)
CURVE()
GEOMETRIC_REPRESENTATION_ITEM()
RATIONAL_B_SPLINE_CURVE((1.31068617248732,1.28621877629148,1.24941990113841))
REPRESENTATION_ITEM('')
);
#135=(
BOUNDED_CURVE()
B_SPLINE_CURVE(2,(#388019,#388020,#388021,#388022,#388023,#388024,#388025,
#388026,#388027),.UNSPECIFIED.,.F.,.F.)
B_SPLINE_CURVE_WITH_KNOTS((3,2,2,2,3),(0.937212951523008,0.94,0.95,0.96,
0.962488005201867),.UNSPECIFIED.)
CURVE()
GEOMETRIC_REPRESENTATION_ITEM()
RATIONAL_B_SPLINE_CURVE((0.980321934121378,0.986359213828173,1.,0.951056516295154,
1.,0.951056516295154,1.,0.987822835794485,0.981705041166432))
REPRESENTATION_ITEM('')
);
#136=(
BOUNDED_CURVE()
B_SPLINE_CURVE(2,(#388032,#388033,#388034,#388035,#388036,#388037,#388038,
#388039,#388040),.UNSPECIFIED.,.F.,.F.)
B_SPLINE_CURVE_WITH_KNOTS((3,2,2,2,3),(0.837212951523008,0.84,0.85,0.86,
0.862787048476993),.UNSPECIFIED.)
CURVE()
GEOMETRIC_REPRESENTATION_ITEM()
RATIONAL_B_SPLINE_CURVE((0.980321934121378,0.986359213828173,1.,0.951056516295154,
1.,0.951056516295154,1.,0.986359213828168,0.980321934121374))
REPRESENTATION_ITEM('')
);
#137=(
BOUNDED_CURVE()
B_SPLINE_CURVE(2,(#388041,#388042,#388043,#388044,#388045,#388046,#388047,
#388048,#388049),.UNSPECIFIED.,.F.,.F.)
B_SPLINE_CURVE_WITH_KNOTS((3,2,2,2,3),(0.937212951523008,0.94,0.95,0.96,
0.962787048476993),.UNSPECIFIED.)
CURVE()
GEOMETRIC_REPRESENTATION_ITEM()
RATIONAL_B_SPLINE_CURVE((0.980321934121378,0.986359213828173,1.,0.951056516295154,
1.,0.951056516295154,1.,0.986359213828167,0.980321934121374))
REPRESENTATION_ITEM('')
);
#138=(
BOUNDED_CURVE()
B_SPLINE_CURVE(2,(#388051,#388052,#388053,#388054,#388055,#388056,#388057,
#388058,#388059),.UNSPECIFIED.,.F.,.F.)
B_SPLINE_CURVE_WITH_KNOTS((3,2,2,2,3),(0.737212951523008,0.74,0.75,0.76,
0.762787048476993),.UNSPECIFIED.)
CURVE()
GEOMETRIC_REPRESENTATION_ITEM()
RATIONAL_B_SPLINE_CURVE((0.980321934121378,0.986359213828172,1.,0.951056516295154,
1.,0.951056516295154,1.,0.986359213828168,0.980321934121374))
REPRESENTATION_ITEM('')
);
#139=(
BOUNDED_CURVE()
B_SPLINE_CURVE(2,(#388060,#388061,#388062,#388063,#388064,#388065,#388066,
#388067,#388068),.UNSPECIFIED.,.F.,.F.)
B_SPLINE_CURVE_WITH_KNOTS((3,2,2,2,3),(0.837212951523008,0.84,0.85,0.86,
0.862787048476993),.UNSPECIFIED.)
CURVE()
GEOMETRIC_REPRESENTATION_ITEM()
RATIONAL_B_SPLINE_CURVE((0.980321934121378,0.986359213828173,1.,0.951056516295154,
1.,0.951056516295154,1.,0.986359213828168,0.980321934121374))
REPRESENTATION_ITEM('')
);
#140=(
BOUNDED_CURVE()
B_SPLINE_CURVE(2,(#388070,#388071,#388072,#388073,#388074,#388075,#388076,
#388077,#388078),.UNSPECIFIED.,.F.,.F.)
B_SPLINE_CURVE_WITH_KNOTS((3,2,2,2,3),(0.637212951523008,0.64,0.65,0.66,
0.662787048476993),.UNSPECIFIED.)
CURVE()
GEOMETRIC_REPRESENTATION_ITEM()
RATIONAL_B_SPLINE_CURVE((0.980321934121378,0.986359213828172,1.,0.951056516295154,
1.,0.951056516295154,1.,0.986359213828168,0.980321934121374))
REPRESENTATION_ITEM('')
);
#141=(
BOUNDED_CURVE()
B_SPLINE_CURVE(2,(#388079,#388080,#388081,#388082,#388083,#388084,#388085,
#388086,#388087),.UNSPECIFIED.,.F.,.F.)
B_SPLINE_CURVE_WITH_KNOTS((3,2,2,2,3),(0.737212951523008,0.74,0.75,0.76,
0.762787048476993),.UNSPECIFIED.)
CURVE()
GEOMETRIC_REPRESENTATION_ITEM()
RATIONAL_B_SPLINE_CURVE((0.980321934121378,0.986359213828172,1.,0.951056516295154,
1.,0.951056516295154,1.,0.986359213828168,0.980321934121374))
REPRESENTATION_ITEM('')
);
#142=(
BOUNDED_CURVE()
B_SPLINE_CURVE(2,(#388089,#388090,#388091,#388092,#388093,#388094,#388095,
#388096,#388097),.UNSPECIFIED.,.F.,.F.)
B_SPLINE_CURVE_WITH_KNOTS((3,2,2,2,3),(0.537212951523008,0.54,0.55,0.56,
0.562787048476993),.UNSPECIFIED.)
CURVE()
GEOMETRIC_REPRESENTATION_ITEM()
RATIONAL_B_SPLINE_CURVE((0.980321934121378,0.986359213828172,1.,0.951056516295154,
1.,0.951056516295154,1.,0.986359213828168,0.980321934121374))
REPRESENTATION_ITEM('')
);
#143=(
BOUNDED_CURVE()
B_SPLINE_CURVE(2,(#388098,#388099,#388100,#388101,#388102,#388103,#388104,
#388105,#388106),.UNSPECIFIED.,.F.,.F.)
B_SPLINE_CURVE_WITH_KNOTS((3,2,2,2,3),(0.637212951523008,0.64,0.65,0.66,
0.662787048476993),.UNSPECIFIED.)
CURVE()
GEOMETRIC_REPRESENTATION_ITEM()
RATIONAL_B_SPLINE_CURVE((0.980321934121378,0.986359213828172,1.,0.951056516295154,
1.,0.951056516295154,1.,0.986359213828168,0.980321934121374))
REPRESENTATION_ITEM('')
);
#144=(
BOUNDED_CURVE()
B_SPLINE_CURVE(2,(#388108,#388109,#388110,#388111,#388112,#388113,#388114,
#388115,#388116),.UNSPECIFIED.,.F.,.F.)
B_SPLINE_CURVE_WITH_KNOTS((3,2,2,2,3),(0.437212951523009,0.44,0.45,0.46,
0.462787048476993),.UNSPECIFIED.)
CURVE()
GEOMETRIC_REPRESENTATION_ITEM()
RATIONAL_B_SPLINE_CURVE((0.980321934121381,0.986359213828175,1.,0.951056516295154,
1.,0.951056516295154,1.,0.986359213828168,0.980321934121374))
REPRESENTATION_ITEM('')
);
#145=(
BOUNDED_CURVE()
B_SPLINE_CURVE(2,(#388117,#388118,#388119,#388120,#388121,#388122,#388123,
#388124,#388125),.UNSPECIFIED.,.F.,.F.)
B_SPLINE_CURVE_WITH_KNOTS((3,2,2,2,3),(0.537212951523008,0.54,0.55,0.56,
0.562787048476993),.UNSPECIFIED.)
CURVE()
GEOMETRIC_REPRESENTATION_ITEM()
RATIONAL_B_SPLINE_CURVE((0.980321934121378,0.986359213828172,1.,0.951056516295154,
1.,0.951056516295154,1.,0.986359213828168,0.980321934121374))
REPRESENTATION_ITEM('')
);
#146=(
BOUNDED_CURVE()
B_SPLINE_CURVE(2,(#388127,#388128,#388129,#388130,#388131,#388132,#388133,
#388134,#388135),.UNSPECIFIED.,.F.,.F.)
B_SPLINE_CURVE_WITH_KNOTS((3,2,2,2,3),(0.337212951523009,0.34,0.35,0.36,
0.362787048476993),.UNSPECIFIED.)
CURVE()
GEOMETRIC_REPRESENTATION_ITEM()
RATIONAL_B_SPLINE_CURVE((0.98032193412138,0.986359213828175,1.,0.951056516295154,
1.,0.951056516295154,1.,0.986359213828168,0.980321934121374))
REPRESENTATION_ITEM('')
);
#147=(
BOUNDED_CURVE()
B_SPLINE_CURVE(2,(#388136,#388137,#388138,#388139,#388140,#388141,#388142,
#388143,#388144),.UNSPECIFIED.,.F.,.F.)
B_SPLINE_CURVE_WITH_KNOTS((3,2,2,2,3),(0.437212951523009,0.44,0.45,0.46,
0.462787048476993),.UNSPECIFIED.)
CURVE()
GEOMETRIC_REPRESENTATION_ITEM()
RATIONAL_B_SPLINE_CURVE((0.980321934121381,0.986359213828175,1.,0.951056516295154,
1.,0.951056516295154,1.,0.986359213828168,0.980321934121374))
REPRESENTATION_ITEM('')
);
#148=(
BOUNDED_CURVE()
B_SPLINE_CURVE(2,(#388146,#388147,#388148,#388149,#388150,#388151,#388152,
#388153,#388154),.UNSPECIFIED.,.F.,.F.)
B_SPLINE_CURVE_WITH_KNOTS((3,2,2,2,3),(0.237212951523009,0.24,0.25,0.26,
0.262787048476993),.UNSPECIFIED.)
CURVE()
GEOMETRIC_REPRESENTATION_ITEM()
RATIONAL_B_SPLINE_CURVE((0.98032193412138,0.986359213828175,1.,0.951056516295154,
1.,0.951056516295154,1.,0.986359213828168,0.980321934121374))
REPRESENTATION_ITEM('')
);
#149=(
BOUNDED_CURVE()
B_SPLINE_CURVE(2,(#388155,#388156,#388157,#388158,#388159,#388160,#388161,
#388162,#388163),.UNSPECIFIED.,.F.,.F.)
B_SPLINE_CURVE_WITH_KNOTS((3,2,2,2,3),(0.337212951523009,0.34,0.35,0.36,
0.362787048476993),.UNSPECIFIED.)
CURVE()
GEOMETRIC_REPRESENTATION_ITEM()
RATIONAL_B_SPLINE_CURVE((0.98032193412138,0.986359213828175,1.,0.951056516295154,
1.,0.951056516295154,1.,0.986359213828168,0.980321934121374))
REPRESENTATION_ITEM('')
);
#150=(
BOUNDED_CURVE()
B_SPLINE_CURVE(2,(#388165,#388166,#388167,#388168,#388169,#388170,#388171,
#388172,#388173),.UNSPECIFIED.,.F.,.F.)
B_SPLINE_CURVE_WITH_KNOTS((3,2,2,2,3),(0.137212951523008,0.14,0.15,0.16,
0.162787048476993),.UNSPECIFIED.)
CURVE()
GEOMETRIC_REPRESENTATION_ITEM()
RATIONAL_B_SPLINE_CURVE((0.98032193412138,0.986359213828175,1.,0.951056516295154,
1.,0.951056516295154,1.,0.986359213828168,0.980321934121374))
REPRESENTATION_ITEM('')
);
#151=(
BOUNDED_CURVE()
B_SPLINE_CURVE(2,(#388174,#388175,#388176,#388177,#388178,#388179,#388180,
#388181,#388182),.UNSPECIFIED.,.F.,.F.)
B_SPLINE_CURVE_WITH_KNOTS((3,2,2,2,3),(0.237212951523009,0.24,0.25,0.26,
0.262787048476993),.UNSPECIFIED.)
CURVE()
GEOMETRIC_REPRESENTATION_ITEM()
RATIONAL_B_SPLINE_CURVE((0.98032193412138,0.986359213828175,1.,0.951056516295154,
1.,0.951056516295154,1.,0.986359213828168,0.980321934121374))
REPRESENTATION_ITEM('')
);
#152=(
BOUNDED_CURVE()
B_SPLINE_CURVE(2,(#388204,#388205,#388206,#388207,#388208),
 .UNSPECIFIED.,.F.,.F.)
B_SPLINE_CURVE_WITH_KNOTS((3,2,3),(0.155542119967851,0.16,0.162787048476993),
 .UNSPECIFIED.)
CURVE()
GEOMETRIC_REPRESENTATION_ITEM()
RATIONAL_B_SPLINE_CURVE((0.975815942129861,0.978181582128836,1.,0.986359213828168,
0.980321934121374))
REPRESENTATION_ITEM('')
);
#153=(
BOUNDED_CURVE()
B_SPLINE_CURVE(2,(#389036,#389037,#389038,#389039,#389040,#389041,#389042,
#389043,#389044),.UNSPECIFIED.,.F.,.F.)
B_SPLINE_CURVE_WITH_KNOTS((3,2,2,2,3),(0.0840763560462899,0.09,0.1,0.11,
0.11592364395371),.UNSPECIFIED.)
CURVE()
GEOMETRIC_REPRESENTATION_ITEM()
RATIONAL_B_SPLINE_CURVE((0.976363349636191,0.971007622867828,1.,0.951056516295154,
1.,0.951056516295154,1.,0.971007622867828,0.976363349636191))
REPRESENTATION_ITEM('')
);
#154=(
BOUNDED_CURVE()
B_SPLINE_CURVE(2,(#389439,#389440,#389441,#389442,#389443,#389444,#389445,
#389446,#389447),.UNSPECIFIED.,.F.,.F.)
B_SPLINE_CURVE_WITH_KNOTS((3,2,2,2,3),(0.0840763560462901,0.09,0.1,0.11,
0.11592364395371),.UNSPECIFIED.)
CURVE()
GEOMETRIC_REPRESENTATION_ITEM()
RATIONAL_B_SPLINE_CURVE((0.976363349636191,0.971007622867829,1.,0.951056516295154,
1.,0.951056516295154,1.,0.971007622867828,0.976363349636191))
REPRESENTATION_ITEM('')
);
#155=(
BOUNDED_CURVE()
B_SPLINE_CURVE(2,(#389843,#389844,#389845,#389846,#389847,#389848,#389849),
 .UNSPECIFIED.,.F.,.F.)
B_SPLINE_CURVE_WITH_KNOTS((3,2,2,3),(0.0423125681875285,0.05,0.06,0.0659236439537101),
 .UNSPECIFIED.)
CURVE()
GEOMETRIC_REPRESENTATION_ITEM()
RATIONAL_B_SPLINE_CURVE((0.982597938558147,0.962375030635418,1.,0.951056516295154,
1.,0.971007622867828,0.976363349636191))
REPRESENTATION_ITEM('')
);
#156=(
BOUNDED_CURVE()
B_SPLINE_CURVE(2,(#390640,#390641,#390642,#390643,#390644,#390645,#390646,
#390647,#390648),.UNSPECIFIED.,.F.,.F.)
B_SPLINE_CURVE_WITH_KNOTS((3,2,2,2,3),(0.13407635604629,0.14,0.15,0.16,
0.16592364395371),.UNSPECIFIED.)
CURVE()
GEOMETRIC_REPRESENTATION_ITEM()
RATIONAL_B_SPLINE_CURVE((0.97636334963619,0.97100762286783,1.,0.951056516295154,
1.,0.951056516295154,1.,0.971007622867828,0.976363349636191))
REPRESENTATION_ITEM('')
);
#157=(
BOUNDED_CURVE()
B_SPLINE_CURVE(2,(#391043,#391044,#391045,#391046,#391047,#391048,#391049,
#391050,#391051),.UNSPECIFIED.,.F.,.F.)
B_SPLINE_CURVE_WITH_KNOTS((3,2,2,2,3),(0.13407635604629,0.14,0.15,0.16,
0.16592364395371),.UNSPECIFIED.)
CURVE()
GEOMETRIC_REPRESENTATION_ITEM()
RATIONAL_B_SPLINE_CURVE((0.97636334963619,0.971007622867828,1.,0.951056516295154,
1.,0.951056516295154,1.,0.971007622867828,0.976363349636191))
REPRESENTATION_ITEM('')
);
#158=(
BOUNDED_CURVE()
B_SPLINE_CURVE(2,(#391447,#391448,#391449,#391450,#391451,#391452,#391453,
#391454,#391455),.UNSPECIFIED.,.F.,.F.)
B_SPLINE_CURVE_WITH_KNOTS((3,2,2,2,3),(0.23407635604629,0.24,0.25,0.26,
0.265923643953709),.UNSPECIFIED.)
CURVE()
GEOMETRIC_REPRESENTATION_ITEM()
RATIONAL_B_SPLINE_CURVE((0.976363349636191,0.971007622867828,1.,0.951056516295154,
1.,0.951056516295154,1.,0.971007622867831,0.976363349636189))
REPRESENTATION_ITEM('')
);
#159=(
BOUNDED_CURVE()
B_SPLINE_CURVE(2,(#391850,#391851,#391852,#391853,#391854,#391855,#391856,
#391857,#391858),.UNSPECIFIED.,.F.,.F.)
B_SPLINE_CURVE_WITH_KNOTS((3,2,2,2,3),(0.23407635604629,0.24,0.25,0.26,
0.26592364395371),.UNSPECIFIED.)
CURVE()
GEOMETRIC_REPRESENTATION_ITEM()
RATIONAL_B_SPLINE_CURVE((0.976363349636191,0.971007622867828,1.,0.951056516295154,
1.,0.951056516295154,1.,0.971007622867829,0.976363349636191))
REPRESENTATION_ITEM('')
);
#160=(
BOUNDED_CURVE()
B_SPLINE_CURVE(2,(#392254,#392255,#392256,#392257,#392258,#392259,#392260,
#392261,#392262),.UNSPECIFIED.,.F.,.F.)
B_SPLINE_CURVE_WITH_KNOTS((3,2,2,2,3),(0.334076356046291,0.34,0.35,0.36,
0.36592364395371),.UNSPECIFIED.)
CURVE()
GEOMETRIC_REPRESENTATION_ITEM()
RATIONAL_B_SPLINE_CURVE((0.97636334963619,0.971007622867831,1.,0.951056516295154,
1.,0.951056516295154,1.,0.971007622867828,0.976363349636191))
REPRESENTATION_ITEM('')
);
#161=(
BOUNDED_CURVE()
B_SPLINE_CURVE(2,(#392657,#392658,#392659,#392660,#392661,#392662,#392663,
#392664,#392665),.UNSPECIFIED.,.F.,.F.)
B_SPLINE_CURVE_WITH_KNOTS((3,2,2,2,3),(0.33407635604629,0.34,0.35,0.36,
0.36592364395371),.UNSPECIFIED.)
CURVE()
GEOMETRIC_REPRESENTATION_ITEM()
RATIONAL_B_SPLINE_CURVE((0.976363349636191,0.971007622867829,1.,0.951056516295154,
1.,0.951056516295154,1.,0.971007622867828,0.976363349636191))
REPRESENTATION_ITEM('')
);
#162=(
BOUNDED_CURVE()
B_SPLINE_CURVE(2,(#393061,#393062,#393063,#393064,#393065,#393066,#393067,
#393068,#393069),.UNSPECIFIED.,.F.,.F.)
B_SPLINE_CURVE_WITH_KNOTS((3,2,2,2,3),(0.43407635604629,0.44,0.45,0.46,
0.46592364395371),.UNSPECIFIED.)
CURVE()
GEOMETRIC_REPRESENTATION_ITEM()
RATIONAL_B_SPLINE_CURVE((0.976363349636191,0.971007622867829,1.,0.951056516295154,
1.,0.951056516295154,1.,0.971007622867828,0.976363349636191))
REPRESENTATION_ITEM('')
);
#163=(
BOUNDED_CURVE()
B_SPLINE_CURVE(2,(#393464,#393465,#393466,#393467,#393468,#393469,#393470,
#393471,#393472),.UNSPECIFIED.,.F.,.F.)
B_SPLINE_CURVE_WITH_KNOTS((3,2,2,2,3),(0.43407635604629,0.44,0.45,0.46,
0.46592364395371),.UNSPECIFIED.)
CURVE()
GEOMETRIC_REPRESENTATION_ITEM()
RATIONAL_B_SPLINE_CURVE((0.976363349636191,0.971007622867829,1.,0.951056516295154,
1.,0.951056516295154,1.,0.971007622867828,0.976363349636191))
REPRESENTATION_ITEM('')
);
#164=(
BOUNDED_CURVE()
B_SPLINE_CURVE(2,(#393868,#393869,#393870,#393871,#393872,#393873,#393874,
#393875,#393876),.UNSPECIFIED.,.F.,.F.)
B_SPLINE_CURVE_WITH_KNOTS((3,2,2,2,3),(0.53407635604629,0.54,0.55,0.56,
0.56592364395371),.UNSPECIFIED.)
CURVE()
GEOMETRIC_REPRESENTATION_ITEM()
RATIONAL_B_SPLINE_CURVE((0.976363349636191,0.971007622867828,1.,0.951056516295154,
1.,0.951056516295154,1.,0.971007622867829,0.976363349636191))
REPRESENTATION_ITEM('')
);
#165=(
BOUNDED_CURVE()
B_SPLINE_CURVE(2,(#394271,#394272,#394273,#394274,#394275,#394276,#394277,
#394278,#394279),.UNSPECIFIED.,.F.,.F.)
B_SPLINE_CURVE_WITH_KNOTS((3,2,2,2,3),(0.53407635604629,0.54,0.55,0.56,
0.56592364395371),.UNSPECIFIED.)
CURVE()
GEOMETRIC_REPRESENTATION_ITEM()
RATIONAL_B_SPLINE_CURVE((0.976363349636191,0.971007622867828,1.,0.951056516295154,
1.,0.951056516295154,1.,0.971007622867829,0.976363349636191))
REPRESENTATION_ITEM('')
);
#166=(
BOUNDED_CURVE()
B_SPLINE_CURVE(2,(#394675,#394676,#394677,#394678,#394679,#394680,#394681,
#394682,#394683),.UNSPECIFIED.,.F.,.F.)
B_SPLINE_CURVE_WITH_KNOTS((3,2,2,2,3),(0.63407635604629,0.64,0.65,0.66,
0.66592364395371),.UNSPECIFIED.)
CURVE()
GEOMETRIC_REPRESENTATION_ITEM()
RATIONAL_B_SPLINE_CURVE((0.976363349636191,0.971007622867828,1.,0.951056516295154,
1.,0.951056516295154,1.,0.971007622867829,0.97636334963619))
REPRESENTATION_ITEM('')
);
#167=(
BOUNDED_CURVE()
B_SPLINE_CURVE(2,(#395078,#395079,#395080,#395081,#395082,#395083,#395084,
#395085,#395086),.UNSPECIFIED.,.F.,.F.)
B_SPLINE_CURVE_WITH_KNOTS((3,2,2,2,3),(0.63407635604629,0.64,0.65,0.66,
0.66592364395371),.UNSPECIFIED.)
CURVE()
GEOMETRIC_REPRESENTATION_ITEM()
RATIONAL_B_SPLINE_CURVE((0.976363349636191,0.971007622867828,1.,0.951056516295154,
1.,0.951056516295154,1.,0.971007622867829,0.97636334963619))
REPRESENTATION_ITEM('')
);
#168=(
BOUNDED_CURVE()
B_SPLINE_CURVE(2,(#395482,#395483,#395484,#395485,#395486,#395487,#395488,
#395489,#395490),.UNSPECIFIED.,.F.,.F.)
B_SPLINE_CURVE_WITH_KNOTS((3,2,2,2,3),(0.73407635604629,0.74,0.75,0.76,
0.76592364395371),.UNSPECIFIED.)
CURVE()
GEOMETRIC_REPRESENTATION_ITEM()
RATIONAL_B_SPLINE_CURVE((0.976363349636191,0.971007622867828,1.,0.951056516295154,
1.,0.951056516295154,1.,0.971007622867828,0.976363349636191))
REPRESENTATION_ITEM('')
);
#169=(
BOUNDED_CURVE()
B_SPLINE_CURVE(2,(#395885,#395886,#395887,#395888,#395889,#395890,#395891,
#395892,#395893),.UNSPECIFIED.,.F.,.F.)
B_SPLINE_CURVE_WITH_KNOTS((3,2,2,2,3),(0.73407635604629,0.74,0.75,0.76,
0.76592364395371),.UNSPECIFIED.)
CURVE()
GEOMETRIC_REPRESENTATION_ITEM()
RATIONAL_B_SPLINE_CURVE((0.976363349636191,0.971007622867828,1.,0.951056516295154,
1.,0.951056516295154,1.,0.971007622867828,0.976363349636191))
REPRESENTATION_ITEM('')
);
#170=(
BOUNDED_CURVE()
B_SPLINE_CURVE(2,(#396289,#396290,#396291,#396292,#396293,#396294,#396295,
#396296,#396297),.UNSPECIFIED.,.F.,.F.)
B_SPLINE_CURVE_WITH_KNOTS((3,2,2,2,3),(0.83407635604629,0.84,0.85,0.86,
0.86592364395371),.UNSPECIFIED.)
CURVE()
GEOMETRIC_REPRESENTATION_ITEM()
RATIONAL_B_SPLINE_CURVE((0.976363349636191,0.971007622867828,1.,0.951056516295154,
1.,0.951056516295154,1.,0.971007622867828,0.976363349636191))
REPRESENTATION_ITEM('')
);
#171=(
BOUNDED_CURVE()
B_SPLINE_CURVE(2,(#396692,#396693,#396694,#396695,#396696,#396697,#396698,
#396699,#396700),.UNSPECIFIED.,.F.,.F.)
B_SPLINE_CURVE_WITH_KNOTS((3,2,2,2,3),(0.83407635604629,0.84,0.85,0.86,
0.86592364395371),.UNSPECIFIED.)
CURVE()
GEOMETRIC_REPRESENTATION_ITEM()
RATIONAL_B_SPLINE_CURVE((0.976363349636191,0.971007622867828,1.,0.951056516295154,
1.,0.951056516295154,1.,0.971007622867828,0.976363349636191))
REPRESENTATION_ITEM('')
);
#172=(
BOUNDED_CURVE()
B_SPLINE_CURVE(2,(#397096,#397097,#397098,#397099,#397100,#397101,#397102,
#397103,#397104),.UNSPECIFIED.,.F.,.F.)
B_SPLINE_CURVE_WITH_KNOTS((3,2,2,2,3),(0.93407635604629,0.94,0.95,0.96,
0.96592364395371),.UNSPECIFIED.)
CURVE()
GEOMETRIC_REPRESENTATION_ITEM()
RATIONAL_B_SPLINE_CURVE((0.97636334963619,0.971007622867829,1.,0.951056516295154,
1.,0.951056516295154,1.,0.971007622867828,0.976363349636191))
REPRESENTATION_ITEM('')
);
#173=(
BOUNDED_CURVE()
B_SPLINE_CURVE(2,(#397500,#397501,#397502,#397503,#397504,#397505,#397506,
#397507,#397508),.UNSPECIFIED.,.F.,.F.)
B_SPLINE_CURVE_WITH_KNOTS((3,2,2,2,3),(0.93407635604629,0.94,0.95,0.96,
0.96592364395371),.UNSPECIFIED.)
CURVE()
GEOMETRIC_REPRESENTATION_ITEM()
RATIONAL_B_SPLINE_CURVE((0.97636334963619,0.971007622867829,1.,0.951056516295154,
1.,0.951056516295154,1.,0.971007622867828,0.976363349636191))
REPRESENTATION_ITEM('')
);
#174=(
BOUNDED_CURVE()
B_SPLINE_CURVE(2,(#397904,#397905,#397906,#397907,#397908,#397909,#397910,
#397911,#397912),.UNSPECIFIED.,.F.,.F.)
B_SPLINE_CURVE_WITH_KNOTS((3,2,2,2,3),(0.18407635604629,0.19,0.2,0.21,0.21592364395371),
 .UNSPECIFIED.)
CURVE()
GEOMETRIC_REPRESENTATION_ITEM()
RATIONAL_B_SPLINE_CURVE((0.97636334963619,0.971007622867828,1.,0.951056516295154,
1.,0.951056516295154,1.,0.971007622867828,0.976363349636191))
REPRESENTATION_ITEM('')
);
#175=(
BOUNDED_CURVE()
B_SPLINE_CURVE(2,(#398307,#398308,#398309,#398310,#398311,#398312,#398313,
#398314,#398315),.UNSPECIFIED.,.F.,.F.)
B_SPLINE_CURVE_WITH_KNOTS((3,2,2,2,3),(0.18407635604629,0.19,0.2,0.21,0.21592364395371),
 .UNSPECIFIED.)
CURVE()
GEOMETRIC_REPRESENTATION_ITEM()
RATIONAL_B_SPLINE_CURVE((0.97636334963619,0.971007622867828,1.,0.951056516295154,
1.,0.951056516295154,1.,0.971007622867828,0.976363349636191))
REPRESENTATION_ITEM('')
);
#176=(
BOUNDED_CURVE()
B_SPLINE_CURVE(2,(#398711,#398712,#398713,#398714,#398715,#398716,#398717,
#398718,#398719),.UNSPECIFIED.,.F.,.F.)
B_SPLINE_CURVE_WITH_KNOTS((3,2,2,2,3),(0.28407635604629,0.29,0.3,0.31,0.31592364395371),
 .UNSPECIFIED.)
CURVE()
GEOMETRIC_REPRESENTATION_ITEM()
RATIONAL_B_SPLINE_CURVE((0.976363349636191,0.971007622867828,1.,0.951056516295154,
1.,0.951056516295154,1.,0.971007622867829,0.976363349636191))
REPRESENTATION_ITEM('')
);
#177=(
BOUNDED_CURVE()
B_SPLINE_CURVE(2,(#399114,#399115,#399116,#399117,#399118,#399119,#399120,
#399121,#399122),.UNSPECIFIED.,.F.,.F.)
B_SPLINE_CURVE_WITH_KNOTS((3,2,2,2,3),(0.28407635604629,0.29,0.3,0.31,0.31592364395371),
 .UNSPECIFIED.)
CURVE()
GEOMETRIC_REPRESENTATION_ITEM()
RATIONAL_B_SPLINE_CURVE((0.976363349636191,0.971007622867828,1.,0.951056516295154,
1.,0.951056516295154,1.,0.971007622867829,0.976363349636191))
REPRESENTATION_ITEM('')
);
#178=(
BOUNDED_CURVE()
B_SPLINE_CURVE(2,(#399518,#399519,#399520,#399521,#399522,#399523,#399524,
#399525,#399526),.UNSPECIFIED.,.F.,.F.)
B_SPLINE_CURVE_WITH_KNOTS((3,2,2,2,3),(0.38407635604629,0.39,0.4,0.41,0.41592364395371),
 .UNSPECIFIED.)
CURVE()
GEOMETRIC_REPRESENTATION_ITEM()
RATIONAL_B_SPLINE_CURVE((0.976363349636191,0.971007622867829,1.,0.951056516295154,
1.,0.951056516295154,1.,0.971007622867828,0.976363349636191))
REPRESENTATION_ITEM('')
);
#179=(
BOUNDED_CURVE()
B_SPLINE_CURVE(2,(#399921,#399922,#399923,#399924,#399925,#399926,#399927,
#399928,#399929),.UNSPECIFIED.,.F.,.F.)
B_SPLINE_CURVE_WITH_KNOTS((3,2,2,2,3),(0.38407635604629,0.39,0.4,0.41,0.41592364395371),
 .UNSPECIFIED.)
CURVE()
GEOMETRIC_REPRESENTATION_ITEM()
RATIONAL_B_SPLINE_CURVE((0.976363349636191,0.971007622867829,1.,0.951056516295154,
1.,0.951056516295154,1.,0.971007622867828,0.976363349636191))
REPRESENTATION_ITEM('')
);
#180=(
BOUNDED_CURVE()
B_SPLINE_CURVE(2,(#400325,#400326,#400327,#400328,#400329,#400330,#400331,
#400332,#400333),.UNSPECIFIED.,.F.,.F.)
B_SPLINE_CURVE_WITH_KNOTS((3,2,2,2,3),(0.48407635604629,0.49,0.5,0.51,0.51592364395371),
 .UNSPECIFIED.)
CURVE()
GEOMETRIC_REPRESENTATION_ITEM()
RATIONAL_B_SPLINE_CURVE((0.976363349636191,0.971007622867829,1.,0.951056516295154,
1.,0.951056516295154,1.,0.971007622867828,0.976363349636191))
REPRESENTATION_ITEM('')
);
#181=(
BOUNDED_CURVE()
B_SPLINE_CURVE(2,(#400728,#400729,#400730,#400731,#400732,#400733,#400734,
#400735,#400736),.UNSPECIFIED.,.F.,.F.)
B_SPLINE_CURVE_WITH_KNOTS((3,2,2,2,3),(0.48407635604629,0.49,0.5,0.51,0.51592364395371),
 .UNSPECIFIED.)
CURVE()
GEOMETRIC_REPRESENTATION_ITEM()
RATIONAL_B_SPLINE_CURVE((0.976363349636191,0.971007622867829,1.,0.951056516295154,
1.,0.951056516295154,1.,0.971007622867828,0.976363349636191))
REPRESENTATION_ITEM('')
);
#182=(
BOUNDED_CURVE()
B_SPLINE_CURVE(2,(#401132,#401133,#401134,#401135,#401136,#401137,#401138,
#401139,#401140),.UNSPECIFIED.,.F.,.F.)
B_SPLINE_CURVE_WITH_KNOTS((3,2,2,2,3),(0.58407635604629,0.59,0.6,0.61,0.61592364395371),
 .UNSPECIFIED.)
CURVE()
GEOMETRIC_REPRESENTATION_ITEM()
RATIONAL_B_SPLINE_CURVE((0.976363349636191,0.971007622867828,1.,0.951056516295154,
1.,0.951056516295154,1.,0.971007622867828,0.976363349636191))
REPRESENTATION_ITEM('')
);
#183=(
BOUNDED_CURVE()
B_SPLINE_CURVE(2,(#401535,#401536,#401537,#401538,#401539,#401540,#401541,
#401542,#401543),.UNSPECIFIED.,.F.,.F.)
B_SPLINE_CURVE_WITH_KNOTS((3,2,2,2,3),(0.58407635604629,0.59,0.6,0.61,0.61592364395371),
 .UNSPECIFIED.)
CURVE()
GEOMETRIC_REPRESENTATION_ITEM()
RATIONAL_B_SPLINE_CURVE((0.976363349636191,0.971007622867828,1.,0.951056516295154,
1.,0.951056516295154,1.,0.971007622867828,0.976363349636191))
REPRESENTATION_ITEM('')
);
#184=(
BOUNDED_CURVE()
B_SPLINE_CURVE(2,(#401939,#401940,#401941,#401942,#401943,#401944,#401945,
#401946,#401947),.UNSPECIFIED.,.F.,.F.)
B_SPLINE_CURVE_WITH_KNOTS((3,2,2,2,3),(0.68407635604629,0.69,0.7,0.71,0.71592364395371),
 .UNSPECIFIED.)
CURVE()
GEOMETRIC_REPRESENTATION_ITEM()
RATIONAL_B_SPLINE_CURVE((0.97636334963619,0.971007622867829,1.,0.951056516295154,
1.,0.951056516295154,1.,0.971007622867828,0.976363349636191))
REPRESENTATION_ITEM('')
);
#185=(
BOUNDED_CURVE()
B_SPLINE_CURVE(2,(#402342,#402343,#402344,#402345,#402346,#402347,#402348,
#402349,#402350),.UNSPECIFIED.,.F.,.F.)
B_SPLINE_CURVE_WITH_KNOTS((3,2,2,2,3),(0.68407635604629,0.69,0.7,0.71,0.71592364395371),
 .UNSPECIFIED.)
CURVE()
GEOMETRIC_REPRESENTATION_ITEM()
RATIONAL_B_SPLINE_CURVE((0.97636334963619,0.971007622867829,1.,0.951056516295154,
1.,0.951056516295154,1.,0.971007622867828,0.976363349636191))
REPRESENTATION_ITEM('')
);
#186=(
BOUNDED_CURVE()
B_SPLINE_CURVE(2,(#402746,#402747,#402748,#402749,#402750,#402751,#402752,
#402753,#402754),.UNSPECIFIED.,.F.,.F.)
B_SPLINE_CURVE_WITH_KNOTS((3,2,2,2,3),(0.78407635604629,0.79,0.8,0.81,0.81592364395371),
 .UNSPECIFIED.)
CURVE()
GEOMETRIC_REPRESENTATION_ITEM()
RATIONAL_B_SPLINE_CURVE((0.976363349636191,0.971007622867828,1.,0.951056516295154,
1.,0.951056516295154,1.,0.971007622867829,0.976363349636191))
REPRESENTATION_ITEM('')
);
#187=(
BOUNDED_CURVE()
B_SPLINE_CURVE(2,(#403149,#403150,#403151,#403152,#403153,#403154,#403155,
#403156,#403157),.UNSPECIFIED.,.F.,.F.)
B_SPLINE_CURVE_WITH_KNOTS((3,2,2,2,3),(0.78407635604629,0.79,0.8,0.81,0.81592364395371),
 .UNSPECIFIED.)
CURVE()
GEOMETRIC_REPRESENTATION_ITEM()
RATIONAL_B_SPLINE_CURVE((0.976363349636191,0.971007622867828,1.,0.951056516295154,
1.,0.951056516295154,1.,0.971007622867829,0.976363349636191))
REPRESENTATION_ITEM('')
);
#188=(
BOUNDED_CURVE()
B_SPLINE_CURVE(2,(#403160,#403161,#403162,#403163,#403164,#403165,#403166,
#403167,#403168),.UNSPECIFIED.,.F.,.F.)
B_SPLINE_CURVE_WITH_KNOTS((3,2,2,2,3),(0.88407635604629,0.89,0.9,0.91,0.91592364395371),
 .UNSPECIFIED.)
CURVE()
GEOMETRIC_REPRESENTATION_ITEM()
RATIONAL_B_SPLINE_CURVE((0.976363349636191,0.971007622867828,1.,0.951056516295154,
1.,0.951056516295154,1.,0.971007622867829,0.97636334963619))
REPRESENTATION_ITEM('')
);
#189=(
BOUNDED_CURVE()
B_SPLINE_CURVE(2,(#403169,#403170,#403171,#403172,#403173,#403174,#403175,
#403176,#403177),.UNSPECIFIED.,.F.,.F.)
B_SPLINE_CURVE_WITH_KNOTS((3,2,2,2,3),(0.88407635604629,0.89,0.9,0.91,0.91592364395371),
 .UNSPECIFIED.)
CURVE()
GEOMETRIC_REPRESENTATION_ITEM()
RATIONAL_B_SPLINE_CURVE((0.976363349636191,0.971007622867828,1.,0.951056516295154,
1.,0.951056516295154,1.,0.971007622867829,0.97636334963619))
REPRESENTATION_ITEM('')
);
#190=(
BOUNDED_CURVE()
B_SPLINE_CURVE(3,(#404380,#404381,#404382,#404383,#404384,#404385,#404386,
#404387,#404388,#404389,#404390,#404391,#404392,#404393,#404394,#404395,
#404396,#404397,#404398,#404399,#404400,#404401,#404402,#404403,#404404,
#404405),.UNSPECIFIED.,.F.,.F.)
B_SPLINE_CURVE_WITH_KNOTS((4,2,2,2,2,2,2,2,2,2,2,2,4),(1.5707963267949,
1.96349540849362,2.35619449019234,2.55254403104171,2.74889357189107,2.94524311274043,
3.14159265358979,3.33794219443916,3.53429173528852,3.73064127613788,3.92699081698724,
4.31968989868597,4.71238898038469),.UNSPECIFIED.)
CURVE()
GEOMETRIC_REPRESENTATION_ITEM()
RATIONAL_B_SPLINE_CURVE((1.,1.,1.,1.,1.,1.,1.,1.,1.,1.,1.,1.,1.,1.,1.,1.,
1.,1.,1.,1.,1.,1.,1.,1.,1.,1.))
REPRESENTATION_ITEM('')
);
#191=(
BOUNDED_CURVE()
B_SPLINE_CURVE(3,(#404406,#404407,#404408,#404409,#404410,#404411,#404412,
#404413,#404414,#404415,#404416,#404417,#404418,#404419,#404420,#404421,
#404422,#404423,#404424,#404425,#404426,#404427,#404428,#404429,#404430,
#404431),.UNSPECIFIED.,.F.,.F.)
B_SPLINE_CURVE_WITH_KNOTS((4,2,2,2,2,2,2,2,2,2,2,2,4),(1.5707963267949,
1.96349540849362,2.35619449019234,2.55254403104171,2.74889357189107,2.94524311274043,
3.14159265358979,3.33794219443916,3.53429173528852,3.73064127613788,3.92699081698724,
4.31968989868597,4.71238898038469),.UNSPECIFIED.)
CURVE()
GEOMETRIC_REPRESENTATION_ITEM()
RATIONAL_B_SPLINE_CURVE((1.,1.,1.,1.,1.,1.,1.,1.,1.,1.,1.,1.,1.,1.,1.,1.,
1.,1.,1.,1.,1.,1.,1.,1.,1.,1.))
REPRESENTATION_ITEM('')
);
#192=(
BOUNDED_CURVE()
B_SPLINE_CURVE(2,(#405515,#405516,#405517),.UNSPECIFIED.,.F.,.F.)
B_SPLINE_CURVE_WITH_KNOTS((3,3),(-0.115996625591736,-0.0713975417479187),
 .UNSPECIFIED.)
CURVE()
GEOMETRIC_REPRESENTATION_ITEM()
RATIONAL_B_SPLINE_CURVE((1.67383782263847,1.57843814677533,1.45678503787269))
REPRESENTATION_ITEM('')
);
#193=(
BOUNDED_CURVE()
B_SPLINE_CURVE(2,(#405527,#405528,#405529),.UNSPECIFIED.,.F.,.F.)
B_SPLINE_CURVE_WITH_KNOTS((3,3),(-0.483636960292091,-0.391904802620352),
 .UNSPECIFIED.)
CURVE()
GEOMETRIC_REPRESENTATION_ITEM()
RATIONAL_B_SPLINE_CURVE((1.41329985585414,1.61533649891132,1.72586336695825))
REPRESENTATION_ITEM('')
);
#194=(
BOUNDED_CURVE()
B_SPLINE_CURVE(2,(#405537,#405538,#405539),.UNSPECIFIED.,.F.,.F.)
B_SPLINE_CURVE_WITH_KNOTS((3,3),(-0.170313872350715,-0.0785817146789737),
 .UNSPECIFIED.)
CURVE()
GEOMETRIC_REPRESENTATION_ITEM()
RATIONAL_B_SPLINE_CURVE((1.72586336695829,1.61533649891136,1.41329985585417))
REPRESENTATION_ITEM('')
);
#195=(
BOUNDED_CURVE()
B_SPLINE_CURVE(2,(#409267,#409268,#409269,#409270),.UNSPECIFIED.,.F.,.F.)
B_SPLINE_CURVE_WITH_KNOTS((3,1,3),(-5.16139516022567,-4.18472986251418,
-2.99652410940829),.UNSPECIFIED.)
CURVE()
GEOMETRIC_REPRESENTATION_ITEM()
RATIONAL_B_SPLINE_CURVE((19.0000000000003,19.0000000000003,17.5713821423291,
15.8333333333334))
REPRESENTATION_ITEM('')
);
#196=(
BOUNDED_CURVE()
B_SPLINE_CURVE(2,(#409981,#409982,#409983),.UNSPECIFIED.,.F.,.F.)
B_SPLINE_CURVE_WITH_KNOTS((3,3),(1.55200424323957,1.70458061838051),
 .UNSPECIFIED.)
CURVE()
GEOMETRIC_REPRESENTATION_ITEM()
RATIONAL_B_SPLINE_CURVE((2.01960784313871,1.96981101845589,1.90036900368773))
REPRESENTATION_ITEM('')
);
#197=(
BOUNDED_CURVE()
B_SPLINE_CURVE(3,(#410010,#410011,#410012,#410013),.UNSPECIFIED.,.F.,.F.)
B_SPLINE_CURVE_WITH_KNOTS((4,4),(3.58715390753312,3.65417610817141),
 .UNSPECIFIED.)
CURVE()
GEOMETRIC_REPRESENTATION_ITEM()
RATIONAL_B_SPLINE_CURVE((1.,0.999625703748133,0.999625703748133,1.))
REPRESENTATION_ITEM('')
);
#198=(
BOUNDED_CURVE()
B_SPLINE_CURVE(2,(#413797,#413798,#413799),.UNSPECIFIED.,.F.,.F.)
B_SPLINE_CURVE_WITH_KNOTS((3,3),(-0.170313872350713,-0.0785817146789719),
 .UNSPECIFIED.)
CURVE()
GEOMETRIC_REPRESENTATION_ITEM()
RATIONAL_B_SPLINE_CURVE((1.72586336695828,1.61533649891135,1.41329985585416))
REPRESENTATION_ITEM('')
);
#199=(
BOUNDED_CURVE()
B_SPLINE_CURVE(2,(#413834,#413835,#413836),.UNSPECIFIED.,.F.,.F.)
B_SPLINE_CURVE_WITH_KNOTS((3,3),(-0.483676817805316,-0.39193877995522),
 .UNSPECIFIED.)
CURVE()
GEOMETRIC_REPRESENTATION_ITEM()
RATIONAL_B_SPLINE_CURVE((1.41337637758626,1.615423959719,1.72595681213461))
REPRESENTATION_ITEM('')
);
#200=(
BOUNDED_CURVE()
B_SPLINE_CURVE(2,(#414463,#414464,#414465),.UNSPECIFIED.,.F.,.F.)
B_SPLINE_CURVE_WITH_KNOTS((3,3),(0.520167735285723,0.541693507908707),
 .UNSPECIFIED.)
CURVE()
GEOMETRIC_REPRESENTATION_ITEM()
RATIONAL_B_SPLINE_CURVE((1.1719573182062,1.16485150289467,1.15686309968292))
REPRESENTATION_ITEM('')
);
#201=(
BOUNDED_CURVE()
B_SPLINE_CURVE(2,(#416407,#416408,#416409),.UNSPECIFIED.,.F.,.F.)
B_SPLINE_CURVE_WITH_KNOTS((3,3),(2.61905119012028,3.09895306693965),
 .UNSPECIFIED.)
CURVE()
GEOMETRIC_REPRESENTATION_ITEM()
RATIONAL_B_SPLINE_CURVE((1.32417166707104,1.29718308113682,1.24941990113841))
REPRESENTATION_ITEM('')
);
#202=(
BOUNDED_CURVE()
B_SPLINE_CURVE(2,(#416801,#416802,#416803,#416804,#416805,#416806,#416807,
#416808,#416809),.UNSPECIFIED.,.F.,.F.)
B_SPLINE_CURVE_WITH_KNOTS((3,2,2,2,3),(0.887511994798135,0.89,0.9,0.91,
0.912787048476992),.UNSPECIFIED.)
CURVE()
GEOMETRIC_REPRESENTATION_ITEM()
RATIONAL_B_SPLINE_CURVE((0.981705041166442,0.987822835794495,1.,0.951056516295154,
1.,0.951056516295154,1.,0.986359213828173,0.980321934121378))
REPRESENTATION_ITEM('')
);
#203=(
BOUNDED_CURVE()
B_SPLINE_CURVE(2,(#416816,#416817,#416818,#416819,#416820,#416821,#416822,
#416823,#416824),.UNSPECIFIED.,.F.,.F.)
B_SPLINE_CURVE_WITH_KNOTS((3,2,2,2,3),(0.78721295152301,0.79,0.8,0.81,0.812787048476992),
 .UNSPECIFIED.)
CURVE()
GEOMETRIC_REPRESENTATION_ITEM()
RATIONAL_B_SPLINE_CURVE((0.980321934121386,0.986359213828182,1.,0.951056516295154,
1.,0.951056516295154,1.,0.986359213828173,0.980321934121378))
REPRESENTATION_ITEM('')
);
#204=(
BOUNDED_CURVE()
B_SPLINE_CURVE(2,(#416827,#416828,#416829,#416830,#416831,#416832,#416833,
#416834,#416835),.UNSPECIFIED.,.F.,.F.)
B_SPLINE_CURVE_WITH_KNOTS((3,2,2,2,3),(0.88721295152301,0.89,0.9,0.91,0.912787048476992),
 .UNSPECIFIED.)
CURVE()
GEOMETRIC_REPRESENTATION_ITEM()
RATIONAL_B_SPLINE_CURVE((0.980321934121386,0.986359213828182,1.,0.951056516295154,
1.,0.951056516295154,1.,0.986359213828173,0.980321934121378))
REPRESENTATION_ITEM('')
);
#205=(
BOUNDED_CURVE()
B_SPLINE_CURVE(2,(#416841,#416842,#416843,#416844,#416845,#416846,#416847,
#416848,#416849),.UNSPECIFIED.,.F.,.F.)
B_SPLINE_CURVE_WITH_KNOTS((3,2,2,2,3),(0.68721295152301,0.69,0.7,0.71,0.712787048476992),
 .UNSPECIFIED.)
CURVE()
GEOMETRIC_REPRESENTATION_ITEM()
RATIONAL_B_SPLINE_CURVE((0.980321934121387,0.986359213828182,1.,0.951056516295154,
1.,0.951056516295154,1.,0.986359213828172,0.980321934121378))
REPRESENTATION_ITEM('')
);
#206=(
BOUNDED_CURVE()
B_SPLINE_CURVE(2,(#416852,#416853,#416854,#416855,#416856,#416857,#416858,
#416859,#416860),.UNSPECIFIED.,.F.,.F.)
B_SPLINE_CURVE_WITH_KNOTS((3,2,2,2,3),(0.78721295152301,0.79,0.8,0.81,0.812787048476992),
 .UNSPECIFIED.)
CURVE()
GEOMETRIC_REPRESENTATION_ITEM()
RATIONAL_B_SPLINE_CURVE((0.980321934121386,0.986359213828182,1.,0.951056516295154,
1.,0.951056516295154,1.,0.986359213828173,0.980321934121378))
REPRESENTATION_ITEM('')
);
#207=(
BOUNDED_CURVE()
B_SPLINE_CURVE(2,(#416866,#416867,#416868,#416869,#416870,#416871,#416872,
#416873,#416874),.UNSPECIFIED.,.F.,.F.)
B_SPLINE_CURVE_WITH_KNOTS((3,2,2,2,3),(0.58721295152301,0.59,0.6,0.61,0.612787048476991),
 .UNSPECIFIED.)
CURVE()
GEOMETRIC_REPRESENTATION_ITEM()
RATIONAL_B_SPLINE_CURVE((0.980321934121387,0.986359213828183,1.,0.951056516295154,
1.,0.951056516295154,1.,0.986359213828178,0.980321934121383))
REPRESENTATION_ITEM('')
);
#208=(
BOUNDED_CURVE()
B_SPLINE_CURVE(2,(#416877,#416878,#416879,#416880,#416881,#416882,#416883,
#416884,#416885),.UNSPECIFIED.,.F.,.F.)
B_SPLINE_CURVE_WITH_KNOTS((3,2,2,2,3),(0.68721295152301,0.69,0.7,0.71,0.712787048476992),
 .UNSPECIFIED.)
CURVE()
GEOMETRIC_REPRESENTATION_ITEM()
RATIONAL_B_SPLINE_CURVE((0.980321934121387,0.986359213828182,1.,0.951056516295154,
1.,0.951056516295154,1.,0.986359213828172,0.980321934121378))
REPRESENTATION_ITEM('')
);
#209=(
BOUNDED_CURVE()
B_SPLINE_CURVE(2,(#416891,#416892,#416893,#416894,#416895,#416896,#416897,
#416898,#416899),.UNSPECIFIED.,.F.,.F.)
B_SPLINE_CURVE_WITH_KNOTS((3,2,2,2,3),(0.48721295152301,0.49,0.5,0.51,0.512787048476992),
 .UNSPECIFIED.)
CURVE()
GEOMETRIC_REPRESENTATION_ITEM()
RATIONAL_B_SPLINE_CURVE((0.980321934121387,0.986359213828183,1.,0.951056516295154,
1.,0.951056516295154,1.,0.986359213828173,0.980321934121378))
REPRESENTATION_ITEM('')
);
#210=(
BOUNDED_CURVE()
B_SPLINE_CURVE(2,(#416902,#416903,#416904,#416905,#416906,#416907,#416908,
#416909,#416910),.UNSPECIFIED.,.F.,.F.)
B_SPLINE_CURVE_WITH_KNOTS((3,2,2,2,3),(0.58721295152301,0.59,0.6,0.61,0.612787048476991),
 .UNSPECIFIED.)
CURVE()
GEOMETRIC_REPRESENTATION_ITEM()
RATIONAL_B_SPLINE_CURVE((0.980321934121387,0.986359213828183,1.,0.951056516295154,
1.,0.951056516295154,1.,0.986359213828178,0.980321934121383))
REPRESENTATION_ITEM('')
);
#211=(
BOUNDED_CURVE()
B_SPLINE_CURVE(2,(#416916,#416917,#416918,#416919,#416920,#416921,#416922,
#416923,#416924),.UNSPECIFIED.,.F.,.F.)
B_SPLINE_CURVE_WITH_KNOTS((3,2,2,2,3),(0.387212951523011,0.39,0.4,0.41,
0.41278704847699),.UNSPECIFIED.)
CURVE()
GEOMETRIC_REPRESENTATION_ITEM()
RATIONAL_B_SPLINE_CURVE((0.980321934121389,0.986359213828185,1.,0.951056516295154,
1.,0.951056516295154,1.,0.98635921382818,0.980321934121385))
REPRESENTATION_ITEM('')
);
#212=(
BOUNDED_CURVE()
B_SPLINE_CURVE(2,(#416927,#416928,#416929,#416930,#416931,#416932,#416933,
#416934,#416935),.UNSPECIFIED.,.F.,.F.)
B_SPLINE_CURVE_WITH_KNOTS((3,2,2,2,3),(0.48721295152301,0.49,0.5,0.51,0.512787048476992),
 .UNSPECIFIED.)
CURVE()
GEOMETRIC_REPRESENTATION_ITEM()
RATIONAL_B_SPLINE_CURVE((0.980321934121387,0.986359213828183,1.,0.951056516295154,
1.,0.951056516295154,1.,0.986359213828173,0.980321934121378))
REPRESENTATION_ITEM('')
);
#213=(
BOUNDED_CURVE()
B_SPLINE_CURVE(2,(#416941,#416942,#416943,#416944,#416945,#416946,#416947,
#416948,#416949),.UNSPECIFIED.,.F.,.F.)
B_SPLINE_CURVE_WITH_KNOTS((3,2,2,2,3),(0.28721295152301,0.29,0.3,0.31,0.312787048476992),
 .UNSPECIFIED.)
CURVE()
GEOMETRIC_REPRESENTATION_ITEM()
RATIONAL_B_SPLINE_CURVE((0.980321934121387,0.986359213828182,1.,0.951056516295154,
1.,0.951056516295154,1.,0.986359213828175,0.98032193412138))
REPRESENTATION_ITEM('')
);
#214=(
BOUNDED_CURVE()
B_SPLINE_CURVE(2,(#416952,#416953,#416954,#416955,#416956,#416957,#416958,
#416959,#416960),.UNSPECIFIED.,.F.,.F.)
B_SPLINE_CURVE_WITH_KNOTS((3,2,2,2,3),(0.387212951523011,0.39,0.4,0.41,
0.41278704847699),.UNSPECIFIED.)
CURVE()
GEOMETRIC_REPRESENTATION_ITEM()
RATIONAL_B_SPLINE_CURVE((0.980321934121389,0.986359213828185,1.,0.951056516295154,
1.,0.951056516295154,1.,0.98635921382818,0.980321934121385))
REPRESENTATION_ITEM('')
);
#215=(
BOUNDED_CURVE()
B_SPLINE_CURVE(2,(#416966,#416967,#416968,#416969,#416970,#416971,#416972,
#416973,#416974),.UNSPECIFIED.,.F.,.F.)
B_SPLINE_CURVE_WITH_KNOTS((3,2,2,2,3),(0.187212951523011,0.19,0.2,0.21,
0.212787048476991),.UNSPECIFIED.)
CURVE()
GEOMETRIC_REPRESENTATION_ITEM()
RATIONAL_B_SPLINE_CURVE((0.980321934121389,0.986359213828185,1.,0.951056516295154,
1.,0.951056516295154,1.,0.98635921382818,0.980321934121385))
REPRESENTATION_ITEM('')
);
#216=(
BOUNDED_CURVE()
B_SPLINE_CURVE(2,(#416977,#416978,#416979,#416980,#416981,#416982,#416983,
#416984,#416985),.UNSPECIFIED.,.F.,.F.)
B_SPLINE_CURVE_WITH_KNOTS((3,2,2,2,3),(0.28721295152301,0.29,0.3,0.31,0.312787048476992),
 .UNSPECIFIED.)
CURVE()
GEOMETRIC_REPRESENTATION_ITEM()
RATIONAL_B_SPLINE_CURVE((0.980321934121387,0.986359213828182,1.,0.951056516295154,
1.,0.951056516295154,1.,0.986359213828175,0.98032193412138))
REPRESENTATION_ITEM('')
);
#217=(
BOUNDED_CURVE()
B_SPLINE_CURVE(2,(#416989,#416990,#416991),.UNSPECIFIED.,.F.,.F.)
B_SPLINE_CURVE_WITH_KNOTS((3,3),(4.88346086373784,5.2531985832805),
 .UNSPECIFIED.)
CURVE()
GEOMETRIC_REPRESENTATION_ITEM()
RATIONAL_B_SPLINE_CURVE((1.2494199011384,1.28621877629129,1.31068617248708))
REPRESENTATION_ITEM('')
);
#218=(
BOUNDED_CURVE()
B_SPLINE_CURVE(2,(#417012,#417013,#417014),.UNSPECIFIED.,.F.,.F.)
B_SPLINE_CURVE_WITH_KNOTS((3,3),(7.34618347996029,7.68808847708748),
 .UNSPECIFIED.)
CURVE()
GEOMETRIC_REPRESENTATION_ITEM()
RATIONAL_B_SPLINE_CURVE((1.42465050320299,1.39166471298053,1.3546886289061))
REPRESENTATION_ITEM('')
);
#219=(
BOUNDED_CURVE()
B_SPLINE_CURVE(2,(#417645,#417646,#417647,#417648,#417649),
 .UNSPECIFIED.,.F.,.F.)
B_SPLINE_CURVE_WITH_KNOTS((3,2,3),(0.155542119967851,0.16,0.162787048476991),
 .UNSPECIFIED.)
CURVE()
GEOMETRIC_REPRESENTATION_ITEM()
RATIONAL_B_SPLINE_CURVE((0.975815942129861,0.978181582128836,1.,0.986359213828175,
0.98032193412138))
REPRESENTATION_ITEM('')
);
#220=(
BOUNDED_CURVE()
B_SPLINE_CURVE(2,(#417651,#417652,#417653,#417654,#417655,#417656,#417657,
#417658,#417659),.UNSPECIFIED.,.F.,.F.)
B_SPLINE_CURVE_WITH_KNOTS((3,2,2,2,3),(0.0872129515230098,0.09,0.1,0.11,
0.112787048476991),.UNSPECIFIED.)
CURVE()
GEOMETRIC_REPRESENTATION_ITEM()
RATIONAL_B_SPLINE_CURVE((0.980321934121386,0.986359213828181,1.,0.951056516295154,
1.,0.951056516295154,1.,0.986359213828175,0.980321934121381))
REPRESENTATION_ITEM('')
);
#221=(
BOUNDED_CURVE()
B_SPLINE_CURVE(2,(#417660,#417661,#417662,#417663,#417664,#417665,#417666,
#417667,#417668),.UNSPECIFIED.,.F.,.F.)
B_SPLINE_CURVE_WITH_KNOTS((3,2,2,2,3),(0.187212951523011,0.19,0.2,0.21,
0.212787048476991),.UNSPECIFIED.)
CURVE()
GEOMETRIC_REPRESENTATION_ITEM()
RATIONAL_B_SPLINE_CURVE((0.980321934121389,0.986359213828185,1.,0.951056516295154,
1.,0.951056516295154,1.,0.98635921382818,0.980321934121385))
REPRESENTATION_ITEM('')
);
#222=(
BOUNDED_CURVE()
B_SPLINE_CURVE(2,(#418453,#418454,#418455,#418456,#418457,#418458,#418459,
#418460,#418461),.UNSPECIFIED.,.F.,.F.)
B_SPLINE_CURVE_WITH_KNOTS((3,2,2,2,3),(0.93407635604629,0.94,0.95,0.96,
0.96592364395371),.UNSPECIFIED.)
CURVE()
GEOMETRIC_REPRESENTATION_ITEM()
RATIONAL_B_SPLINE_CURVE((0.97636334963619,0.971007622867829,1.,0.951056516295154,
1.,0.951056516295154,1.,0.971007622867828,0.976363349636191))
REPRESENTATION_ITEM('')
);
#223=(
BOUNDED_CURVE()
B_SPLINE_CURVE(2,(#418463,#418464,#418465,#418466,#418467,#418468,#418469,
#418470,#418471),.UNSPECIFIED.,.F.,.F.)
B_SPLINE_CURVE_WITH_KNOTS((3,2,2,2,3),(0.93407635604629,0.94,0.95,0.96,
0.96592364395371),.UNSPECIFIED.)
CURVE()
GEOMETRIC_REPRESENTATION_ITEM()
RATIONAL_B_SPLINE_CURVE((0.97636334963619,0.971007622867829,1.,0.951056516295154,
1.,0.951056516295154,1.,0.971007622867828,0.976363349636191))
REPRESENTATION_ITEM('')
);
#224=(
BOUNDED_CURVE()
B_SPLINE_CURVE(2,(#419260,#419261,#419262,#419263,#419264,#419265,#419266,
#419267,#419268),.UNSPECIFIED.,.F.,.F.)
B_SPLINE_CURVE_WITH_KNOTS((3,2,2,2,3),(0.83407635604629,0.84,0.85,0.86,
0.86592364395371),.UNSPECIFIED.)
CURVE()
GEOMETRIC_REPRESENTATION_ITEM()
RATIONAL_B_SPLINE_CURVE((0.976363349636191,0.971007622867828,1.,0.951056516295154,
1.,0.951056516295154,1.,0.971007622867828,0.976363349636191))
REPRESENTATION_ITEM('')
);
#225=(
BOUNDED_CURVE()
B_SPLINE_CURVE(2,(#419270,#419271,#419272,#419273,#419274,#419275,#419276,
#419277,#419278),.UNSPECIFIED.,.F.,.F.)
B_SPLINE_CURVE_WITH_KNOTS((3,2,2,2,3),(0.83407635604629,0.84,0.85,0.86,
0.86592364395371),.UNSPECIFIED.)
CURVE()
GEOMETRIC_REPRESENTATION_ITEM()
RATIONAL_B_SPLINE_CURVE((0.976363349636191,0.971007622867828,1.,0.951056516295154,
1.,0.951056516295154,1.,0.971007622867828,0.976363349636191))
REPRESENTATION_ITEM('')
);
#226=(
BOUNDED_CURVE()
B_SPLINE_CURVE(2,(#420067,#420068,#420069,#420070,#420071,#420072,#420073,
#420074,#420075),.UNSPECIFIED.,.F.,.F.)
B_SPLINE_CURVE_WITH_KNOTS((3,2,2,2,3),(0.73407635604629,0.74,0.75,0.76,
0.76592364395371),.UNSPECIFIED.)
CURVE()
GEOMETRIC_REPRESENTATION_ITEM()
RATIONAL_B_SPLINE_CURVE((0.976363349636191,0.971007622867828,1.,0.951056516295154,
1.,0.951056516295154,1.,0.971007622867828,0.976363349636191))
REPRESENTATION_ITEM('')
);
#227=(
BOUNDED_CURVE()
B_SPLINE_CURVE(2,(#420077,#420078,#420079,#420080,#420081,#420082,#420083,
#420084,#420085),.UNSPECIFIED.,.F.,.F.)
B_SPLINE_CURVE_WITH_KNOTS((3,2,2,2,3),(0.73407635604629,0.74,0.75,0.76,
0.76592364395371),.UNSPECIFIED.)
CURVE()
GEOMETRIC_REPRESENTATION_ITEM()
RATIONAL_B_SPLINE_CURVE((0.976363349636191,0.971007622867828,1.,0.951056516295154,
1.,0.951056516295154,1.,0.971007622867828,0.976363349636191))
REPRESENTATION_ITEM('')
);
#228=(
BOUNDED_CURVE()
B_SPLINE_CURVE(2,(#420874,#420875,#420876,#420877,#420878,#420879,#420880,
#420881,#420882),.UNSPECIFIED.,.F.,.F.)
B_SPLINE_CURVE_WITH_KNOTS((3,2,2,2,3),(0.63407635604629,0.64,0.65,0.66,
0.66592364395371),.UNSPECIFIED.)
CURVE()
GEOMETRIC_REPRESENTATION_ITEM()
RATIONAL_B_SPLINE_CURVE((0.976363349636191,0.971007622867828,1.,0.951056516295154,
1.,0.951056516295154,1.,0.971007622867829,0.97636334963619))
REPRESENTATION_ITEM('')
);
#229=(
BOUNDED_CURVE()
B_SPLINE_CURVE(2,(#420884,#420885,#420886,#420887,#420888,#420889,#420890,
#420891,#420892),.UNSPECIFIED.,.F.,.F.)
B_SPLINE_CURVE_WITH_KNOTS((3,2,2,2,3),(0.63407635604629,0.64,0.65,0.66,
0.66592364395371),.UNSPECIFIED.)
CURVE()
GEOMETRIC_REPRESENTATION_ITEM()
RATIONAL_B_SPLINE_CURVE((0.976363349636191,0.971007622867828,1.,0.951056516295154,
1.,0.951056516295154,1.,0.971007622867829,0.97636334963619))
REPRESENTATION_ITEM('')
);
#230=(
BOUNDED_CURVE()
B_SPLINE_CURVE(2,(#421681,#421682,#421683,#421684,#421685,#421686,#421687,
#421688,#421689),.UNSPECIFIED.,.F.,.F.)
B_SPLINE_CURVE_WITH_KNOTS((3,2,2,2,3),(0.53407635604629,0.54,0.55,0.56,
0.56592364395371),.UNSPECIFIED.)
CURVE()
GEOMETRIC_REPRESENTATION_ITEM()
RATIONAL_B_SPLINE_CURVE((0.976363349636191,0.971007622867828,1.,0.951056516295154,
1.,0.951056516295154,1.,0.971007622867829,0.976363349636191))
REPRESENTATION_ITEM('')
);
#231=(
BOUNDED_CURVE()
B_SPLINE_CURVE(2,(#421691,#421692,#421693,#421694,#421695,#421696,#421697,
#421698,#421699),.UNSPECIFIED.,.F.,.F.)
B_SPLINE_CURVE_WITH_KNOTS((3,2,2,2,3),(0.53407635604629,0.54,0.55,0.56,
0.56592364395371),.UNSPECIFIED.)
CURVE()
GEOMETRIC_REPRESENTATION_ITEM()
RATIONAL_B_SPLINE_CURVE((0.976363349636191,0.971007622867828,1.,0.951056516295154,
1.,0.951056516295154,1.,0.971007622867829,0.976363349636191))
REPRESENTATION_ITEM('')
);
#232=(
BOUNDED_CURVE()
B_SPLINE_CURVE(2,(#422488,#422489,#422490,#422491,#422492,#422493,#422494,
#422495,#422496),.UNSPECIFIED.,.F.,.F.)
B_SPLINE_CURVE_WITH_KNOTS((3,2,2,2,3),(0.43407635604629,0.44,0.45,0.46,
0.46592364395371),.UNSPECIFIED.)
CURVE()
GEOMETRIC_REPRESENTATION_ITEM()
RATIONAL_B_SPLINE_CURVE((0.976363349636191,0.971007622867829,1.,0.951056516295154,
1.,0.951056516295154,1.,0.971007622867828,0.976363349636191))
REPRESENTATION_ITEM('')
);
#233=(
BOUNDED_CURVE()
B_SPLINE_CURVE(2,(#422498,#422499,#422500,#422501,#422502,#422503,#422504,
#422505,#422506),.UNSPECIFIED.,.F.,.F.)
B_SPLINE_CURVE_WITH_KNOTS((3,2,2,2,3),(0.43407635604629,0.44,0.45,0.46,
0.46592364395371),.UNSPECIFIED.)
CURVE()
GEOMETRIC_REPRESENTATION_ITEM()
RATIONAL_B_SPLINE_CURVE((0.976363349636191,0.971007622867829,1.,0.951056516295154,
1.,0.951056516295154,1.,0.971007622867828,0.976363349636191))
REPRESENTATION_ITEM('')
);
#234=(
BOUNDED_CURVE()
B_SPLINE_CURVE(2,(#423295,#423296,#423297,#423298,#423299,#423300,#423301,
#423302,#423303),.UNSPECIFIED.,.F.,.F.)
B_SPLINE_CURVE_WITH_KNOTS((3,2,2,2,3),(0.33407635604629,0.34,0.35,0.36,
0.36592364395371),.UNSPECIFIED.)
CURVE()
GEOMETRIC_REPRESENTATION_ITEM()
RATIONAL_B_SPLINE_CURVE((0.976363349636191,0.971007622867829,1.,0.951056516295154,
1.,0.951056516295154,1.,0.971007622867828,0.976363349636191))
REPRESENTATION_ITEM('')
);
#235=(
BOUNDED_CURVE()
B_SPLINE_CURVE(2,(#423305,#423306,#423307,#423308,#423309,#423310,#423311,
#423312,#423313),.UNSPECIFIED.,.F.,.F.)
B_SPLINE_CURVE_WITH_KNOTS((3,2,2,2,3),(0.334076356046291,0.34,0.35,0.36,
0.36592364395371),.UNSPECIFIED.)
CURVE()
GEOMETRIC_REPRESENTATION_ITEM()
RATIONAL_B_SPLINE_CURVE((0.97636334963619,0.971007622867831,1.,0.951056516295154,
1.,0.951056516295154,1.,0.971007622867828,0.976363349636191))
REPRESENTATION_ITEM('')
);
#236=(
BOUNDED_CURVE()
B_SPLINE_CURVE(2,(#424102,#424103,#424104,#424105,#424106,#424107,#424108,
#424109,#424110),.UNSPECIFIED.,.F.,.F.)
B_SPLINE_CURVE_WITH_KNOTS((3,2,2,2,3),(0.23407635604629,0.24,0.25,0.26,
0.26592364395371),.UNSPECIFIED.)
CURVE()
GEOMETRIC_REPRESENTATION_ITEM()
RATIONAL_B_SPLINE_CURVE((0.976363349636191,0.971007622867828,1.,0.951056516295154,
1.,0.951056516295154,1.,0.971007622867829,0.976363349636191))
REPRESENTATION_ITEM('')
);
#237=(
BOUNDED_CURVE()
B_SPLINE_CURVE(2,(#424112,#424113,#424114,#424115,#424116,#424117,#424118,
#424119,#424120),.UNSPECIFIED.,.F.,.F.)
B_SPLINE_CURVE_WITH_KNOTS((3,2,2,2,3),(0.234076356046291,0.24,0.25,0.26,
0.265923643953709),.UNSPECIFIED.)
CURVE()
GEOMETRIC_REPRESENTATION_ITEM()
RATIONAL_B_SPLINE_CURVE((0.97636334963619,0.971007622867831,1.,0.951056516295154,
1.,0.951056516295154,1.,0.971007622867831,0.976363349636189))
REPRESENTATION_ITEM('')
);
#238=(
BOUNDED_CURVE()
B_SPLINE_CURVE(2,(#424909,#424910,#424911,#424912,#424913,#424914,#424915,
#424916,#424917),.UNSPECIFIED.,.F.,.F.)
B_SPLINE_CURVE_WITH_KNOTS((3,2,2,2,3),(0.13407635604629,0.14,0.15,0.16,
0.16592364395371),.UNSPECIFIED.)
CURVE()
GEOMETRIC_REPRESENTATION_ITEM()
RATIONAL_B_SPLINE_CURVE((0.97636334963619,0.971007622867828,1.,0.951056516295154,
1.,0.951056516295154,1.,0.971007622867828,0.976363349636191))
REPRESENTATION_ITEM('')
);
#239=(
BOUNDED_CURVE()
B_SPLINE_CURVE(2,(#424919,#424920,#424921,#424922,#424923,#424924,#424925,
#424926,#424927),.UNSPECIFIED.,.F.,.F.)
B_SPLINE_CURVE_WITH_KNOTS((3,2,2,2,3),(0.13407635604629,0.14,0.15,0.16,
0.16592364395371),.UNSPECIFIED.)
CURVE()
GEOMETRIC_REPRESENTATION_ITEM()
RATIONAL_B_SPLINE_CURVE((0.97636334963619,0.97100762286783,1.,0.951056516295154,
1.,0.951056516295154,1.,0.971007622867828,0.976363349636191))
REPRESENTATION_ITEM('')
);
#240=(
BOUNDED_CURVE()
B_SPLINE_CURVE(2,(#425717,#425718,#425719,#425720,#425721,#425722,#425723,
#425724,#425725),.UNSPECIFIED.,.F.,.F.)
B_SPLINE_CURVE_WITH_KNOTS((3,2,2,2,3),(0.88407635604629,0.89,0.9,0.91,0.91592364395371),
 .UNSPECIFIED.)
CURVE()
GEOMETRIC_REPRESENTATION_ITEM()
RATIONAL_B_SPLINE_CURVE((0.976363349636191,0.971007622867828,1.,0.951056516295154,
1.,0.951056516295154,1.,0.971007622867829,0.97636334963619))
REPRESENTATION_ITEM('')
);
#241=(
BOUNDED_CURVE()
B_SPLINE_CURVE(2,(#425727,#425728,#425729,#425730,#425731,#425732,#425733,
#425734,#425735),.UNSPECIFIED.,.F.,.F.)
B_SPLINE_CURVE_WITH_KNOTS((3,2,2,2,3),(0.88407635604629,0.89,0.9,0.91,0.91592364395371),
 .UNSPECIFIED.)
CURVE()
GEOMETRIC_REPRESENTATION_ITEM()
RATIONAL_B_SPLINE_CURVE((0.976363349636191,0.971007622867828,1.,0.951056516295154,
1.,0.951056516295154,1.,0.971007622867829,0.97636334963619))
REPRESENTATION_ITEM('')
);
#242=(
BOUNDED_CURVE()
B_SPLINE_CURVE(2,(#426524,#426525,#426526,#426527,#426528,#426529,#426530,
#426531,#426532),.UNSPECIFIED.,.F.,.F.)
B_SPLINE_CURVE_WITH_KNOTS((3,2,2,2,3),(0.78407635604629,0.79,0.8,0.81,0.81592364395371),
 .UNSPECIFIED.)
CURVE()
GEOMETRIC_REPRESENTATION_ITEM()
RATIONAL_B_SPLINE_CURVE((0.976363349636191,0.971007622867828,1.,0.951056516295154,
1.,0.951056516295154,1.,0.971007622867829,0.976363349636191))
REPRESENTATION_ITEM('')
);
#243=(
BOUNDED_CURVE()
B_SPLINE_CURVE(2,(#426534,#426535,#426536,#426537,#426538,#426539,#426540,
#426541,#426542),.UNSPECIFIED.,.F.,.F.)
B_SPLINE_CURVE_WITH_KNOTS((3,2,2,2,3),(0.78407635604629,0.79,0.8,0.81,0.81592364395371),
 .UNSPECIFIED.)
CURVE()
GEOMETRIC_REPRESENTATION_ITEM()
RATIONAL_B_SPLINE_CURVE((0.976363349636191,0.971007622867828,1.,0.951056516295154,
1.,0.951056516295154,1.,0.971007622867829,0.976363349636191))
REPRESENTATION_ITEM('')
);
#244=(
BOUNDED_CURVE()
B_SPLINE_CURVE(2,(#427331,#427332,#427333,#427334,#427335,#427336,#427337,
#427338,#427339),.UNSPECIFIED.,.F.,.F.)
B_SPLINE_CURVE_WITH_KNOTS((3,2,2,2,3),(0.68407635604629,0.69,0.7,0.71,0.71592364395371),
 .UNSPECIFIED.)
CURVE()
GEOMETRIC_REPRESENTATION_ITEM()
RATIONAL_B_SPLINE_CURVE((0.97636334963619,0.971007622867829,1.,0.951056516295154,
1.,0.951056516295154,1.,0.971007622867828,0.976363349636191))
REPRESENTATION_ITEM('')
);
#245=(
BOUNDED_CURVE()
B_SPLINE_CURVE(2,(#427341,#427342,#427343,#427344,#427345,#427346,#427347,
#427348,#427349),.UNSPECIFIED.,.F.,.F.)
B_SPLINE_CURVE_WITH_KNOTS((3,2,2,2,3),(0.68407635604629,0.69,0.7,0.71,0.71592364395371),
 .UNSPECIFIED.)
CURVE()
GEOMETRIC_REPRESENTATION_ITEM()
RATIONAL_B_SPLINE_CURVE((0.97636334963619,0.971007622867829,1.,0.951056516295154,
1.,0.951056516295154,1.,0.971007622867828,0.976363349636191))
REPRESENTATION_ITEM('')
);
#246=(
BOUNDED_CURVE()
B_SPLINE_CURVE(2,(#428138,#428139,#428140,#428141,#428142,#428143,#428144,
#428145,#428146),.UNSPECIFIED.,.F.,.F.)
B_SPLINE_CURVE_WITH_KNOTS((3,2,2,2,3),(0.58407635604629,0.59,0.6,0.61,0.61592364395371),
 .UNSPECIFIED.)
CURVE()
GEOMETRIC_REPRESENTATION_ITEM()
RATIONAL_B_SPLINE_CURVE((0.976363349636191,0.971007622867828,1.,0.951056516295154,
1.,0.951056516295154,1.,0.971007622867828,0.976363349636191))
REPRESENTATION_ITEM('')
);
#247=(
BOUNDED_CURVE()
B_SPLINE_CURVE(2,(#428148,#428149,#428150,#428151,#428152,#428153,#428154,
#428155,#428156),.UNSPECIFIED.,.F.,.F.)
B_SPLINE_CURVE_WITH_KNOTS((3,2,2,2,3),(0.58407635604629,0.59,0.6,0.61,0.61592364395371),
 .UNSPECIFIED.)
CURVE()
GEOMETRIC_REPRESENTATION_ITEM()
RATIONAL_B_SPLINE_CURVE((0.976363349636191,0.971007622867828,1.,0.951056516295154,
1.,0.951056516295154,1.,0.971007622867828,0.976363349636191))
REPRESENTATION_ITEM('')
);
#248=(
BOUNDED_CURVE()
B_SPLINE_CURVE(2,(#428945,#428946,#428947,#428948,#428949,#428950,#428951,
#428952,#428953),.UNSPECIFIED.,.F.,.F.)
B_SPLINE_CURVE_WITH_KNOTS((3,2,2,2,3),(0.48407635604629,0.49,0.5,0.51,0.51592364395371),
 .UNSPECIFIED.)
CURVE()
GEOMETRIC_REPRESENTATION_ITEM()
RATIONAL_B_SPLINE_CURVE((0.976363349636191,0.971007622867829,1.,0.951056516295154,
1.,0.951056516295154,1.,0.971007622867828,0.976363349636191))
REPRESENTATION_ITEM('')
);
#249=(
BOUNDED_CURVE()
B_SPLINE_CURVE(2,(#428955,#428956,#428957,#428958,#428959,#428960,#428961,
#428962,#428963),.UNSPECIFIED.,.F.,.F.)
B_SPLINE_CURVE_WITH_KNOTS((3,2,2,2,3),(0.48407635604629,0.49,0.5,0.51,0.51592364395371),
 .UNSPECIFIED.)
CURVE()
GEOMETRIC_REPRESENTATION_ITEM()
RATIONAL_B_SPLINE_CURVE((0.976363349636191,0.971007622867829,1.,0.951056516295154,
1.,0.951056516295154,1.,0.971007622867828,0.976363349636191))
REPRESENTATION_ITEM('')
);
#250=(
BOUNDED_CURVE()
B_SPLINE_CURVE(2,(#429752,#429753,#429754,#429755,#429756,#429757,#429758,
#429759,#429760),.UNSPECIFIED.,.F.,.F.)
B_SPLINE_CURVE_WITH_KNOTS((3,2,2,2,3),(0.38407635604629,0.39,0.4,0.41,0.41592364395371),
 .UNSPECIFIED.)
CURVE()
GEOMETRIC_REPRESENTATION_ITEM()
RATIONAL_B_SPLINE_CURVE((0.976363349636191,0.971007622867829,1.,0.951056516295154,
1.,0.951056516295154,1.,0.971007622867828,0.976363349636191))
REPRESENTATION_ITEM('')
);
#251=(
BOUNDED_CURVE()
B_SPLINE_CURVE(2,(#429762,#429763,#429764,#429765,#429766,#429767,#429768,
#429769,#429770),.UNSPECIFIED.,.F.,.F.)
B_SPLINE_CURVE_WITH_KNOTS((3,2,2,2,3),(0.38407635604629,0.39,0.4,0.41,0.41592364395371),
 .UNSPECIFIED.)
CURVE()
GEOMETRIC_REPRESENTATION_ITEM()
RATIONAL_B_SPLINE_CURVE((0.976363349636191,0.971007622867829,1.,0.951056516295154,
1.,0.951056516295154,1.,0.971007622867828,0.976363349636191))
REPRESENTATION_ITEM('')
);
#252=(
BOUNDED_CURVE()
B_SPLINE_CURVE(2,(#430559,#430560,#430561,#430562,#430563,#430564,#430565,
#430566,#430567),.UNSPECIFIED.,.F.,.F.)
B_SPLINE_CURVE_WITH_KNOTS((3,2,2,2,3),(0.28407635604629,0.29,0.3,0.31,0.31592364395371),
 .UNSPECIFIED.)
CURVE()
GEOMETRIC_REPRESENTATION_ITEM()
RATIONAL_B_SPLINE_CURVE((0.976363349636191,0.971007622867828,1.,0.951056516295154,
1.,0.951056516295154,1.,0.971007622867829,0.976363349636191))
REPRESENTATION_ITEM('')
);
#253=(
BOUNDED_CURVE()
B_SPLINE_CURVE(2,(#430569,#430570,#430571,#430572,#430573,#430574,#430575,
#430576,#430577),.UNSPECIFIED.,.F.,.F.)
B_SPLINE_CURVE_WITH_KNOTS((3,2,2,2,3),(0.28407635604629,0.29,0.3,0.31,0.31592364395371),
 .UNSPECIFIED.)
CURVE()
GEOMETRIC_REPRESENTATION_ITEM()
RATIONAL_B_SPLINE_CURVE((0.976363349636191,0.971007622867828,1.,0.951056516295154,
1.,0.951056516295154,1.,0.971007622867829,0.976363349636191))
REPRESENTATION_ITEM('')
);
#254=(
BOUNDED_CURVE()
B_SPLINE_CURVE(2,(#431366,#431367,#431368,#431369,#431370,#431371,#431372,
#431373,#431374),.UNSPECIFIED.,.F.,.F.)
B_SPLINE_CURVE_WITH_KNOTS((3,2,2,2,3),(0.18407635604629,0.19,0.2,0.21,0.21592364395371),
 .UNSPECIFIED.)
CURVE()
GEOMETRIC_REPRESENTATION_ITEM()
RATIONAL_B_SPLINE_CURVE((0.97636334963619,0.971007622867828,1.,0.951056516295154,
1.,0.951056516295154,1.,0.971007622867828,0.976363349636191))
REPRESENTATION_ITEM('')
);
#255=(
BOUNDED_CURVE()
B_SPLINE_CURVE(2,(#431376,#431377,#431378,#431379,#431380,#431381,#431382,
#431383,#431384),.UNSPECIFIED.,.F.,.F.)
B_SPLINE_CURVE_WITH_KNOTS((3,2,2,2,3),(0.18407635604629,0.19,0.2,0.21,0.21592364395371),
 .UNSPECIFIED.)
CURVE()
GEOMETRIC_REPRESENTATION_ITEM()
RATIONAL_B_SPLINE_CURVE((0.97636334963619,0.971007622867831,1.,0.951056516295154,
1.,0.951056516295154,1.,0.971007622867828,0.976363349636191))
REPRESENTATION_ITEM('')
);
#256=(
BOUNDED_CURVE()
B_SPLINE_CURVE(2,(#432173,#432174,#432175,#432176,#432177,#432178,#432179,
#432180,#432181),.UNSPECIFIED.,.F.,.F.)
B_SPLINE_CURVE_WITH_KNOTS((3,2,2,2,3),(0.08407635604629,0.09,0.1,0.11,0.11592364395371),
 .UNSPECIFIED.)
CURVE()
GEOMETRIC_REPRESENTATION_ITEM()
RATIONAL_B_SPLINE_CURVE((0.976363349636191,0.971007622867828,1.,0.951056516295154,
1.,0.951056516295154,1.,0.971007622867828,0.976363349636191))
REPRESENTATION_ITEM('')
);
#257=(
BOUNDED_CURVE()
B_SPLINE_CURVE(2,(#432183,#432184,#432185,#432186,#432187,#432188,#432189,
#432190,#432191),.UNSPECIFIED.,.F.,.F.)
B_SPLINE_CURVE_WITH_KNOTS((3,2,2,2,3),(0.0840763560462901,0.09,0.1,0.11,
0.11592364395371),.UNSPECIFIED.)
CURVE()
GEOMETRIC_REPRESENTATION_ITEM()
RATIONAL_B_SPLINE_CURVE((0.976363349636191,0.971007622867829,1.,0.951056516295154,
1.,0.951056516295154,1.,0.971007622867828,0.976363349636191))
REPRESENTATION_ITEM('')
);
#258=(
BOUNDED_CURVE()
B_SPLINE_CURVE(2,(#433375,#433376,#433377,#433378,#433379,#433380,#433381),
 .UNSPECIFIED.,.F.,.F.)
B_SPLINE_CURVE_WITH_KNOTS((3,2,2,3),(0.0423125681875315,0.05,0.06,0.06592364395371),
 .UNSPECIFIED.)
CURVE()
GEOMETRIC_REPRESENTATION_ITEM()
RATIONAL_B_SPLINE_CURVE((0.982597938558131,0.962375030635433,1.,0.951056516295154,
1.,0.971007622867829,0.976363349636191))
REPRESENTATION_ITEM('')
);
#259=(
BOUNDED_CURVE()
B_SPLINE_CURVE(3,(#435811,#435812,#435813,#435814,#435815,#435816,#435817,
#435818,#435819,#435820,#435821,#435822,#435823,#435824,#435825,#435826,
#435827,#435828,#435829,#435830,#435831,#435832,#435833,#435834,#435835,
#435836),.UNSPECIFIED.,.F.,.F.)
B_SPLINE_CURVE_WITH_KNOTS((4,2,2,2,2,2,2,2,2,2,2,2,4),(1.5707963267949,
1.96349540849362,2.35619449019234,2.55254403104171,2.74889357189107,2.94524311274043,
3.14159265358979,3.33794219443916,3.53429173528852,3.73064127613788,3.92699081698724,
4.31968989868597,4.71238898038469),.UNSPECIFIED.)
CURVE()
GEOMETRIC_REPRESENTATION_ITEM()
RATIONAL_B_SPLINE_CURVE((1.,1.,1.,1.,1.,1.,1.,1.,1.,1.,1.,1.,1.,1.,1.,1.,
1.,1.,1.,1.,1.,1.,1.,1.,1.,1.))
REPRESENTATION_ITEM('')
);
#260=(
BOUNDED_CURVE()
B_SPLINE_CURVE(3,(#435837,#435838,#435839,#435840,#435841,#435842,#435843,
#435844,#435845,#435846,#435847,#435848,#435849,#435850,#435851,#435852,
#435853,#435854,#435855,#435856,#435857,#435858,#435859,#435860,#435861,
#435862),.UNSPECIFIED.,.F.,.F.)
B_SPLINE_CURVE_WITH_KNOTS((4,2,2,2,2,2,2,2,2,2,2,2,4),(1.5707963267949,
1.96349540849362,2.35619449019234,2.55254403104171,2.74889357189107,2.94524311274043,
3.14159265358979,3.33794219443916,3.53429173528852,3.73064127613788,3.92699081698724,
4.31968989868597,4.71238898038469),.UNSPECIFIED.)
CURVE()
GEOMETRIC_REPRESENTATION_ITEM()
RATIONAL_B_SPLINE_CURVE((1.,1.,1.,1.,1.,1.,1.,1.,1.,1.,1.,1.,1.,1.,1.,1.,
1.,1.,1.,1.,1.,1.,1.,1.,1.,1.))
REPRESENTATION_ITEM('')
);
#261=(
BOUNDED_CURVE()
B_SPLINE_CURVE(2,(#440517,#440518,#440519),.UNSPECIFIED.,.F.,.F.)
B_SPLINE_CURVE_WITH_KNOTS((3,3),(5.16139516022566,7.32626621103231),
 .UNSPECIFIED.)
CURVE()
GEOMETRIC_REPRESENTATION_ITEM()
RATIONAL_B_SPLINE_CURVE((19.0000000000021,19.0000000000021,15.8333333333663))
REPRESENTATION_ITEM('')
);
#262=(
BOUNDED_CURVE()
B_SPLINE_CURVE(2,(#441072,#441073,#441074),.UNSPECIFIED.,.F.,.F.)
B_SPLINE_CURVE_WITH_KNOTS((3,3),(-0.483636960292093,-0.39190480262035),
 .UNSPECIFIED.)
CURVE()
GEOMETRIC_REPRESENTATION_ITEM()
RATIONAL_B_SPLINE_CURVE((1.41329985585414,1.61533649891133,1.72586336695825))
REPRESENTATION_ITEM('')
);
#263=(
BOUNDED_CURVE()
B_SPLINE_CURVE(2,(#441081,#441082,#441083),.UNSPECIFIED.,.F.,.F.)
B_SPLINE_CURVE_WITH_KNOTS((3,3),(-0.170313872350711,-0.0785817146789711),
 .UNSPECIFIED.)
CURVE()
GEOMETRIC_REPRESENTATION_ITEM()
RATIONAL_B_SPLINE_CURVE((1.7258633669583,1.61533649891136,1.41329985585417))
REPRESENTATION_ITEM('')
);
#264=(
BOUNDED_CURVE()
B_SPLINE_CURVE(2,(#441090,#441091,#441092),.UNSPECIFIED.,.F.,.F.)
B_SPLINE_CURVE_WITH_KNOTS((3,3),(-0.115996625591735,-0.0713975417479223),
 .UNSPECIFIED.)
CURVE()
GEOMETRIC_REPRESENTATION_ITEM()
RATIONAL_B_SPLINE_CURVE((1.67383782263845,1.57843814677532,1.4567850378727))
REPRESENTATION_ITEM('')
);
#265=(
BOUNDED_CURVE()
B_SPLINE_CURVE(2,(#441192,#441193,#441194),.UNSPECIFIED.,.F.,.F.)
B_SPLINE_CURVE_WITH_KNOTS((3,3),(-0.778499994044715,-0.625923618903779),
 .UNSPECIFIED.)
CURVE()
GEOMETRIC_REPRESENTATION_ITEM()
RATIONAL_B_SPLINE_CURVE((2.0196078431387,1.96981101845589,1.90036900368773))
REPRESENTATION_ITEM('')
);
#266=(
BOUNDED_CURVE()
B_SPLINE_CURVE(3,(#441266,#441267,#441268,#441269),.UNSPECIFIED.,.F.,.F.)
B_SPLINE_CURVE_WITH_KNOTS((4,4),(3.58715390753312,3.65417610817141),
 .UNSPECIFIED.)
CURVE()
GEOMETRIC_REPRESENTATION_ITEM()
RATIONAL_B_SPLINE_CURVE((1.,0.999625703748133,0.999625703748133,1.))
REPRESENTATION_ITEM('')
);
#267=(
BOUNDED_CURVE()
B_SPLINE_CURVE(2,(#445106,#445107,#445108),.UNSPECIFIED.,.F.,.F.)
B_SPLINE_CURVE_WITH_KNOTS((3,3),(0.391904802620357,0.483636960292099),
 .UNSPECIFIED.)
CURVE()
GEOMETRIC_REPRESENTATION_ITEM()
RATIONAL_B_SPLINE_CURVE((1.72586336695829,1.61533649891136,1.41329985585416))
REPRESENTATION_ITEM('')
);
#268=(
BOUNDED_CURVE()
B_SPLINE_CURVE(2,(#445171,#445172,#445173),.UNSPECIFIED.,.F.,.F.)
B_SPLINE_CURVE_WITH_KNOTS((3,3),(0.0785817340107951,0.170313899864764),
 .UNSPECIFIED.)
CURVE()
GEOMETRIC_REPRESENTATION_ITEM()
RATIONAL_B_SPLINE_CURVE((1.41329996233349,1.61533662061232,1.72586349698644))
REPRESENTATION_ITEM('')
);
#269=(
BOUNDED_CURVE()
B_SPLINE_CURVE(2,(#446045,#446046,#446047),.UNSPECIFIED.,.F.,.F.)
B_SPLINE_CURVE_WITH_KNOTS((3,3),(0.520167735285681,0.541693507908663),
 .UNSPECIFIED.)
CURVE()
GEOMETRIC_REPRESENTATION_ITEM()
RATIONAL_B_SPLINE_CURVE((1.17195731820617,1.16485150289463,1.15686309968289))
REPRESENTATION_ITEM('')
);
#270=(
BOUNDED_CURVE()
B_SPLINE_CURVE(2,(#449883,#449884,#449885),.UNSPECIFIED.,.F.,.F.)
B_SPLINE_CURVE_WITH_KNOTS((3,3),(0.158447791310774,0.166666666666667),
 .UNSPECIFIED.)
CURVE()
GEOMETRIC_REPRESENTATION_ITEM()
RATIONAL_B_SPLINE_CURVE((0.981152403401363,0.963796564715204,1.))
REPRESENTATION_ITEM('')
);
#271=(
BOUNDED_CURVE()
B_SPLINE_CURVE(2,(#449888,#449889,#449890,#449891,#449892,#449893,#449894),
 .UNSPECIFIED.,.F.,.F.)
B_SPLINE_CURVE_WITH_KNOTS((3,2,2,3),(0.13372241787152,0.144444444444444,
0.155555555555556,0.166666666666667),.UNSPECIFIED.)
CURVE()
GEOMETRIC_REPRESENTATION_ITEM()
RATIONAL_B_SPLINE_CURVE((0.99669226472416,0.952770400043065,1.,0.951056516295154,
1.,0.951056516295154,1.))
REPRESENTATION_ITEM('')
);
#272=(
BOUNDED_CURVE()
B_SPLINE_CURVE(2,(#449899,#449900,#449901,#449902,#449903,#449904,#449905,
#449906,#449907,#449908,#449909,#449910,#449911,#449912,#449913,#449914,
#449915,#449916,#449917,#449918,#449919),.UNSPECIFIED.,.F.,.F.)
B_SPLINE_CURVE_WITH_KNOTS((3,2,2,2,2,2,2,2,2,2,3),(0.166666666666667,0.177777777777778,
0.188888888888889,0.2,0.211111111111111,0.222222222222222,0.233333333333334,
0.244444444444445,0.255555555555555,0.266666666666666,0.277777777777778),
 .UNSPECIFIED.)
CURVE()
GEOMETRIC_REPRESENTATION_ITEM()
RATIONAL_B_SPLINE_CURVE((1.,0.951056516295154,1.,0.951056516295154,1.,0.951056516295154,
1.,0.951056516295154,1.,0.951056516295154,1.,0.951056516295154,1.,0.951056516295154,
1.,0.951056516295154,1.,0.951056516295154,1.,0.951056516295154,1.))
REPRESENTATION_ITEM('')
);
#273=(
BOUNDED_CURVE()
B_SPLINE_CURVE(2,(#449920,#449921,#449922,#449923,#449924,#449925,#449926,
#449927,#449928,#449929,#449930,#449931,#449932,#449933,#449934,#449935,
#449936,#449937,#449938,#449939,#449940),.UNSPECIFIED.,.F.,.F.)
B_SPLINE_CURVE_WITH_KNOTS((3,2,2,2,2,2,2,2,2,2,3),(0.166666666666667,0.177777777777778,
0.188888888888889,0.2,0.211111111111111,0.222222222222222,0.233333333333334,
0.244444444444445,0.255555555555555,0.266666666666666,0.277777777777778),
 .UNSPECIFIED.)
CURVE()
GEOMETRIC_REPRESENTATION_ITEM()
RATIONAL_B_SPLINE_CURVE((1.,0.951056516295154,1.,0.951056516295154,1.,0.951056516295154,
1.,0.951056516295154,1.,0.951056516295154,1.,0.951056516295154,1.,0.951056516295154,
1.,0.951056516295154,1.,0.951056516295154,1.,0.951056516295154,1.))
REPRESENTATION_ITEM('')
);
#274=(
BOUNDED_CURVE()
B_SPLINE_CURVE(2,(#449945,#449946,#449947,#449948,#449949,#449950,#449951,
#449952,#449953,#449954,#449955,#449956,#449957,#449958,#449959,#449960,
#449961,#449962,#449963,#449964,#449965),.UNSPECIFIED.,.F.,.F.)
B_SPLINE_CURVE_WITH_KNOTS((3,2,2,2,2,2,2,2,2,2,3),(0.277777777777778,0.288888888888889,
0.3,0.311111111111111,0.322222222222223,0.333333333333334,0.344444444444444,
0.355555555555556,0.366666666666666,0.377777777777778,0.388888888888889),
 .UNSPECIFIED.)
CURVE()
GEOMETRIC_REPRESENTATION_ITEM()
RATIONAL_B_SPLINE_CURVE((1.,0.951056516295154,1.,0.951056516295154,1.,0.951056516295154,
1.,0.951056516295154,1.,0.951056516295154,1.,0.951056516295154,1.,0.951056516295154,
1.,0.951056516295154,1.,0.951056516295154,1.,0.951056516295154,1.))
REPRESENTATION_ITEM('')
);
#275=(
BOUNDED_CURVE()
B_SPLINE_CURVE(2,(#449966,#449967,#449968,#449969,#449970,#449971,#449972,
#449973,#449974,#449975,#449976,#449977,#449978,#449979,#449980,#449981,
#449982,#449983,#449984,#449985,#449986),.UNSPECIFIED.,.F.,.F.)
B_SPLINE_CURVE_WITH_KNOTS((3,2,2,2,2,2,2,2,2,2,3),(0.277777777777778,0.288888888888889,
0.3,0.311111111111111,0.322222222222223,0.333333333333334,0.344444444444444,
0.355555555555556,0.366666666666666,0.377777777777778,0.388888888888889),
 .UNSPECIFIED.)
CURVE()
GEOMETRIC_REPRESENTATION_ITEM()
RATIONAL_B_SPLINE_CURVE((1.,0.951056516295154,1.,0.951056516295154,1.,0.951056516295154,
1.,0.951056516295154,1.,0.951056516295154,1.,0.951056516295154,1.,0.951056516295154,
1.,0.951056516295154,1.,0.951056516295154,1.,0.951056516295154,1.))
REPRESENTATION_ITEM('')
);
#276=(
BOUNDED_CURVE()
B_SPLINE_CURVE(2,(#449991,#449992,#449993,#449994,#449995,#449996,#449997,
#449998,#449999,#450000,#450001,#450002,#450003,#450004,#450005,#450006,
#450007,#450008,#450009,#450010,#450011),.UNSPECIFIED.,.F.,.F.)
B_SPLINE_CURVE_WITH_KNOTS((3,2,2,2,2,2,2,2,2,2,3),(0.388888888888889,0.4,
0.411111111111111,0.422222222222222,0.433333333333333,0.444444444444444,
0.455555555555556,0.466666666666667,0.477777777777778,0.488888888888889,
0.5),.UNSPECIFIED.)
CURVE()
GEOMETRIC_REPRESENTATION_ITEM()
RATIONAL_B_SPLINE_CURVE((1.,0.951056516295154,1.,0.951056516295154,1.,0.951056516295154,
1.,0.951056516295154,1.,0.951056516295154,1.,0.951056516295154,1.,0.951056516295154,
1.,0.951056516295154,1.,0.951056516295154,1.,0.951056516295154,1.))
REPRESENTATION_ITEM('')
);
#277=(
BOUNDED_CURVE()
B_SPLINE_CURVE(2,(#450012,#450013,#450014,#450015,#450016,#450017,#450018,
#450019,#450020,#450021,#450022,#450023,#450024,#450025,#450026,#450027,
#450028,#450029,#450030,#450031,#450032),.UNSPECIFIED.,.F.,.F.)
B_SPLINE_CURVE_WITH_KNOTS((3,2,2,2,2,2,2,2,2,2,3),(0.388888888888889,0.4,
0.411111111111111,0.422222222222222,0.433333333333333,0.444444444444444,
0.455555555555556,0.466666666666667,0.477777777777778,0.488888888888889,
0.5),.UNSPECIFIED.)
CURVE()
GEOMETRIC_REPRESENTATION_ITEM()
RATIONAL_B_SPLINE_CURVE((1.,0.951056516295154,1.,0.951056516295154,1.,0.951056516295154,
1.,0.951056516295154,1.,0.951056516295154,1.,0.951056516295154,1.,0.951056516295154,
1.,0.951056516295154,1.,0.951056516295154,1.,0.951056516295154,1.))
REPRESENTATION_ITEM('')
);
#278=(
BOUNDED_CURVE()
B_SPLINE_CURVE(2,(#450037,#450038,#450039,#450040,#450041,#450042,#450043,
#450044,#450045,#450046,#450047,#450048,#450049,#450050,#450051,#450052,
#450053,#450054,#450055,#450056,#450057),.UNSPECIFIED.,.F.,.F.)
B_SPLINE_CURVE_WITH_KNOTS((3,2,2,2,2,2,2,2,2,2,3),(0.5,0.511111111111111,
0.522222222222222,0.533333333333333,0.544444444444444,0.555555555555556,
0.566666666666667,0.577777777777778,0.588888888888889,0.6,0.611111111111111),
 .UNSPECIFIED.)
CURVE()
GEOMETRIC_REPRESENTATION_ITEM()
RATIONAL_B_SPLINE_CURVE((1.,0.951056516295154,1.,0.951056516295154,1.,0.951056516295154,
1.,0.951056516295154,1.,0.951056516295154,1.,0.951056516295154,1.,0.951056516295154,
1.,0.951056516295154,1.,0.951056516295154,1.,0.951056516295154,1.))
REPRESENTATION_ITEM('')
);
#279=(
BOUNDED_CURVE()
B_SPLINE_CURVE(2,(#450058,#450059,#450060,#450061,#450062,#450063,#450064,
#450065,#450066,#450067,#450068,#450069,#450070,#450071,#450072,#450073,
#450074,#450075,#450076,#450077,#450078),.UNSPECIFIED.,.F.,.F.)
B_SPLINE_CURVE_WITH_KNOTS((3,2,2,2,2,2,2,2,2,2,3),(0.5,0.511111111111111,
0.522222222222222,0.533333333333333,0.544444444444444,0.555555555555556,
0.566666666666667,0.577777777777778,0.588888888888889,0.6,0.611111111111111),
 .UNSPECIFIED.)
CURVE()
GEOMETRIC_REPRESENTATION_ITEM()
RATIONAL_B_SPLINE_CURVE((1.,0.951056516295154,1.,0.951056516295154,1.,0.951056516295154,
1.,0.951056516295154,1.,0.951056516295154,1.,0.951056516295154,1.,0.951056516295154,
1.,0.951056516295154,1.,0.951056516295154,1.,0.951056516295154,1.))
REPRESENTATION_ITEM('')
);
#280=(
BOUNDED_CURVE()
B_SPLINE_CURVE(2,(#450084,#450085,#450086,#450087,#450088),
 .UNSPECIFIED.,.F.,.F.)
B_SPLINE_CURVE_WITH_KNOTS((3,2,3),(0.722222222222222,0.733333333333333,
0.733980969042977),.UNSPECIFIED.)
CURVE()
GEOMETRIC_REPRESENTATION_ITEM()
RATIONAL_B_SPLINE_CURVE((1.,0.951056516295154,1.,0.997147220697854,0.994627002510312))
REPRESENTATION_ITEM('')
);
#281=(
BOUNDED_CURVE()
B_SPLINE_CURVE(2,(#450091,#450092,#450093,#450094,#450095,#450096,#450097,
#450098,#450099),.UNSPECIFIED.,.F.,.F.)
B_SPLINE_CURVE_WITH_KNOTS((3,2,2,2,3),(0.722222222222222,0.733333333333333,
0.744444444444445,0.755555555555556,0.758694731224428),.UNSPECIFIED.)
CURVE()
GEOMETRIC_REPRESENTATION_ITEM()
RATIONAL_B_SPLINE_CURVE((1.,0.951056516295154,1.,0.951056516295154,1.,0.951056516295154,
1.,0.986172202612354,0.980157824545118))
REPRESENTATION_ITEM('')
);
#282=(
BOUNDED_CURVE()
B_SPLINE_CURVE(2,(#451757,#451758,#451759,#451760,#451761,#451762,#451763,
#451764,#451765,#451766,#451767,#451768,#451769,#451770,#451771,#451772,
#451773,#451774,#451775,#451776,#451777),.UNSPECIFIED.,.F.,.F.)
B_SPLINE_CURVE_WITH_KNOTS((3,2,2,2,2,2,2,2,2,2,3),(0.611111111111111,0.622222222222222,
0.633333333333333,0.644444444444445,0.655555555555556,0.666666666666667,
0.677777777777778,0.688888888888889,0.7,0.711111111111111,0.722222222222222),
 .UNSPECIFIED.)
CURVE()
GEOMETRIC_REPRESENTATION_ITEM()
RATIONAL_B_SPLINE_CURVE((1.,0.951056516295154,1.,0.951056516295154,1.,0.951056516295154,
1.,0.951056516295154,1.,0.951056516295154,1.,0.951056516295154,1.,0.951056516295154,
1.,0.951056516295154,1.,0.951056516295154,1.,0.951056516295154,1.))
REPRESENTATION_ITEM('')
);
#283=(
BOUNDED_CURVE()
B_SPLINE_CURVE(2,(#452140,#452141,#452142,#452143,#452144,#452145,#452146,
#452147,#452148,#452149,#452150,#452151,#452152,#452153,#452154,#452155,
#452156,#452157,#452158,#452159,#452160),.UNSPECIFIED.,.F.,.F.)
B_SPLINE_CURVE_WITH_KNOTS((3,2,2,2,2,2,2,2,2,2,3),(0.611111111111111,0.622222222222222,
0.633333333333333,0.644444444444445,0.655555555555556,0.666666666666667,
0.677777777777778,0.688888888888889,0.7,0.711111111111111,0.722222222222222),
 .UNSPECIFIED.)
CURVE()
GEOMETRIC_REPRESENTATION_ITEM()
RATIONAL_B_SPLINE_CURVE((1.,0.951056516295154,1.,0.951056516295154,1.,0.951056516295154,
1.,0.951056516295154,1.,0.951056516295154,1.,0.951056516295154,1.,0.951056516295154,
1.,0.951056516295154,1.,0.951056516295154,1.,0.951056516295154,1.))
REPRESENTATION_ITEM('')
);
#284=(
BOUNDED_CURVE()
B_SPLINE_CURVE(2,(#454890,#454891,#454892),.UNSPECIFIED.,.F.,.F.)
B_SPLINE_CURVE_WITH_KNOTS((3,3),(0.124274873543866,0.3218671551163),
 .UNSPECIFIED.)
CURVE()
GEOMETRIC_REPRESENTATION_ITEM()
RATIONAL_B_SPLINE_CURVE((1.46410161513778,1.69059892324148,1.46410161513777))
REPRESENTATION_ITEM('')
);
#285=(
BOUNDED_CURVE()
B_SPLINE_CURVE(2,(#454928,#454929,#454930),.UNSPECIFIED.,.F.,.F.)
B_SPLINE_CURVE_WITH_KNOTS((3,3),(-0.3218671551163,-0.124274873543865),
 .UNSPECIFIED.)
CURVE()
GEOMETRIC_REPRESENTATION_ITEM()
RATIONAL_B_SPLINE_CURVE((1.46410161513778,1.69059892324148,1.46410161513778))
REPRESENTATION_ITEM('')
);
#286=(
BOUNDED_CURVE()
B_SPLINE_CURVE(2,(#454932,#454933,#454934),.UNSPECIFIED.,.F.,.F.)
B_SPLINE_CURVE_WITH_KNOTS((3,3),(-0.321867155116299,-0.124274873543865),
 .UNSPECIFIED.)
CURVE()
GEOMETRIC_REPRESENTATION_ITEM()
RATIONAL_B_SPLINE_CURVE((1.46410161513778,1.69059892324148,1.46410161513778))
REPRESENTATION_ITEM('')
);
#287=(
BOUNDED_CURVE()
B_SPLINE_CURVE(2,(#454936,#454937,#454938),.UNSPECIFIED.,.F.,.F.)
B_SPLINE_CURVE_WITH_KNOTS((3,3),(-0.3218671551163,-0.124274873543866),
 .UNSPECIFIED.)
CURVE()
GEOMETRIC_REPRESENTATION_ITEM()
RATIONAL_B_SPLINE_CURVE((1.46410161513777,1.69059892324148,1.46410161513778))
REPRESENTATION_ITEM('')
);
#288=(
BOUNDED_CURVE()
B_SPLINE_CURVE(2,(#454940,#454941,#454942),.UNSPECIFIED.,.F.,.F.)
B_SPLINE_CURVE_WITH_KNOTS((3,3),(-0.3218671551163,-0.124274873543866),
 .UNSPECIFIED.)
CURVE()
GEOMETRIC_REPRESENTATION_ITEM()
RATIONAL_B_SPLINE_CURVE((1.46410161513778,1.69059892324148,1.46410161513778))
REPRESENTATION_ITEM('')
);
#289=(
BOUNDED_CURVE()
B_SPLINE_CURVE(2,(#454944,#454945,#454946),.UNSPECIFIED.,.F.,.F.)
B_SPLINE_CURVE_WITH_KNOTS((3,3),(-0.321867155116299,-0.124274873543866),
 .UNSPECIFIED.)
CURVE()
GEOMETRIC_REPRESENTATION_ITEM()
RATIONAL_B_SPLINE_CURVE((1.46410161513778,1.69059892324148,1.46410161513778))
REPRESENTATION_ITEM('')
);
#290=(
BOUNDED_CURVE()
B_SPLINE_CURVE(2,(#464260,#464261,#464262),.UNSPECIFIED.,.F.,.F.)
B_SPLINE_CURVE_WITH_KNOTS((3,3),(-0.918358008556713,-0.671217761972351),
 .UNSPECIFIED.)
CURVE()
GEOMETRIC_REPRESENTATION_ITEM()
RATIONAL_B_SPLINE_CURVE((1.97320508075185,2.12583302491979,2.1258330249198))
REPRESENTATION_ITEM('')
);
#291=(
BOUNDED_CURVE()
B_SPLINE_CURVE(2,(#464263,#464264,#464265),.UNSPECIFIED.,.F.,.F.)
B_SPLINE_CURVE_WITH_KNOTS((3,3),(0.67121776197235,0.918358008556713),
 .UNSPECIFIED.)
CURVE()
GEOMETRIC_REPRESENTATION_ITEM()
RATIONAL_B_SPLINE_CURVE((2.1258330249198,2.1258330249198,1.97320508075185))
REPRESENTATION_ITEM('')
);
#292=(
BOUNDED_CURVE()
B_SPLINE_CURVE(2,(#464271,#464272,#464273),.UNSPECIFIED.,.F.,.F.)
B_SPLINE_CURVE_WITH_KNOTS((3,3),(0.671217761972347,0.918358008556713),
 .UNSPECIFIED.)
CURVE()
GEOMETRIC_REPRESENTATION_ITEM()
RATIONAL_B_SPLINE_CURVE((2.1258330249198,2.1258330249198,1.97320508075185))
REPRESENTATION_ITEM('')
);
#293=(
BOUNDED_CURVE()
B_SPLINE_CURVE(2,(#464274,#464275,#464276),.UNSPECIFIED.,.F.,.F.)
B_SPLINE_CURVE_WITH_KNOTS((3,3),(-0.918358008556712,-0.671217761972346),
 .UNSPECIFIED.)
CURVE()
GEOMETRIC_REPRESENTATION_ITEM()
RATIONAL_B_SPLINE_CURVE((1.97320508075185,2.1258330249198,2.12583302491979))
REPRESENTATION_ITEM('')
);
#294=(
BOUNDED_CURVE()
B_SPLINE_CURVE(2,(#464294,#464295,#464296),.UNSPECIFIED.,.F.,.F.)
B_SPLINE_CURVE_WITH_KNOTS((3,3),(-0.918358008556708,-0.671217761972345),
 .UNSPECIFIED.)
CURVE()
GEOMETRIC_REPRESENTATION_ITEM()
RATIONAL_B_SPLINE_CURVE((1.97320508075181,2.12583302491975,2.12583302491976))
REPRESENTATION_ITEM('')
);
#295=(
BOUNDED_CURVE()
B_SPLINE_CURVE(2,(#464298,#464299,#464300),.UNSPECIFIED.,.F.,.F.)
B_SPLINE_CURVE_WITH_KNOTS((3,3),(-0.671217761972345,-0.424077515387997),
 .UNSPECIFIED.)
CURVE()
GEOMETRIC_REPRESENTATION_ITEM()
RATIONAL_B_SPLINE_CURVE((2.12583302491976,2.12583302491976,1.97320508075183))
REPRESENTATION_ITEM('')
);
#296=(
BOUNDED_CURVE()
B_SPLINE_CURVE(2,(#464303,#464304,#464305),.UNSPECIFIED.,.F.,.F.)
B_SPLINE_CURVE_WITH_KNOTS((3,3),(0.671217761972345,0.918358008556691),
 .UNSPECIFIED.)
CURVE()
GEOMETRIC_REPRESENTATION_ITEM()
RATIONAL_B_SPLINE_CURVE((2.12583302491976,2.12583302491975,1.97320508075183))
REPRESENTATION_ITEM('')
);
#297=(
BOUNDED_CURVE()
B_SPLINE_CURVE(2,(#464306,#464307,#464308),.UNSPECIFIED.,.F.,.F.)
B_SPLINE_CURVE_WITH_KNOTS((3,3),(0.42407751538798,0.671217761972345),
 .UNSPECIFIED.)
CURVE()
GEOMETRIC_REPRESENTATION_ITEM()
RATIONAL_B_SPLINE_CURVE((1.97320508075181,2.12583302491976,2.12583302491976))
REPRESENTATION_ITEM('')
);
#298=(
BOUNDED_CURVE()
B_SPLINE_CURVE(2,(#464311,#464312,#464313),.UNSPECIFIED.,.F.,.F.)
B_SPLINE_CURVE_WITH_KNOTS((3,3),(-0.918358008556726,-0.671217761972347),
 .UNSPECIFIED.)
CURVE()
GEOMETRIC_REPRESENTATION_ITEM()
RATIONAL_B_SPLINE_CURVE((1.97320508075181,2.12583302491977,2.12583302491977))
REPRESENTATION_ITEM('')
);
#299=(
BOUNDED_CURVE()
B_SPLINE_CURVE(2,(#464315,#464316,#464317),.UNSPECIFIED.,.F.,.F.)
B_SPLINE_CURVE_WITH_KNOTS((3,3),(-0.671217761972347,-0.424077515387987),
 .UNSPECIFIED.)
CURVE()
GEOMETRIC_REPRESENTATION_ITEM()
RATIONAL_B_SPLINE_CURVE((2.12583302491977,2.12583302491977,1.97320508075183))
REPRESENTATION_ITEM('')
);
#300=(
BOUNDED_CURVE()
B_SPLINE_CURVE(2,(#464320,#464321,#464322),.UNSPECIFIED.,.F.,.F.)
B_SPLINE_CURVE_WITH_KNOTS((3,3),(0.671217761972346,0.918358008556704),
 .UNSPECIFIED.)
CURVE()
GEOMETRIC_REPRESENTATION_ITEM()
RATIONAL_B_SPLINE_CURVE((2.12583302491977,2.12583302491977,1.97320508075183))
REPRESENTATION_ITEM('')
);
#301=(
BOUNDED_CURVE()
B_SPLINE_CURVE(2,(#464323,#464324,#464325),.UNSPECIFIED.,.F.,.F.)
B_SPLINE_CURVE_WITH_KNOTS((3,3),(0.424077515387965,0.671217761972346),
 .UNSPECIFIED.)
CURVE()
GEOMETRIC_REPRESENTATION_ITEM()
RATIONAL_B_SPLINE_CURVE((1.97320508075181,2.12583302491977,2.12583302491977))
REPRESENTATION_ITEM('')
);
#302=(
BOUNDED_CURVE()
B_SPLINE_CURVE(2,(#464327,#464328,#464329),.UNSPECIFIED.,.F.,.F.)
B_SPLINE_CURVE_WITH_KNOTS((3,3),(-0.918358008556717,-0.67121776197235),
 .UNSPECIFIED.)
CURVE()
GEOMETRIC_REPRESENTATION_ITEM()
RATIONAL_B_SPLINE_CURVE((1.97320508075185,2.1258330249198,2.1258330249198))
REPRESENTATION_ITEM('')
);
#303=(
BOUNDED_CURVE()
B_SPLINE_CURVE(2,(#464331,#464332,#464333),.UNSPECIFIED.,.F.,.F.)
B_SPLINE_CURVE_WITH_KNOTS((3,3),(0.424077515387981,0.671217761972347),
 .UNSPECIFIED.)
CURVE()
GEOMETRIC_REPRESENTATION_ITEM()
RATIONAL_B_SPLINE_CURVE((1.97320508075184,2.1258330249198,2.1258330249198))
REPRESENTATION_ITEM('')
);
#304=(
BOUNDED_CURVE()
B_SPLINE_CURVE(2,(#464336,#464337,#464338),.UNSPECIFIED.,.F.,.F.)
B_SPLINE_CURVE_WITH_KNOTS((3,3),(-0.671217761972351,-0.424077515387981),
 .UNSPECIFIED.)
CURVE()
GEOMETRIC_REPRESENTATION_ITEM()
RATIONAL_B_SPLINE_CURVE((2.1258330249198,2.1258330249198,1.97320508075184))
REPRESENTATION_ITEM('')
);
#305=(
BOUNDED_CURVE()
B_SPLINE_CURVE(2,(#464341,#464342,#464343),.UNSPECIFIED.,.F.,.F.)
B_SPLINE_CURVE_WITH_KNOTS((3,3),(0.671217761972353,0.918358008556717),
 .UNSPECIFIED.)
CURVE()
GEOMETRIC_REPRESENTATION_ITEM()
RATIONAL_B_SPLINE_CURVE((2.12583302491979,2.12583302491979,1.97320508075184))
REPRESENTATION_ITEM('')
);
#306=(
BOUNDED_CURVE()
B_SPLINE_CURVE(2,(#464346,#464347,#464348),.UNSPECIFIED.,.F.,.F.)
B_SPLINE_CURVE_WITH_KNOTS((3,3),(-0.918358008556704,-0.671217761972347),
 .UNSPECIFIED.)
CURVE()
GEOMETRIC_REPRESENTATION_ITEM()
RATIONAL_B_SPLINE_CURVE((1.97320508075183,2.12583302491977,2.12583302491977))
REPRESENTATION_ITEM('')
);
#307=(
BOUNDED_CURVE()
B_SPLINE_CURVE(2,(#464350,#464351,#464352),.UNSPECIFIED.,.F.,.F.)
B_SPLINE_CURVE_WITH_KNOTS((3,3),(-0.671217761972347,-0.424077515387977),
 .UNSPECIFIED.)
CURVE()
GEOMETRIC_REPRESENTATION_ITEM()
RATIONAL_B_SPLINE_CURVE((2.12583302491977,2.12583302491978,1.97320508075182))
REPRESENTATION_ITEM('')
);
#308=(
BOUNDED_CURVE()
B_SPLINE_CURVE(2,(#464355,#464356,#464357),.UNSPECIFIED.,.F.,.F.)
B_SPLINE_CURVE_WITH_KNOTS((3,3),(0.671217761972346,0.918358008556713),
 .UNSPECIFIED.)
CURVE()
GEOMETRIC_REPRESENTATION_ITEM()
RATIONAL_B_SPLINE_CURVE((2.12583302491977,2.12583302491977,1.97320508075182))
REPRESENTATION_ITEM('')
);
#309=(
BOUNDED_CURVE()
B_SPLINE_CURVE(2,(#464358,#464359,#464360),.UNSPECIFIED.,.F.,.F.)
B_SPLINE_CURVE_WITH_KNOTS((3,3),(0.424077515387987,0.671217761972346),
 .UNSPECIFIED.)
CURVE()
GEOMETRIC_REPRESENTATION_ITEM()
RATIONAL_B_SPLINE_CURVE((1.97320508075183,2.12583302491977,2.12583302491977))
REPRESENTATION_ITEM('')
);
#310=(
BOUNDED_CURVE()
B_SPLINE_CURVE(2,(#464363,#464364,#464365),.UNSPECIFIED.,.F.,.F.)
B_SPLINE_CURVE_WITH_KNOTS((3,3),(-0.918358008556702,-0.671217761972344),
 .UNSPECIFIED.)
CURVE()
GEOMETRIC_REPRESENTATION_ITEM()
RATIONAL_B_SPLINE_CURVE((1.97320508075182,2.12583302491975,2.12583302491975))
REPRESENTATION_ITEM('')
);
#311=(
BOUNDED_CURVE()
B_SPLINE_CURVE(2,(#464366,#464367,#464368),.UNSPECIFIED.,.F.,.F.)
B_SPLINE_CURVE_WITH_KNOTS((3,3),(-0.671217761972344,-0.424077515387981),
 .UNSPECIFIED.)
CURVE()
GEOMETRIC_REPRESENTATION_ITEM()
RATIONAL_B_SPLINE_CURVE((2.12583302491975,2.12583302491975,1.97320508075181))
REPRESENTATION_ITEM('')
);
#312=(
BOUNDED_CURVE()
B_SPLINE_CURVE(2,(#464369,#464370,#464371),.UNSPECIFIED.,.F.,.F.)
B_SPLINE_CURVE_WITH_KNOTS((3,3),(0.671217761972344,0.918358008556706),
 .UNSPECIFIED.)
CURVE()
GEOMETRIC_REPRESENTATION_ITEM()
RATIONAL_B_SPLINE_CURVE((2.12583302491975,2.12583302491975,1.97320508075181))
REPRESENTATION_ITEM('')
);
#313=(
BOUNDED_CURVE()
B_SPLINE_CURVE(2,(#464372,#464373,#464374),.UNSPECIFIED.,.F.,.F.)
B_SPLINE_CURVE_WITH_KNOTS((3,3),(0.424077515387986,0.671217761972344),
 .UNSPECIFIED.)
CURVE()
GEOMETRIC_REPRESENTATION_ITEM()
RATIONAL_B_SPLINE_CURVE((1.97320508075182,2.12583302491975,2.12583302491975))
REPRESENTATION_ITEM('')
);
#314=(
BOUNDED_CURVE()
B_SPLINE_CURVE(2,(#464395,#464396,#464397),.UNSPECIFIED.,.F.,.F.)
B_SPLINE_CURVE_WITH_KNOTS((3,3),(0.120361405182944,0.287808339382773),
 .UNSPECIFIED.)
CURVE()
GEOMETRIC_REPRESENTATION_ITEM()
RATIONAL_B_SPLINE_CURVE((1.61880215351792,1.86923171819579,1.61880215351684))
REPRESENTATION_ITEM('')
);
#315=(
BOUNDED_CURVE()
B_SPLINE_CURVE(2,(#464474,#464475,#464476),.UNSPECIFIED.,.F.,.F.)
B_SPLINE_CURVE_WITH_KNOTS((3,3),(0.1203614051825,0.287808339380975),
 .UNSPECIFIED.)
CURVE()
GEOMETRIC_REPRESENTATION_ITEM()
RATIONAL_B_SPLINE_CURVE((1.61880215351646,1.8692317181935,1.61880215352171))
REPRESENTATION_ITEM('')
);
#316=(
BOUNDED_CURVE()
B_SPLINE_CURVE(2,(#464480,#464481,#464482),.UNSPECIFIED.,.F.,.F.)
B_SPLINE_CURVE_WITH_KNOTS((3,3),(0.120361405182537,0.287808339382332),
 .UNSPECIFIED.)
CURVE()
GEOMETRIC_REPRESENTATION_ITEM()
RATIONAL_B_SPLINE_CURVE((1.61880215351657,1.86923171819548,1.61880215351765))
REPRESENTATION_ITEM('')
);
#317=(
BOUNDED_CURVE()
B_SPLINE_CURVE(2,(#464486,#464487,#464488),.UNSPECIFIED.,.F.,.F.)
B_SPLINE_CURVE_WITH_KNOTS((3,3),(0.120361405182675,0.287808339381012),
 .UNSPECIFIED.)
CURVE()
GEOMETRIC_REPRESENTATION_ITEM()
RATIONAL_B_SPLINE_CURVE((1.61880215351699,1.8692317181933,1.6188021535216))
REPRESENTATION_ITEM('')
);
#318=(
BOUNDED_CURVE()
B_SPLINE_CURVE(2,(#464491,#464492,#464493),.UNSPECIFIED.,.F.,.F.)
B_SPLINE_CURVE_WITH_KNOTS((3,3),(0.1203614051825,0.287808339380974),
 .UNSPECIFIED.)
CURVE()
GEOMETRIC_REPRESENTATION_ITEM()
RATIONAL_B_SPLINE_CURVE((1.61880215351646,1.8692317181935,1.61880215352171))
REPRESENTATION_ITEM('')
);
#319=(
BOUNDED_CURVE()
B_SPLINE_CURVE(2,(#464498,#464499,#464500),.UNSPECIFIED.,.F.,.F.)
B_SPLINE_CURVE_WITH_KNOTS((3,3),(0.120361405182675,0.287808339381012),
 .UNSPECIFIED.)
CURVE()
GEOMETRIC_REPRESENTATION_ITEM()
RATIONAL_B_SPLINE_CURVE((1.61880215351699,1.8692317181933,1.6188021535216))
REPRESENTATION_ITEM('')
);
#320=(
BOUNDED_CURVE()
B_SPLINE_CURVE(2,(#511237,#511238,#511239),.UNSPECIFIED.,.F.,.F.)
B_SPLINE_CURVE_WITH_KNOTS((3,3),(0.124274873543866,0.3218671551163),
 .UNSPECIFIED.)
CURVE()
GEOMETRIC_REPRESENTATION_ITEM()
RATIONAL_B_SPLINE_CURVE((1.46410161513778,1.69059892324148,1.46410161513777))
REPRESENTATION_ITEM('')
);
#321=(
BOUNDED_CURVE()
B_SPLINE_CURVE(2,(#511275,#511276,#511277),.UNSPECIFIED.,.F.,.F.)
B_SPLINE_CURVE_WITH_KNOTS((3,3),(-0.3218671551163,-0.124274873543865),
 .UNSPECIFIED.)
CURVE()
GEOMETRIC_REPRESENTATION_ITEM()
RATIONAL_B_SPLINE_CURVE((1.46410161513778,1.69059892324148,1.46410161513778))
REPRESENTATION_ITEM('')
);
#322=(
BOUNDED_CURVE()
B_SPLINE_CURVE(2,(#511279,#511280,#511281),.UNSPECIFIED.,.F.,.F.)
B_SPLINE_CURVE_WITH_KNOTS((3,3),(-0.321867155116299,-0.124274873543865),
 .UNSPECIFIED.)
CURVE()
GEOMETRIC_REPRESENTATION_ITEM()
RATIONAL_B_SPLINE_CURVE((1.46410161513778,1.69059892324148,1.46410161513778))
REPRESENTATION_ITEM('')
);
#323=(
BOUNDED_CURVE()
B_SPLINE_CURVE(2,(#511283,#511284,#511285),.UNSPECIFIED.,.F.,.F.)
B_SPLINE_CURVE_WITH_KNOTS((3,3),(-0.3218671551163,-0.124274873543866),
 .UNSPECIFIED.)
CURVE()
GEOMETRIC_REPRESENTATION_ITEM()
RATIONAL_B_SPLINE_CURVE((1.46410161513777,1.69059892324148,1.46410161513778))
REPRESENTATION_ITEM('')
);
#324=(
BOUNDED_CURVE()
B_SPLINE_CURVE(2,(#511287,#511288,#511289),.UNSPECIFIED.,.F.,.F.)
B_SPLINE_CURVE_WITH_KNOTS((3,3),(-0.3218671551163,-0.124274873543866),
 .UNSPECIFIED.)
CURVE()
GEOMETRIC_REPRESENTATION_ITEM()
RATIONAL_B_SPLINE_CURVE((1.46410161513778,1.69059892324148,1.46410161513778))
REPRESENTATION_ITEM('')
);
#325=(
BOUNDED_CURVE()
B_SPLINE_CURVE(2,(#511291,#511292,#511293),.UNSPECIFIED.,.F.,.F.)
B_SPLINE_CURVE_WITH_KNOTS((3,3),(-0.321867155116299,-0.124274873543866),
 .UNSPECIFIED.)
CURVE()
GEOMETRIC_REPRESENTATION_ITEM()
RATIONAL_B_SPLINE_CURVE((1.46410161513778,1.69059892324148,1.46410161513778))
REPRESENTATION_ITEM('')
);
#326=(
BOUNDED_CURVE()
B_SPLINE_CURVE(2,(#511323,#511324,#511325),.UNSPECIFIED.,.F.,.F.)
B_SPLINE_CURVE_WITH_KNOTS((3,3),(0.124274873543866,0.3218671551163),
 .UNSPECIFIED.)
CURVE()
GEOMETRIC_REPRESENTATION_ITEM()
RATIONAL_B_SPLINE_CURVE((1.46410161513778,1.69059892324148,1.46410161513777))
REPRESENTATION_ITEM('')
);
#327=(
BOUNDED_CURVE()
B_SPLINE_CURVE(2,(#511361,#511362,#511363),.UNSPECIFIED.,.F.,.F.)
B_SPLINE_CURVE_WITH_KNOTS((3,3),(-0.3218671551163,-0.124274873543865),
 .UNSPECIFIED.)
CURVE()
GEOMETRIC_REPRESENTATION_ITEM()
RATIONAL_B_SPLINE_CURVE((1.46410161513778,1.69059892324148,1.46410161513778))
REPRESENTATION_ITEM('')
);
#328=(
BOUNDED_CURVE()
B_SPLINE_CURVE(2,(#511365,#511366,#511367),.UNSPECIFIED.,.F.,.F.)
B_SPLINE_CURVE_WITH_KNOTS((3,3),(-0.321867155116299,-0.124274873543865),
 .UNSPECIFIED.)
CURVE()
GEOMETRIC_REPRESENTATION_ITEM()
RATIONAL_B_SPLINE_CURVE((1.46410161513778,1.69059892324148,1.46410161513778))
REPRESENTATION_ITEM('')
);
#329=(
BOUNDED_CURVE()
B_SPLINE_CURVE(2,(#511369,#511370,#511371),.UNSPECIFIED.,.F.,.F.)
B_SPLINE_CURVE_WITH_KNOTS((3,3),(-0.3218671551163,-0.124274873543866),
 .UNSPECIFIED.)
CURVE()
GEOMETRIC_REPRESENTATION_ITEM()
RATIONAL_B_SPLINE_CURVE((1.46410161513777,1.69059892324148,1.46410161513778))
REPRESENTATION_ITEM('')
);
#330=(
BOUNDED_CURVE()
B_SPLINE_CURVE(2,(#511373,#511374,#511375),.UNSPECIFIED.,.F.,.F.)
B_SPLINE_CURVE_WITH_KNOTS((3,3),(-0.3218671551163,-0.124274873543866),
 .UNSPECIFIED.)
CURVE()
GEOMETRIC_REPRESENTATION_ITEM()
RATIONAL_B_SPLINE_CURVE((1.46410161513778,1.69059892324148,1.46410161513778))
REPRESENTATION_ITEM('')
);
#331=(
BOUNDED_CURVE()
B_SPLINE_CURVE(2,(#511377,#511378,#511379),.UNSPECIFIED.,.F.,.F.)
B_SPLINE_CURVE_WITH_KNOTS((3,3),(-0.321867155116299,-0.124274873543866),
 .UNSPECIFIED.)
CURVE()
GEOMETRIC_REPRESENTATION_ITEM()
RATIONAL_B_SPLINE_CURVE((1.46410161513778,1.69059892324148,1.46410161513778))
REPRESENTATION_ITEM('')
);
#332=(
BOUNDED_CURVE()
B_SPLINE_CURVE(2,(#523619,#523620,#523621),.UNSPECIFIED.,.F.,.F.)
B_SPLINE_CURVE_WITH_KNOTS((3,3),(2.34430082322818,2.96066388240596),
 .UNSPECIFIED.)
CURVE()
GEOMETRIC_REPRESENTATION_ITEM()
RATIONAL_B_SPLINE_CURVE((1.79038527354034,1.82619297901114,1.82619297901114))
REPRESENTATION_ITEM('')
);
#333=(
BOUNDED_CURVE()
B_SPLINE_CURVE(2,(#524517,#524518,#524519),.UNSPECIFIED.,.F.,.F.)
B_SPLINE_CURVE_WITH_KNOTS((3,3),(2.34430082322818,2.96066388240596),
 .UNSPECIFIED.)
CURVE()
GEOMETRIC_REPRESENTATION_ITEM()
RATIONAL_B_SPLINE_CURVE((1.79038527354034,1.82619297901114,1.82619297901114))
REPRESENTATION_ITEM('')
);
#334=(
BOUNDED_CURVE()
B_SPLINE_CURVE(2,(#525432,#525433,#525434),.UNSPECIFIED.,.F.,.F.)
B_SPLINE_CURVE_WITH_KNOTS((3,3),(-3.57702694158372,-2.96066388240595),
 .UNSPECIFIED.)
CURVE()
GEOMETRIC_REPRESENTATION_ITEM()
RATIONAL_B_SPLINE_CURVE((1.79038527354034,1.82619297901114,1.82619297901114))
REPRESENTATION_ITEM('')
);
#335=(
BOUNDED_CURVE()
B_SPLINE_CURVE(2,(#526427,#526428,#526429),.UNSPECIFIED.,.F.,.F.)
B_SPLINE_CURVE_WITH_KNOTS((3,3),(-3.57702694158372,-2.96066388240595),
 .UNSPECIFIED.)
CURVE()
GEOMETRIC_REPRESENTATION_ITEM()
RATIONAL_B_SPLINE_CURVE((1.79038527354034,1.82619297901114,1.82619297901114))
REPRESENTATION_ITEM('')
);
#336=(
BOUNDED_CURVE()
B_SPLINE_CURVE(3,(#527596,#527597,#527598,#527599),.UNSPECIFIED.,.F.,.F.)
B_SPLINE_CURVE_WITH_KNOTS((4,4),(-1.,0.),.UNSPECIFIED.)
CURVE()
GEOMETRIC_REPRESENTATION_ITEM()
RATIONAL_B_SPLINE_CURVE((1.,0.984708978630558,0.984708978630558,1.))
REPRESENTATION_ITEM('')
);
#337=(
BOUNDED_CURVE()
B_SPLINE_CURVE(3,(#527628,#527629,#527630,#527631),.UNSPECIFIED.,.F.,.F.)
B_SPLINE_CURVE_WITH_KNOTS((4,4),(-1.,0.),.UNSPECIFIED.)
CURVE()
GEOMETRIC_REPRESENTATION_ITEM()
RATIONAL_B_SPLINE_CURVE((1.,0.9800431937034,0.9800431937034,1.))
REPRESENTATION_ITEM('')
);
#338=(
BOUNDED_CURVE()
B_SPLINE_CURVE(3,(#534990,#534991,#534992,#534993,#534994,#534995,#534996,
#534997,#534998,#534999,#535000,#535001,#535002,#535003),.UNSPECIFIED.,
 .F.,.F.)
B_SPLINE_CURVE_WITH_KNOTS((4,2,2,2,2,2,4),(4.71238898038469,5.10508806208341,
5.30143760293278,5.49778714378214,5.6941366846315,5.89048622548086,6.28318530717959),
 .UNSPECIFIED.)
CURVE()
GEOMETRIC_REPRESENTATION_ITEM()
RATIONAL_B_SPLINE_CURVE((1.,1.,1.,1.,1.,1.,1.,1.,1.,1.,1.,1.,1.,1.))
REPRESENTATION_ITEM('')
);
#339=(
BOUNDED_CURVE()
B_SPLINE_CURVE(3,(#535018,#535019,#535020,#535021,#535022,#535023,#535024,
#535025,#535026,#535027,#535028,#535029,#535030,#535031),.UNSPECIFIED.,
 .F.,.F.)
B_SPLINE_CURVE_WITH_KNOTS((4,2,2,2,2,2,4),(1.59059960134153,1.9783478644036,
2.36609612746566,2.5599702589967,2.75384439052773,2.94771852205876,3.14159265358979),
 .UNSPECIFIED.)
CURVE()
GEOMETRIC_REPRESENTATION_ITEM()
RATIONAL_B_SPLINE_CURVE((1.,1.,1.,1.,1.,1.,1.,1.,1.,1.,1.,1.,1.,1.))
REPRESENTATION_ITEM('')
);
#340=(
BOUNDED_CURVE()
B_SPLINE_CURVE(3,(#535033,#535034,#535035,#535036,#535037,#535038,#535039,
#535040,#535041,#535042,#535043,#535044,#535045,#535046),.UNSPECIFIED.,
 .F.,.F.)
B_SPLINE_CURVE_WITH_KNOTS((4,2,2,2,2,2,4),(3.14159265358979,3.33546678512083,
3.52934091665186,3.72321504818289,3.91708917971392,4.30483744277599,4.69258570583805),
 .UNSPECIFIED.)
CURVE()
GEOMETRIC_REPRESENTATION_ITEM()
RATIONAL_B_SPLINE_CURVE((1.,1.,1.,1.,1.,1.,1.,1.,1.,1.,1.,1.,1.,1.))
REPRESENTATION_ITEM('')
);
#341=(
BOUNDED_CURVE()
B_SPLINE_CURVE(2,(#535275,#535276,#535277),.UNSPECIFIED.,.F.,.F.)
B_SPLINE_CURVE_WITH_KNOTS((3,3),(-3.18860721592777,-2.5834843743512),
 .UNSPECIFIED.)
CURVE()
GEOMETRIC_REPRESENTATION_ITEM()
RATIONAL_B_SPLINE_CURVE((3.43749999999995,3.62934560171986,3.66058872387936))
REPRESENTATION_ITEM('')
);
#342=(
BOUNDED_CURVE()
B_SPLINE_CURVE(2,(#535300,#535301,#535302),.UNSPECIFIED.,.F.,.F.)
B_SPLINE_CURVE_WITH_KNOTS((3,3),(1.74292398644754,2.34804682802953),
 .UNSPECIFIED.)
CURVE()
GEOMETRIC_REPRESENTATION_ITEM()
RATIONAL_B_SPLINE_CURVE((3.43750000000013,3.62934560172173,3.66058872388004))
REPRESENTATION_ITEM('')
);
#343=(
BOUNDED_CURVE()
B_SPLINE_CURVE(3,(#536508,#536509,#536510,#536511,#536512,#536513,#536514,
#536515,#536516,#536517,#536518,#536519,#536520,#536521),.UNSPECIFIED.,
 .F.,.F.)
B_SPLINE_CURVE_WITH_KNOTS((4,2,2,2,2,2,4),(0.,0.392699081698724,0.589048622548086,
0.785398163397448,0.98174770424681,1.17809724509617,1.5707963267949),
 .UNSPECIFIED.)
CURVE()
GEOMETRIC_REPRESENTATION_ITEM()
RATIONAL_B_SPLINE_CURVE((1.,1.,1.,1.,1.,1.,1.,1.,1.,1.,1.,1.,1.,1.))
REPRESENTATION_ITEM('')
);
#344=(
BOUNDED_CURVE()
B_SPLINE_CURVE(2,(#539191,#539192,#539193,#539194,#539195,#539196,#539197,
#539198,#539199,#539200,#539201,#539202,#539203),.UNSPECIFIED.,.F.,.F.)
B_SPLINE_CURVE_WITH_KNOTS((3,2,2,2,2,2,3),(0.00224075327478167,0.00408163265306122,
0.00612244897959184,0.00816326530612245,0.0102040816326531,0.0122448979591837,
0.0142857142857143),.UNSPECIFIED.)
CURVE()
GEOMETRIC_REPRESENTATION_ITEM()
RATIONAL_B_SPLINE_CURVE((0.995568701072967,0.977384202176902,1.,0.974927912181824,
1.,0.974927912181824,1.,0.974927912181824,1.,0.974927912181824,1.,0.974927912181824,
1.))
REPRESENTATION_ITEM('')
);
#345=(
BOUNDED_CURVE()
B_SPLINE_CURVE(2,(#539206,#539207,#539208,#539209,#539210,#539211,#539212,
#539213,#539214),.UNSPECIFIED.,.F.,.F.)
B_SPLINE_CURVE_WITH_KNOTS((3,2,2,2,3),(0.0077174910781655,0.00816326530612245,
0.0102040816326531,0.0122448979591837,0.0142857142857143),.UNSPECIFIED.)
CURVE()
GEOMETRIC_REPRESENTATION_ITEM()
RATIONAL_B_SPLINE_CURVE((0.991439487562506,0.994523519610696,1.,0.974927912181824,
1.,0.974927912181824,1.,0.974927912181824,1.))
REPRESENTATION_ITEM('')
);
#346=(
BOUNDED_CURVE()
B_SPLINE_CURVE(2,(#539219,#539220,#539221,#539222,#539223,#539224,#539225,
#539226,#539227,#539228,#539229,#539230,#539231,#539232,#539233,#539234,
#539235,#539236,#539237,#539238,#539239,#539240,#539241,#539242,#539243,
#539244,#539245,#539246,#539247),.UNSPECIFIED.,.F.,.F.)
B_SPLINE_CURVE_WITH_KNOTS((3,2,2,2,2,2,2,2,2,2,2,2,2,2,3),(0.0142857142857143,
0.0163265306122449,0.0183673469387755,0.0204081632653061,0.0224489795918368,
0.0244897959183673,0.026530612244898,0.0285714285714285,0.0306122448979592,
0.0326530612244898,0.0346938775510204,0.0367346938775511,0.0387755102040817,
0.0408163265306122,0.0428571428571429),.UNSPECIFIED.)
CURVE()
GEOMETRIC_REPRESENTATION_ITEM()
RATIONAL_B_SPLINE_CURVE((1.,0.974927912181824,1.,0.974927912181824,1.,0.974927912181824,
1.,0.974927912181824,1.,0.974927912181824,1.,0.974927912181824,1.,0.974927912181824,
1.,0.974927912181824,1.,0.974927912181824,1.,0.974927912181824,1.,0.974927912181824,
1.,0.974927912181824,1.,0.974927912181824,1.,0.974927912181824,1.))
REPRESENTATION_ITEM('')
);
#347=(
BOUNDED_CURVE()
B_SPLINE_CURVE(2,(#539248,#539249,#539250,#539251,#539252,#539253,#539254,
#539255,#539256,#539257,#539258,#539259,#539260,#539261,#539262,#539263,
#539264,#539265,#539266,#539267,#539268,#539269,#539270,#539271,#539272,
#539273,#539274,#539275,#539276),.UNSPECIFIED.,.F.,.F.)
B_SPLINE_CURVE_WITH_KNOTS((3,2,2,2,2,2,2,2,2,2,2,2,2,2,3),(0.0142857142857143,
0.0163265306122449,0.0183673469387755,0.0204081632653061,0.0224489795918368,
0.0244897959183673,0.026530612244898,0.0285714285714285,0.0306122448979592,
0.0326530612244898,0.0346938775510204,0.0367346938775511,0.0387755102040817,
0.0408163265306122,0.0428571428571429),.UNSPECIFIED.)
CURVE()
GEOMETRIC_REPRESENTATION_ITEM()
RATIONAL_B_SPLINE_CURVE((1.,0.974927912181824,1.,0.974927912181824,1.,0.974927912181824,
1.,0.974927912181824,1.,0.974927912181824,1.,0.974927912181824,1.,0.974927912181824,
1.,0.974927912181824,1.,0.974927912181824,1.,0.974927912181824,1.,0.974927912181824,
1.,0.974927912181824,1.,0.974927912181824,1.,0.974927912181824,1.))
REPRESENTATION_ITEM('')
);
#348=(
BOUNDED_CURVE()
B_SPLINE_CURVE(2,(#539281,#539282,#539283,#539284,#539285,#539286,#539287,
#539288,#539289,#539290,#539291,#539292,#539293,#539294,#539295,#539296,
#539297,#539298,#539299,#539300,#539301,#539302,#539303,#539304,#539305,
#539306,#539307,#539308,#539309),.UNSPECIFIED.,.F.,.F.)
B_SPLINE_CURVE_WITH_KNOTS((3,2,2,2,2,2,2,2,2,2,2,2,2,2,3),(0.0428571428571429,
0.0448979591836735,0.0469387755102041,0.0489795918367347,0.0510204081632653,
0.0530612244897959,0.0551020408163265,0.0571428571428571,0.0591836734693878,
0.0612244897959184,0.063265306122449,0.0653061224489796,0.0673469387755102,
0.0693877551020408,0.0714285714285714),.UNSPECIFIED.)
CURVE()
GEOMETRIC_REPRESENTATION_ITEM()
RATIONAL_B_SPLINE_CURVE((1.,0.974927912181824,1.,0.974927912181824,1.,0.974927912181824,
1.,0.974927912181824,1.,0.974927912181824,1.,0.974927912181824,1.,0.974927912181824,
1.,0.974927912181824,1.,0.974927912181824,1.,0.974927912181824,1.,0.974927912181824,
1.,0.974927912181824,1.,0.974927912181824,1.,0.974927912181824,1.))
REPRESENTATION_ITEM('')
);
#349=(
BOUNDED_CURVE()
B_SPLINE_CURVE(2,(#539310,#539311,#539312,#539313,#539314,#539315,#539316,
#539317,#539318,#539319,#539320,#539321,#539322,#539323,#539324,#539325,
#539326,#539327,#539328,#539329,#539330,#539331,#539332,#539333,#539334,
#539335,#539336,#539337,#539338),.UNSPECIFIED.,.F.,.F.)
B_SPLINE_CURVE_WITH_KNOTS((3,2,2,2,2,2,2,2,2,2,2,2,2,2,3),(0.0428571428571429,
0.0448979591836735,0.0469387755102041,0.0489795918367347,0.0510204081632653,
0.0530612244897959,0.0551020408163265,0.0571428571428571,0.0591836734693878,
0.0612244897959184,0.063265306122449,0.0653061224489796,0.0673469387755102,
0.0693877551020408,0.0714285714285714),.UNSPECIFIED.)
CURVE()
GEOMETRIC_REPRESENTATION_ITEM()
RATIONAL_B_SPLINE_CURVE((1.,0.974927912181824,1.,0.974927912181824,1.,0.974927912181824,
1.,0.974927912181824,1.,0.974927912181824,1.,0.974927912181824,1.,0.974927912181824,
1.,0.974927912181824,1.,0.974927912181824,1.,0.974927912181824,1.,0.974927912181824,
1.,0.974927912181824,1.,0.974927912181824,1.,0.974927912181824,1.))
REPRESENTATION_ITEM('')
);
#350=(
BOUNDED_CURVE()
B_SPLINE_CURVE(2,(#539343,#539344,#539345,#539346,#539347,#539348,#539349,
#539350,#539351,#539352,#539353,#539354,#539355,#539356,#539357,#539358,
#539359,#539360,#539361,#539362,#539363,#539364,#539365,#539366,#539367,
#539368,#539369,#539370,#539371),.UNSPECIFIED.,.F.,.F.)
B_SPLINE_CURVE_WITH_KNOTS((3,2,2,2,2,2,2,2,2,2,2,2,2,2,3),(0.0714285714285714,
0.0734693877551021,0.0755102040816327,0.0775510204081633,0.0795918367346939,
0.0816326530612245,0.0836734693877551,0.0857142857142857,0.0877551020408163,
0.0897959183673469,0.0918367346938776,0.0938775510204082,0.0959183673469388,
0.0979591836734694,0.1),.UNSPECIFIED.)
CURVE()
GEOMETRIC_REPRESENTATION_ITEM()
RATIONAL_B_SPLINE_CURVE((1.,0.974927912181824,1.,0.974927912181824,1.,0.974927912181824,
1.,0.974927912181824,1.,0.974927912181824,1.,0.974927912181824,1.,0.974927912181824,
1.,0.974927912181824,1.,0.974927912181824,1.,0.974927912181824,1.,0.974927912181824,
1.,0.974927912181824,1.,0.974927912181824,1.,0.974927912181824,1.))
REPRESENTATION_ITEM('')
);
#351=(
BOUNDED_CURVE()
B_SPLINE_CURVE(2,(#539372,#539373,#539374,#539375,#539376,#539377,#539378,
#539379,#539380,#539381,#539382,#539383,#539384,#539385,#539386,#539387,
#539388,#539389,#539390,#539391,#539392,#539393,#539394,#539395,#539396,
#539397,#539398,#539399,#539400),.UNSPECIFIED.,.F.,.F.)
B_SPLINE_CURVE_WITH_KNOTS((3,2,2,2,2,2,2,2,2,2,2,2,2,2,3),(0.0714285714285714,
0.0734693877551021,0.0755102040816327,0.0775510204081633,0.0795918367346939,
0.0816326530612245,0.0836734693877551,0.0857142857142857,0.0877551020408163,
0.0897959183673469,0.0918367346938776,0.0938775510204082,0.0959183673469388,
0.0979591836734694,0.1),.UNSPECIFIED.)
CURVE()
GEOMETRIC_REPRESENTATION_ITEM()
RATIONAL_B_SPLINE_CURVE((1.,0.974927912181824,1.,0.974927912181824,1.,0.974927912181824,
1.,0.974927912181824,1.,0.974927912181824,1.,0.974927912181824,1.,0.974927912181824,
1.,0.974927912181824,1.,0.974927912181824,1.,0.974927912181824,1.,0.974927912181824,
1.,0.974927912181824,1.,0.974927912181824,1.,0.974927912181824,1.))
REPRESENTATION_ITEM('')
);
#352=(
BOUNDED_CURVE()
B_SPLINE_CURVE(2,(#539405,#539406,#539407,#539408,#539409,#539410,#539411,
#539412,#539413,#539414,#539415,#539416,#539417,#539418,#539419,#539420,
#539421,#539422,#539423,#539424,#539425,#539426,#539427,#539428,#539429,
#539430,#539431,#539432,#539433),.UNSPECIFIED.,.F.,.F.)
B_SPLINE_CURVE_WITH_KNOTS((3,2,2,2,2,2,2,2,2,2,2,2,2,2,3),(0.1,0.102040816326531,
0.104081632653061,0.106122448979592,0.108163265306122,0.110204081632653,
0.112244897959184,0.114285714285714,0.116326530612245,0.118367346938775,
0.120408163265306,0.122448979591837,0.124489795918367,0.126530612244898,
0.128571428571429),.UNSPECIFIED.)
CURVE()
GEOMETRIC_REPRESENTATION_ITEM()
RATIONAL_B_SPLINE_CURVE((1.,0.974927912181824,1.,0.974927912181824,1.,0.974927912181824,
1.,0.974927912181824,1.,0.974927912181824,1.,0.974927912181824,1.,0.974927912181824,
1.,0.974927912181824,1.,0.974927912181824,1.,0.974927912181824,1.,0.974927912181824,
1.,0.974927912181824,1.,0.974927912181824,1.,0.974927912181824,1.))
REPRESENTATION_ITEM('')
);
#353=(
BOUNDED_CURVE()
B_SPLINE_CURVE(2,(#539434,#539435,#539436,#539437,#539438,#539439,#539440,
#539441,#539442,#539443,#539444,#539445,#539446,#539447,#539448,#539449,
#539450,#539451,#539452,#539453,#539454,#539455,#539456,#539457,#539458,
#539459,#539460,#539461,#539462),.UNSPECIFIED.,.F.,.F.)
B_SPLINE_CURVE_WITH_KNOTS((3,2,2,2,2,2,2,2,2,2,2,2,2,2,3),(0.1,0.102040816326531,
0.104081632653061,0.106122448979592,0.108163265306122,0.110204081632653,
0.112244897959184,0.114285714285714,0.116326530612245,0.118367346938775,
0.120408163265306,0.122448979591837,0.124489795918367,0.126530612244898,
0.128571428571429),.UNSPECIFIED.)
CURVE()
GEOMETRIC_REPRESENTATION_ITEM()
RATIONAL_B_SPLINE_CURVE((1.,0.974927912181824,1.,0.974927912181824,1.,0.974927912181824,
1.,0.974927912181824,1.,0.974927912181824,1.,0.974927912181824,1.,0.974927912181824,
1.,0.974927912181824,1.,0.974927912181824,1.,0.974927912181824,1.,0.974927912181824,
1.,0.974927912181824,1.,0.974927912181824,1.,0.974927912181824,1.))
REPRESENTATION_ITEM('')
);
#354=(
BOUNDED_CURVE()
B_SPLINE_CURVE(2,(#539467,#539468,#539469,#539470,#539471,#539472,#539473,
#539474,#539475,#539476,#539477,#539478,#539479,#539480,#539481,#539482,
#539483,#539484,#539485,#539486,#539487,#539488,#539489,#539490,#539491,
#539492,#539493,#539494,#539495),.UNSPECIFIED.,.F.,.F.)
B_SPLINE_CURVE_WITH_KNOTS((3,2,2,2,2,2,2,2,2,2,2,2,2,2,3),(0.128571428571429,
0.130612244897959,0.13265306122449,0.13469387755102,0.136734693877551,0.138775510204082,
0.140816326530612,0.142857142857143,0.144897959183673,0.146938775510204,
0.148979591836735,0.151020408163266,0.153061224489796,0.155102040816327,
0.157142857142857),.UNSPECIFIED.)
CURVE()
GEOMETRIC_REPRESENTATION_ITEM()
RATIONAL_B_SPLINE_CURVE((1.,0.974927912181824,1.,0.974927912181824,1.,0.974927912181824,
1.,0.974927912181824,1.,0.974927912181824,1.,0.974927912181824,1.,0.974927912181824,
1.,0.974927912181824,1.,0.974927912181824,1.,0.974927912181824,1.,0.974927912181824,
1.,0.974927912181824,1.,0.974927912181824,1.,0.974927912181824,1.))
REPRESENTATION_ITEM('')
);
#355=(
BOUNDED_CURVE()
B_SPLINE_CURVE(2,(#539496,#539497,#539498,#539499,#539500,#539501,#539502,
#539503,#539504,#539505,#539506,#539507,#539508,#539509,#539510,#539511,
#539512,#539513,#539514,#539515,#539516,#539517,#539518,#539519,#539520,
#539521,#539522,#539523,#539524),.UNSPECIFIED.,.F.,.F.)
B_SPLINE_CURVE_WITH_KNOTS((3,2,2,2,2,2,2,2,2,2,2,2,2,2,3),(0.128571428571429,
0.130612244897959,0.13265306122449,0.13469387755102,0.136734693877551,0.138775510204082,
0.140816326530612,0.142857142857143,0.144897959183673,0.146938775510204,
0.148979591836735,0.151020408163266,0.153061224489796,0.155102040816327,
0.157142857142857),.UNSPECIFIED.)
CURVE()
GEOMETRIC_REPRESENTATION_ITEM()
RATIONAL_B_SPLINE_CURVE((1.,0.974927912181824,1.,0.974927912181824,1.,0.974927912181824,
1.,0.974927912181824,1.,0.974927912181824,1.,0.974927912181824,1.,0.974927912181824,
1.,0.974927912181824,1.,0.974927912181824,1.,0.974927912181824,1.,0.974927912181824,
1.,0.974927912181824,1.,0.974927912181824,1.,0.974927912181824,1.))
REPRESENTATION_ITEM('')
);
#356=(
BOUNDED_CURVE()
B_SPLINE_CURVE(2,(#539529,#539530,#539531,#539532,#539533,#539534,#539535,
#539536,#539537,#539538,#539539,#539540,#539541,#539542,#539543,#539544,
#539545,#539546,#539547,#539548,#539549,#539550,#539551,#539552,#539553,
#539554,#539555,#539556,#539557),.UNSPECIFIED.,.F.,.F.)
B_SPLINE_CURVE_WITH_KNOTS((3,2,2,2,2,2,2,2,2,2,2,2,2,2,3),(0.157142857142857,
0.159183673469388,0.161224489795918,0.163265306122449,0.165306122448979,
0.16734693877551,0.169387755102041,0.171428571428572,0.173469387755102,
0.175510204081633,0.177551020408164,0.179591836734694,0.181632653061225,
0.183673469387755,0.185714285714286),.UNSPECIFIED.)
CURVE()
GEOMETRIC_REPRESENTATION_ITEM()
RATIONAL_B_SPLINE_CURVE((1.,0.974927912181824,1.,0.974927912181824,1.,0.974927912181824,
1.,0.974927912181824,1.,0.974927912181824,1.,0.974927912181824,1.,0.974927912181824,
1.,0.974927912181824,1.,0.974927912181824,1.,0.974927912181824,1.,0.974927912181824,
1.,0.974927912181824,1.,0.974927912181824,1.,0.974927912181824,1.))
REPRESENTATION_ITEM('')
);
#357=(
BOUNDED_CURVE()
B_SPLINE_CURVE(2,(#539558,#539559,#539560,#539561,#539562,#539563,#539564,
#539565,#539566,#539567,#539568,#539569,#539570,#539571,#539572,#539573,
#539574,#539575,#539576,#539577,#539578,#539579,#539580,#539581,#539582,
#539583,#539584,#539585,#539586),.UNSPECIFIED.,.F.,.F.)
B_SPLINE_CURVE_WITH_KNOTS((3,2,2,2,2,2,2,2,2,2,2,2,2,2,3),(0.157142857142857,
0.159183673469388,0.161224489795918,0.163265306122449,0.165306122448979,
0.16734693877551,0.169387755102041,0.171428571428571,0.173469387755102,
0.175510204081633,0.177551020408164,0.179591836734694,0.181632653061225,
0.183673469387755,0.185714285714285),.UNSPECIFIED.)
CURVE()
GEOMETRIC_REPRESENTATION_ITEM()
RATIONAL_B_SPLINE_CURVE((1.,0.974927912181824,1.,0.974927912181824,1.,0.974927912181824,
1.,0.974927912181824,1.,0.974927912181824,1.,0.974927912181824,1.,0.974927912181824,
1.,0.974927912181824,1.,0.974927912181824,1.,0.974927912181824,1.,0.974927912181824,
1.,0.974927912181824,1.,0.974927912181824,1.,0.974927912181824,1.))
REPRESENTATION_ITEM('')
);
#358=(
BOUNDED_CURVE()
B_SPLINE_CURVE(2,(#539591,#539592,#539593,#539594,#539595,#539596,#539597,
#539598,#539599,#539600,#539601,#539602,#539603,#539604,#539605,#539606,
#539607,#539608,#539609,#539610,#539611,#539612,#539613,#539614,#539615,
#539616,#539617,#539618,#539619),.UNSPECIFIED.,.F.,.F.)
B_SPLINE_CURVE_WITH_KNOTS((3,2,2,2,2,2,2,2,2,2,2,2,2,2,3),(0.185714285714286,
0.187755102040816,0.189795918367347,0.191836734693877,0.193877551020408,
0.195918367346939,0.197959183673469,0.2,0.202040816326531,0.204081632653061,
0.206122448979592,0.208163265306123,0.210204081632653,0.212244897959183,
0.214285714285714),.UNSPECIFIED.)
CURVE()
GEOMETRIC_REPRESENTATION_ITEM()
RATIONAL_B_SPLINE_CURVE((1.,0.974927912181824,1.,0.974927912181824,1.,0.974927912181824,
1.,0.974927912181824,1.,0.974927912181824,1.,0.974927912181824,1.,0.974927912181824,
1.,0.974927912181824,1.,0.974927912181824,1.,0.974927912181824,1.,0.974927912181824,
1.,0.974927912181824,1.,0.974927912181824,1.,0.974927912181824,1.))
REPRESENTATION_ITEM('')
);
#359=(
BOUNDED_CURVE()
B_SPLINE_CURVE(2,(#539620,#539621,#539622,#539623,#539624,#539625,#539626,
#539627,#539628,#539629,#539630,#539631,#539632,#539633,#539634,#539635,
#539636,#539637,#539638,#539639,#539640,#539641,#539642,#539643,#539644,
#539645,#539646,#539647,#539648),.UNSPECIFIED.,.F.,.F.)
B_SPLINE_CURVE_WITH_KNOTS((3,2,2,2,2,2,2,2,2,2,2,2,2,2,3),(0.185714285714285,
0.187755102040816,0.189795918367347,0.191836734693877,0.193877551020408,
0.195918367346939,0.19795918367347,0.2,0.20204081632653,0.204081632653061,
0.206122448979592,0.208163265306123,0.210204081632653,0.212244897959183,
0.214285714285714),.UNSPECIFIED.)
CURVE()
GEOMETRIC_REPRESENTATION_ITEM()
RATIONAL_B_SPLINE_CURVE((1.,0.974927912181824,1.,0.974927912181824,1.,0.974927912181824,
1.,0.974927912181824,1.,0.974927912181824,1.,0.974927912181824,1.,0.974927912181824,
1.,0.974927912181824,1.,0.974927912181824,1.,0.974927912181824,1.,0.974927912181824,
1.,0.974927912181824,1.,0.974927912181824,1.,0.974927912181824,1.))
REPRESENTATION_ITEM('')
);
#360=(
BOUNDED_CURVE()
B_SPLINE_CURVE(2,(#539653,#539654,#539655,#539656,#539657,#539658,#539659,
#539660,#539661,#539662,#539663,#539664,#539665,#539666,#539667,#539668,
#539669,#539670,#539671,#539672,#539673,#539674,#539675,#539676,#539677,
#539678,#539679,#539680,#539681),.UNSPECIFIED.,.F.,.F.)
B_SPLINE_CURVE_WITH_KNOTS((3,2,2,2,2,2,2,2,2,2,2,2,2,2,3),(0.214285714285714,
0.216326530612245,0.218367346938775,0.220408163265306,0.222448979591836,
0.224489795918367,0.226530612244898,0.228571428571428,0.230612244897959,
0.23265306122449,0.234693877551021,0.236734693877551,0.238775510204081,
0.240816326530612,0.242857142857143),.UNSPECIFIED.)
CURVE()
GEOMETRIC_REPRESENTATION_ITEM()
RATIONAL_B_SPLINE_CURVE((1.,0.974927912181824,1.,0.974927912181824,1.,0.974927912181824,
1.,0.974927912181824,1.,0.974927912181824,1.,0.974927912181824,1.,0.974927912181824,
1.,0.974927912181824,1.,0.974927912181824,1.,0.974927912181824,1.,0.974927912181824,
1.,0.974927912181824,1.,0.974927912181824,1.,0.974927912181824,1.))
REPRESENTATION_ITEM('')
);
#361=(
BOUNDED_CURVE()
B_SPLINE_CURVE(2,(#539682,#539683,#539684,#539685,#539686,#539687,#539688,
#539689,#539690,#539691,#539692,#539693,#539694,#539695,#539696,#539697,
#539698,#539699,#539700,#539701,#539702,#539703,#539704,#539705,#539706,
#539707,#539708,#539709,#539710),.UNSPECIFIED.,.F.,.F.)
B_SPLINE_CURVE_WITH_KNOTS((3,2,2,2,2,2,2,2,2,2,2,2,2,2,3),(0.214285714285714,
0.216326530612245,0.218367346938775,0.220408163265306,0.222448979591836,
0.224489795918367,0.226530612244898,0.228571428571428,0.230612244897959,
0.23265306122449,0.234693877551021,0.236734693877551,0.238775510204082,
0.240816326530613,0.242857142857143),.UNSPECIFIED.)
CURVE()
GEOMETRIC_REPRESENTATION_ITEM()
RATIONAL_B_SPLINE_CURVE((1.,0.974927912181824,1.,0.974927912181824,1.,0.974927912181824,
1.,0.974927912181824,1.,0.974927912181824,1.,0.974927912181824,1.,0.974927912181824,
1.,0.974927912181824,1.,0.974927912181824,1.,0.974927912181824,1.,0.974927912181824,
1.,0.974927912181824,1.,0.974927912181824,1.,0.974927912181824,1.))
REPRESENTATION_ITEM('')
);
#362=(
BOUNDED_CURVE()
B_SPLINE_CURVE(2,(#539715,#539716,#539717,#539718,#539719,#539720,#539721,
#539722,#539723,#539724,#539725,#539726,#539727,#539728,#539729,#539730,
#539731,#539732,#539733,#539734,#539735,#539736,#539737,#539738,#539739,
#539740,#539741,#539742,#539743),.UNSPECIFIED.,.F.,.F.)
B_SPLINE_CURVE_WITH_KNOTS((3,2,2,2,2,2,2,2,2,2,2,2,2,2,3),(0.242857142857143,
0.244897959183673,0.246938775510204,0.248979591836735,0.251020408163265,
0.253061224489796,0.255102040816326,0.257142857142857,0.259183673469388,
0.261224489795919,0.263265306122449,0.265306122448979,0.26734693877551,
0.269387755102041,0.271428571428572),.UNSPECIFIED.)
CURVE()
GEOMETRIC_REPRESENTATION_ITEM()
RATIONAL_B_SPLINE_CURVE((1.,0.974927912181824,1.,0.974927912181824,1.,0.974927912181824,
1.,0.974927912181824,1.,0.974927912181824,1.,0.974927912181824,1.,0.974927912181824,
1.,0.974927912181824,1.,0.974927912181824,1.,0.974927912181824,1.,0.974927912181824,
1.,0.974927912181824,1.,0.974927912181824,1.,0.974927912181824,1.))
REPRESENTATION_ITEM('')
);
#363=(
BOUNDED_CURVE()
B_SPLINE_CURVE(2,(#539744,#539745,#539746,#539747,#539748,#539749,#539750,
#539751,#539752,#539753,#539754,#539755,#539756,#539757,#539758,#539759,
#539760,#539761,#539762,#539763,#539764,#539765,#539766,#539767,#539768,
#539769,#539770,#539771,#539772),.UNSPECIFIED.,.F.,.F.)
B_SPLINE_CURVE_WITH_KNOTS((3,2,2,2,2,2,2,2,2,2,2,2,2,2,3),(0.242857142857143,
0.244897959183673,0.246938775510204,0.248979591836734,0.251020408163265,
0.253061224489796,0.255102040816326,0.257142857142857,0.259183673469388,
0.261224489795919,0.263265306122449,0.265306122448979,0.26734693877551,
0.269387755102041,0.271428571428572),.UNSPECIFIED.)
CURVE()
GEOMETRIC_REPRESENTATION_ITEM()
RATIONAL_B_SPLINE_CURVE((1.,0.974927912181824,1.,0.974927912181824,1.,0.974927912181824,
1.,0.974927912181824,1.,0.974927912181824,1.,0.974927912181824,1.,0.974927912181824,
1.,0.974927912181824,1.,0.974927912181824,1.,0.974927912181824,1.,0.974927912181824,
1.,0.974927912181824,1.,0.974927912181824,1.,0.974927912181824,1.))
REPRESENTATION_ITEM('')
);
#364=(
BOUNDED_CURVE()
B_SPLINE_CURVE(2,(#539777,#539778,#539779,#539780,#539781,#539782,#539783,
#539784,#539785,#539786,#539787,#539788,#539789,#539790,#539791,#539792,
#539793,#539794,#539795,#539796,#539797,#539798,#539799,#539800,#539801,
#539802,#539803,#539804,#539805),.UNSPECIFIED.,.F.,.F.)
B_SPLINE_CURVE_WITH_KNOTS((3,2,2,2,2,2,2,2,2,2,2,2,2,2,3),(0.271428571428572,
0.273469387755102,0.275510204081632,0.277551020408163,0.279591836734694,
0.281632653061225,0.283673469387755,0.285714285714286,0.287755102040817,
0.289795918367347,0.291836734693877,0.293877551020408,0.295918367346939,
0.29795918367347,0.3),.UNSPECIFIED.)
CURVE()
GEOMETRIC_REPRESENTATION_ITEM()
RATIONAL_B_SPLINE_CURVE((1.,0.974927912181824,1.,0.974927912181824,1.,0.974927912181824,
1.,0.974927912181824,1.,0.974927912181824,1.,0.974927912181824,1.,0.974927912181824,
1.,0.974927912181824,1.,0.974927912181824,1.,0.974927912181824,1.,0.974927912181824,
1.,0.974927912181824,1.,0.974927912181824,1.,0.974927912181824,1.))
REPRESENTATION_ITEM('')
);
#365=(
BOUNDED_CURVE()
B_SPLINE_CURVE(2,(#539806,#539807,#539808,#539809,#539810,#539811,#539812,
#539813,#539814,#539815,#539816,#539817,#539818,#539819,#539820,#539821,
#539822,#539823,#539824,#539825,#539826,#539827,#539828,#539829,#539830,
#539831,#539832,#539833,#539834),.UNSPECIFIED.,.F.,.F.)
B_SPLINE_CURVE_WITH_KNOTS((3,2,2,2,2,2,2,2,2,2,2,2,2,2,3),(0.271428571428572,
0.273469387755102,0.275510204081632,0.277551020408163,0.279591836734694,
0.281632653061225,0.283673469387755,0.285714285714286,0.287755102040817,
0.289795918367347,0.291836734693877,0.293877551020408,0.295918367346939,
0.29795918367347,0.3),.UNSPECIFIED.)
CURVE()
GEOMETRIC_REPRESENTATION_ITEM()
RATIONAL_B_SPLINE_CURVE((1.,0.974927912181824,1.,0.974927912181824,1.,0.974927912181824,
1.,0.974927912181824,1.,0.974927912181824,1.,0.974927912181824,1.,0.974927912181824,
1.,0.974927912181824,1.,0.974927912181824,1.,0.974927912181824,1.,0.974927912181824,
1.,0.974927912181824,1.,0.974927912181824,1.,0.974927912181824,1.))
REPRESENTATION_ITEM('')
);
#366=(
BOUNDED_CURVE()
B_SPLINE_CURVE(2,(#539839,#539840,#539841,#539842,#539843,#539844,#539845,
#539846,#539847,#539848,#539849,#539850,#539851,#539852,#539853,#539854,
#539855,#539856,#539857,#539858,#539859,#539860,#539861,#539862,#539863,
#539864,#539865,#539866,#539867),.UNSPECIFIED.,.F.,.F.)
B_SPLINE_CURVE_WITH_KNOTS((3,2,2,2,2,2,2,2,2,2,2,2,2,2,3),(0.3,0.302040816326531,
0.304081632653061,0.306122448979592,0.308163265306123,0.310204081632653,
0.312244897959184,0.314285714285715,0.316326530612245,0.318367346938775,
0.320408163265306,0.322448979591837,0.324489795918368,0.326530612244898,
0.328571428571429),.UNSPECIFIED.)
CURVE()
GEOMETRIC_REPRESENTATION_ITEM()
RATIONAL_B_SPLINE_CURVE((1.,0.974927912181824,1.,0.974927912181824,1.,0.974927912181824,
1.,0.974927912181824,1.,0.974927912181824,1.,0.974927912181824,1.,0.974927912181824,
1.,0.974927912181824,1.,0.974927912181824,1.,0.974927912181824,1.,0.974927912181824,
1.,0.974927912181824,1.,0.974927912181824,1.,0.974927912181824,1.))
REPRESENTATION_ITEM('')
);
#367=(
BOUNDED_CURVE()
B_SPLINE_CURVE(2,(#539868,#539869,#539870,#539871,#539872,#539873,#539874,
#539875,#539876,#539877,#539878,#539879,#539880,#539881,#539882,#539883,
#539884,#539885,#539886,#539887,#539888,#539889,#539890,#539891,#539892,
#539893,#539894,#539895,#539896),.UNSPECIFIED.,.F.,.F.)
B_SPLINE_CURVE_WITH_KNOTS((3,2,2,2,2,2,2,2,2,2,2,2,2,2,3),(0.3,0.302040816326531,
0.304081632653061,0.306122448979592,0.308163265306123,0.310204081632653,
0.312244897959184,0.314285714285715,0.316326530612245,0.318367346938775,
0.320408163265306,0.322448979591837,0.324489795918368,0.326530612244898,
0.328571428571429),.UNSPECIFIED.)
CURVE()
GEOMETRIC_REPRESENTATION_ITEM()
RATIONAL_B_SPLINE_CURVE((1.,0.974927912181824,1.,0.974927912181824,1.,0.974927912181824,
1.,0.974927912181824,1.,0.974927912181824,1.,0.974927912181824,1.,0.974927912181824,
1.,0.974927912181824,1.,0.974927912181824,1.,0.974927912181824,1.,0.974927912181824,
1.,0.974927912181824,1.,0.974927912181824,1.,0.974927912181824,1.))
REPRESENTATION_ITEM('')
);
#368=(
BOUNDED_CURVE()
B_SPLINE_CURVE(2,(#539901,#539902,#539903,#539904,#539905,#539906,#539907,
#539908,#539909,#539910,#539911,#539912,#539913,#539914,#539915,#539916,
#539917,#539918,#539919,#539920,#539921,#539922,#539923,#539924,#539925,
#539926,#539927,#539928,#539929),.UNSPECIFIED.,.F.,.F.)
B_SPLINE_CURVE_WITH_KNOTS((3,2,2,2,2,2,2,2,2,2,2,2,2,2,3),(0.328571428571429,
0.330612244897959,0.33265306122449,0.33469387755102,0.336734693877551,0.338775510204081,
0.340816326530612,0.342857142857143,0.344897959183673,0.346938775510204,
0.348979591836734,0.351020408163266,0.353061224489796,0.355102040816327,
0.357142857142857),.UNSPECIFIED.)
CURVE()
GEOMETRIC_REPRESENTATION_ITEM()
RATIONAL_B_SPLINE_CURVE((1.,0.974927912181824,1.,0.974927912181824,1.,0.974927912181824,
1.,0.974927912181824,1.,0.974927912181824,1.,0.974927912181824,1.,0.974927912181824,
1.,0.974927912181824,1.,0.974927912181824,1.,0.974927912181824,1.,0.974927912181824,
1.,0.974927912181824,1.,0.974927912181824,1.,0.974927912181824,1.))
REPRESENTATION_ITEM('')
);
#369=(
BOUNDED_CURVE()
B_SPLINE_CURVE(2,(#539930,#539931,#539932,#539933,#539934,#539935,#539936,
#539937,#539938,#539939,#539940,#539941,#539942,#539943,#539944,#539945,
#539946,#539947,#539948,#539949,#539950,#539951,#539952,#539953,#539954,
#539955,#539956,#539957,#539958),.UNSPECIFIED.,.F.,.F.)
B_SPLINE_CURVE_WITH_KNOTS((3,2,2,2,2,2,2,2,2,2,2,2,2,2,3),(0.328571428571429,
0.330612244897959,0.33265306122449,0.33469387755102,0.336734693877551,0.338775510204081,
0.340816326530612,0.342857142857143,0.344897959183673,0.346938775510204,
0.348979591836734,0.351020408163266,0.353061224489796,0.355102040816327,
0.357142857142857),.UNSPECIFIED.)
CURVE()
GEOMETRIC_REPRESENTATION_ITEM()
RATIONAL_B_SPLINE_CURVE((1.,0.974927912181824,1.,0.974927912181824,1.,0.974927912181824,
1.,0.974927912181824,1.,0.974927912181824,1.,0.974927912181824,1.,0.974927912181824,
1.,0.974927912181824,1.,0.974927912181824,1.,0.974927912181824,1.,0.974927912181824,
1.,0.974927912181824,1.,0.974927912181824,1.,0.974927912181824,1.))
REPRESENTATION_ITEM('')
);
#370=(
BOUNDED_CURVE()
B_SPLINE_CURVE(2,(#539963,#539964,#539965,#539966,#539967,#539968,#539969,
#539970,#539971,#539972,#539973,#539974,#539975,#539976,#539977,#539978,
#539979,#539980,#539981,#539982,#539983,#539984,#539985,#539986,#539987,
#539988,#539989,#539990,#539991),.UNSPECIFIED.,.F.,.F.)
B_SPLINE_CURVE_WITH_KNOTS((3,2,2,2,2,2,2,2,2,2,2,2,2,2,3),(0.357142857142857,
0.359183673469388,0.361224489795918,0.363265306122449,0.36530612244898,
0.36734693877551,0.369387755102041,0.371428571428571,0.373469387755102,
0.375510204081632,0.377551020408163,0.379591836734694,0.381632653061225,
0.383673469387755,0.385714285714286),.UNSPECIFIED.)
CURVE()
GEOMETRIC_REPRESENTATION_ITEM()
RATIONAL_B_SPLINE_CURVE((1.,0.974927912181824,1.,0.974927912181824,1.,0.974927912181824,
1.,0.974927912181824,1.,0.974927912181824,1.,0.974927912181824,1.,0.974927912181824,
1.,0.974927912181824,1.,0.974927912181824,1.,0.974927912181824,1.,0.974927912181824,
1.,0.974927912181824,1.,0.974927912181824,1.,0.974927912181824,1.))
REPRESENTATION_ITEM('')
);
#371=(
BOUNDED_CURVE()
B_SPLINE_CURVE(2,(#539992,#539993,#539994,#539995,#539996,#539997,#539998,
#539999,#540000,#540001,#540002,#540003,#540004,#540005,#540006,#540007,
#540008,#540009,#540010,#540011,#540012,#540013,#540014,#540015,#540016,
#540017,#540018,#540019,#540020),.UNSPECIFIED.,.F.,.F.)
B_SPLINE_CURVE_WITH_KNOTS((3,2,2,2,2,2,2,2,2,2,2,2,2,2,3),(0.357142857142857,
0.359183673469388,0.361224489795919,0.363265306122449,0.36530612244898,
0.36734693877551,0.369387755102041,0.371428571428571,0.373469387755102,
0.375510204081632,0.377551020408164,0.379591836734694,0.381632653061225,
0.383673469387755,0.385714285714286),.UNSPECIFIED.)
CURVE()
GEOMETRIC_REPRESENTATION_ITEM()
RATIONAL_B_SPLINE_CURVE((1.,0.974927912181824,1.,0.974927912181824,1.,0.974927912181824,
1.,0.974927912181824,1.,0.974927912181824,1.,0.974927912181824,1.,0.974927912181824,
1.,0.974927912181824,1.,0.974927912181824,1.,0.974927912181824,1.,0.974927912181824,
1.,0.974927912181824,1.,0.974927912181824,1.,0.974927912181824,1.))
REPRESENTATION_ITEM('')
);
#372=(
BOUNDED_CURVE()
B_SPLINE_CURVE(2,(#540025,#540026,#540027,#540028,#540029,#540030,#540031,
#540032,#540033,#540034,#540035,#540036,#540037,#540038,#540039,#540040,
#540041,#540042,#540043,#540044,#540045,#540046,#540047,#540048,#540049,
#540050,#540051,#540052,#540053),.UNSPECIFIED.,.F.,.F.)
B_SPLINE_CURVE_WITH_KNOTS((3,2,2,2,2,2,2,2,2,2,2,2,2,2,3),(0.385714285714286,
0.387755102040817,0.389795918367347,0.391836734693878,0.393877551020408,
0.395918367346939,0.397959183673469,0.4,0.402040816326531,0.404081632653061,
0.406122448979592,0.408163265306123,0.410204081632653,0.412244897959184,
0.414285714285714),.UNSPECIFIED.)
CURVE()
GEOMETRIC_REPRESENTATION_ITEM()
RATIONAL_B_SPLINE_CURVE((1.,0.974927912181824,1.,0.974927912181824,1.,0.974927912181824,
1.,0.974927912181824,1.,0.974927912181824,1.,0.974927912181824,1.,0.974927912181824,
1.,0.974927912181824,1.,0.974927912181824,1.,0.974927912181824,1.,0.974927912181824,
1.,0.974927912181824,1.,0.974927912181824,1.,0.974927912181824,1.))
REPRESENTATION_ITEM('')
);
#373=(
BOUNDED_CURVE()
B_SPLINE_CURVE(2,(#540054,#540055,#540056,#540057,#540058,#540059,#540060,
#540061,#540062,#540063,#540064,#540065,#540066,#540067,#540068,#540069,
#540070,#540071,#540072,#540073,#540074,#540075,#540076,#540077,#540078,
#540079,#540080,#540081,#540082),.UNSPECIFIED.,.F.,.F.)
B_SPLINE_CURVE_WITH_KNOTS((3,2,2,2,2,2,2,2,2,2,2,2,2,2,3),(0.385714285714286,
0.387755102040817,0.389795918367347,0.391836734693878,0.393877551020408,
0.395918367346939,0.397959183673469,0.4,0.402040816326531,0.404081632653061,
0.406122448979592,0.408163265306123,0.410204081632653,0.412244897959184,
0.414285714285715),.UNSPECIFIED.)
CURVE()
GEOMETRIC_REPRESENTATION_ITEM()
RATIONAL_B_SPLINE_CURVE((1.,0.974927912181824,1.,0.974927912181824,1.,0.974927912181824,
1.,0.974927912181824,1.,0.974927912181824,1.,0.974927912181824,1.,0.974927912181824,
1.,0.974927912181824,1.,0.974927912181824,1.,0.974927912181824,1.,0.974927912181824,
1.,0.974927912181824,1.,0.974927912181824,1.,0.974927912181824,1.))
REPRESENTATION_ITEM('')
);
#374=(
BOUNDED_CURVE()
B_SPLINE_CURVE(2,(#540087,#540088,#540089,#540090,#540091,#540092,#540093,
#540094,#540095,#540096,#540097,#540098,#540099,#540100,#540101,#540102,
#540103,#540104,#540105,#540106,#540107,#540108,#540109,#540110,#540111,
#540112,#540113,#540114,#540115),.UNSPECIFIED.,.F.,.F.)
B_SPLINE_CURVE_WITH_KNOTS((3,2,2,2,2,2,2,2,2,2,2,2,2,2,3),(0.414285714285714,
0.416326530612245,0.418367346938775,0.420408163265306,0.422448979591837,
0.424489795918367,0.426530612244898,0.428571428571428,0.430612244897959,
0.43265306122449,0.434693877551021,0.436734693877551,0.438775510204081,
0.440816326530612,0.442857142857143),.UNSPECIFIED.)
CURVE()
GEOMETRIC_REPRESENTATION_ITEM()
RATIONAL_B_SPLINE_CURVE((1.,0.974927912181824,1.,0.974927912181824,1.,0.974927912181824,
1.,0.974927912181824,1.,0.974927912181824,1.,0.974927912181824,1.,0.974927912181824,
1.,0.974927912181824,1.,0.974927912181824,1.,0.974927912181824,1.,0.974927912181824,
1.,0.974927912181824,1.,0.974927912181824,1.,0.974927912181824,1.))
REPRESENTATION_ITEM('')
);
#375=(
BOUNDED_CURVE()
B_SPLINE_CURVE(2,(#540116,#540117,#540118,#540119,#540120,#540121,#540122,
#540123,#540124,#540125,#540126,#540127,#540128,#540129,#540130,#540131,
#540132,#540133,#540134,#540135,#540136,#540137,#540138,#540139,#540140,
#540141,#540142,#540143,#540144),.UNSPECIFIED.,.F.,.F.)
B_SPLINE_CURVE_WITH_KNOTS((3,2,2,2,2,2,2,2,2,2,2,2,2,2,3),(0.414285714285715,
0.416326530612245,0.418367346938775,0.420408163265306,0.422448979591837,
0.424489795918367,0.426530612244898,0.428571428571428,0.430612244897959,
0.43265306122449,0.43469387755102,0.436734693877551,0.438775510204081,0.440816326530612,
0.442857142857143),.UNSPECIFIED.)
CURVE()
GEOMETRIC_REPRESENTATION_ITEM()
RATIONAL_B_SPLINE_CURVE((1.,0.974927912181824,1.,0.974927912181824,1.,0.974927912181824,
1.,0.974927912181824,1.,0.974927912181824,1.,0.974927912181824,1.,0.974927912181824,
1.,0.974927912181824,1.,0.974927912181824,1.,0.974927912181824,1.,0.974927912181824,
1.,0.974927912181824,1.,0.974927912181824,1.,0.974927912181824,1.))
REPRESENTATION_ITEM('')
);
#376=(
BOUNDED_CURVE()
B_SPLINE_CURVE(2,(#540149,#540150,#540151,#540152,#540153,#540154,#540155,
#540156,#540157,#540158,#540159,#540160,#540161,#540162,#540163,#540164,
#540165,#540166,#540167,#540168,#540169,#540170,#540171,#540172,#540173,
#540174,#540175,#540176,#540177),.UNSPECIFIED.,.F.,.F.)
B_SPLINE_CURVE_WITH_KNOTS((3,2,2,2,2,2,2,2,2,2,2,2,2,2,3),(0.442857142857143,
0.444897959183674,0.446938775510204,0.448979591836735,0.451020408163265,
0.453061224489796,0.455102040816327,0.457142857142857,0.459183673469388,
0.461224489795918,0.463265306122449,0.46530612244898,0.46734693877551,0.469387755102041,
0.471428571428571),.UNSPECIFIED.)
CURVE()
GEOMETRIC_REPRESENTATION_ITEM()
RATIONAL_B_SPLINE_CURVE((1.,0.974927912181824,1.,0.974927912181824,1.,0.974927912181824,
1.,0.974927912181824,1.,0.974927912181824,1.,0.974927912181824,1.,0.974927912181824,
1.,0.974927912181824,1.,0.974927912181824,1.,0.974927912181824,1.,0.974927912181824,
1.,0.974927912181824,1.,0.974927912181824,1.,0.974927912181824,1.))
REPRESENTATION_ITEM('')
);
#377=(
BOUNDED_CURVE()
B_SPLINE_CURVE(2,(#540178,#540179,#540180,#540181,#540182,#540183,#540184,
#540185,#540186,#540187,#540188,#540189,#540190,#540191,#540192,#540193,
#540194,#540195,#540196,#540197,#540198,#540199,#540200,#540201,#540202,
#540203,#540204,#540205,#540206),.UNSPECIFIED.,.F.,.F.)
B_SPLINE_CURVE_WITH_KNOTS((3,2,2,2,2,2,2,2,2,2,2,2,2,2,3),(0.442857142857143,
0.444897959183674,0.446938775510204,0.448979591836735,0.451020408163265,
0.453061224489796,0.455102040816327,0.457142857142857,0.459183673469388,
0.461224489795918,0.463265306122449,0.46530612244898,0.46734693877551,0.469387755102041,
0.471428571428571),.UNSPECIFIED.)
CURVE()
GEOMETRIC_REPRESENTATION_ITEM()
RATIONAL_B_SPLINE_CURVE((1.,0.974927912181824,1.,0.974927912181824,1.,0.974927912181824,
1.,0.974927912181824,1.,0.974927912181824,1.,0.974927912181824,1.,0.974927912181824,
1.,0.974927912181824,1.,0.974927912181824,1.,0.974927912181824,1.,0.974927912181824,
1.,0.974927912181824,1.,0.974927912181824,1.,0.974927912181824,1.))
REPRESENTATION_ITEM('')
);
#378=(
BOUNDED_CURVE()
B_SPLINE_CURVE(2,(#540211,#540212,#540213,#540214,#540215,#540216,#540217,
#540218,#540219,#540220,#540221,#540222,#540223,#540224,#540225,#540226,
#540227,#540228,#540229,#540230,#540231,#540232,#540233,#540234,#540235,
#540236,#540237,#540238,#540239),.UNSPECIFIED.,.F.,.F.)
B_SPLINE_CURVE_WITH_KNOTS((3,2,2,2,2,2,2,2,2,2,2,2,2,2,3),(0.471428571428571,
0.473469387755102,0.475510204081633,0.477551020408163,0.479591836734694,
0.481632653061225,0.483673469387755,0.485714285714286,0.487755102040816,
0.489795918367347,0.491836734693878,0.493877551020408,0.495918367346939,
0.497959183673469,0.5),.UNSPECIFIED.)
CURVE()
GEOMETRIC_REPRESENTATION_ITEM()
RATIONAL_B_SPLINE_CURVE((1.,0.974927912181824,1.,0.974927912181824,1.,0.974927912181824,
1.,0.974927912181824,1.,0.974927912181824,1.,0.974927912181824,1.,0.974927912181824,
1.,0.974927912181824,1.,0.974927912181824,1.,0.974927912181824,1.,0.974927912181824,
1.,0.974927912181824,1.,0.974927912181824,1.,0.974927912181824,1.))
REPRESENTATION_ITEM('')
);
#379=(
BOUNDED_CURVE()
B_SPLINE_CURVE(2,(#540240,#540241,#540242,#540243,#540244,#540245,#540246,
#540247,#540248,#540249,#540250,#540251,#540252,#540253,#540254,#540255,
#540256,#540257,#540258,#540259,#540260,#540261,#540262,#540263,#540264,
#540265,#540266,#540267,#540268),.UNSPECIFIED.,.F.,.F.)
B_SPLINE_CURVE_WITH_KNOTS((3,2,2,2,2,2,2,2,2,2,2,2,2,2,3),(0.471428571428571,
0.473469387755102,0.475510204081633,0.477551020408163,0.479591836734694,
0.481632653061225,0.483673469387755,0.485714285714286,0.487755102040816,
0.489795918367347,0.491836734693878,0.493877551020408,0.495918367346939,
0.497959183673469,0.5),.UNSPECIFIED.)
CURVE()
GEOMETRIC_REPRESENTATION_ITEM()
RATIONAL_B_SPLINE_CURVE((1.,0.974927912181824,1.,0.974927912181824,1.,0.974927912181824,
1.,0.974927912181824,1.,0.974927912181824,1.,0.974927912181824,1.,0.974927912181824,
1.,0.974927912181824,1.,0.974927912181824,1.,0.974927912181824,1.,0.974927912181824,
1.,0.974927912181824,1.,0.974927912181824,1.,0.974927912181824,1.))
REPRESENTATION_ITEM('')
);
#380=(
BOUNDED_CURVE()
B_SPLINE_CURVE(2,(#540273,#540274,#540275,#540276,#540277,#540278,#540279,
#540280,#540281,#540282,#540283,#540284,#540285,#540286,#540287,#540288,
#540289,#540290,#540291,#540292,#540293,#540294,#540295,#540296,#540297,
#540298,#540299,#540300,#540301),.UNSPECIFIED.,.F.,.F.)
B_SPLINE_CURVE_WITH_KNOTS((3,2,2,2,2,2,2,2,2,2,2,2,2,2,3),(0.5,0.502040816326531,
0.504081632653061,0.506122448979592,0.508163265306122,0.510204081632653,
0.512244897959184,0.514285714285714,0.516326530612245,0.518367346938776,
0.520408163265306,0.522448979591837,0.524489795918367,0.526530612244898,
0.528571428571429),.UNSPECIFIED.)
CURVE()
GEOMETRIC_REPRESENTATION_ITEM()
RATIONAL_B_SPLINE_CURVE((1.,0.974927912181824,1.,0.974927912181824,1.,0.974927912181824,
1.,0.974927912181824,1.,0.974927912181824,1.,0.974927912181824,1.,0.974927912181824,
1.,0.974927912181824,1.,0.974927912181824,1.,0.974927912181824,1.,0.974927912181824,
1.,0.974927912181824,1.,0.974927912181824,1.,0.974927912181824,1.))
REPRESENTATION_ITEM('')
);
#381=(
BOUNDED_CURVE()
B_SPLINE_CURVE(2,(#540302,#540303,#540304,#540305,#540306,#540307,#540308,
#540309,#540310,#540311,#540312,#540313,#540314,#540315,#540316,#540317,
#540318,#540319,#540320,#540321,#540322,#540323,#540324,#540325,#540326,
#540327,#540328,#540329,#540330),.UNSPECIFIED.,.F.,.F.)
B_SPLINE_CURVE_WITH_KNOTS((3,2,2,2,2,2,2,2,2,2,2,2,2,2,3),(0.5,0.502040816326531,
0.504081632653061,0.506122448979592,0.508163265306122,0.510204081632653,
0.512244897959184,0.514285714285714,0.516326530612245,0.518367346938776,
0.520408163265306,0.522448979591837,0.524489795918367,0.526530612244898,
0.528571428571429),.UNSPECIFIED.)
CURVE()
GEOMETRIC_REPRESENTATION_ITEM()
RATIONAL_B_SPLINE_CURVE((1.,0.974927912181824,1.,0.974927912181824,1.,0.974927912181824,
1.,0.974927912181824,1.,0.974927912181824,1.,0.974927912181824,1.,0.974927912181824,
1.,0.974927912181824,1.,0.974927912181824,1.,0.974927912181824,1.,0.974927912181824,
1.,0.974927912181824,1.,0.974927912181824,1.,0.974927912181824,1.))
REPRESENTATION_ITEM('')
);
#382=(
BOUNDED_CURVE()
B_SPLINE_CURVE(2,(#540335,#540336,#540337,#540338,#540339,#540340,#540341,
#540342,#540343,#540344,#540345,#540346,#540347,#540348,#540349,#540350,
#540351,#540352,#540353,#540354,#540355,#540356,#540357,#540358,#540359,
#540360,#540361,#540362,#540363),.UNSPECIFIED.,.F.,.F.)
B_SPLINE_CURVE_WITH_KNOTS((3,2,2,2,2,2,2,2,2,2,2,2,2,2,3),(0.528571428571429,
0.530612244897959,0.53265306122449,0.53469387755102,0.536734693877551,0.538775510204082,
0.540816326530612,0.542857142857143,0.544897959183674,0.546938775510204,
0.548979591836735,0.551020408163265,0.553061224489796,0.555102040816327,
0.557142857142857),.UNSPECIFIED.)
CURVE()
GEOMETRIC_REPRESENTATION_ITEM()
RATIONAL_B_SPLINE_CURVE((1.,0.974927912181824,1.,0.974927912181824,1.,0.974927912181824,
1.,0.974927912181824,1.,0.974927912181824,1.,0.974927912181824,1.,0.974927912181824,
1.,0.974927912181824,1.,0.974927912181824,1.,0.974927912181824,1.,0.974927912181824,
1.,0.974927912181824,1.,0.974927912181824,1.,0.974927912181824,1.))
REPRESENTATION_ITEM('')
);
#383=(
BOUNDED_CURVE()
B_SPLINE_CURVE(2,(#540364,#540365,#540366,#540367,#540368,#540369,#540370,
#540371,#540372,#540373,#540374,#540375,#540376,#540377,#540378,#540379,
#540380,#540381,#540382,#540383,#540384,#540385,#540386,#540387,#540388,
#540389,#540390,#540391,#540392),.UNSPECIFIED.,.F.,.F.)
B_SPLINE_CURVE_WITH_KNOTS((3,2,2,2,2,2,2,2,2,2,2,2,2,2,3),(0.528571428571429,
0.530612244897959,0.53265306122449,0.53469387755102,0.536734693877551,0.538775510204082,
0.540816326530612,0.542857142857143,0.544897959183674,0.546938775510204,
0.548979591836735,0.551020408163265,0.553061224489796,0.555102040816327,
0.557142857142857),.UNSPECIFIED.)
CURVE()
GEOMETRIC_REPRESENTATION_ITEM()
RATIONAL_B_SPLINE_CURVE((1.,0.974927912181824,1.,0.974927912181824,1.,0.974927912181824,
1.,0.974927912181824,1.,0.974927912181824,1.,0.974927912181824,1.,0.974927912181824,
1.,0.974927912181824,1.,0.974927912181824,1.,0.974927912181824,1.,0.974927912181824,
1.,0.974927912181824,1.,0.974927912181824,1.,0.974927912181824,1.))
REPRESENTATION_ITEM('')
);
#384=(
BOUNDED_CURVE()
B_SPLINE_CURVE(2,(#540397,#540398,#540399,#540400,#540401,#540402,#540403,
#540404,#540405,#540406,#540407,#540408,#540409,#540410,#540411,#540412,
#540413,#540414,#540415,#540416,#540417,#540418,#540419,#540420,#540421,
#540422,#540423,#540424,#540425),.UNSPECIFIED.,.F.,.F.)
B_SPLINE_CURVE_WITH_KNOTS((3,2,2,2,2,2,2,2,2,2,2,2,2,2,3),(0.557142857142857,
0.559183673469388,0.561224489795918,0.563265306122449,0.56530612244898,
0.56734693877551,0.569387755102041,0.571428571428571,0.573469387755102,
0.575510204081633,0.577551020408163,0.579591836734694,0.581632653061225,
0.583673469387755,0.585714285714286),.UNSPECIFIED.)
CURVE()
GEOMETRIC_REPRESENTATION_ITEM()
RATIONAL_B_SPLINE_CURVE((1.,0.974927912181824,1.,0.974927912181824,1.,0.974927912181824,
1.,0.974927912181824,1.,0.974927912181824,1.,0.974927912181824,1.,0.974927912181824,
1.,0.974927912181824,1.,0.974927912181824,1.,0.974927912181824,1.,0.974927912181824,
1.,0.974927912181824,1.,0.974927912181824,1.,0.974927912181824,1.))
REPRESENTATION_ITEM('')
);
#385=(
BOUNDED_CURVE()
B_SPLINE_CURVE(2,(#540426,#540427,#540428,#540429,#540430,#540431,#540432,
#540433,#540434,#540435,#540436,#540437,#540438,#540439,#540440,#540441,
#540442,#540443,#540444,#540445,#540446,#540447,#540448,#540449,#540450,
#540451,#540452,#540453,#540454),.UNSPECIFIED.,.F.,.F.)
B_SPLINE_CURVE_WITH_KNOTS((3,2,2,2,2,2,2,2,2,2,2,2,2,2,3),(0.557142857142857,
0.559183673469388,0.561224489795918,0.563265306122449,0.56530612244898,
0.56734693877551,0.569387755102041,0.571428571428571,0.573469387755102,
0.575510204081633,0.577551020408163,0.579591836734694,0.581632653061225,
0.583673469387755,0.585714285714286),.UNSPECIFIED.)
CURVE()
GEOMETRIC_REPRESENTATION_ITEM()
RATIONAL_B_SPLINE_CURVE((1.,0.974927912181824,1.,0.974927912181824,1.,0.974927912181824,
1.,0.974927912181824,1.,0.974927912181824,1.,0.974927912181824,1.,0.974927912181824,
1.,0.974927912181824,1.,0.974927912181824,1.,0.974927912181824,1.,0.974927912181824,
1.,0.974927912181824,1.,0.974927912181824,1.,0.974927912181824,1.))
REPRESENTATION_ITEM('')
);
#386=(
BOUNDED_CURVE()
B_SPLINE_CURVE(2,(#540459,#540460,#540461,#540462,#540463,#540464,#540465,
#540466,#540467,#540468,#540469,#540470,#540471,#540472,#540473,#540474,
#540475,#540476,#540477,#540478,#540479,#540480,#540481,#540482,#540483,
#540484,#540485,#540486,#540487),.UNSPECIFIED.,.F.,.F.)
B_SPLINE_CURVE_WITH_KNOTS((3,2,2,2,2,2,2,2,2,2,2,2,2,2,3),(0.585714285714286,
0.587755102040816,0.589795918367347,0.591836734693878,0.593877551020408,
0.595918367346939,0.597959183673469,0.6,0.602040816326531,0.604081632653061,
0.606122448979592,0.608163265306122,0.610204081632653,0.612244897959184,
0.614285714285714),.UNSPECIFIED.)
CURVE()
GEOMETRIC_REPRESENTATION_ITEM()
RATIONAL_B_SPLINE_CURVE((1.,0.974927912181824,1.,0.974927912181824,1.,0.974927912181824,
1.,0.974927912181824,1.,0.974927912181824,1.,0.974927912181824,1.,0.974927912181824,
1.,0.974927912181824,1.,0.974927912181824,1.,0.974927912181824,1.,0.974927912181824,
1.,0.974927912181824,1.,0.974927912181824,1.,0.974927912181824,1.))
REPRESENTATION_ITEM('')
);
#387=(
BOUNDED_CURVE()
B_SPLINE_CURVE(2,(#540488,#540489,#540490,#540491,#540492,#540493,#540494,
#540495,#540496,#540497,#540498,#540499,#540500,#540501,#540502,#540503,
#540504,#540505,#540506,#540507,#540508,#540509,#540510,#540511,#540512,
#540513,#540514,#540515,#540516),.UNSPECIFIED.,.F.,.F.)
B_SPLINE_CURVE_WITH_KNOTS((3,2,2,2,2,2,2,2,2,2,2,2,2,2,3),(0.585714285714286,
0.587755102040816,0.589795918367347,0.591836734693878,0.593877551020408,
0.595918367346939,0.597959183673469,0.6,0.602040816326531,0.604081632653061,
0.606122448979592,0.608163265306122,0.610204081632653,0.612244897959184,
0.614285714285714),.UNSPECIFIED.)
CURVE()
GEOMETRIC_REPRESENTATION_ITEM()
RATIONAL_B_SPLINE_CURVE((1.,0.974927912181824,1.,0.974927912181824,1.,0.974927912181824,
1.,0.974927912181824,1.,0.974927912181824,1.,0.974927912181824,1.,0.974927912181824,
1.,0.974927912181824,1.,0.974927912181824,1.,0.974927912181824,1.,0.974927912181824,
1.,0.974927912181824,1.,0.974927912181824,1.,0.974927912181824,1.))
REPRESENTATION_ITEM('')
);
#388=(
BOUNDED_CURVE()
B_SPLINE_CURVE(2,(#540521,#540522,#540523,#540524,#540525,#540526,#540527,
#540528,#540529,#540530,#540531,#540532,#540533,#540534,#540535,#540536,
#540537,#540538,#540539,#540540,#540541,#540542,#540543,#540544,#540545,
#540546,#540547,#540548,#540549),.UNSPECIFIED.,.F.,.F.)
B_SPLINE_CURVE_WITH_KNOTS((3,2,2,2,2,2,2,2,2,2,2,2,2,2,3),(0.614285714285714,
0.616326530612245,0.618367346938776,0.620408163265306,0.622448979591837,
0.624489795918367,0.626530612244898,0.628571428571429,0.630612244897959,
0.63265306122449,0.63469387755102,0.636734693877551,0.638775510204082,0.640816326530612,
0.642857142857143),.UNSPECIFIED.)
CURVE()
GEOMETRIC_REPRESENTATION_ITEM()
RATIONAL_B_SPLINE_CURVE((1.,0.974927912181824,1.,0.974927912181824,1.,0.974927912181824,
1.,0.974927912181824,1.,0.974927912181824,1.,0.974927912181824,1.,0.974927912181824,
1.,0.974927912181824,1.,0.974927912181824,1.,0.974927912181824,1.,0.974927912181824,
1.,0.974927912181824,1.,0.974927912181824,1.,0.974927912181824,1.))
REPRESENTATION_ITEM('')
);
#389=(
BOUNDED_CURVE()
B_SPLINE_CURVE(2,(#540550,#540551,#540552,#540553,#540554,#540555,#540556,
#540557,#540558,#540559,#540560,#540561,#540562,#540563,#540564,#540565,
#540566,#540567,#540568,#540569,#540570,#540571,#540572,#540573,#540574,
#540575,#540576,#540577,#540578),.UNSPECIFIED.,.F.,.F.)
B_SPLINE_CURVE_WITH_KNOTS((3,2,2,2,2,2,2,2,2,2,2,2,2,2,3),(0.614285714285714,
0.616326530612245,0.618367346938776,0.620408163265306,0.622448979591837,
0.624489795918367,0.626530612244898,0.628571428571429,0.630612244897959,
0.63265306122449,0.63469387755102,0.636734693877551,0.638775510204082,0.640816326530612,
0.642857142857143),.UNSPECIFIED.)
CURVE()
GEOMETRIC_REPRESENTATION_ITEM()
RATIONAL_B_SPLINE_CURVE((1.,0.974927912181824,1.,0.974927912181824,1.,0.974927912181824,
1.,0.974927912181824,1.,0.974927912181824,1.,0.974927912181824,1.,0.974927912181824,
1.,0.974927912181824,1.,0.974927912181824,1.,0.974927912181824,1.,0.974927912181824,
1.,0.974927912181824,1.,0.974927912181824,1.,0.974927912181824,1.))
REPRESENTATION_ITEM('')
);
#390=(
BOUNDED_CURVE()
B_SPLINE_CURVE(2,(#540583,#540584,#540585,#540586,#540587,#540588,#540589,
#540590,#540591,#540592,#540593,#540594,#540595,#540596,#540597,#540598,
#540599,#540600,#540601,#540602,#540603,#540604,#540605,#540606,#540607,
#540608,#540609,#540610,#540611),.UNSPECIFIED.,.F.,.F.)
B_SPLINE_CURVE_WITH_KNOTS((3,2,2,2,2,2,2,2,2,2,2,2,2,2,3),(0.642857142857143,
0.644897959183673,0.646938775510204,0.648979591836735,0.651020408163265,
0.653061224489796,0.655102040816327,0.657142857142857,0.659183673469388,
0.661224489795918,0.663265306122449,0.66530612244898,0.66734693877551,0.669387755102041,
0.671428571428571),.UNSPECIFIED.)
CURVE()
GEOMETRIC_REPRESENTATION_ITEM()
RATIONAL_B_SPLINE_CURVE((1.,0.974927912181824,1.,0.974927912181824,1.,0.974927912181824,
1.,0.974927912181824,1.,0.974927912181824,1.,0.974927912181824,1.,0.974927912181824,
1.,0.974927912181824,1.,0.974927912181824,1.,0.974927912181824,1.,0.974927912181824,
1.,0.974927912181824,1.,0.974927912181824,1.,0.974927912181824,1.))
REPRESENTATION_ITEM('')
);
#391=(
BOUNDED_CURVE()
B_SPLINE_CURVE(2,(#540612,#540613,#540614,#540615,#540616,#540617,#540618,
#540619,#540620,#540621,#540622,#540623,#540624,#540625,#540626,#540627,
#540628,#540629,#540630,#540631,#540632,#540633,#540634,#540635,#540636,
#540637,#540638,#540639,#540640),.UNSPECIFIED.,.F.,.F.)
B_SPLINE_CURVE_WITH_KNOTS((3,2,2,2,2,2,2,2,2,2,2,2,2,2,3),(0.642857142857143,
0.644897959183673,0.646938775510204,0.648979591836735,0.651020408163265,
0.653061224489796,0.655102040816327,0.657142857142857,0.659183673469388,
0.661224489795918,0.663265306122449,0.66530612244898,0.66734693877551,0.669387755102041,
0.671428571428571),.UNSPECIFIED.)
CURVE()
GEOMETRIC_REPRESENTATION_ITEM()
RATIONAL_B_SPLINE_CURVE((1.,0.974927912181824,1.,0.974927912181824,1.,0.974927912181824,
1.,0.974927912181824,1.,0.974927912181824,1.,0.974927912181824,1.,0.974927912181824,
1.,0.974927912181824,1.,0.974927912181824,1.,0.974927912181824,1.,0.974927912181824,
1.,0.974927912181824,1.,0.974927912181824,1.,0.974927912181824,1.))
REPRESENTATION_ITEM('')
);
#392=(
BOUNDED_CURVE()
B_SPLINE_CURVE(2,(#540645,#540646,#540647,#540648,#540649,#540650,#540651,
#540652,#540653,#540654,#540655,#540656,#540657,#540658,#540659,#540660,
#540661,#540662,#540663,#540664,#540665,#540666,#540667,#540668,#540669,
#540670,#540671,#540672,#540673),.UNSPECIFIED.,.F.,.F.)
B_SPLINE_CURVE_WITH_KNOTS((3,2,2,2,2,2,2,2,2,2,2,2,2,2,3),(0.671428571428571,
0.673469387755102,0.675510204081633,0.677551020408163,0.679591836734694,
0.681632653061224,0.683673469387755,0.685714285714286,0.687755102040816,
0.689795918367347,0.691836734693878,0.693877551020408,0.695918367346939,
0.697959183673469,0.7),.UNSPECIFIED.)
CURVE()
GEOMETRIC_REPRESENTATION_ITEM()
RATIONAL_B_SPLINE_CURVE((1.,0.974927912181824,1.,0.974927912181824,1.,0.974927912181824,
1.,0.974927912181824,1.,0.974927912181824,1.,0.974927912181824,1.,0.974927912181824,
1.,0.974927912181824,1.,0.974927912181824,1.,0.974927912181824,1.,0.974927912181824,
1.,0.974927912181824,1.,0.974927912181824,1.,0.974927912181824,1.))
REPRESENTATION_ITEM('')
);
#393=(
BOUNDED_CURVE()
B_SPLINE_CURVE(2,(#540674,#540675,#540676,#540677,#540678,#540679,#540680,
#540681,#540682,#540683,#540684,#540685,#540686,#540687,#540688,#540689,
#540690,#540691,#540692,#540693,#540694,#540695,#540696,#540697,#540698,
#540699,#540700,#540701,#540702),.UNSPECIFIED.,.F.,.F.)
B_SPLINE_CURVE_WITH_KNOTS((3,2,2,2,2,2,2,2,2,2,2,2,2,2,3),(0.671428571428571,
0.673469387755102,0.675510204081633,0.677551020408163,0.679591836734694,
0.681632653061224,0.683673469387755,0.685714285714286,0.687755102040816,
0.689795918367347,0.691836734693878,0.693877551020408,0.695918367346939,
0.697959183673469,0.7),.UNSPECIFIED.)
CURVE()
GEOMETRIC_REPRESENTATION_ITEM()
RATIONAL_B_SPLINE_CURVE((1.,0.974927912181824,1.,0.974927912181824,1.,0.974927912181824,
1.,0.974927912181824,1.,0.974927912181824,1.,0.974927912181824,1.,0.974927912181824,
1.,0.974927912181824,1.,0.974927912181824,1.,0.974927912181824,1.,0.974927912181824,
1.,0.974927912181824,1.,0.974927912181824,1.,0.974927912181824,1.))
REPRESENTATION_ITEM('')
);
#394=(
BOUNDED_CURVE()
B_SPLINE_CURVE(2,(#540707,#540708,#540709,#540710,#540711,#540712,#540713,
#540714,#540715,#540716,#540717,#540718,#540719,#540720,#540721,#540722,
#540723,#540724,#540725,#540726,#540727,#540728,#540729,#540730,#540731,
#540732,#540733,#540734,#540735),.UNSPECIFIED.,.F.,.F.)
B_SPLINE_CURVE_WITH_KNOTS((3,2,2,2,2,2,2,2,2,2,2,2,2,2,3),(0.7,0.702040816326531,
0.704081632653061,0.706122448979592,0.708163265306123,0.710204081632653,
0.712244897959184,0.714285714285714,0.716326530612245,0.718367346938776,
0.720408163265306,0.722448979591837,0.724489795918367,0.726530612244898,
0.728571428571429),.UNSPECIFIED.)
CURVE()
GEOMETRIC_REPRESENTATION_ITEM()
RATIONAL_B_SPLINE_CURVE((1.,0.974927912181824,1.,0.974927912181824,1.,0.974927912181824,
1.,0.974927912181824,1.,0.974927912181824,1.,0.974927912181824,1.,0.974927912181824,
1.,0.974927912181824,1.,0.974927912181824,1.,0.974927912181824,1.,0.974927912181824,
1.,0.974927912181824,1.,0.974927912181824,1.,0.974927912181824,1.))
REPRESENTATION_ITEM('')
);
#395=(
BOUNDED_CURVE()
B_SPLINE_CURVE(2,(#540736,#540737,#540738,#540739,#540740,#540741,#540742,
#540743,#540744,#540745,#540746,#540747,#540748,#540749,#540750,#540751,
#540752,#540753,#540754,#540755,#540756,#540757,#540758,#540759,#540760,
#540761,#540762,#540763,#540764),.UNSPECIFIED.,.F.,.F.)
B_SPLINE_CURVE_WITH_KNOTS((3,2,2,2,2,2,2,2,2,2,2,2,2,2,3),(0.7,0.702040816326531,
0.704081632653061,0.706122448979592,0.708163265306123,0.710204081632653,
0.712244897959184,0.714285714285714,0.716326530612245,0.718367346938776,
0.720408163265306,0.722448979591837,0.724489795918367,0.726530612244898,
0.728571428571429),.UNSPECIFIED.)
CURVE()
GEOMETRIC_REPRESENTATION_ITEM()
RATIONAL_B_SPLINE_CURVE((1.,0.974927912181824,1.,0.974927912181824,1.,0.974927912181824,
1.,0.974927912181824,1.,0.974927912181824,1.,0.974927912181824,1.,0.974927912181824,
1.,0.974927912181824,1.,0.974927912181824,1.,0.974927912181824,1.,0.974927912181824,
1.,0.974927912181824,1.,0.974927912181824,1.,0.974927912181824,1.))
REPRESENTATION_ITEM('')
);
#396=(
BOUNDED_CURVE()
B_SPLINE_CURVE(2,(#540769,#540770,#540771,#540772,#540773,#540774,#540775,
#540776,#540777,#540778,#540779,#540780,#540781,#540782,#540783,#540784,
#540785,#540786,#540787,#540788,#540789,#540790,#540791,#540792,#540793,
#540794,#540795,#540796,#540797),.UNSPECIFIED.,.F.,.F.)
B_SPLINE_CURVE_WITH_KNOTS((3,2,2,2,2,2,2,2,2,2,2,2,2,2,3),(0.728571428571429,
0.730612244897959,0.73265306122449,0.73469387755102,0.736734693877551,0.738775510204082,
0.740816326530612,0.742857142857143,0.744897959183674,0.746938775510204,
0.748979591836735,0.751020408163265,0.753061224489796,0.755102040816327,
0.757142857142857),.UNSPECIFIED.)
CURVE()
GEOMETRIC_REPRESENTATION_ITEM()
RATIONAL_B_SPLINE_CURVE((1.,0.974927912181824,1.,0.974927912181824,1.,0.974927912181824,
1.,0.974927912181824,1.,0.974927912181824,1.,0.974927912181824,1.,0.974927912181824,
1.,0.974927912181824,1.,0.974927912181824,1.,0.974927912181824,1.,0.974927912181824,
1.,0.974927912181824,1.,0.974927912181824,1.,0.974927912181824,1.))
REPRESENTATION_ITEM('')
);
#397=(
BOUNDED_CURVE()
B_SPLINE_CURVE(2,(#540798,#540799,#540800,#540801,#540802,#540803,#540804,
#540805,#540806,#540807,#540808,#540809,#540810,#540811,#540812,#540813,
#540814,#540815,#540816,#540817,#540818,#540819,#540820,#540821,#540822,
#540823,#540824,#540825,#540826),.UNSPECIFIED.,.F.,.F.)
B_SPLINE_CURVE_WITH_KNOTS((3,2,2,2,2,2,2,2,2,2,2,2,2,2,3),(0.728571428571429,
0.730612244897959,0.73265306122449,0.73469387755102,0.736734693877551,0.738775510204082,
0.740816326530612,0.742857142857143,0.744897959183674,0.746938775510204,
0.748979591836735,0.751020408163265,0.753061224489796,0.755102040816327,
0.757142857142857),.UNSPECIFIED.)
CURVE()
GEOMETRIC_REPRESENTATION_ITEM()
RATIONAL_B_SPLINE_CURVE((1.,0.974927912181824,1.,0.974927912181824,1.,0.974927912181824,
1.,0.974927912181824,1.,0.974927912181824,1.,0.974927912181824,1.,0.974927912181824,
1.,0.974927912181824,1.,0.974927912181824,1.,0.974927912181824,1.,0.974927912181824,
1.,0.974927912181824,1.,0.974927912181824,1.,0.974927912181824,1.))
REPRESENTATION_ITEM('')
);
#398=(
BOUNDED_CURVE()
B_SPLINE_CURVE(2,(#540831,#540832,#540833,#540834,#540835,#540836,#540837,
#540838,#540839,#540840,#540841,#540842,#540843,#540844,#540845,#540846,
#540847,#540848,#540849,#540850,#540851,#540852,#540853,#540854,#540855,
#540856,#540857,#540858,#540859),.UNSPECIFIED.,.F.,.F.)
B_SPLINE_CURVE_WITH_KNOTS((3,2,2,2,2,2,2,2,2,2,2,2,2,2,3),(0.757142857142857,
0.759183673469388,0.761224489795918,0.763265306122449,0.76530612244898,
0.76734693877551,0.769387755102041,0.771428571428572,0.773469387755102,
0.775510204081633,0.777551020408163,0.779591836734694,0.781632653061225,
0.783673469387755,0.785714285714286),.UNSPECIFIED.)
CURVE()
GEOMETRIC_REPRESENTATION_ITEM()
RATIONAL_B_SPLINE_CURVE((1.,0.974927912181824,1.,0.974927912181824,1.,0.974927912181824,
1.,0.974927912181824,1.,0.974927912181824,1.,0.974927912181824,1.,0.974927912181824,
1.,0.974927912181824,1.,0.974927912181824,1.,0.974927912181824,1.,0.974927912181824,
1.,0.974927912181824,1.,0.974927912181824,1.,0.974927912181824,1.))
REPRESENTATION_ITEM('')
);
#399=(
BOUNDED_CURVE()
B_SPLINE_CURVE(2,(#540860,#540861,#540862,#540863,#540864,#540865,#540866,
#540867,#540868,#540869,#540870,#540871,#540872,#540873,#540874,#540875,
#540876,#540877,#540878,#540879,#540880,#540881,#540882,#540883,#540884,
#540885,#540886,#540887,#540888),.UNSPECIFIED.,.F.,.F.)
B_SPLINE_CURVE_WITH_KNOTS((3,2,2,2,2,2,2,2,2,2,2,2,2,2,3),(0.757142857142857,
0.759183673469388,0.761224489795918,0.763265306122449,0.76530612244898,
0.76734693877551,0.769387755102041,0.771428571428572,0.773469387755102,
0.775510204081633,0.777551020408163,0.779591836734694,0.781632653061225,
0.783673469387755,0.785714285714286),.UNSPECIFIED.)
CURVE()
GEOMETRIC_REPRESENTATION_ITEM()
RATIONAL_B_SPLINE_CURVE((1.,0.974927912181824,1.,0.974927912181824,1.,0.974927912181824,
1.,0.974927912181824,1.,0.974927912181824,1.,0.974927912181824,1.,0.974927912181824,
1.,0.974927912181824,1.,0.974927912181824,1.,0.974927912181824,1.,0.974927912181824,
1.,0.974927912181824,1.,0.974927912181824,1.,0.974927912181824,1.))
REPRESENTATION_ITEM('')
);
#400=(
BOUNDED_CURVE()
B_SPLINE_CURVE(2,(#540894,#540895,#540896,#540897,#540898,#540899,#540900,
#540901,#540902,#540903,#540904,#540905,#540906,#540907,#540908,#540909,
#540910,#540911,#540912),.UNSPECIFIED.,.F.,.F.)
B_SPLINE_CURVE_WITH_KNOTS((3,2,2,2,2,2,2,2,2,3),(0.710719112782908,0.712244897959184,
0.714285714285714,0.716326530612245,0.718367346938776,0.720408163265306,
0.722448979591837,0.724489795918367,0.726530612244898,0.728571428571429),
 .UNSPECIFIED.)
CURVE()
GEOMETRIC_REPRESENTATION_ITEM()
RATIONAL_B_SPLINE_CURVE((0.990538945501058,0.981255236233682,1.,0.974927912181824,
1.,0.974927912181824,1.,0.974927912181824,1.,0.974927912181824,1.,0.974927912181824,
1.,0.974927912181824,1.,0.974927912181824,1.,0.974927912181824,1.))
REPRESENTATION_ITEM('')
);
#401=(
BOUNDED_CURVE()
B_SPLINE_CURVE(2,(#540915,#540916,#540917,#540918,#540919,#540920,#540921,
#540922,#540923,#540924,#540925,#540926,#540927,#540928,#540929,#540930,
#540931,#540932,#540933,#540934,#540935,#540936,#540937),.UNSPECIFIED.,
 .F.,.F.)
B_SPLINE_CURVE_WITH_KNOTS((3,2,2,2,2,2,2,2,2,2,2,3),(0.707142857142858,
0.708163265306123,0.710204081632653,0.712244897959184,0.714285714285714,
0.716326530612245,0.718367346938776,0.720408163265306,0.722448979591837,
0.724489795918367,0.726530612244898,0.728571428571429),.UNSPECIFIED.)
CURVE()
GEOMETRIC_REPRESENTATION_ITEM()
RATIONAL_B_SPLINE_CURVE((0.987463956090912,0.987463956090912,1.,0.974927912181824,
1.,0.974927912181824,1.,0.974927912181824,1.,0.974927912181824,1.,0.974927912181824,
1.,0.974927912181824,1.,0.974927912181824,1.,0.974927912181824,1.,0.974927912181824,
1.,0.974927912181824,1.))
REPRESENTATION_ITEM('')
);
#402=(
BOUNDED_CURVE()
B_SPLINE_CURVE(2,(#540942,#540943,#540944,#540945,#540946,#540947,#540948,
#540949,#540950,#540951,#540952,#540953,#540954,#540955,#540956,#540957,
#540958,#540959,#540960,#540961,#540962,#540963,#540964,#540965,#540966,
#540967,#540968,#540969,#540970),.UNSPECIFIED.,.F.,.F.)
B_SPLINE_CURVE_WITH_KNOTS((3,2,2,2,2,2,2,2,2,2,2,2,2,2,3),(0.728571428571429,
0.730612244897959,0.73265306122449,0.73469387755102,0.736734693877551,0.738775510204082,
0.740816326530612,0.742857142857143,0.744897959183674,0.746938775510204,
0.748979591836735,0.751020408163265,0.753061224489796,0.755102040816327,
0.757142857142857),.UNSPECIFIED.)
CURVE()
GEOMETRIC_REPRESENTATION_ITEM()
RATIONAL_B_SPLINE_CURVE((1.,0.974927912181824,1.,0.974927912181824,1.,0.974927912181824,
1.,0.974927912181824,1.,0.974927912181824,1.,0.974927912181824,1.,0.974927912181824,
1.,0.974927912181824,1.,0.974927912181824,1.,0.974927912181824,1.,0.974927912181824,
1.,0.974927912181824,1.,0.974927912181824,1.,0.974927912181824,1.))
REPRESENTATION_ITEM('')
);
#403=(
BOUNDED_CURVE()
B_SPLINE_CURVE(2,(#540971,#540972,#540973,#540974,#540975,#540976,#540977,
#540978,#540979,#540980,#540981,#540982,#540983,#540984,#540985,#540986,
#540987,#540988,#540989,#540990,#540991,#540992,#540993,#540994,#540995,
#540996,#540997,#540998,#540999),.UNSPECIFIED.,.F.,.F.)
B_SPLINE_CURVE_WITH_KNOTS((3,2,2,2,2,2,2,2,2,2,2,2,2,2,3),(0.728571428571429,
0.730612244897959,0.73265306122449,0.73469387755102,0.736734693877551,0.738775510204082,
0.740816326530612,0.742857142857143,0.744897959183674,0.746938775510204,
0.748979591836735,0.751020408163265,0.753061224489796,0.755102040816327,
0.757142857142857),.UNSPECIFIED.)
CURVE()
GEOMETRIC_REPRESENTATION_ITEM()
RATIONAL_B_SPLINE_CURVE((1.,0.974927912181824,1.,0.974927912181824,1.,0.974927912181824,
1.,0.974927912181824,1.,0.974927912181824,1.,0.974927912181824,1.,0.974927912181824,
1.,0.974927912181824,1.,0.974927912181824,1.,0.974927912181824,1.,0.974927912181824,
1.,0.974927912181824,1.,0.974927912181824,1.,0.974927912181824,1.))
REPRESENTATION_ITEM('')
);
#404=(
BOUNDED_CURVE()
B_SPLINE_CURVE(2,(#541005,#541006,#541007,#541008,#541009,#541010,#541011,
#541012,#541013,#541014,#541015,#541016,#541017,#541018,#541019,#541020,
#541021,#541022,#541023,#541024,#541025),.UNSPECIFIED.,.F.,.F.)
B_SPLINE_CURVE_WITH_KNOTS((3,2,2,2,2,2,2,2,2,2,3),(0.785714285714286,0.787755102040816,
0.789795918367347,0.791836734693878,0.793877551020408,0.795918367346939,
0.797959183673469,0.8,0.802040816326531,0.804081632653061,0.805354140082235),
 .UNSPECIFIED.)
CURVE()
GEOMETRIC_REPRESENTATION_ITEM()
RATIONAL_B_SPLINE_CURVE((1.,0.974927912181824,1.,0.974927912181824,1.,0.974927912181824,
1.,0.974927912181824,1.,0.974927912181824,1.,0.974927912181824,1.,0.974927912181824,
1.,0.974927912181824,1.,0.974927912181824,1.,0.984366835173368,0.988229122362461))
REPRESENTATION_ITEM('')
);
#405=(
BOUNDED_CURVE()
B_SPLINE_CURVE(2,(#541028,#541029,#541030,#541031,#541032,#541033,#541034,
#541035,#541036,#541037,#541038,#541039,#541040,#541041,#541042,#541043,
#541044,#541045,#541046,#541047,#541048,#541049,#541050,#541051,#541052),
 .UNSPECIFIED.,.F.,.F.)
B_SPLINE_CURVE_WITH_KNOTS((3,2,2,2,2,2,2,2,2,2,2,2,3),(0.785714285714286,
0.787755102040816,0.789795918367347,0.791836734693878,0.793877551020408,
0.795918367346939,0.797959183673469,0.8,0.802040816326531,0.804081632653061,
0.806122448979592,0.808163265306123,0.808931574203479),.UNSPECIFIED.)
CURVE()
GEOMETRIC_REPRESENTATION_ITEM()
RATIONAL_B_SPLINE_CURVE((1.,0.974927912181824,1.,0.974927912181824,1.,0.974927912181824,
1.,0.974927912181824,1.,0.974927912181824,1.,0.974927912181824,1.,0.974927912181824,
1.,0.974927912181824,1.,0.974927912181824,1.,0.974927912181824,1.,0.974927912181824,
1.,0.990561077008456,0.988229122362461))
REPRESENTATION_ITEM('')
);
#406=(
BOUNDED_CURVE()
B_SPLINE_CURVE(2,(#541058,#541059,#541060,#541061,#541062,#541063,#541064,
#541065,#541066,#541067,#541068,#541069,#541070),.UNSPECIFIED.,.F.,.F.)
B_SPLINE_CURVE_WITH_KNOTS((3,2,2,2,2,2,3),(0.00224075327478169,0.00408163265306122,
0.00612244897959184,0.00816326530612245,0.0102040816326531,0.0122448979591837,
0.0142857142857143),.UNSPECIFIED.)
CURVE()
GEOMETRIC_REPRESENTATION_ITEM()
RATIONAL_B_SPLINE_CURVE((0.995568701072967,0.977384202176902,1.,0.974927912181824,
1.,0.974927912181824,1.,0.974927912181824,1.,0.974927912181824,1.,0.974927912181824,
1.))
REPRESENTATION_ITEM('')
);
#407=(
BOUNDED_CURVE()
B_SPLINE_CURVE(2,(#541073,#541074,#541075,#541076,#541077,#541078,#541079,
#541080,#541081),.UNSPECIFIED.,.F.,.F.)
B_SPLINE_CURVE_WITH_KNOTS((3,2,2,2,3),(0.00771749107817072,0.00816326530612245,
0.0102040816326531,0.0122448979591837,0.0142857142857143),.UNSPECIFIED.)
CURVE()
GEOMETRIC_REPRESENTATION_ITEM()
RATIONAL_B_SPLINE_CURVE((0.991439487562578,0.99452351961076,1.,0.974927912181824,
1.,0.974927912181824,1.,0.974927912181824,1.))
REPRESENTATION_ITEM('')
);
#408=(
BOUNDED_CURVE()
B_SPLINE_CURVE(2,(#541086,#541087,#541088,#541089,#541090,#541091,#541092,
#541093,#541094,#541095,#541096,#541097,#541098,#541099,#541100,#541101,
#541102,#541103,#541104,#541105,#541106,#541107,#541108,#541109,#541110,
#541111,#541112,#541113,#541114),.UNSPECIFIED.,.F.,.F.)
B_SPLINE_CURVE_WITH_KNOTS((3,2,2,2,2,2,2,2,2,2,2,2,2,2,3),(0.0142857142857143,
0.0163265306122449,0.0183673469387755,0.0204081632653061,0.0224489795918368,
0.0244897959183673,0.026530612244898,0.0285714285714285,0.0306122448979592,
0.0326530612244898,0.0346938775510204,0.0367346938775511,0.0387755102040817,
0.0408163265306122,0.0428571428571429),.UNSPECIFIED.)
CURVE()
GEOMETRIC_REPRESENTATION_ITEM()
RATIONAL_B_SPLINE_CURVE((1.,0.974927912181824,1.,0.974927912181824,1.,0.974927912181824,
1.,0.974927912181824,1.,0.974927912181824,1.,0.974927912181824,1.,0.974927912181824,
1.,0.974927912181824,1.,0.974927912181824,1.,0.974927912181824,1.,0.974927912181824,
1.,0.974927912181824,1.,0.974927912181824,1.,0.974927912181824,1.))
REPRESENTATION_ITEM('')
);
#409=(
BOUNDED_CURVE()
B_SPLINE_CURVE(2,(#541115,#541116,#541117,#541118,#541119,#541120,#541121,
#541122,#541123,#541124,#541125,#541126,#541127,#541128,#541129,#541130,
#541131,#541132,#541133,#541134,#541135,#541136,#541137,#541138,#541139,
#541140,#541141,#541142,#541143),.UNSPECIFIED.,.F.,.F.)
B_SPLINE_CURVE_WITH_KNOTS((3,2,2,2,2,2,2,2,2,2,2,2,2,2,3),(0.0142857142857143,
0.0163265306122449,0.0183673469387755,0.0204081632653061,0.0224489795918368,
0.0244897959183673,0.026530612244898,0.0285714285714285,0.0306122448979592,
0.0326530612244898,0.0346938775510204,0.0367346938775511,0.0387755102040817,
0.0408163265306122,0.0428571428571429),.UNSPECIFIED.)
CURVE()
GEOMETRIC_REPRESENTATION_ITEM()
RATIONAL_B_SPLINE_CURVE((1.,0.974927912181824,1.,0.974927912181824,1.,0.974927912181824,
1.,0.974927912181824,1.,0.974927912181824,1.,0.974927912181824,1.,0.974927912181824,
1.,0.974927912181824,1.,0.974927912181824,1.,0.974927912181824,1.,0.974927912181824,
1.,0.974927912181824,1.,0.974927912181824,1.,0.974927912181824,1.))
REPRESENTATION_ITEM('')
);
#410=(
BOUNDED_CURVE()
B_SPLINE_CURVE(2,(#541148,#541149,#541150,#541151,#541152,#541153,#541154,
#541155,#541156,#541157,#541158,#541159,#541160,#541161,#541162,#541163,
#541164,#541165,#541166,#541167,#541168,#541169,#541170,#541171,#541172,
#541173,#541174,#541175,#541176),.UNSPECIFIED.,.F.,.F.)
B_SPLINE_CURVE_WITH_KNOTS((3,2,2,2,2,2,2,2,2,2,2,2,2,2,3),(0.0428571428571429,
0.0448979591836735,0.0469387755102041,0.0489795918367347,0.0510204081632653,
0.0530612244897959,0.0551020408163265,0.0571428571428571,0.0591836734693878,
0.0612244897959184,0.063265306122449,0.0653061224489796,0.0673469387755102,
0.0693877551020408,0.0714285714285714),.UNSPECIFIED.)
CURVE()
GEOMETRIC_REPRESENTATION_ITEM()
RATIONAL_B_SPLINE_CURVE((1.,0.974927912181824,1.,0.974927912181824,1.,0.974927912181824,
1.,0.974927912181824,1.,0.974927912181824,1.,0.974927912181824,1.,0.974927912181824,
1.,0.974927912181824,1.,0.974927912181824,1.,0.974927912181824,1.,0.974927912181824,
1.,0.974927912181824,1.,0.974927912181824,1.,0.974927912181824,1.))
REPRESENTATION_ITEM('')
);
#411=(
BOUNDED_CURVE()
B_SPLINE_CURVE(2,(#541177,#541178,#541179,#541180,#541181,#541182,#541183,
#541184,#541185,#541186,#541187,#541188,#541189,#541190,#541191,#541192,
#541193,#541194,#541195,#541196,#541197,#541198,#541199,#541200,#541201,
#541202,#541203,#541204,#541205),.UNSPECIFIED.,.F.,.F.)
B_SPLINE_CURVE_WITH_KNOTS((3,2,2,2,2,2,2,2,2,2,2,2,2,2,3),(0.0428571428571429,
0.0448979591836735,0.0469387755102041,0.0489795918367347,0.0510204081632653,
0.0530612244897959,0.0551020408163265,0.0571428571428571,0.0591836734693878,
0.0612244897959184,0.063265306122449,0.0653061224489796,0.0673469387755102,
0.0693877551020408,0.0714285714285714),.UNSPECIFIED.)
CURVE()
GEOMETRIC_REPRESENTATION_ITEM()
RATIONAL_B_SPLINE_CURVE((1.,0.974927912181824,1.,0.974927912181824,1.,0.974927912181824,
1.,0.974927912181824,1.,0.974927912181824,1.,0.974927912181824,1.,0.974927912181824,
1.,0.974927912181824,1.,0.974927912181824,1.,0.974927912181824,1.,0.974927912181824,
1.,0.974927912181824,1.,0.974927912181824,1.,0.974927912181824,1.))
REPRESENTATION_ITEM('')
);
#412=(
BOUNDED_CURVE()
B_SPLINE_CURVE(2,(#541210,#541211,#541212,#541213,#541214,#541215,#541216,
#541217,#541218,#541219,#541220,#541221,#541222,#541223,#541224,#541225,
#541226,#541227,#541228,#541229,#541230,#541231,#541232,#541233,#541234,
#541235,#541236,#541237,#541238),.UNSPECIFIED.,.F.,.F.)
B_SPLINE_CURVE_WITH_KNOTS((3,2,2,2,2,2,2,2,2,2,2,2,2,2,3),(0.0714285714285714,
0.0734693877551021,0.0755102040816327,0.0775510204081633,0.0795918367346939,
0.0816326530612245,0.0836734693877551,0.0857142857142857,0.0877551020408163,
0.0897959183673469,0.0918367346938776,0.0938775510204082,0.0959183673469388,
0.0979591836734694,0.1),.UNSPECIFIED.)
CURVE()
GEOMETRIC_REPRESENTATION_ITEM()
RATIONAL_B_SPLINE_CURVE((1.,0.974927912181824,1.,0.974927912181824,1.,0.974927912181824,
1.,0.974927912181824,1.,0.974927912181824,1.,0.974927912181824,1.,0.974927912181824,
1.,0.974927912181824,1.,0.974927912181824,1.,0.974927912181824,1.,0.974927912181824,
1.,0.974927912181824,1.,0.974927912181824,1.,0.974927912181824,1.))
REPRESENTATION_ITEM('')
);
#413=(
BOUNDED_CURVE()
B_SPLINE_CURVE(2,(#541239,#541240,#541241,#541242,#541243,#541244,#541245,
#541246,#541247,#541248,#541249,#541250,#541251,#541252,#541253,#541254,
#541255,#541256,#541257,#541258,#541259,#541260,#541261,#541262,#541263,
#541264,#541265,#541266,#541267),.UNSPECIFIED.,.F.,.F.)
B_SPLINE_CURVE_WITH_KNOTS((3,2,2,2,2,2,2,2,2,2,2,2,2,2,3),(0.0714285714285714,
0.0734693877551021,0.0755102040816327,0.0775510204081633,0.0795918367346939,
0.0816326530612245,0.0836734693877551,0.0857142857142857,0.0877551020408163,
0.0897959183673469,0.0918367346938776,0.0938775510204082,0.0959183673469388,
0.0979591836734694,0.1),.UNSPECIFIED.)
CURVE()
GEOMETRIC_REPRESENTATION_ITEM()
RATIONAL_B_SPLINE_CURVE((1.,0.974927912181824,1.,0.974927912181824,1.,0.974927912181824,
1.,0.974927912181824,1.,0.974927912181824,1.,0.974927912181824,1.,0.974927912181824,
1.,0.974927912181824,1.,0.974927912181824,1.,0.974927912181824,1.,0.974927912181824,
1.,0.974927912181824,1.,0.974927912181824,1.,0.974927912181824,1.))
REPRESENTATION_ITEM('')
);
#414=(
BOUNDED_CURVE()
B_SPLINE_CURVE(2,(#541272,#541273,#541274,#541275,#541276,#541277,#541278,
#541279,#541280,#541281,#541282,#541283,#541284,#541285,#541286,#541287,
#541288,#541289,#541290,#541291,#541292,#541293,#541294,#541295,#541296,
#541297,#541298,#541299,#541300),.UNSPECIFIED.,.F.,.F.)
B_SPLINE_CURVE_WITH_KNOTS((3,2,2,2,2,2,2,2,2,2,2,2,2,2,3),(0.1,0.102040816326531,
0.104081632653061,0.106122448979592,0.108163265306122,0.110204081632653,
0.112244897959184,0.114285714285714,0.116326530612245,0.118367346938775,
0.120408163265306,0.122448979591837,0.124489795918367,0.126530612244898,
0.128571428571429),.UNSPECIFIED.)
CURVE()
GEOMETRIC_REPRESENTATION_ITEM()
RATIONAL_B_SPLINE_CURVE((1.,0.974927912181824,1.,0.974927912181824,1.,0.974927912181824,
1.,0.974927912181824,1.,0.974927912181824,1.,0.974927912181824,1.,0.974927912181824,
1.,0.974927912181824,1.,0.974927912181824,1.,0.974927912181824,1.,0.974927912181824,
1.,0.974927912181824,1.,0.974927912181824,1.,0.974927912181824,1.))
REPRESENTATION_ITEM('')
);
#415=(
BOUNDED_CURVE()
B_SPLINE_CURVE(2,(#541301,#541302,#541303,#541304,#541305,#541306,#541307,
#541308,#541309,#541310,#541311,#541312,#541313,#541314,#541315,#541316,
#541317,#541318,#541319,#541320,#541321,#541322,#541323,#541324,#541325,
#541326,#541327,#541328,#541329),.UNSPECIFIED.,.F.,.F.)
B_SPLINE_CURVE_WITH_KNOTS((3,2,2,2,2,2,2,2,2,2,2,2,2,2,3),(0.1,0.102040816326531,
0.104081632653061,0.106122448979592,0.108163265306122,0.110204081632653,
0.112244897959184,0.114285714285714,0.116326530612245,0.118367346938775,
0.120408163265306,0.122448979591837,0.124489795918367,0.126530612244898,
0.128571428571429),.UNSPECIFIED.)
CURVE()
GEOMETRIC_REPRESENTATION_ITEM()
RATIONAL_B_SPLINE_CURVE((1.,0.974927912181824,1.,0.974927912181824,1.,0.974927912181824,
1.,0.974927912181824,1.,0.974927912181824,1.,0.974927912181824,1.,0.974927912181824,
1.,0.974927912181824,1.,0.974927912181824,1.,0.974927912181824,1.,0.974927912181824,
1.,0.974927912181824,1.,0.974927912181824,1.,0.974927912181824,1.))
REPRESENTATION_ITEM('')
);
#416=(
BOUNDED_CURVE()
B_SPLINE_CURVE(2,(#541334,#541335,#541336,#541337,#541338,#541339,#541340,
#541341,#541342,#541343,#541344,#541345,#541346,#541347,#541348,#541349,
#541350,#541351,#541352,#541353,#541354,#541355,#541356,#541357,#541358,
#541359,#541360,#541361,#541362),.UNSPECIFIED.,.F.,.F.)
B_SPLINE_CURVE_WITH_KNOTS((3,2,2,2,2,2,2,2,2,2,2,2,2,2,3),(0.128571428571429,
0.130612244897959,0.13265306122449,0.13469387755102,0.136734693877551,0.138775510204082,
0.140816326530612,0.142857142857143,0.144897959183673,0.146938775510204,
0.148979591836735,0.151020408163266,0.153061224489796,0.155102040816327,
0.157142857142857),.UNSPECIFIED.)
CURVE()
GEOMETRIC_REPRESENTATION_ITEM()
RATIONAL_B_SPLINE_CURVE((1.,0.974927912181824,1.,0.974927912181824,1.,0.974927912181824,
1.,0.974927912181824,1.,0.974927912181824,1.,0.974927912181824,1.,0.974927912181824,
1.,0.974927912181824,1.,0.974927912181824,1.,0.974927912181824,1.,0.974927912181824,
1.,0.974927912181824,1.,0.974927912181824,1.,0.974927912181824,1.))
REPRESENTATION_ITEM('')
);
#417=(
BOUNDED_CURVE()
B_SPLINE_CURVE(2,(#541363,#541364,#541365,#541366,#541367,#541368,#541369,
#541370,#541371,#541372,#541373,#541374,#541375,#541376,#541377,#541378,
#541379,#541380,#541381,#541382,#541383,#541384,#541385,#541386,#541387,
#541388,#541389,#541390,#541391),.UNSPECIFIED.,.F.,.F.)
B_SPLINE_CURVE_WITH_KNOTS((3,2,2,2,2,2,2,2,2,2,2,2,2,2,3),(0.128571428571429,
0.130612244897959,0.13265306122449,0.13469387755102,0.136734693877551,0.138775510204082,
0.140816326530612,0.142857142857143,0.144897959183673,0.146938775510204,
0.148979591836735,0.151020408163266,0.153061224489796,0.155102040816327,
0.157142857142857),.UNSPECIFIED.)
CURVE()
GEOMETRIC_REPRESENTATION_ITEM()
RATIONAL_B_SPLINE_CURVE((1.,0.974927912181824,1.,0.974927912181824,1.,0.974927912181824,
1.,0.974927912181824,1.,0.974927912181824,1.,0.974927912181824,1.,0.974927912181824,
1.,0.974927912181824,1.,0.974927912181824,1.,0.974927912181824,1.,0.974927912181824,
1.,0.974927912181824,1.,0.974927912181824,1.,0.974927912181824,1.))
REPRESENTATION_ITEM('')
);
#418=(
BOUNDED_CURVE()
B_SPLINE_CURVE(2,(#541396,#541397,#541398,#541399,#541400,#541401,#541402,
#541403,#541404,#541405,#541406,#541407,#541408,#541409,#541410,#541411,
#541412,#541413,#541414,#541415,#541416,#541417,#541418,#541419,#541420,
#541421,#541422,#541423,#541424),.UNSPECIFIED.,.F.,.F.)
B_SPLINE_CURVE_WITH_KNOTS((3,2,2,2,2,2,2,2,2,2,2,2,2,2,3),(0.157142857142857,
0.159183673469388,0.161224489795918,0.163265306122449,0.165306122448979,
0.16734693877551,0.169387755102041,0.171428571428572,0.173469387755102,
0.175510204081633,0.177551020408164,0.179591836734694,0.181632653061225,
0.183673469387755,0.185714285714286),.UNSPECIFIED.)
CURVE()
GEOMETRIC_REPRESENTATION_ITEM()
RATIONAL_B_SPLINE_CURVE((1.,0.974927912181824,1.,0.974927912181824,1.,0.974927912181824,
1.,0.974927912181824,1.,0.974927912181824,1.,0.974927912181824,1.,0.974927912181824,
1.,0.974927912181824,1.,0.974927912181824,1.,0.974927912181824,1.,0.974927912181824,
1.,0.974927912181824,1.,0.974927912181824,1.,0.974927912181824,1.))
REPRESENTATION_ITEM('')
);
#419=(
BOUNDED_CURVE()
B_SPLINE_CURVE(2,(#541425,#541426,#541427,#541428,#541429,#541430,#541431,
#541432,#541433,#541434,#541435,#541436,#541437,#541438,#541439,#541440,
#541441,#541442,#541443,#541444,#541445,#541446,#541447,#541448,#541449,
#541450,#541451,#541452,#541453),.UNSPECIFIED.,.F.,.F.)
B_SPLINE_CURVE_WITH_KNOTS((3,2,2,2,2,2,2,2,2,2,2,2,2,2,3),(0.157142857142857,
0.159183673469388,0.161224489795918,0.163265306122449,0.165306122448979,
0.16734693877551,0.169387755102041,0.171428571428572,0.173469387755102,
0.175510204081633,0.177551020408164,0.179591836734694,0.181632653061225,
0.183673469387755,0.185714285714285),.UNSPECIFIED.)
CURVE()
GEOMETRIC_REPRESENTATION_ITEM()
RATIONAL_B_SPLINE_CURVE((1.,0.974927912181824,1.,0.974927912181824,1.,0.974927912181824,
1.,0.974927912181824,1.,0.974927912181824,1.,0.974927912181824,1.,0.974927912181824,
1.,0.974927912181824,1.,0.974927912181824,1.,0.974927912181824,1.,0.974927912181824,
1.,0.974927912181824,1.,0.974927912181824,1.,0.974927912181824,1.))
REPRESENTATION_ITEM('')
);
#420=(
BOUNDED_CURVE()
B_SPLINE_CURVE(2,(#541458,#541459,#541460,#541461,#541462,#541463,#541464,
#541465,#541466,#541467,#541468,#541469,#541470,#541471,#541472,#541473,
#541474,#541475,#541476,#541477,#541478,#541479,#541480,#541481,#541482,
#541483,#541484,#541485,#541486),.UNSPECIFIED.,.F.,.F.)
B_SPLINE_CURVE_WITH_KNOTS((3,2,2,2,2,2,2,2,2,2,2,2,2,2,3),(0.185714285714286,
0.187755102040816,0.189795918367347,0.191836734693877,0.193877551020408,
0.195918367346939,0.197959183673469,0.2,0.202040816326531,0.204081632653061,
0.206122448979592,0.208163265306123,0.210204081632653,0.212244897959183,
0.214285714285714),.UNSPECIFIED.)
CURVE()
GEOMETRIC_REPRESENTATION_ITEM()
RATIONAL_B_SPLINE_CURVE((1.,0.974927912181824,1.,0.974927912181824,1.,0.974927912181824,
1.,0.974927912181824,1.,0.974927912181824,1.,0.974927912181824,1.,0.974927912181824,
1.,0.974927912181824,1.,0.974927912181824,1.,0.974927912181824,1.,0.974927912181824,
1.,0.974927912181824,1.,0.974927912181824,1.,0.974927912181824,1.))
REPRESENTATION_ITEM('')
);
#421=(
BOUNDED_CURVE()
B_SPLINE_CURVE(2,(#541487,#541488,#541489,#541490,#541491,#541492,#541493,
#541494,#541495,#541496,#541497,#541498,#541499,#541500,#541501,#541502,
#541503,#541504,#541505,#541506,#541507,#541508,#541509,#541510,#541511,
#541512,#541513,#541514,#541515),.UNSPECIFIED.,.F.,.F.)
B_SPLINE_CURVE_WITH_KNOTS((3,2,2,2,2,2,2,2,2,2,2,2,2,2,3),(0.185714285714285,
0.187755102040816,0.189795918367347,0.191836734693877,0.193877551020408,
0.195918367346939,0.19795918367347,0.2,0.202040816326531,0.204081632653061,
0.206122448979592,0.208163265306123,0.210204081632653,0.212244897959184,
0.214285714285714),.UNSPECIFIED.)
CURVE()
GEOMETRIC_REPRESENTATION_ITEM()
RATIONAL_B_SPLINE_CURVE((1.,0.974927912181824,1.,0.974927912181824,1.,0.974927912181824,
1.,0.974927912181824,1.,0.974927912181824,1.,0.974927912181824,1.,0.974927912181824,
1.,0.974927912181824,1.,0.974927912181824,1.,0.974927912181824,1.,0.974927912181824,
1.,0.974927912181824,1.,0.974927912181824,1.,0.974927912181824,1.))
REPRESENTATION_ITEM('')
);
#422=(
BOUNDED_CURVE()
B_SPLINE_CURVE(2,(#541520,#541521,#541522,#541523,#541524,#541525,#541526,
#541527,#541528,#541529,#541530,#541531,#541532,#541533,#541534,#541535,
#541536,#541537,#541538,#541539,#541540,#541541,#541542,#541543,#541544,
#541545,#541546,#541547,#541548),.UNSPECIFIED.,.F.,.F.)
B_SPLINE_CURVE_WITH_KNOTS((3,2,2,2,2,2,2,2,2,2,2,2,2,2,3),(0.214285714285714,
0.216326530612245,0.218367346938775,0.220408163265306,0.222448979591836,
0.224489795918367,0.226530612244898,0.228571428571428,0.230612244897959,
0.23265306122449,0.234693877551021,0.236734693877551,0.238775510204081,
0.240816326530612,0.242857142857143),.UNSPECIFIED.)
CURVE()
GEOMETRIC_REPRESENTATION_ITEM()
RATIONAL_B_SPLINE_CURVE((1.,0.974927912181824,1.,0.974927912181824,1.,0.974927912181824,
1.,0.974927912181824,1.,0.974927912181824,1.,0.974927912181824,1.,0.974927912181824,
1.,0.974927912181824,1.,0.974927912181824,1.,0.974927912181824,1.,0.974927912181824,
1.,0.974927912181824,1.,0.974927912181824,1.,0.974927912181824,1.))
REPRESENTATION_ITEM('')
);
#423=(
BOUNDED_CURVE()
B_SPLINE_CURVE(2,(#541549,#541550,#541551,#541552,#541553,#541554,#541555,
#541556,#541557,#541558,#541559,#541560,#541561,#541562,#541563,#541564,
#541565,#541566,#541567,#541568,#541569,#541570,#541571,#541572,#541573,
#541574,#541575,#541576,#541577),.UNSPECIFIED.,.F.,.F.)
B_SPLINE_CURVE_WITH_KNOTS((3,2,2,2,2,2,2,2,2,2,2,2,2,2,3),(0.214285714285714,
0.216326530612245,0.218367346938776,0.220408163265306,0.222448979591836,
0.224489795918367,0.226530612244898,0.228571428571428,0.230612244897959,
0.23265306122449,0.234693877551021,0.236734693877551,0.238775510204081,
0.240816326530612,0.242857142857143),.UNSPECIFIED.)
CURVE()
GEOMETRIC_REPRESENTATION_ITEM()
RATIONAL_B_SPLINE_CURVE((1.,0.974927912181824,1.,0.974927912181824,1.,0.974927912181824,
1.,0.974927912181824,1.,0.974927912181824,1.,0.974927912181824,1.,0.974927912181824,
1.,0.974927912181824,1.,0.974927912181824,1.,0.974927912181824,1.,0.974927912181824,
1.,0.974927912181824,1.,0.974927912181824,1.,0.974927912181824,1.))
REPRESENTATION_ITEM('')
);
#424=(
BOUNDED_CURVE()
B_SPLINE_CURVE(2,(#541582,#541583,#541584,#541585,#541586,#541587,#541588,
#541589,#541590,#541591,#541592,#541593,#541594,#541595,#541596,#541597,
#541598,#541599,#541600,#541601,#541602,#541603,#541604,#541605,#541606,
#541607,#541608,#541609,#541610),.UNSPECIFIED.,.F.,.F.)
B_SPLINE_CURVE_WITH_KNOTS((3,2,2,2,2,2,2,2,2,2,2,2,2,2,3),(0.242857142857143,
0.244897959183673,0.246938775510204,0.248979591836735,0.251020408163265,
0.253061224489796,0.255102040816326,0.257142857142857,0.259183673469388,
0.261224489795919,0.263265306122449,0.265306122448979,0.26734693877551,
0.269387755102041,0.271428571428572),.UNSPECIFIED.)
CURVE()
GEOMETRIC_REPRESENTATION_ITEM()
RATIONAL_B_SPLINE_CURVE((1.,0.974927912181824,1.,0.974927912181824,1.,0.974927912181824,
1.,0.974927912181824,1.,0.974927912181824,1.,0.974927912181824,1.,0.974927912181824,
1.,0.974927912181824,1.,0.974927912181824,1.,0.974927912181824,1.,0.974927912181824,
1.,0.974927912181824,1.,0.974927912181824,1.,0.974927912181824,1.))
REPRESENTATION_ITEM('')
);
#425=(
BOUNDED_CURVE()
B_SPLINE_CURVE(2,(#541611,#541612,#541613,#541614,#541615,#541616,#541617,
#541618,#541619,#541620,#541621,#541622,#541623,#541624,#541625,#541626,
#541627,#541628,#541629,#541630,#541631,#541632,#541633,#541634,#541635,
#541636,#541637,#541638,#541639),.UNSPECIFIED.,.F.,.F.)
B_SPLINE_CURVE_WITH_KNOTS((3,2,2,2,2,2,2,2,2,2,2,2,2,2,3),(0.242857142857143,
0.244897959183673,0.246938775510204,0.248979591836734,0.251020408163265,
0.253061224489796,0.255102040816326,0.257142857142857,0.259183673469388,
0.261224489795919,0.263265306122449,0.265306122448979,0.26734693877551,
0.269387755102041,0.271428571428572),.UNSPECIFIED.)
CURVE()
GEOMETRIC_REPRESENTATION_ITEM()
RATIONAL_B_SPLINE_CURVE((1.,0.974927912181824,1.,0.974927912181824,1.,0.974927912181824,
1.,0.974927912181824,1.,0.974927912181824,1.,0.974927912181824,1.,0.974927912181824,
1.,0.974927912181824,1.,0.974927912181824,1.,0.974927912181824,1.,0.974927912181824,
1.,0.974927912181824,1.,0.974927912181824,1.,0.974927912181824,1.))
REPRESENTATION_ITEM('')
);
#426=(
BOUNDED_CURVE()
B_SPLINE_CURVE(2,(#541644,#541645,#541646,#541647,#541648,#541649,#541650,
#541651,#541652,#541653,#541654,#541655,#541656,#541657,#541658,#541659,
#541660,#541661,#541662,#541663,#541664,#541665,#541666,#541667,#541668,
#541669,#541670,#541671,#541672),.UNSPECIFIED.,.F.,.F.)
B_SPLINE_CURVE_WITH_KNOTS((3,2,2,2,2,2,2,2,2,2,2,2,2,2,3),(0.271428571428572,
0.273469387755102,0.275510204081632,0.277551020408163,0.279591836734694,
0.281632653061225,0.283673469387755,0.285714285714286,0.287755102040817,
0.289795918367347,0.291836734693877,0.293877551020408,0.295918367346939,
0.29795918367347,0.3),.UNSPECIFIED.)
CURVE()
GEOMETRIC_REPRESENTATION_ITEM()
RATIONAL_B_SPLINE_CURVE((1.,0.974927912181824,1.,0.974927912181824,1.,0.974927912181824,
1.,0.974927912181824,1.,0.974927912181824,1.,0.974927912181824,1.,0.974927912181824,
1.,0.974927912181824,1.,0.974927912181824,1.,0.974927912181824,1.,0.974927912181824,
1.,0.974927912181824,1.,0.974927912181824,1.,0.974927912181824,1.))
REPRESENTATION_ITEM('')
);
#427=(
BOUNDED_CURVE()
B_SPLINE_CURVE(2,(#541673,#541674,#541675,#541676,#541677,#541678,#541679,
#541680,#541681,#541682,#541683,#541684,#541685,#541686,#541687,#541688,
#541689,#541690,#541691,#541692,#541693,#541694,#541695,#541696,#541697,
#541698,#541699,#541700,#541701),.UNSPECIFIED.,.F.,.F.)
B_SPLINE_CURVE_WITH_KNOTS((3,2,2,2,2,2,2,2,2,2,2,2,2,2,3),(0.271428571428572,
0.273469387755102,0.275510204081632,0.277551020408163,0.279591836734694,
0.281632653061225,0.283673469387755,0.285714285714286,0.287755102040817,
0.289795918367347,0.291836734693877,0.293877551020408,0.295918367346939,
0.29795918367347,0.3),.UNSPECIFIED.)
CURVE()
GEOMETRIC_REPRESENTATION_ITEM()
RATIONAL_B_SPLINE_CURVE((1.,0.974927912181824,1.,0.974927912181824,1.,0.974927912181824,
1.,0.974927912181824,1.,0.974927912181824,1.,0.974927912181824,1.,0.974927912181824,
1.,0.974927912181824,1.,0.974927912181824,1.,0.974927912181824,1.,0.974927912181824,
1.,0.974927912181824,1.,0.974927912181824,1.,0.974927912181824,1.))
REPRESENTATION_ITEM('')
);
#428=(
BOUNDED_CURVE()
B_SPLINE_CURVE(2,(#541706,#541707,#541708,#541709,#541710,#541711,#541712,
#541713,#541714,#541715,#541716,#541717,#541718,#541719,#541720,#541721,
#541722,#541723,#541724,#541725,#541726,#541727,#541728,#541729,#541730,
#541731,#541732,#541733,#541734),.UNSPECIFIED.,.F.,.F.)
B_SPLINE_CURVE_WITH_KNOTS((3,2,2,2,2,2,2,2,2,2,2,2,2,2,3),(0.3,0.302040816326531,
0.304081632653061,0.306122448979592,0.308163265306123,0.310204081632653,
0.312244897959184,0.314285714285715,0.316326530612245,0.318367346938775,
0.320408163265306,0.322448979591837,0.324489795918368,0.326530612244898,
0.328571428571429),.UNSPECIFIED.)
CURVE()
GEOMETRIC_REPRESENTATION_ITEM()
RATIONAL_B_SPLINE_CURVE((1.,0.974927912181824,1.,0.974927912181824,1.,0.974927912181824,
1.,0.974927912181824,1.,0.974927912181824,1.,0.974927912181824,1.,0.974927912181824,
1.,0.974927912181824,1.,0.974927912181824,1.,0.974927912181824,1.,0.974927912181824,
1.,0.974927912181824,1.,0.974927912181824,1.,0.974927912181824,1.))
REPRESENTATION_ITEM('')
);
#429=(
BOUNDED_CURVE()
B_SPLINE_CURVE(2,(#541735,#541736,#541737,#541738,#541739,#541740,#541741,
#541742,#541743,#541744,#541745,#541746,#541747,#541748,#541749,#541750,
#541751,#541752,#541753,#541754,#541755,#541756,#541757,#541758,#541759,
#541760,#541761,#541762,#541763),.UNSPECIFIED.,.F.,.F.)
B_SPLINE_CURVE_WITH_KNOTS((3,2,2,2,2,2,2,2,2,2,2,2,2,2,3),(0.3,0.302040816326531,
0.304081632653061,0.306122448979592,0.308163265306123,0.310204081632653,
0.312244897959184,0.314285714285715,0.316326530612245,0.318367346938775,
0.320408163265306,0.322448979591837,0.324489795918368,0.326530612244898,
0.328571428571429),.UNSPECIFIED.)
CURVE()
GEOMETRIC_REPRESENTATION_ITEM()
RATIONAL_B_SPLINE_CURVE((1.,0.974927912181824,1.,0.974927912181824,1.,0.974927912181824,
1.,0.974927912181824,1.,0.974927912181824,1.,0.974927912181824,1.,0.974927912181824,
1.,0.974927912181824,1.,0.974927912181824,1.,0.974927912181824,1.,0.974927912181824,
1.,0.974927912181824,1.,0.974927912181824,1.,0.974927912181824,1.))
REPRESENTATION_ITEM('')
);
#430=(
BOUNDED_CURVE()
B_SPLINE_CURVE(2,(#541768,#541769,#541770,#541771,#541772,#541773,#541774,
#541775,#541776,#541777,#541778,#541779,#541780,#541781,#541782,#541783,
#541784,#541785,#541786,#541787,#541788,#541789,#541790,#541791,#541792,
#541793,#541794,#541795,#541796),.UNSPECIFIED.,.F.,.F.)
B_SPLINE_CURVE_WITH_KNOTS((3,2,2,2,2,2,2,2,2,2,2,2,2,2,3),(0.328571428571429,
0.330612244897959,0.33265306122449,0.33469387755102,0.336734693877551,0.338775510204081,
0.340816326530612,0.342857142857143,0.344897959183673,0.346938775510204,
0.348979591836734,0.351020408163266,0.353061224489796,0.355102040816327,
0.357142857142857),.UNSPECIFIED.)
CURVE()
GEOMETRIC_REPRESENTATION_ITEM()
RATIONAL_B_SPLINE_CURVE((1.,0.974927912181824,1.,0.974927912181824,1.,0.974927912181824,
1.,0.974927912181824,1.,0.974927912181824,1.,0.974927912181824,1.,0.974927912181824,
1.,0.974927912181824,1.,0.974927912181824,1.,0.974927912181824,1.,0.974927912181824,
1.,0.974927912181824,1.,0.974927912181824,1.,0.974927912181824,1.))
REPRESENTATION_ITEM('')
);
#431=(
BOUNDED_CURVE()
B_SPLINE_CURVE(2,(#541797,#541798,#541799,#541800,#541801,#541802,#541803,
#541804,#541805,#541806,#541807,#541808,#541809,#541810,#541811,#541812,
#541813,#541814,#541815,#541816,#541817,#541818,#541819,#541820,#541821,
#541822,#541823,#541824,#541825),.UNSPECIFIED.,.F.,.F.)
B_SPLINE_CURVE_WITH_KNOTS((3,2,2,2,2,2,2,2,2,2,2,2,2,2,3),(0.328571428571429,
0.330612244897959,0.33265306122449,0.33469387755102,0.336734693877551,0.338775510204081,
0.340816326530612,0.342857142857143,0.344897959183673,0.346938775510204,
0.348979591836734,0.351020408163266,0.353061224489796,0.355102040816327,
0.357142857142857),.UNSPECIFIED.)
CURVE()
GEOMETRIC_REPRESENTATION_ITEM()
RATIONAL_B_SPLINE_CURVE((1.,0.974927912181824,1.,0.974927912181824,1.,0.974927912181824,
1.,0.974927912181824,1.,0.974927912181824,1.,0.974927912181824,1.,0.974927912181824,
1.,0.974927912181824,1.,0.974927912181824,1.,0.974927912181824,1.,0.974927912181824,
1.,0.974927912181824,1.,0.974927912181824,1.,0.974927912181824,1.))
REPRESENTATION_ITEM('')
);
#432=(
BOUNDED_CURVE()
B_SPLINE_CURVE(2,(#541830,#541831,#541832,#541833,#541834,#541835,#541836,
#541837,#541838,#541839,#541840,#541841,#541842,#541843,#541844,#541845,
#541846,#541847,#541848,#541849,#541850,#541851,#541852,#541853,#541854,
#541855,#541856,#541857,#541858),.UNSPECIFIED.,.F.,.F.)
B_SPLINE_CURVE_WITH_KNOTS((3,2,2,2,2,2,2,2,2,2,2,2,2,2,3),(0.357142857142857,
0.359183673469388,0.361224489795918,0.363265306122449,0.36530612244898,
0.36734693877551,0.369387755102041,0.371428571428571,0.373469387755102,
0.375510204081632,0.377551020408163,0.379591836734694,0.381632653061225,
0.383673469387755,0.385714285714286),.UNSPECIFIED.)
CURVE()
GEOMETRIC_REPRESENTATION_ITEM()
RATIONAL_B_SPLINE_CURVE((1.,0.974927912181824,1.,0.974927912181824,1.,0.974927912181824,
1.,0.974927912181824,1.,0.974927912181824,1.,0.974927912181824,1.,0.974927912181824,
1.,0.974927912181824,1.,0.974927912181824,1.,0.974927912181824,1.,0.974927912181824,
1.,0.974927912181824,1.,0.974927912181824,1.,0.974927912181824,1.))
REPRESENTATION_ITEM('')
);
#433=(
BOUNDED_CURVE()
B_SPLINE_CURVE(2,(#541859,#541860,#541861,#541862,#541863,#541864,#541865,
#541866,#541867,#541868,#541869,#541870,#541871,#541872,#541873,#541874,
#541875,#541876,#541877,#541878,#541879,#541880,#541881,#541882,#541883,
#541884,#541885,#541886,#541887),.UNSPECIFIED.,.F.,.F.)
B_SPLINE_CURVE_WITH_KNOTS((3,2,2,2,2,2,2,2,2,2,2,2,2,2,3),(0.357142857142857,
0.359183673469388,0.361224489795918,0.363265306122449,0.36530612244898,
0.36734693877551,0.369387755102041,0.371428571428572,0.373469387755102,
0.375510204081632,0.377551020408164,0.379591836734694,0.381632653061225,
0.383673469387755,0.385714285714286),.UNSPECIFIED.)
CURVE()
GEOMETRIC_REPRESENTATION_ITEM()
RATIONAL_B_SPLINE_CURVE((1.,0.974927912181824,1.,0.974927912181824,1.,0.974927912181824,
1.,0.974927912181824,1.,0.974927912181824,1.,0.974927912181824,1.,0.974927912181824,
1.,0.974927912181824,1.,0.974927912181824,1.,0.974927912181824,1.,0.974927912181824,
1.,0.974927912181824,1.,0.974927912181824,1.,0.974927912181824,1.))
REPRESENTATION_ITEM('')
);
#434=(
BOUNDED_CURVE()
B_SPLINE_CURVE(2,(#541892,#541893,#541894,#541895,#541896,#541897,#541898,
#541899,#541900,#541901,#541902,#541903,#541904,#541905,#541906,#541907,
#541908,#541909,#541910,#541911,#541912,#541913,#541914,#541915,#541916,
#541917,#541918,#541919,#541920),.UNSPECIFIED.,.F.,.F.)
B_SPLINE_CURVE_WITH_KNOTS((3,2,2,2,2,2,2,2,2,2,2,2,2,2,3),(0.385714285714286,
0.387755102040817,0.389795918367347,0.391836734693878,0.393877551020408,
0.395918367346939,0.397959183673469,0.4,0.402040816326531,0.404081632653061,
0.406122448979592,0.408163265306123,0.410204081632653,0.412244897959184,
0.414285714285714),.UNSPECIFIED.)
CURVE()
GEOMETRIC_REPRESENTATION_ITEM()
RATIONAL_B_SPLINE_CURVE((1.,0.974927912181824,1.,0.974927912181824,1.,0.974927912181824,
1.,0.974927912181824,1.,0.974927912181824,1.,0.974927912181824,1.,0.974927912181824,
1.,0.974927912181824,1.,0.974927912181824,1.,0.974927912181824,1.,0.974927912181824,
1.,0.974927912181824,1.,0.974927912181824,1.,0.974927912181824,1.))
REPRESENTATION_ITEM('')
);
#435=(
BOUNDED_CURVE()
B_SPLINE_CURVE(2,(#541921,#541922,#541923,#541924,#541925,#541926,#541927,
#541928,#541929,#541930,#541931,#541932,#541933,#541934,#541935,#541936,
#541937,#541938,#541939,#541940,#541941,#541942,#541943,#541944,#541945,
#541946,#541947,#541948,#541949),.UNSPECIFIED.,.F.,.F.)
B_SPLINE_CURVE_WITH_KNOTS((3,2,2,2,2,2,2,2,2,2,2,2,2,2,3),(0.385714285714286,
0.387755102040817,0.389795918367347,0.391836734693878,0.393877551020408,
0.395918367346939,0.397959183673469,0.4,0.402040816326531,0.404081632653062,
0.406122448979592,0.408163265306123,0.410204081632653,0.412244897959184,
0.414285714285714),.UNSPECIFIED.)
CURVE()
GEOMETRIC_REPRESENTATION_ITEM()
RATIONAL_B_SPLINE_CURVE((1.,0.974927912181824,1.,0.974927912181824,1.,0.974927912181824,
1.,0.974927912181824,1.,0.974927912181824,1.,0.974927912181824,1.,0.974927912181824,
1.,0.974927912181824,1.,0.974927912181824,1.,0.974927912181824,1.,0.974927912181824,
1.,0.974927912181824,1.,0.974927912181824,1.,0.974927912181824,1.))
REPRESENTATION_ITEM('')
);
#436=(
BOUNDED_CURVE()
B_SPLINE_CURVE(2,(#541954,#541955,#541956,#541957,#541958,#541959,#541960,
#541961,#541962,#541963,#541964,#541965,#541966,#541967,#541968,#541969,
#541970,#541971,#541972,#541973,#541974,#541975,#541976,#541977,#541978,
#541979,#541980,#541981,#541982),.UNSPECIFIED.,.F.,.F.)
B_SPLINE_CURVE_WITH_KNOTS((3,2,2,2,2,2,2,2,2,2,2,2,2,2,3),(0.414285714285714,
0.416326530612245,0.418367346938775,0.420408163265306,0.422448979591837,
0.424489795918367,0.426530612244898,0.428571428571428,0.430612244897959,
0.43265306122449,0.434693877551021,0.436734693877551,0.438775510204081,
0.440816326530612,0.442857142857143),.UNSPECIFIED.)
CURVE()
GEOMETRIC_REPRESENTATION_ITEM()
RATIONAL_B_SPLINE_CURVE((1.,0.974927912181824,1.,0.974927912181824,1.,0.974927912181824,
1.,0.974927912181824,1.,0.974927912181824,1.,0.974927912181824,1.,0.974927912181824,
1.,0.974927912181824,1.,0.974927912181824,1.,0.974927912181824,1.,0.974927912181824,
1.,0.974927912181824,1.,0.974927912181824,1.,0.974927912181824,1.))
REPRESENTATION_ITEM('')
);
#437=(
BOUNDED_CURVE()
B_SPLINE_CURVE(2,(#541983,#541984,#541985,#541986,#541987,#541988,#541989,
#541990,#541991,#541992,#541993,#541994,#541995,#541996,#541997,#541998,
#541999,#542000,#542001,#542002,#542003,#542004,#542005,#542006,#542007,
#542008,#542009,#542010,#542011),.UNSPECIFIED.,.F.,.F.)
B_SPLINE_CURVE_WITH_KNOTS((3,2,2,2,2,2,2,2,2,2,2,2,2,2,3),(0.414285714285714,
0.416326530612245,0.418367346938775,0.420408163265306,0.422448979591837,
0.424489795918367,0.426530612244898,0.428571428571428,0.430612244897959,
0.43265306122449,0.434693877551021,0.436734693877551,0.438775510204081,
0.440816326530613,0.442857142857143),.UNSPECIFIED.)
CURVE()
GEOMETRIC_REPRESENTATION_ITEM()
RATIONAL_B_SPLINE_CURVE((1.,0.974927912181824,1.,0.974927912181824,1.,0.974927912181824,
1.,0.974927912181824,1.,0.974927912181824,1.,0.974927912181824,1.,0.974927912181824,
1.,0.974927912181824,1.,0.974927912181824,1.,0.974927912181824,1.,0.974927912181824,
1.,0.974927912181824,1.,0.974927912181824,1.,0.974927912181824,1.))
REPRESENTATION_ITEM('')
);
#438=(
BOUNDED_CURVE()
B_SPLINE_CURVE(2,(#542016,#542017,#542018,#542019,#542020,#542021,#542022,
#542023,#542024,#542025,#542026,#542027,#542028,#542029,#542030,#542031,
#542032,#542033,#542034,#542035,#542036,#542037,#542038,#542039,#542040,
#542041,#542042,#542043,#542044),.UNSPECIFIED.,.F.,.F.)
B_SPLINE_CURVE_WITH_KNOTS((3,2,2,2,2,2,2,2,2,2,2,2,2,2,3),(0.442857142857143,
0.444897959183674,0.446938775510204,0.448979591836735,0.451020408163265,
0.453061224489796,0.455102040816327,0.457142857142857,0.459183673469388,
0.461224489795918,0.463265306122449,0.46530612244898,0.46734693877551,0.469387755102041,
0.471428571428571),.UNSPECIFIED.)
CURVE()
GEOMETRIC_REPRESENTATION_ITEM()
RATIONAL_B_SPLINE_CURVE((1.,0.974927912181824,1.,0.974927912181824,1.,0.974927912181824,
1.,0.974927912181824,1.,0.974927912181824,1.,0.974927912181824,1.,0.974927912181824,
1.,0.974927912181824,1.,0.974927912181824,1.,0.974927912181824,1.,0.974927912181824,
1.,0.974927912181824,1.,0.974927912181824,1.,0.974927912181824,1.))
REPRESENTATION_ITEM('')
);
#439=(
BOUNDED_CURVE()
B_SPLINE_CURVE(2,(#542045,#542046,#542047,#542048,#542049,#542050,#542051,
#542052,#542053,#542054,#542055,#542056,#542057,#542058,#542059,#542060,
#542061,#542062,#542063,#542064,#542065,#542066,#542067,#542068,#542069,
#542070,#542071,#542072,#542073),.UNSPECIFIED.,.F.,.F.)
B_SPLINE_CURVE_WITH_KNOTS((3,2,2,2,2,2,2,2,2,2,2,2,2,2,3),(0.442857142857143,
0.444897959183674,0.446938775510204,0.448979591836735,0.451020408163265,
0.453061224489796,0.455102040816327,0.457142857142857,0.459183673469388,
0.461224489795918,0.463265306122449,0.46530612244898,0.46734693877551,0.469387755102041,
0.471428571428571),.UNSPECIFIED.)
CURVE()
GEOMETRIC_REPRESENTATION_ITEM()
RATIONAL_B_SPLINE_CURVE((1.,0.974927912181824,1.,0.974927912181824,1.,0.974927912181824,
1.,0.974927912181824,1.,0.974927912181824,1.,0.974927912181824,1.,0.974927912181824,
1.,0.974927912181824,1.,0.974927912181824,1.,0.974927912181824,1.,0.974927912181824,
1.,0.974927912181824,1.,0.974927912181824,1.,0.974927912181824,1.))
REPRESENTATION_ITEM('')
);
#440=(
BOUNDED_CURVE()
B_SPLINE_CURVE(2,(#542078,#542079,#542080,#542081,#542082,#542083,#542084,
#542085,#542086,#542087,#542088,#542089,#542090,#542091,#542092,#542093,
#542094,#542095,#542096,#542097,#542098,#542099,#542100,#542101,#542102,
#542103,#542104,#542105,#542106),.UNSPECIFIED.,.F.,.F.)
B_SPLINE_CURVE_WITH_KNOTS((3,2,2,2,2,2,2,2,2,2,2,2,2,2,3),(0.471428571428571,
0.473469387755102,0.475510204081633,0.477551020408163,0.479591836734694,
0.481632653061225,0.483673469387755,0.485714285714286,0.487755102040816,
0.489795918367347,0.491836734693878,0.493877551020408,0.495918367346939,
0.497959183673469,0.5),.UNSPECIFIED.)
CURVE()
GEOMETRIC_REPRESENTATION_ITEM()
RATIONAL_B_SPLINE_CURVE((1.,0.974927912181824,1.,0.974927912181824,1.,0.974927912181824,
1.,0.974927912181824,1.,0.974927912181824,1.,0.974927912181824,1.,0.974927912181824,
1.,0.974927912181824,1.,0.974927912181824,1.,0.974927912181824,1.,0.974927912181824,
1.,0.974927912181824,1.,0.974927912181824,1.,0.974927912181824,1.))
REPRESENTATION_ITEM('')
);
#441=(
BOUNDED_CURVE()
B_SPLINE_CURVE(2,(#542107,#542108,#542109,#542110,#542111,#542112,#542113,
#542114,#542115,#542116,#542117,#542118,#542119,#542120,#542121,#542122,
#542123,#542124,#542125,#542126,#542127,#542128,#542129,#542130,#542131,
#542132,#542133,#542134,#542135),.UNSPECIFIED.,.F.,.F.)
B_SPLINE_CURVE_WITH_KNOTS((3,2,2,2,2,2,2,2,2,2,2,2,2,2,3),(0.471428571428571,
0.473469387755102,0.475510204081633,0.477551020408163,0.479591836734694,
0.481632653061225,0.483673469387755,0.485714285714286,0.487755102040816,
0.489795918367347,0.491836734693878,0.493877551020408,0.495918367346939,
0.497959183673469,0.5),.UNSPECIFIED.)
CURVE()
GEOMETRIC_REPRESENTATION_ITEM()
RATIONAL_B_SPLINE_CURVE((1.,0.974927912181824,1.,0.974927912181824,1.,0.974927912181824,
1.,0.974927912181824,1.,0.974927912181824,1.,0.974927912181824,1.,0.974927912181824,
1.,0.974927912181824,1.,0.974927912181824,1.,0.974927912181824,1.,0.974927912181824,
1.,0.974927912181824,1.,0.974927912181824,1.,0.974927912181824,1.))
REPRESENTATION_ITEM('')
);
#442=(
BOUNDED_CURVE()
B_SPLINE_CURVE(2,(#542140,#542141,#542142,#542143,#542144,#542145,#542146,
#542147,#542148,#542149,#542150,#542151,#542152,#542153,#542154,#542155,
#542156,#542157,#542158,#542159,#542160,#542161,#542162,#542163,#542164,
#542165,#542166,#542167,#542168),.UNSPECIFIED.,.F.,.F.)
B_SPLINE_CURVE_WITH_KNOTS((3,2,2,2,2,2,2,2,2,2,2,2,2,2,3),(0.5,0.502040816326531,
0.504081632653061,0.506122448979592,0.508163265306122,0.510204081632653,
0.512244897959184,0.514285714285714,0.516326530612245,0.518367346938776,
0.520408163265306,0.522448979591837,0.524489795918367,0.526530612244898,
0.528571428571429),.UNSPECIFIED.)
CURVE()
GEOMETRIC_REPRESENTATION_ITEM()
RATIONAL_B_SPLINE_CURVE((1.,0.974927912181824,1.,0.974927912181824,1.,0.974927912181824,
1.,0.974927912181824,1.,0.974927912181824,1.,0.974927912181824,1.,0.974927912181824,
1.,0.974927912181824,1.,0.974927912181824,1.,0.974927912181824,1.,0.974927912181824,
1.,0.974927912181824,1.,0.974927912181824,1.,0.974927912181824,1.))
REPRESENTATION_ITEM('')
);
#443=(
BOUNDED_CURVE()
B_SPLINE_CURVE(2,(#542169,#542170,#542171,#542172,#542173,#542174,#542175,
#542176,#542177,#542178,#542179,#542180,#542181,#542182,#542183,#542184,
#542185,#542186,#542187,#542188,#542189,#542190,#542191,#542192,#542193,
#542194,#542195,#542196,#542197),.UNSPECIFIED.,.F.,.F.)
B_SPLINE_CURVE_WITH_KNOTS((3,2,2,2,2,2,2,2,2,2,2,2,2,2,3),(0.5,0.502040816326531,
0.504081632653061,0.506122448979592,0.508163265306122,0.510204081632653,
0.512244897959184,0.514285714285714,0.516326530612245,0.518367346938776,
0.520408163265306,0.522448979591837,0.524489795918367,0.526530612244898,
0.528571428571429),.UNSPECIFIED.)
CURVE()
GEOMETRIC_REPRESENTATION_ITEM()
RATIONAL_B_SPLINE_CURVE((1.,0.974927912181824,1.,0.974927912181824,1.,0.974927912181824,
1.,0.974927912181824,1.,0.974927912181824,1.,0.974927912181824,1.,0.974927912181824,
1.,0.974927912181824,1.,0.974927912181824,1.,0.974927912181824,1.,0.974927912181824,
1.,0.974927912181824,1.,0.974927912181824,1.,0.974927912181824,1.))
REPRESENTATION_ITEM('')
);
#444=(
BOUNDED_CURVE()
B_SPLINE_CURVE(2,(#542202,#542203,#542204,#542205,#542206,#542207,#542208,
#542209,#542210,#542211,#542212,#542213,#542214,#542215,#542216,#542217,
#542218,#542219,#542220,#542221,#542222,#542223,#542224,#542225,#542226,
#542227,#542228,#542229,#542230),.UNSPECIFIED.,.F.,.F.)
B_SPLINE_CURVE_WITH_KNOTS((3,2,2,2,2,2,2,2,2,2,2,2,2,2,3),(0.528571428571429,
0.530612244897959,0.53265306122449,0.53469387755102,0.536734693877551,0.538775510204082,
0.540816326530612,0.542857142857143,0.544897959183674,0.546938775510204,
0.548979591836735,0.551020408163265,0.553061224489796,0.555102040816327,
0.557142857142857),.UNSPECIFIED.)
CURVE()
GEOMETRIC_REPRESENTATION_ITEM()
RATIONAL_B_SPLINE_CURVE((1.,0.974927912181824,1.,0.974927912181824,1.,0.974927912181824,
1.,0.974927912181824,1.,0.974927912181824,1.,0.974927912181824,1.,0.974927912181824,
1.,0.974927912181824,1.,0.974927912181824,1.,0.974927912181824,1.,0.974927912181824,
1.,0.974927912181824,1.,0.974927912181824,1.,0.974927912181824,1.))
REPRESENTATION_ITEM('')
);
#445=(
BOUNDED_CURVE()
B_SPLINE_CURVE(2,(#542231,#542232,#542233,#542234,#542235,#542236,#542237,
#542238,#542239,#542240,#542241,#542242,#542243,#542244,#542245,#542246,
#542247,#542248,#542249,#542250,#542251,#542252,#542253,#542254,#542255,
#542256,#542257,#542258,#542259),.UNSPECIFIED.,.F.,.F.)
B_SPLINE_CURVE_WITH_KNOTS((3,2,2,2,2,2,2,2,2,2,2,2,2,2,3),(0.528571428571429,
0.530612244897959,0.53265306122449,0.53469387755102,0.536734693877551,0.538775510204082,
0.540816326530612,0.542857142857143,0.544897959183674,0.546938775510204,
0.548979591836735,0.551020408163265,0.553061224489796,0.555102040816327,
0.557142857142857),.UNSPECIFIED.)
CURVE()
GEOMETRIC_REPRESENTATION_ITEM()
RATIONAL_B_SPLINE_CURVE((1.,0.974927912181824,1.,0.974927912181824,1.,0.974927912181824,
1.,0.974927912181824,1.,0.974927912181824,1.,0.974927912181824,1.,0.974927912181824,
1.,0.974927912181824,1.,0.974927912181824,1.,0.974927912181824,1.,0.974927912181824,
1.,0.974927912181824,1.,0.974927912181824,1.,0.974927912181824,1.))
REPRESENTATION_ITEM('')
);
#446=(
BOUNDED_CURVE()
B_SPLINE_CURVE(2,(#542264,#542265,#542266,#542267,#542268,#542269,#542270,
#542271,#542272,#542273,#542274,#542275,#542276,#542277,#542278,#542279,
#542280,#542281,#542282,#542283,#542284,#542285,#542286,#542287,#542288,
#542289,#542290,#542291,#542292),.UNSPECIFIED.,.F.,.F.)
B_SPLINE_CURVE_WITH_KNOTS((3,2,2,2,2,2,2,2,2,2,2,2,2,2,3),(0.557142857142857,
0.559183673469388,0.561224489795918,0.563265306122449,0.56530612244898,
0.56734693877551,0.569387755102041,0.571428571428571,0.573469387755102,
0.575510204081633,0.577551020408163,0.579591836734694,0.581632653061225,
0.583673469387755,0.585714285714286),.UNSPECIFIED.)
CURVE()
GEOMETRIC_REPRESENTATION_ITEM()
RATIONAL_B_SPLINE_CURVE((1.,0.974927912181824,1.,0.974927912181824,1.,0.974927912181824,
1.,0.974927912181824,1.,0.974927912181824,1.,0.974927912181824,1.,0.974927912181824,
1.,0.974927912181824,1.,0.974927912181824,1.,0.974927912181824,1.,0.974927912181824,
1.,0.974927912181824,1.,0.974927912181824,1.,0.974927912181824,1.))
REPRESENTATION_ITEM('')
);
#447=(
BOUNDED_CURVE()
B_SPLINE_CURVE(2,(#542293,#542294,#542295,#542296,#542297,#542298,#542299,
#542300,#542301,#542302,#542303,#542304,#542305,#542306,#542307,#542308,
#542309,#542310,#542311,#542312,#542313,#542314,#542315,#542316,#542317,
#542318,#542319,#542320,#542321),.UNSPECIFIED.,.F.,.F.)
B_SPLINE_CURVE_WITH_KNOTS((3,2,2,2,2,2,2,2,2,2,2,2,2,2,3),(0.557142857142857,
0.559183673469388,0.561224489795918,0.563265306122449,0.56530612244898,
0.56734693877551,0.569387755102041,0.571428571428571,0.573469387755102,
0.575510204081633,0.577551020408163,0.579591836734694,0.581632653061225,
0.583673469387755,0.585714285714286),.UNSPECIFIED.)
CURVE()
GEOMETRIC_REPRESENTATION_ITEM()
RATIONAL_B_SPLINE_CURVE((1.,0.974927912181824,1.,0.974927912181824,1.,0.974927912181824,
1.,0.974927912181824,1.,0.974927912181824,1.,0.974927912181824,1.,0.974927912181824,
1.,0.974927912181824,1.,0.974927912181824,1.,0.974927912181824,1.,0.974927912181824,
1.,0.974927912181824,1.,0.974927912181824,1.,0.974927912181824,1.))
REPRESENTATION_ITEM('')
);
#448=(
BOUNDED_CURVE()
B_SPLINE_CURVE(2,(#542326,#542327,#542328,#542329,#542330,#542331,#542332,
#542333,#542334,#542335,#542336,#542337,#542338,#542339,#542340,#542341,
#542342,#542343,#542344,#542345,#542346,#542347,#542348,#542349,#542350,
#542351,#542352,#542353,#542354),.UNSPECIFIED.,.F.,.F.)
B_SPLINE_CURVE_WITH_KNOTS((3,2,2,2,2,2,2,2,2,2,2,2,2,2,3),(0.585714285714286,
0.587755102040816,0.589795918367347,0.591836734693878,0.593877551020408,
0.595918367346939,0.597959183673469,0.6,0.602040816326531,0.604081632653061,
0.606122448979592,0.608163265306122,0.610204081632653,0.612244897959184,
0.614285714285714),.UNSPECIFIED.)
CURVE()
GEOMETRIC_REPRESENTATION_ITEM()
RATIONAL_B_SPLINE_CURVE((1.,0.974927912181824,1.,0.974927912181824,1.,0.974927912181824,
1.,0.974927912181824,1.,0.974927912181824,1.,0.974927912181824,1.,0.974927912181824,
1.,0.974927912181824,1.,0.974927912181824,1.,0.974927912181824,1.,0.974927912181824,
1.,0.974927912181824,1.,0.974927912181824,1.,0.974927912181824,1.))
REPRESENTATION_ITEM('')
);
#449=(
BOUNDED_CURVE()
B_SPLINE_CURVE(2,(#542355,#542356,#542357,#542358,#542359,#542360,#542361,
#542362,#542363,#542364,#542365,#542366,#542367,#542368,#542369,#542370,
#542371,#542372,#542373,#542374,#542375,#542376,#542377,#542378,#542379,
#542380,#542381,#542382,#542383),.UNSPECIFIED.,.F.,.F.)
B_SPLINE_CURVE_WITH_KNOTS((3,2,2,2,2,2,2,2,2,2,2,2,2,2,3),(0.585714285714286,
0.587755102040816,0.589795918367347,0.591836734693878,0.593877551020408,
0.595918367346939,0.597959183673469,0.6,0.602040816326531,0.604081632653061,
0.606122448979592,0.608163265306122,0.610204081632653,0.612244897959184,
0.614285714285714),.UNSPECIFIED.)
CURVE()
GEOMETRIC_REPRESENTATION_ITEM()
RATIONAL_B_SPLINE_CURVE((1.,0.974927912181824,1.,0.974927912181824,1.,0.974927912181824,
1.,0.974927912181824,1.,0.974927912181824,1.,0.974927912181824,1.,0.974927912181824,
1.,0.974927912181824,1.,0.974927912181824,1.,0.974927912181824,1.,0.974927912181824,
1.,0.974927912181824,1.,0.974927912181824,1.,0.974927912181824,1.))
REPRESENTATION_ITEM('')
);
#450=(
BOUNDED_CURVE()
B_SPLINE_CURVE(2,(#542388,#542389,#542390,#542391,#542392,#542393,#542394,
#542395,#542396,#542397,#542398,#542399,#542400,#542401,#542402,#542403,
#542404,#542405,#542406,#542407,#542408,#542409,#542410,#542411,#542412,
#542413,#542414,#542415,#542416),.UNSPECIFIED.,.F.,.F.)
B_SPLINE_CURVE_WITH_KNOTS((3,2,2,2,2,2,2,2,2,2,2,2,2,2,3),(0.614285714285714,
0.616326530612245,0.618367346938776,0.620408163265306,0.622448979591837,
0.624489795918367,0.626530612244898,0.628571428571429,0.630612244897959,
0.63265306122449,0.63469387755102,0.636734693877551,0.638775510204082,0.640816326530612,
0.642857142857143),.UNSPECIFIED.)
CURVE()
GEOMETRIC_REPRESENTATION_ITEM()
RATIONAL_B_SPLINE_CURVE((1.,0.974927912181824,1.,0.974927912181824,1.,0.974927912181824,
1.,0.974927912181824,1.,0.974927912181824,1.,0.974927912181824,1.,0.974927912181824,
1.,0.974927912181824,1.,0.974927912181824,1.,0.974927912181824,1.,0.974927912181824,
1.,0.974927912181824,1.,0.974927912181824,1.,0.974927912181824,1.))
REPRESENTATION_ITEM('')
);
#451=(
BOUNDED_CURVE()
B_SPLINE_CURVE(2,(#542417,#542418,#542419,#542420,#542421,#542422,#542423,
#542424,#542425,#542426,#542427,#542428,#542429,#542430,#542431,#542432,
#542433,#542434,#542435,#542436,#542437,#542438,#542439,#542440,#542441,
#542442,#542443,#542444,#542445),.UNSPECIFIED.,.F.,.F.)
B_SPLINE_CURVE_WITH_KNOTS((3,2,2,2,2,2,2,2,2,2,2,2,2,2,3),(0.614285714285714,
0.616326530612245,0.618367346938776,0.620408163265306,0.622448979591837,
0.624489795918367,0.626530612244898,0.628571428571429,0.630612244897959,
0.63265306122449,0.63469387755102,0.636734693877551,0.638775510204082,0.640816326530612,
0.642857142857143),.UNSPECIFIED.)
CURVE()
GEOMETRIC_REPRESENTATION_ITEM()
RATIONAL_B_SPLINE_CURVE((1.,0.974927912181824,1.,0.974927912181824,1.,0.974927912181824,
1.,0.974927912181824,1.,0.974927912181824,1.,0.974927912181824,1.,0.974927912181824,
1.,0.974927912181824,1.,0.974927912181824,1.,0.974927912181824,1.,0.974927912181824,
1.,0.974927912181824,1.,0.974927912181824,1.,0.974927912181824,1.))
REPRESENTATION_ITEM('')
);
#452=(
BOUNDED_CURVE()
B_SPLINE_CURVE(2,(#542450,#542451,#542452,#542453,#542454,#542455,#542456,
#542457,#542458,#542459,#542460,#542461,#542462,#542463,#542464,#542465,
#542466,#542467,#542468,#542469,#542470,#542471,#542472,#542473,#542474,
#542475,#542476,#542477,#542478),.UNSPECIFIED.,.F.,.F.)
B_SPLINE_CURVE_WITH_KNOTS((3,2,2,2,2,2,2,2,2,2,2,2,2,2,3),(0.642857142857143,
0.644897959183673,0.646938775510204,0.648979591836735,0.651020408163265,
0.653061224489796,0.655102040816327,0.657142857142857,0.659183673469388,
0.661224489795918,0.663265306122449,0.66530612244898,0.66734693877551,0.669387755102041,
0.671428571428571),.UNSPECIFIED.)
CURVE()
GEOMETRIC_REPRESENTATION_ITEM()
RATIONAL_B_SPLINE_CURVE((1.,0.974927912181824,1.,0.974927912181824,1.,0.974927912181824,
1.,0.974927912181824,1.,0.974927912181824,1.,0.974927912181824,1.,0.974927912181824,
1.,0.974927912181824,1.,0.974927912181824,1.,0.974927912181824,1.,0.974927912181824,
1.,0.974927912181824,1.,0.974927912181824,1.,0.974927912181824,1.))
REPRESENTATION_ITEM('')
);
#453=(
BOUNDED_CURVE()
B_SPLINE_CURVE(2,(#542479,#542480,#542481,#542482,#542483,#542484,#542485,
#542486,#542487,#542488,#542489,#542490,#542491,#542492,#542493,#542494,
#542495,#542496,#542497,#542498,#542499,#542500,#542501,#542502,#542503,
#542504,#542505,#542506,#542507),.UNSPECIFIED.,.F.,.F.)
B_SPLINE_CURVE_WITH_KNOTS((3,2,2,2,2,2,2,2,2,2,2,2,2,2,3),(0.642857142857143,
0.644897959183673,0.646938775510204,0.648979591836735,0.651020408163265,
0.653061224489796,0.655102040816327,0.657142857142857,0.659183673469388,
0.661224489795918,0.663265306122449,0.66530612244898,0.66734693877551,0.669387755102041,
0.671428571428571),.UNSPECIFIED.)
CURVE()
GEOMETRIC_REPRESENTATION_ITEM()
RATIONAL_B_SPLINE_CURVE((1.,0.974927912181824,1.,0.974927912181824,1.,0.974927912181824,
1.,0.974927912181824,1.,0.974927912181824,1.,0.974927912181824,1.,0.974927912181824,
1.,0.974927912181824,1.,0.974927912181824,1.,0.974927912181824,1.,0.974927912181824,
1.,0.974927912181824,1.,0.974927912181824,1.,0.974927912181824,1.))
REPRESENTATION_ITEM('')
);
#454=(
BOUNDED_CURVE()
B_SPLINE_CURVE(2,(#542512,#542513,#542514,#542515,#542516,#542517,#542518,
#542519,#542520,#542521,#542522,#542523,#542524,#542525,#542526,#542527,
#542528,#542529,#542530,#542531,#542532,#542533,#542534,#542535,#542536,
#542537,#542538,#542539,#542540),.UNSPECIFIED.,.F.,.F.)
B_SPLINE_CURVE_WITH_KNOTS((3,2,2,2,2,2,2,2,2,2,2,2,2,2,3),(0.671428571428571,
0.673469387755102,0.675510204081633,0.677551020408163,0.679591836734694,
0.681632653061224,0.683673469387755,0.685714285714286,0.687755102040816,
0.689795918367347,0.691836734693878,0.693877551020408,0.695918367346939,
0.697959183673469,0.7),.UNSPECIFIED.)
CURVE()
GEOMETRIC_REPRESENTATION_ITEM()
RATIONAL_B_SPLINE_CURVE((1.,0.974927912181824,1.,0.974927912181824,1.,0.974927912181824,
1.,0.974927912181824,1.,0.974927912181824,1.,0.974927912181824,1.,0.974927912181824,
1.,0.974927912181824,1.,0.974927912181824,1.,0.974927912181824,1.,0.974927912181824,
1.,0.974927912181824,1.,0.974927912181824,1.,0.974927912181824,1.))
REPRESENTATION_ITEM('')
);
#455=(
BOUNDED_CURVE()
B_SPLINE_CURVE(2,(#542541,#542542,#542543,#542544,#542545,#542546,#542547,
#542548,#542549,#542550,#542551,#542552,#542553,#542554,#542555,#542556,
#542557,#542558,#542559,#542560,#542561,#542562,#542563,#542564,#542565,
#542566,#542567,#542568,#542569),.UNSPECIFIED.,.F.,.F.)
B_SPLINE_CURVE_WITH_KNOTS((3,2,2,2,2,2,2,2,2,2,2,2,2,2,3),(0.671428571428571,
0.673469387755102,0.675510204081633,0.677551020408163,0.679591836734694,
0.681632653061224,0.683673469387755,0.685714285714286,0.687755102040816,
0.689795918367347,0.691836734693878,0.693877551020408,0.695918367346939,
0.697959183673469,0.7),.UNSPECIFIED.)
CURVE()
GEOMETRIC_REPRESENTATION_ITEM()
RATIONAL_B_SPLINE_CURVE((1.,0.974927912181824,1.,0.974927912181824,1.,0.974927912181824,
1.,0.974927912181824,1.,0.974927912181824,1.,0.974927912181824,1.,0.974927912181824,
1.,0.974927912181824,1.,0.974927912181824,1.,0.974927912181824,1.,0.974927912181824,
1.,0.974927912181824,1.,0.974927912181824,1.,0.974927912181824,1.))
REPRESENTATION_ITEM('')
);
#456=(
BOUNDED_CURVE()
B_SPLINE_CURVE(2,(#542574,#542575,#542576,#542577,#542578,#542579,#542580,
#542581,#542582,#542583,#542584,#542585,#542586,#542587,#542588,#542589,
#542590,#542591,#542592,#542593,#542594,#542595,#542596,#542597,#542598,
#542599,#542600,#542601,#542602),.UNSPECIFIED.,.F.,.F.)
B_SPLINE_CURVE_WITH_KNOTS((3,2,2,2,2,2,2,2,2,2,2,2,2,2,3),(0.7,0.702040816326531,
0.704081632653061,0.706122448979592,0.708163265306123,0.710204081632653,
0.712244897959184,0.714285714285714,0.716326530612245,0.718367346938776,
0.720408163265306,0.722448979591837,0.724489795918367,0.726530612244898,
0.728571428571429),.UNSPECIFIED.)
CURVE()
GEOMETRIC_REPRESENTATION_ITEM()
RATIONAL_B_SPLINE_CURVE((1.,0.974927912181824,1.,0.974927912181824,1.,0.974927912181824,
1.,0.974927912181824,1.,0.974927912181824,1.,0.974927912181824,1.,0.974927912181824,
1.,0.974927912181824,1.,0.974927912181824,1.,0.974927912181824,1.,0.974927912181824,
1.,0.974927912181824,1.,0.974927912181824,1.,0.974927912181824,1.))
REPRESENTATION_ITEM('')
);
#457=(
BOUNDED_CURVE()
B_SPLINE_CURVE(2,(#542603,#542604,#542605,#542606,#542607,#542608,#542609,
#542610,#542611,#542612,#542613,#542614,#542615,#542616,#542617,#542618,
#542619,#542620,#542621,#542622,#542623,#542624,#542625,#542626,#542627,
#542628,#542629,#542630,#542631),.UNSPECIFIED.,.F.,.F.)
B_SPLINE_CURVE_WITH_KNOTS((3,2,2,2,2,2,2,2,2,2,2,2,2,2,3),(0.7,0.702040816326531,
0.704081632653061,0.706122448979592,0.708163265306123,0.710204081632653,
0.712244897959184,0.714285714285714,0.716326530612245,0.718367346938776,
0.720408163265306,0.722448979591837,0.724489795918367,0.726530612244898,
0.728571428571429),.UNSPECIFIED.)
CURVE()
GEOMETRIC_REPRESENTATION_ITEM()
RATIONAL_B_SPLINE_CURVE((1.,0.974927912181824,1.,0.974927912181824,1.,0.974927912181824,
1.,0.974927912181824,1.,0.974927912181824,1.,0.974927912181824,1.,0.974927912181824,
1.,0.974927912181824,1.,0.974927912181824,1.,0.974927912181824,1.,0.974927912181824,
1.,0.974927912181824,1.,0.974927912181824,1.,0.974927912181824,1.))
REPRESENTATION_ITEM('')
);
#458=(
BOUNDED_CURVE()
B_SPLINE_CURVE(2,(#542636,#542637,#542638,#542639,#542640,#542641,#542642,
#542643,#542644,#542645,#542646,#542647,#542648,#542649,#542650,#542651,
#542652,#542653,#542654,#542655,#542656,#542657,#542658,#542659,#542660,
#542661,#542662,#542663,#542664),.UNSPECIFIED.,.F.,.F.)
B_SPLINE_CURVE_WITH_KNOTS((3,2,2,2,2,2,2,2,2,2,2,2,2,2,3),(0.728571428571429,
0.730612244897959,0.73265306122449,0.73469387755102,0.736734693877551,0.738775510204082,
0.740816326530612,0.742857142857143,0.744897959183674,0.746938775510204,
0.748979591836735,0.751020408163265,0.753061224489796,0.755102040816327,
0.757142857142857),.UNSPECIFIED.)
CURVE()
GEOMETRIC_REPRESENTATION_ITEM()
RATIONAL_B_SPLINE_CURVE((1.,0.974927912181824,1.,0.974927912181824,1.,0.974927912181824,
1.,0.974927912181824,1.,0.974927912181824,1.,0.974927912181824,1.,0.974927912181824,
1.,0.974927912181824,1.,0.974927912181824,1.,0.974927912181824,1.,0.974927912181824,
1.,0.974927912181824,1.,0.974927912181824,1.,0.974927912181824,1.))
REPRESENTATION_ITEM('')
);
#459=(
BOUNDED_CURVE()
B_SPLINE_CURVE(2,(#542665,#542666,#542667,#542668,#542669,#542670,#542671,
#542672,#542673,#542674,#542675,#542676,#542677,#542678,#542679,#542680,
#542681,#542682,#542683,#542684,#542685,#542686,#542687,#542688,#542689,
#542690,#542691,#542692,#542693),.UNSPECIFIED.,.F.,.F.)
B_SPLINE_CURVE_WITH_KNOTS((3,2,2,2,2,2,2,2,2,2,2,2,2,2,3),(0.728571428571429,
0.730612244897959,0.73265306122449,0.73469387755102,0.736734693877551,0.738775510204082,
0.740816326530612,0.742857142857143,0.744897959183674,0.746938775510204,
0.748979591836735,0.751020408163265,0.753061224489796,0.755102040816327,
0.757142857142857),.UNSPECIFIED.)
CURVE()
GEOMETRIC_REPRESENTATION_ITEM()
RATIONAL_B_SPLINE_CURVE((1.,0.974927912181824,1.,0.974927912181824,1.,0.974927912181824,
1.,0.974927912181824,1.,0.974927912181824,1.,0.974927912181824,1.,0.974927912181824,
1.,0.974927912181824,1.,0.974927912181824,1.,0.974927912181824,1.,0.974927912181824,
1.,0.974927912181824,1.,0.974927912181824,1.,0.974927912181824,1.))
REPRESENTATION_ITEM('')
);
#460=(
BOUNDED_CURVE()
B_SPLINE_CURVE(2,(#542698,#542699,#542700,#542701,#542702,#542703,#542704,
#542705,#542706,#542707,#542708,#542709,#542710,#542711,#542712,#542713,
#542714,#542715,#542716,#542717,#542718,#542719,#542720,#542721,#542722,
#542723,#542724,#542725,#542726),.UNSPECIFIED.,.F.,.F.)
B_SPLINE_CURVE_WITH_KNOTS((3,2,2,2,2,2,2,2,2,2,2,2,2,2,3),(0.757142857142857,
0.759183673469388,0.761224489795918,0.763265306122449,0.76530612244898,
0.76734693877551,0.769387755102041,0.771428571428572,0.773469387755102,
0.775510204081633,0.777551020408163,0.779591836734694,0.781632653061225,
0.783673469387755,0.785714285714286),.UNSPECIFIED.)
CURVE()
GEOMETRIC_REPRESENTATION_ITEM()
RATIONAL_B_SPLINE_CURVE((1.,0.974927912181824,1.,0.974927912181824,1.,0.974927912181824,
1.,0.974927912181824,1.,0.974927912181824,1.,0.974927912181824,1.,0.974927912181824,
1.,0.974927912181824,1.,0.974927912181824,1.,0.974927912181824,1.,0.974927912181824,
1.,0.974927912181824,1.,0.974927912181824,1.,0.974927912181824,1.))
REPRESENTATION_ITEM('')
);
#461=(
BOUNDED_CURVE()
B_SPLINE_CURVE(2,(#542727,#542728,#542729,#542730,#542731,#542732,#542733,
#542734,#542735,#542736,#542737,#542738,#542739,#542740,#542741,#542742,
#542743,#542744,#542745,#542746,#542747,#542748,#542749,#542750,#542751,
#542752,#542753,#542754,#542755),.UNSPECIFIED.,.F.,.F.)
B_SPLINE_CURVE_WITH_KNOTS((3,2,2,2,2,2,2,2,2,2,2,2,2,2,3),(0.757142857142857,
0.759183673469388,0.761224489795918,0.763265306122449,0.76530612244898,
0.76734693877551,0.769387755102041,0.771428571428572,0.773469387755102,
0.775510204081633,0.777551020408163,0.779591836734694,0.781632653061225,
0.783673469387755,0.785714285714286),.UNSPECIFIED.)
CURVE()
GEOMETRIC_REPRESENTATION_ITEM()
RATIONAL_B_SPLINE_CURVE((1.,0.974927912181824,1.,0.974927912181824,1.,0.974927912181824,
1.,0.974927912181824,1.,0.974927912181824,1.,0.974927912181824,1.,0.974927912181824,
1.,0.974927912181824,1.,0.974927912181824,1.,0.974927912181824,1.,0.974927912181824,
1.,0.974927912181824,1.,0.974927912181824,1.,0.974927912181824,1.))
REPRESENTATION_ITEM('')
);
#462=(
BOUNDED_CURVE()
B_SPLINE_CURVE(2,(#542761,#542762,#542763,#542764,#542765,#542766,#542767,
#542768,#542769,#542770,#542771,#542772,#542773,#542774,#542775,#542776,
#542777,#542778,#542779),.UNSPECIFIED.,.F.,.F.)
B_SPLINE_CURVE_WITH_KNOTS((3,2,2,2,2,2,2,2,2,3),(0.710719112782908,0.712244897959184,
0.714285714285714,0.716326530612245,0.718367346938776,0.720408163265306,
0.722448979591837,0.724489795918367,0.726530612244898,0.728571428571429),
 .UNSPECIFIED.)
CURVE()
GEOMETRIC_REPRESENTATION_ITEM()
RATIONAL_B_SPLINE_CURVE((0.990538945501058,0.981255236233682,1.,0.974927912181824,
1.,0.974927912181824,1.,0.974927912181824,1.,0.974927912181824,1.,0.974927912181824,
1.,0.974927912181824,1.,0.974927912181824,1.,0.974927912181824,1.))
REPRESENTATION_ITEM('')
);
#463=(
BOUNDED_CURVE()
B_SPLINE_CURVE(2,(#542782,#542783,#542784,#542785,#542786,#542787,#542788,
#542789,#542790,#542791,#542792,#542793,#542794,#542795,#542796,#542797,
#542798,#542799,#542800,#542801,#542802,#542803,#542804),.UNSPECIFIED.,
 .F.,.F.)
B_SPLINE_CURVE_WITH_KNOTS((3,2,2,2,2,2,2,2,2,2,2,3),(0.707142857142858,
0.708163265306123,0.710204081632653,0.712244897959184,0.714285714285714,
0.716326530612245,0.718367346938776,0.720408163265306,0.722448979591837,
0.724489795918367,0.726530612244898,0.728571428571429),.UNSPECIFIED.)
CURVE()
GEOMETRIC_REPRESENTATION_ITEM()
RATIONAL_B_SPLINE_CURVE((0.987463956090912,0.987463956090912,1.,0.974927912181824,
1.,0.974927912181824,1.,0.974927912181824,1.,0.974927912181824,1.,0.974927912181824,
1.,0.974927912181824,1.,0.974927912181824,1.,0.974927912181824,1.,0.974927912181824,
1.,0.974927912181824,1.))
REPRESENTATION_ITEM('')
);
#464=(
BOUNDED_CURVE()
B_SPLINE_CURVE(2,(#542809,#542810,#542811,#542812,#542813,#542814,#542815,
#542816,#542817,#542818,#542819,#542820,#542821,#542822,#542823,#542824,
#542825,#542826,#542827,#542828,#542829,#542830,#542831,#542832,#542833,
#542834,#542835,#542836,#542837),.UNSPECIFIED.,.F.,.F.)
B_SPLINE_CURVE_WITH_KNOTS((3,2,2,2,2,2,2,2,2,2,2,2,2,2,3),(0.728571428571429,
0.730612244897959,0.73265306122449,0.73469387755102,0.736734693877551,0.738775510204082,
0.740816326530612,0.742857142857143,0.744897959183674,0.746938775510204,
0.748979591836735,0.751020408163265,0.753061224489796,0.755102040816327,
0.757142857142857),.UNSPECIFIED.)
CURVE()
GEOMETRIC_REPRESENTATION_ITEM()
RATIONAL_B_SPLINE_CURVE((1.,0.974927912181824,1.,0.974927912181824,1.,0.974927912181824,
1.,0.974927912181824,1.,0.974927912181824,1.,0.974927912181824,1.,0.974927912181824,
1.,0.974927912181824,1.,0.974927912181824,1.,0.974927912181824,1.,0.974927912181824,
1.,0.974927912181824,1.,0.974927912181824,1.,0.974927912181824,1.))
REPRESENTATION_ITEM('')
);
#465=(
BOUNDED_CURVE()
B_SPLINE_CURVE(2,(#542838,#542839,#542840,#542841,#542842,#542843,#542844,
#542845,#542846,#542847,#542848,#542849,#542850,#542851,#542852,#542853,
#542854,#542855,#542856,#542857,#542858,#542859,#542860,#542861,#542862,
#542863,#542864,#542865,#542866),.UNSPECIFIED.,.F.,.F.)
B_SPLINE_CURVE_WITH_KNOTS((3,2,2,2,2,2,2,2,2,2,2,2,2,2,3),(0.728571428571429,
0.730612244897959,0.73265306122449,0.73469387755102,0.736734693877551,0.738775510204082,
0.740816326530612,0.742857142857143,0.744897959183674,0.746938775510204,
0.748979591836735,0.751020408163265,0.753061224489796,0.755102040816327,
0.757142857142857),.UNSPECIFIED.)
CURVE()
GEOMETRIC_REPRESENTATION_ITEM()
RATIONAL_B_SPLINE_CURVE((1.,0.974927912181824,1.,0.974927912181824,1.,0.974927912181824,
1.,0.974927912181824,1.,0.974927912181824,1.,0.974927912181824,1.,0.974927912181824,
1.,0.974927912181824,1.,0.974927912181824,1.,0.974927912181824,1.,0.974927912181824,
1.,0.974927912181824,1.,0.974927912181824,1.,0.974927912181824,1.))
REPRESENTATION_ITEM('')
);
#466=(
BOUNDED_CURVE()
B_SPLINE_CURVE(2,(#542872,#542873,#542874,#542875,#542876,#542877,#542878,
#542879,#542880,#542881,#542882,#542883,#542884,#542885,#542886,#542887,
#542888,#542889,#542890,#542891,#542892),.UNSPECIFIED.,.F.,.F.)
B_SPLINE_CURVE_WITH_KNOTS((3,2,2,2,2,2,2,2,2,2,3),(0.785714285714286,0.787755102040816,
0.789795918367347,0.791836734693878,0.793877551020408,0.795918367346939,
0.797959183673469,0.8,0.802040816326531,0.804081632653061,0.805354140082235),
 .UNSPECIFIED.)
CURVE()
GEOMETRIC_REPRESENTATION_ITEM()
RATIONAL_B_SPLINE_CURVE((1.,0.974927912181824,1.,0.974927912181824,1.,0.974927912181824,
1.,0.974927912181824,1.,0.974927912181824,1.,0.974927912181824,1.,0.974927912181824,
1.,0.974927912181824,1.,0.974927912181824,1.,0.984366835173368,0.988229122362461))
REPRESENTATION_ITEM('')
);
#467=(
BOUNDED_CURVE()
B_SPLINE_CURVE(2,(#542895,#542896,#542897,#542898,#542899,#542900,#542901,
#542902,#542903,#542904,#542905,#542906,#542907,#542908,#542909,#542910,
#542911,#542912,#542913,#542914,#542915,#542916,#542917,#542918,#542919),
 .UNSPECIFIED.,.F.,.F.)
B_SPLINE_CURVE_WITH_KNOTS((3,2,2,2,2,2,2,2,2,2,2,2,3),(0.785714285714286,
0.787755102040816,0.789795918367347,0.791836734693878,0.793877551020408,
0.795918367346939,0.797959183673469,0.8,0.802040816326531,0.804081632653061,
0.806122448979592,0.808163265306123,0.808931574203479),.UNSPECIFIED.)
CURVE()
GEOMETRIC_REPRESENTATION_ITEM()
RATIONAL_B_SPLINE_CURVE((1.,0.974927912181824,1.,0.974927912181824,1.,0.974927912181824,
1.,0.974927912181824,1.,0.974927912181824,1.,0.974927912181824,1.,0.974927912181824,
1.,0.974927912181824,1.,0.974927912181824,1.,0.974927912181824,1.,0.974927912181824,
1.,0.990561077008456,0.988229122362461))
REPRESENTATION_ITEM('')
);
#468=(
BOUNDED_CURVE()
B_SPLINE_CURVE(2,(#542925,#542926,#542927,#542928,#542929,#542930,#542931,
#542932,#542933,#542934,#542935,#542936,#542937),.UNSPECIFIED.,.F.,.F.)
B_SPLINE_CURVE_WITH_KNOTS((3,2,2,2,2,2,3),(0.0022407532747817,0.00408163265306122,
0.00612244897959184,0.00816326530612245,0.0102040816326531,0.0122448979591837,
0.0142857142857143),.UNSPECIFIED.)
CURVE()
GEOMETRIC_REPRESENTATION_ITEM()
RATIONAL_B_SPLINE_CURVE((0.995568701072967,0.977384202176902,1.,0.974927912181824,
1.,0.974927912181824,1.,0.974927912181824,1.,0.974927912181824,1.,0.974927912181824,
1.))
REPRESENTATION_ITEM('')
);
#469=(
BOUNDED_CURVE()
B_SPLINE_CURVE(2,(#542940,#542941,#542942,#542943,#542944,#542945,#542946,
#542947,#542948),.UNSPECIFIED.,.F.,.F.)
B_SPLINE_CURVE_WITH_KNOTS((3,2,2,2,3),(0.00771749107816539,0.00816326530612245,
0.0102040816326531,0.0122448979591837,0.0142857142857143),.UNSPECIFIED.)
CURVE()
GEOMETRIC_REPRESENTATION_ITEM()
RATIONAL_B_SPLINE_CURVE((0.991439487562505,0.994523519610695,1.,0.974927912181824,
1.,0.974927912181824,1.,0.974927912181824,1.))
REPRESENTATION_ITEM('')
);
#470=(
BOUNDED_CURVE()
B_SPLINE_CURVE(2,(#542953,#542954,#542955,#542956,#542957,#542958,#542959,
#542960,#542961,#542962,#542963,#542964,#542965,#542966,#542967,#542968,
#542969,#542970,#542971,#542972,#542973,#542974,#542975,#542976,#542977,
#542978,#542979,#542980,#542981),.UNSPECIFIED.,.F.,.F.)
B_SPLINE_CURVE_WITH_KNOTS((3,2,2,2,2,2,2,2,2,2,2,2,2,2,3),(0.0142857142857143,
0.0163265306122449,0.0183673469387755,0.0204081632653061,0.0224489795918368,
0.0244897959183673,0.0265306122448979,0.0285714285714285,0.0306122448979592,
0.0326530612244898,0.0346938775510204,0.0367346938775511,0.0387755102040817,
0.0408163265306122,0.0428571428571429),.UNSPECIFIED.)
CURVE()
GEOMETRIC_REPRESENTATION_ITEM()
RATIONAL_B_SPLINE_CURVE((1.,0.974927912181824,1.,0.974927912181824,1.,0.974927912181824,
1.,0.974927912181824,1.,0.974927912181824,1.,0.974927912181824,1.,0.974927912181824,
1.,0.974927912181824,1.,0.974927912181824,1.,0.974927912181824,1.,0.974927912181824,
1.,0.974927912181824,1.,0.974927912181824,1.,0.974927912181824,1.))
REPRESENTATION_ITEM('')
);
#471=(
BOUNDED_CURVE()
B_SPLINE_CURVE(2,(#542982,#542983,#542984,#542985,#542986,#542987,#542988,
#542989,#542990,#542991,#542992,#542993,#542994,#542995,#542996,#542997,
#542998,#542999,#543000,#543001,#543002,#543003,#543004,#543005,#543006,
#543007,#543008,#543009,#543010),.UNSPECIFIED.,.F.,.F.)
B_SPLINE_CURVE_WITH_KNOTS((3,2,2,2,2,2,2,2,2,2,2,2,2,2,3),(0.0142857142857143,
0.0163265306122449,0.0183673469387755,0.0204081632653061,0.0224489795918368,
0.0244897959183673,0.026530612244898,0.0285714285714286,0.0306122448979592,
0.0326530612244898,0.0346938775510204,0.0367346938775511,0.0387755102040817,
0.0408163265306122,0.0428571428571429),.UNSPECIFIED.)
CURVE()
GEOMETRIC_REPRESENTATION_ITEM()
RATIONAL_B_SPLINE_CURVE((1.,0.974927912181824,1.,0.974927912181824,1.,0.974927912181824,
1.,0.974927912181824,1.,0.974927912181824,1.,0.974927912181824,1.,0.974927912181824,
1.,0.974927912181824,1.,0.974927912181824,1.,0.974927912181824,1.,0.974927912181824,
1.,0.974927912181824,1.,0.974927912181824,1.,0.974927912181824,1.))
REPRESENTATION_ITEM('')
);
#472=(
BOUNDED_CURVE()
B_SPLINE_CURVE(2,(#543015,#543016,#543017,#543018,#543019,#543020,#543021,
#543022,#543023,#543024,#543025,#543026,#543027,#543028,#543029,#543030,
#543031,#543032,#543033,#543034,#543035,#543036,#543037,#543038,#543039,
#543040,#543041,#543042,#543043),.UNSPECIFIED.,.F.,.F.)
B_SPLINE_CURVE_WITH_KNOTS((3,2,2,2,2,2,2,2,2,2,2,2,2,2,3),(0.0428571428571429,
0.0448979591836735,0.0469387755102041,0.0489795918367347,0.0510204081632653,
0.0530612244897959,0.0551020408163265,0.0571428571428571,0.0591836734693878,
0.0612244897959184,0.063265306122449,0.0653061224489796,0.0673469387755102,
0.0693877551020408,0.0714285714285714),.UNSPECIFIED.)
CURVE()
GEOMETRIC_REPRESENTATION_ITEM()
RATIONAL_B_SPLINE_CURVE((1.,0.974927912181824,1.,0.974927912181824,1.,0.974927912181824,
1.,0.974927912181824,1.,0.974927912181824,1.,0.974927912181824,1.,0.974927912181824,
1.,0.974927912181824,1.,0.974927912181824,1.,0.974927912181824,1.,0.974927912181824,
1.,0.974927912181824,1.,0.974927912181824,1.,0.974927912181824,1.))
REPRESENTATION_ITEM('')
);
#473=(
BOUNDED_CURVE()
B_SPLINE_CURVE(2,(#543044,#543045,#543046,#543047,#543048,#543049,#543050,
#543051,#543052,#543053,#543054,#543055,#543056,#543057,#543058,#543059,
#543060,#543061,#543062,#543063,#543064,#543065,#543066,#543067,#543068,
#543069,#543070,#543071,#543072),.UNSPECIFIED.,.F.,.F.)
B_SPLINE_CURVE_WITH_KNOTS((3,2,2,2,2,2,2,2,2,2,2,2,2,2,3),(0.0428571428571429,
0.0448979591836735,0.0469387755102041,0.0489795918367347,0.0510204081632653,
0.0530612244897959,0.0551020408163265,0.0571428571428571,0.0591836734693878,
0.0612244897959184,0.063265306122449,0.0653061224489796,0.0673469387755102,
0.0693877551020408,0.0714285714285714),.UNSPECIFIED.)
CURVE()
GEOMETRIC_REPRESENTATION_ITEM()
RATIONAL_B_SPLINE_CURVE((1.,0.974927912181824,1.,0.974927912181824,1.,0.974927912181824,
1.,0.974927912181824,1.,0.974927912181824,1.,0.974927912181824,1.,0.974927912181824,
1.,0.974927912181824,1.,0.974927912181824,1.,0.974927912181824,1.,0.974927912181824,
1.,0.974927912181824,1.,0.974927912181824,1.,0.974927912181824,1.))
REPRESENTATION_ITEM('')
);
#474=(
BOUNDED_CURVE()
B_SPLINE_CURVE(2,(#543077,#543078,#543079,#543080,#543081,#543082,#543083,
#543084,#543085,#543086,#543087,#543088,#543089,#543090,#543091,#543092,
#543093,#543094,#543095,#543096,#543097,#543098,#543099,#543100,#543101,
#543102,#543103,#543104,#543105),.UNSPECIFIED.,.F.,.F.)
B_SPLINE_CURVE_WITH_KNOTS((3,2,2,2,2,2,2,2,2,2,2,2,2,2,3),(0.0714285714285714,
0.0734693877551021,0.0755102040816327,0.0775510204081633,0.0795918367346939,
0.0816326530612245,0.0836734693877551,0.0857142857142857,0.0877551020408163,
0.0897959183673469,0.0918367346938776,0.0938775510204082,0.0959183673469388,
0.0979591836734694,0.1),.UNSPECIFIED.)
CURVE()
GEOMETRIC_REPRESENTATION_ITEM()
RATIONAL_B_SPLINE_CURVE((1.,0.974927912181824,1.,0.974927912181824,1.,0.974927912181824,
1.,0.974927912181824,1.,0.974927912181824,1.,0.974927912181824,1.,0.974927912181824,
1.,0.974927912181824,1.,0.974927912181824,1.,0.974927912181824,1.,0.974927912181824,
1.,0.974927912181824,1.,0.974927912181824,1.,0.974927912181824,1.))
REPRESENTATION_ITEM('')
);
#475=(
BOUNDED_CURVE()
B_SPLINE_CURVE(2,(#543106,#543107,#543108,#543109,#543110,#543111,#543112,
#543113,#543114,#543115,#543116,#543117,#543118,#543119,#543120,#543121,
#543122,#543123,#543124,#543125,#543126,#543127,#543128,#543129,#543130,
#543131,#543132,#543133,#543134),.UNSPECIFIED.,.F.,.F.)
B_SPLINE_CURVE_WITH_KNOTS((3,2,2,2,2,2,2,2,2,2,2,2,2,2,3),(0.0714285714285714,
0.0734693877551021,0.0755102040816327,0.0775510204081633,0.0795918367346939,
0.0816326530612245,0.0836734693877551,0.0857142857142857,0.0877551020408163,
0.0897959183673469,0.0918367346938776,0.0938775510204082,0.0959183673469388,
0.0979591836734694,0.1),.UNSPECIFIED.)
CURVE()
GEOMETRIC_REPRESENTATION_ITEM()
RATIONAL_B_SPLINE_CURVE((1.,0.974927912181824,1.,0.974927912181824,1.,0.974927912181824,
1.,0.974927912181824,1.,0.974927912181824,1.,0.974927912181824,1.,0.974927912181824,
1.,0.974927912181824,1.,0.974927912181824,1.,0.974927912181824,1.,0.974927912181824,
1.,0.974927912181824,1.,0.974927912181824,1.,0.974927912181824,1.))
REPRESENTATION_ITEM('')
);
#476=(
BOUNDED_CURVE()
B_SPLINE_CURVE(2,(#543139,#543140,#543141,#543142,#543143,#543144,#543145,
#543146,#543147,#543148,#543149,#543150,#543151,#543152,#543153,#543154,
#543155,#543156,#543157,#543158,#543159,#543160,#543161,#543162,#543163,
#543164,#543165,#543166,#543167),.UNSPECIFIED.,.F.,.F.)
B_SPLINE_CURVE_WITH_KNOTS((3,2,2,2,2,2,2,2,2,2,2,2,2,2,3),(0.1,0.102040816326531,
0.104081632653061,0.106122448979592,0.108163265306122,0.110204081632653,
0.112244897959184,0.114285714285714,0.116326530612245,0.118367346938775,
0.120408163265306,0.122448979591837,0.124489795918367,0.126530612244898,
0.128571428571429),.UNSPECIFIED.)
CURVE()
GEOMETRIC_REPRESENTATION_ITEM()
RATIONAL_B_SPLINE_CURVE((1.,0.974927912181824,1.,0.974927912181824,1.,0.974927912181824,
1.,0.974927912181824,1.,0.974927912181824,1.,0.974927912181824,1.,0.974927912181824,
1.,0.974927912181824,1.,0.974927912181824,1.,0.974927912181824,1.,0.974927912181824,
1.,0.974927912181824,1.,0.974927912181824,1.,0.974927912181824,1.))
REPRESENTATION_ITEM('')
);
#477=(
BOUNDED_CURVE()
B_SPLINE_CURVE(2,(#543168,#543169,#543170,#543171,#543172,#543173,#543174,
#543175,#543176,#543177,#543178,#543179,#543180,#543181,#543182,#543183,
#543184,#543185,#543186,#543187,#543188,#543189,#543190,#543191,#543192,
#543193,#543194,#543195,#543196),.UNSPECIFIED.,.F.,.F.)
B_SPLINE_CURVE_WITH_KNOTS((3,2,2,2,2,2,2,2,2,2,2,2,2,2,3),(0.1,0.102040816326531,
0.104081632653061,0.106122448979592,0.108163265306122,0.110204081632653,
0.112244897959184,0.114285714285714,0.116326530612245,0.118367346938775,
0.120408163265306,0.122448979591837,0.124489795918367,0.126530612244898,
0.128571428571429),.UNSPECIFIED.)
CURVE()
GEOMETRIC_REPRESENTATION_ITEM()
RATIONAL_B_SPLINE_CURVE((1.,0.974927912181824,1.,0.974927912181824,1.,0.974927912181824,
1.,0.974927912181824,1.,0.974927912181824,1.,0.974927912181824,1.,0.974927912181824,
1.,0.974927912181824,1.,0.974927912181824,1.,0.974927912181824,1.,0.974927912181824,
1.,0.974927912181824,1.,0.974927912181824,1.,0.974927912181824,1.))
REPRESENTATION_ITEM('')
);
#478=(
BOUNDED_CURVE()
B_SPLINE_CURVE(2,(#543201,#543202,#543203,#543204,#543205,#543206,#543207,
#543208,#543209,#543210,#543211,#543212,#543213,#543214,#543215,#543216,
#543217,#543218,#543219,#543220,#543221,#543222,#543223,#543224,#543225,
#543226,#543227,#543228,#543229),.UNSPECIFIED.,.F.,.F.)
B_SPLINE_CURVE_WITH_KNOTS((3,2,2,2,2,2,2,2,2,2,2,2,2,2,3),(0.128571428571429,
0.130612244897959,0.13265306122449,0.13469387755102,0.136734693877551,0.138775510204082,
0.140816326530612,0.142857142857143,0.144897959183673,0.146938775510204,
0.148979591836735,0.151020408163266,0.153061224489796,0.155102040816327,
0.157142857142857),.UNSPECIFIED.)
CURVE()
GEOMETRIC_REPRESENTATION_ITEM()
RATIONAL_B_SPLINE_CURVE((1.,0.974927912181824,1.,0.974927912181824,1.,0.974927912181824,
1.,0.974927912181824,1.,0.974927912181824,1.,0.974927912181824,1.,0.974927912181824,
1.,0.974927912181824,1.,0.974927912181824,1.,0.974927912181824,1.,0.974927912181824,
1.,0.974927912181824,1.,0.974927912181824,1.,0.974927912181824,1.))
REPRESENTATION_ITEM('')
);
#479=(
BOUNDED_CURVE()
B_SPLINE_CURVE(2,(#543230,#543231,#543232,#543233,#543234,#543235,#543236,
#543237,#543238,#543239,#543240,#543241,#543242,#543243,#543244,#543245,
#543246,#543247,#543248,#543249,#543250,#543251,#543252,#543253,#543254,
#543255,#543256,#543257,#543258),.UNSPECIFIED.,.F.,.F.)
B_SPLINE_CURVE_WITH_KNOTS((3,2,2,2,2,2,2,2,2,2,2,2,2,2,3),(0.128571428571429,
0.130612244897959,0.13265306122449,0.13469387755102,0.136734693877551,0.138775510204082,
0.140816326530612,0.142857142857143,0.144897959183673,0.146938775510204,
0.148979591836735,0.151020408163266,0.153061224489796,0.155102040816327,
0.157142857142857),.UNSPECIFIED.)
CURVE()
GEOMETRIC_REPRESENTATION_ITEM()
RATIONAL_B_SPLINE_CURVE((1.,0.974927912181824,1.,0.974927912181824,1.,0.974927912181824,
1.,0.974927912181824,1.,0.974927912181824,1.,0.974927912181824,1.,0.974927912181824,
1.,0.974927912181824,1.,0.974927912181824,1.,0.974927912181824,1.,0.974927912181824,
1.,0.974927912181824,1.,0.974927912181824,1.,0.974927912181824,1.))
REPRESENTATION_ITEM('')
);
#480=(
BOUNDED_CURVE()
B_SPLINE_CURVE(2,(#543263,#543264,#543265,#543266,#543267,#543268,#543269,
#543270,#543271,#543272,#543273,#543274,#543275,#543276,#543277,#543278,
#543279,#543280,#543281,#543282,#543283,#543284,#543285,#543286,#543287,
#543288,#543289,#543290,#543291),.UNSPECIFIED.,.F.,.F.)
B_SPLINE_CURVE_WITH_KNOTS((3,2,2,2,2,2,2,2,2,2,2,2,2,2,3),(0.157142857142857,
0.159183673469388,0.161224489795918,0.163265306122449,0.165306122448979,
0.16734693877551,0.169387755102041,0.171428571428572,0.173469387755102,
0.175510204081633,0.177551020408164,0.179591836734694,0.181632653061225,
0.183673469387755,0.185714285714286),.UNSPECIFIED.)
CURVE()
GEOMETRIC_REPRESENTATION_ITEM()
RATIONAL_B_SPLINE_CURVE((1.,0.974927912181824,1.,0.974927912181824,1.,0.974927912181824,
1.,0.974927912181824,1.,0.974927912181824,1.,0.974927912181824,1.,0.974927912181824,
1.,0.974927912181824,1.,0.974927912181824,1.,0.974927912181824,1.,0.974927912181824,
1.,0.974927912181824,1.,0.974927912181824,1.,0.974927912181824,1.))
REPRESENTATION_ITEM('')
);
#481=(
BOUNDED_CURVE()
B_SPLINE_CURVE(2,(#543292,#543293,#543294,#543295,#543296,#543297,#543298,
#543299,#543300,#543301,#543302,#543303,#543304,#543305,#543306,#543307,
#543308,#543309,#543310,#543311,#543312,#543313,#543314,#543315,#543316,
#543317,#543318,#543319,#543320),.UNSPECIFIED.,.F.,.F.)
B_SPLINE_CURVE_WITH_KNOTS((3,2,2,2,2,2,2,2,2,2,2,2,2,2,3),(0.157142857142857,
0.159183673469388,0.161224489795918,0.163265306122449,0.165306122448979,
0.16734693877551,0.169387755102041,0.171428571428572,0.173469387755102,
0.175510204081633,0.177551020408164,0.179591836734694,0.181632653061225,
0.183673469387755,0.185714285714285),.UNSPECIFIED.)
CURVE()
GEOMETRIC_REPRESENTATION_ITEM()
RATIONAL_B_SPLINE_CURVE((1.,0.974927912181824,1.,0.974927912181824,1.,0.974927912181824,
1.,0.974927912181824,1.,0.974927912181824,1.,0.974927912181824,1.,0.974927912181824,
1.,0.974927912181824,1.,0.974927912181824,1.,0.974927912181824,1.,0.974927912181824,
1.,0.974927912181824,1.,0.974927912181824,1.,0.974927912181824,1.))
REPRESENTATION_ITEM('')
);
#482=(
BOUNDED_CURVE()
B_SPLINE_CURVE(2,(#543325,#543326,#543327,#543328,#543329,#543330,#543331,
#543332,#543333,#543334,#543335,#543336,#543337,#543338,#543339,#543340,
#543341,#543342,#543343,#543344,#543345,#543346,#543347,#543348,#543349,
#543350,#543351,#543352,#543353),.UNSPECIFIED.,.F.,.F.)
B_SPLINE_CURVE_WITH_KNOTS((3,2,2,2,2,2,2,2,2,2,2,2,2,2,3),(0.185714285714286,
0.187755102040816,0.189795918367347,0.191836734693877,0.193877551020408,
0.195918367346939,0.197959183673469,0.2,0.202040816326531,0.204081632653061,
0.206122448979592,0.208163265306123,0.210204081632653,0.212244897959183,
0.214285714285714),.UNSPECIFIED.)
CURVE()
GEOMETRIC_REPRESENTATION_ITEM()
RATIONAL_B_SPLINE_CURVE((1.,0.974927912181824,1.,0.974927912181824,1.,0.974927912181824,
1.,0.974927912181824,1.,0.974927912181824,1.,0.974927912181824,1.,0.974927912181824,
1.,0.974927912181824,1.,0.974927912181824,1.,0.974927912181824,1.,0.974927912181824,
1.,0.974927912181824,1.,0.974927912181824,1.,0.974927912181824,1.))
REPRESENTATION_ITEM('')
);
#483=(
BOUNDED_CURVE()
B_SPLINE_CURVE(2,(#543354,#543355,#543356,#543357,#543358,#543359,#543360,
#543361,#543362,#543363,#543364,#543365,#543366,#543367,#543368,#543369,
#543370,#543371,#543372,#543373,#543374,#543375,#543376,#543377,#543378,
#543379,#543380,#543381,#543382),.UNSPECIFIED.,.F.,.F.)
B_SPLINE_CURVE_WITH_KNOTS((3,2,2,2,2,2,2,2,2,2,2,2,2,2,3),(0.185714285714285,
0.187755102040816,0.189795918367347,0.191836734693877,0.193877551020408,
0.195918367346939,0.19795918367347,0.2,0.202040816326531,0.204081632653061,
0.206122448979592,0.208163265306123,0.210204081632653,0.212244897959183,
0.214285714285714),.UNSPECIFIED.)
CURVE()
GEOMETRIC_REPRESENTATION_ITEM()
RATIONAL_B_SPLINE_CURVE((1.,0.974927912181824,1.,0.974927912181824,1.,0.974927912181824,
1.,0.974927912181824,1.,0.974927912181824,1.,0.974927912181824,1.,0.974927912181824,
1.,0.974927912181824,1.,0.974927912181824,1.,0.974927912181824,1.,0.974927912181824,
1.,0.974927912181824,1.,0.974927912181824,1.,0.974927912181824,1.))
REPRESENTATION_ITEM('')
);
#484=(
BOUNDED_CURVE()
B_SPLINE_CURVE(2,(#543387,#543388,#543389,#543390,#543391,#543392,#543393,
#543394,#543395,#543396,#543397,#543398,#543399,#543400,#543401,#543402,
#543403,#543404,#543405,#543406,#543407,#543408,#543409,#543410,#543411,
#543412,#543413,#543414,#543415),.UNSPECIFIED.,.F.,.F.)
B_SPLINE_CURVE_WITH_KNOTS((3,2,2,2,2,2,2,2,2,2,2,2,2,2,3),(0.214285714285714,
0.216326530612245,0.218367346938775,0.220408163265306,0.222448979591836,
0.224489795918367,0.226530612244898,0.228571428571428,0.230612244897959,
0.23265306122449,0.234693877551021,0.236734693877551,0.238775510204081,
0.240816326530612,0.242857142857143),.UNSPECIFIED.)
CURVE()
GEOMETRIC_REPRESENTATION_ITEM()
RATIONAL_B_SPLINE_CURVE((1.,0.974927912181824,1.,0.974927912181824,1.,0.974927912181824,
1.,0.974927912181824,1.,0.974927912181824,1.,0.974927912181824,1.,0.974927912181824,
1.,0.974927912181824,1.,0.974927912181824,1.,0.974927912181824,1.,0.974927912181824,
1.,0.974927912181824,1.,0.974927912181824,1.,0.974927912181824,1.))
REPRESENTATION_ITEM('')
);
#485=(
BOUNDED_CURVE()
B_SPLINE_CURVE(2,(#543416,#543417,#543418,#543419,#543420,#543421,#543422,
#543423,#543424,#543425,#543426,#543427,#543428,#543429,#543430,#543431,
#543432,#543433,#543434,#543435,#543436,#543437,#543438,#543439,#543440,
#543441,#543442,#543443,#543444),.UNSPECIFIED.,.F.,.F.)
B_SPLINE_CURVE_WITH_KNOTS((3,2,2,2,2,2,2,2,2,2,2,2,2,2,3),(0.214285714285714,
0.216326530612245,0.218367346938775,0.220408163265306,0.222448979591836,
0.224489795918367,0.226530612244898,0.228571428571428,0.230612244897959,
0.23265306122449,0.23469387755102,0.236734693877551,0.238775510204081,0.240816326530612,
0.242857142857143),.UNSPECIFIED.)
CURVE()
GEOMETRIC_REPRESENTATION_ITEM()
RATIONAL_B_SPLINE_CURVE((1.,0.974927912181824,1.,0.974927912181824,1.,0.974927912181824,
1.,0.974927912181824,1.,0.974927912181824,1.,0.974927912181824,1.,0.974927912181824,
1.,0.974927912181824,1.,0.974927912181824,1.,0.974927912181824,1.,0.974927912181824,
1.,0.974927912181824,1.,0.974927912181824,1.,0.974927912181824,1.))
REPRESENTATION_ITEM('')
);
#486=(
BOUNDED_CURVE()
B_SPLINE_CURVE(2,(#543449,#543450,#543451,#543452,#543453,#543454,#543455,
#543456,#543457,#543458,#543459,#543460,#543461,#543462,#543463,#543464,
#543465,#543466,#543467,#543468,#543469,#543470,#543471,#543472,#543473,
#543474,#543475,#543476,#543477),.UNSPECIFIED.,.F.,.F.)
B_SPLINE_CURVE_WITH_KNOTS((3,2,2,2,2,2,2,2,2,2,2,2,2,2,3),(0.242857142857143,
0.244897959183673,0.246938775510204,0.248979591836735,0.251020408163265,
0.253061224489796,0.255102040816326,0.257142857142857,0.259183673469388,
0.261224489795919,0.263265306122449,0.265306122448979,0.26734693877551,
0.269387755102041,0.271428571428572),.UNSPECIFIED.)
CURVE()
GEOMETRIC_REPRESENTATION_ITEM()
RATIONAL_B_SPLINE_CURVE((1.,0.974927912181824,1.,0.974927912181824,1.,0.974927912181824,
1.,0.974927912181824,1.,0.974927912181824,1.,0.974927912181824,1.,0.974927912181824,
1.,0.974927912181824,1.,0.974927912181824,1.,0.974927912181824,1.,0.974927912181824,
1.,0.974927912181824,1.,0.974927912181824,1.,0.974927912181824,1.))
REPRESENTATION_ITEM('')
);
#487=(
BOUNDED_CURVE()
B_SPLINE_CURVE(2,(#543478,#543479,#543480,#543481,#543482,#543483,#543484,
#543485,#543486,#543487,#543488,#543489,#543490,#543491,#543492,#543493,
#543494,#543495,#543496,#543497,#543498,#543499,#543500,#543501,#543502,
#543503,#543504,#543505,#543506),.UNSPECIFIED.,.F.,.F.)
B_SPLINE_CURVE_WITH_KNOTS((3,2,2,2,2,2,2,2,2,2,2,2,2,2,3),(0.242857142857143,
0.244897959183673,0.246938775510204,0.248979591836734,0.251020408163265,
0.253061224489796,0.255102040816326,0.257142857142857,0.259183673469388,
0.261224489795919,0.263265306122449,0.265306122448979,0.26734693877551,
0.269387755102041,0.271428571428572),.UNSPECIFIED.)
CURVE()
GEOMETRIC_REPRESENTATION_ITEM()
RATIONAL_B_SPLINE_CURVE((1.,0.974927912181824,1.,0.974927912181824,1.,0.974927912181824,
1.,0.974927912181824,1.,0.974927912181824,1.,0.974927912181824,1.,0.974927912181824,
1.,0.974927912181824,1.,0.974927912181824,1.,0.974927912181824,1.,0.974927912181824,
1.,0.974927912181824,1.,0.974927912181824,1.,0.974927912181824,1.))
REPRESENTATION_ITEM('')
);
#488=(
BOUNDED_CURVE()
B_SPLINE_CURVE(2,(#543511,#543512,#543513,#543514,#543515,#543516,#543517,
#543518,#543519,#543520,#543521,#543522,#543523,#543524,#543525,#543526,
#543527,#543528,#543529,#543530,#543531,#543532,#543533,#543534,#543535,
#543536,#543537,#543538,#543539),.UNSPECIFIED.,.F.,.F.)
B_SPLINE_CURVE_WITH_KNOTS((3,2,2,2,2,2,2,2,2,2,2,2,2,2,3),(0.271428571428572,
0.273469387755102,0.275510204081632,0.277551020408163,0.279591836734694,
0.281632653061225,0.283673469387755,0.285714285714286,0.287755102040817,
0.289795918367347,0.291836734693877,0.293877551020408,0.295918367346939,
0.29795918367347,0.3),.UNSPECIFIED.)
CURVE()
GEOMETRIC_REPRESENTATION_ITEM()
RATIONAL_B_SPLINE_CURVE((1.,0.974927912181824,1.,0.974927912181824,1.,0.974927912181824,
1.,0.974927912181824,1.,0.974927912181824,1.,0.974927912181824,1.,0.974927912181824,
1.,0.974927912181824,1.,0.974927912181824,1.,0.974927912181824,1.,0.974927912181824,
1.,0.974927912181824,1.,0.974927912181824,1.,0.974927912181824,1.))
REPRESENTATION_ITEM('')
);
#489=(
BOUNDED_CURVE()
B_SPLINE_CURVE(2,(#543540,#543541,#543542,#543543,#543544,#543545,#543546,
#543547,#543548,#543549,#543550,#543551,#543552,#543553,#543554,#543555,
#543556,#543557,#543558,#543559,#543560,#543561,#543562,#543563,#543564,
#543565,#543566,#543567,#543568),.UNSPECIFIED.,.F.,.F.)
B_SPLINE_CURVE_WITH_KNOTS((3,2,2,2,2,2,2,2,2,2,2,2,2,2,3),(0.271428571428572,
0.273469387755102,0.275510204081632,0.277551020408163,0.279591836734694,
0.281632653061225,0.283673469387755,0.285714285714286,0.287755102040817,
0.289795918367347,0.291836734693877,0.293877551020408,0.295918367346939,
0.29795918367347,0.3),.UNSPECIFIED.)
CURVE()
GEOMETRIC_REPRESENTATION_ITEM()
RATIONAL_B_SPLINE_CURVE((1.,0.974927912181824,1.,0.974927912181824,1.,0.974927912181824,
1.,0.974927912181824,1.,0.974927912181824,1.,0.974927912181824,1.,0.974927912181824,
1.,0.974927912181824,1.,0.974927912181824,1.,0.974927912181824,1.,0.974927912181824,
1.,0.974927912181824,1.,0.974927912181824,1.,0.974927912181824,1.))
REPRESENTATION_ITEM('')
);
#490=(
BOUNDED_CURVE()
B_SPLINE_CURVE(2,(#543573,#543574,#543575,#543576,#543577,#543578,#543579,
#543580,#543581,#543582,#543583,#543584,#543585,#543586,#543587,#543588,
#543589,#543590,#543591,#543592,#543593,#543594,#543595,#543596,#543597,
#543598,#543599,#543600,#543601),.UNSPECIFIED.,.F.,.F.)
B_SPLINE_CURVE_WITH_KNOTS((3,2,2,2,2,2,2,2,2,2,2,2,2,2,3),(0.3,0.302040816326531,
0.304081632653061,0.306122448979592,0.308163265306123,0.310204081632653,
0.312244897959184,0.314285714285715,0.316326530612245,0.318367346938775,
0.320408163265306,0.322448979591837,0.324489795918368,0.326530612244898,
0.328571428571429),.UNSPECIFIED.)
CURVE()
GEOMETRIC_REPRESENTATION_ITEM()
RATIONAL_B_SPLINE_CURVE((1.,0.974927912181824,1.,0.974927912181824,1.,0.974927912181824,
1.,0.974927912181824,1.,0.974927912181824,1.,0.974927912181824,1.,0.974927912181824,
1.,0.974927912181824,1.,0.974927912181824,1.,0.974927912181824,1.,0.974927912181824,
1.,0.974927912181824,1.,0.974927912181824,1.,0.974927912181824,1.))
REPRESENTATION_ITEM('')
);
#491=(
BOUNDED_CURVE()
B_SPLINE_CURVE(2,(#543602,#543603,#543604,#543605,#543606,#543607,#543608,
#543609,#543610,#543611,#543612,#543613,#543614,#543615,#543616,#543617,
#543618,#543619,#543620,#543621,#543622,#543623,#543624,#543625,#543626,
#543627,#543628,#543629,#543630),.UNSPECIFIED.,.F.,.F.)
B_SPLINE_CURVE_WITH_KNOTS((3,2,2,2,2,2,2,2,2,2,2,2,2,2,3),(0.3,0.302040816326531,
0.304081632653061,0.306122448979592,0.308163265306123,0.310204081632653,
0.312244897959184,0.314285714285715,0.316326530612245,0.318367346938775,
0.320408163265306,0.322448979591837,0.324489795918368,0.326530612244898,
0.328571428571429),.UNSPECIFIED.)
CURVE()
GEOMETRIC_REPRESENTATION_ITEM()
RATIONAL_B_SPLINE_CURVE((1.,0.974927912181824,1.,0.974927912181824,1.,0.974927912181824,
1.,0.974927912181824,1.,0.974927912181824,1.,0.974927912181824,1.,0.974927912181824,
1.,0.974927912181824,1.,0.974927912181824,1.,0.974927912181824,1.,0.974927912181824,
1.,0.974927912181824,1.,0.974927912181824,1.,0.974927912181824,1.))
REPRESENTATION_ITEM('')
);
#492=(
BOUNDED_CURVE()
B_SPLINE_CURVE(2,(#543635,#543636,#543637,#543638,#543639,#543640,#543641,
#543642,#543643,#543644,#543645,#543646,#543647,#543648,#543649,#543650,
#543651,#543652,#543653,#543654,#543655,#543656,#543657,#543658,#543659,
#543660,#543661,#543662,#543663),.UNSPECIFIED.,.F.,.F.)
B_SPLINE_CURVE_WITH_KNOTS((3,2,2,2,2,2,2,2,2,2,2,2,2,2,3),(0.328571428571429,
0.330612244897959,0.33265306122449,0.33469387755102,0.336734693877551,0.338775510204081,
0.340816326530612,0.342857142857143,0.344897959183673,0.346938775510204,
0.348979591836734,0.351020408163266,0.353061224489796,0.355102040816327,
0.357142857142857),.UNSPECIFIED.)
CURVE()
GEOMETRIC_REPRESENTATION_ITEM()
RATIONAL_B_SPLINE_CURVE((1.,0.974927912181824,1.,0.974927912181824,1.,0.974927912181824,
1.,0.974927912181824,1.,0.974927912181824,1.,0.974927912181824,1.,0.974927912181824,
1.,0.974927912181824,1.,0.974927912181824,1.,0.974927912181824,1.,0.974927912181824,
1.,0.974927912181824,1.,0.974927912181824,1.,0.974927912181824,1.))
REPRESENTATION_ITEM('')
);
#493=(
BOUNDED_CURVE()
B_SPLINE_CURVE(2,(#543664,#543665,#543666,#543667,#543668,#543669,#543670,
#543671,#543672,#543673,#543674,#543675,#543676,#543677,#543678,#543679,
#543680,#543681,#543682,#543683,#543684,#543685,#543686,#543687,#543688,
#543689,#543690,#543691,#543692),.UNSPECIFIED.,.F.,.F.)
B_SPLINE_CURVE_WITH_KNOTS((3,2,2,2,2,2,2,2,2,2,2,2,2,2,3),(0.328571428571429,
0.330612244897959,0.33265306122449,0.33469387755102,0.336734693877551,0.338775510204081,
0.340816326530612,0.342857142857143,0.344897959183673,0.346938775510204,
0.348979591836734,0.351020408163266,0.353061224489796,0.355102040816327,
0.357142857142857),.UNSPECIFIED.)
CURVE()
GEOMETRIC_REPRESENTATION_ITEM()
RATIONAL_B_SPLINE_CURVE((1.,0.974927912181824,1.,0.974927912181824,1.,0.974927912181824,
1.,0.974927912181824,1.,0.974927912181824,1.,0.974927912181824,1.,0.974927912181824,
1.,0.974927912181824,1.,0.974927912181824,1.,0.974927912181824,1.,0.974927912181824,
1.,0.974927912181824,1.,0.974927912181824,1.,0.974927912181824,1.))
REPRESENTATION_ITEM('')
);
#494=(
BOUNDED_CURVE()
B_SPLINE_CURVE(2,(#543697,#543698,#543699,#543700,#543701,#543702,#543703,
#543704,#543705,#543706,#543707,#543708,#543709,#543710,#543711,#543712,
#543713,#543714,#543715,#543716,#543717,#543718,#543719,#543720,#543721,
#543722,#543723,#543724,#543725),.UNSPECIFIED.,.F.,.F.)
B_SPLINE_CURVE_WITH_KNOTS((3,2,2,2,2,2,2,2,2,2,2,2,2,2,3),(0.357142857142857,
0.359183673469388,0.361224489795918,0.363265306122449,0.36530612244898,
0.36734693877551,0.369387755102041,0.371428571428571,0.373469387755102,
0.375510204081632,0.377551020408163,0.379591836734694,0.381632653061225,
0.383673469387755,0.385714285714286),.UNSPECIFIED.)
CURVE()
GEOMETRIC_REPRESENTATION_ITEM()
RATIONAL_B_SPLINE_CURVE((1.,0.974927912181824,1.,0.974927912181824,1.,0.974927912181824,
1.,0.974927912181824,1.,0.974927912181824,1.,0.974927912181824,1.,0.974927912181824,
1.,0.974927912181824,1.,0.974927912181824,1.,0.974927912181824,1.,0.974927912181824,
1.,0.974927912181824,1.,0.974927912181824,1.,0.974927912181824,1.))
REPRESENTATION_ITEM('')
);
#495=(
BOUNDED_CURVE()
B_SPLINE_CURVE(2,(#543726,#543727,#543728,#543729,#543730,#543731,#543732,
#543733,#543734,#543735,#543736,#543737,#543738,#543739,#543740,#543741,
#543742,#543743,#543744,#543745,#543746,#543747,#543748,#543749,#543750,
#543751,#543752,#543753,#543754),.UNSPECIFIED.,.F.,.F.)
B_SPLINE_CURVE_WITH_KNOTS((3,2,2,2,2,2,2,2,2,2,2,2,2,2,3),(0.357142857142857,
0.359183673469388,0.361224489795918,0.363265306122449,0.36530612244898,
0.36734693877551,0.369387755102041,0.371428571428571,0.373469387755102,
0.375510204081632,0.377551020408163,0.379591836734694,0.381632653061225,
0.383673469387755,0.385714285714286),.UNSPECIFIED.)
CURVE()
GEOMETRIC_REPRESENTATION_ITEM()
RATIONAL_B_SPLINE_CURVE((1.,0.974927912181824,1.,0.974927912181824,1.,0.974927912181824,
1.,0.974927912181824,1.,0.974927912181824,1.,0.974927912181824,1.,0.974927912181824,
1.,0.974927912181824,1.,0.974927912181824,1.,0.974927912181824,1.,0.974927912181824,
1.,0.974927912181824,1.,0.974927912181824,1.,0.974927912181824,1.))
REPRESENTATION_ITEM('')
);
#496=(
BOUNDED_CURVE()
B_SPLINE_CURVE(2,(#543759,#543760,#543761,#543762,#543763,#543764,#543765,
#543766,#543767,#543768,#543769,#543770,#543771,#543772,#543773,#543774,
#543775,#543776,#543777,#543778,#543779,#543780,#543781,#543782,#543783,
#543784,#543785,#543786,#543787),.UNSPECIFIED.,.F.,.F.)
B_SPLINE_CURVE_WITH_KNOTS((3,2,2,2,2,2,2,2,2,2,2,2,2,2,3),(0.385714285714286,
0.387755102040817,0.389795918367347,0.391836734693878,0.393877551020408,
0.395918367346939,0.397959183673469,0.4,0.402040816326531,0.404081632653061,
0.406122448979592,0.408163265306123,0.410204081632653,0.412244897959184,
0.414285714285714),.UNSPECIFIED.)
CURVE()
GEOMETRIC_REPRESENTATION_ITEM()
RATIONAL_B_SPLINE_CURVE((1.,0.974927912181824,1.,0.974927912181824,1.,0.974927912181824,
1.,0.974927912181824,1.,0.974927912181824,1.,0.974927912181824,1.,0.974927912181824,
1.,0.974927912181824,1.,0.974927912181824,1.,0.974927912181824,1.,0.974927912181824,
1.,0.974927912181824,1.,0.974927912181824,1.,0.974927912181824,1.))
REPRESENTATION_ITEM('')
);
#497=(
BOUNDED_CURVE()
B_SPLINE_CURVE(2,(#543788,#543789,#543790,#543791,#543792,#543793,#543794,
#543795,#543796,#543797,#543798,#543799,#543800,#543801,#543802,#543803,
#543804,#543805,#543806,#543807,#543808,#543809,#543810,#543811,#543812,
#543813,#543814,#543815,#543816),.UNSPECIFIED.,.F.,.F.)
B_SPLINE_CURVE_WITH_KNOTS((3,2,2,2,2,2,2,2,2,2,2,2,2,2,3),(0.385714285714286,
0.387755102040817,0.389795918367347,0.391836734693878,0.393877551020408,
0.395918367346939,0.397959183673469,0.4,0.402040816326531,0.404081632653062,
0.406122448979592,0.408163265306122,0.410204081632653,0.412244897959184,
0.414285714285714),.UNSPECIFIED.)
CURVE()
GEOMETRIC_REPRESENTATION_ITEM()
RATIONAL_B_SPLINE_CURVE((1.,0.974927912181824,1.,0.974927912181824,1.,0.974927912181824,
1.,0.974927912181824,1.,0.974927912181824,1.,0.974927912181824,1.,0.974927912181824,
1.,0.974927912181824,1.,0.974927912181824,1.,0.974927912181824,1.,0.974927912181824,
1.,0.974927912181824,1.,0.974927912181824,1.,0.974927912181824,1.))
REPRESENTATION_ITEM('')
);
#498=(
BOUNDED_CURVE()
B_SPLINE_CURVE(2,(#543821,#543822,#543823,#543824,#543825,#543826,#543827,
#543828,#543829,#543830,#543831,#543832,#543833,#543834,#543835,#543836,
#543837,#543838,#543839,#543840,#543841,#543842,#543843,#543844,#543845,
#543846,#543847,#543848,#543849),.UNSPECIFIED.,.F.,.F.)
B_SPLINE_CURVE_WITH_KNOTS((3,2,2,2,2,2,2,2,2,2,2,2,2,2,3),(0.414285714285714,
0.416326530612245,0.418367346938775,0.420408163265306,0.422448979591837,
0.424489795918367,0.426530612244898,0.428571428571428,0.430612244897959,
0.43265306122449,0.434693877551021,0.436734693877551,0.438775510204081,
0.440816326530612,0.442857142857143),.UNSPECIFIED.)
CURVE()
GEOMETRIC_REPRESENTATION_ITEM()
RATIONAL_B_SPLINE_CURVE((1.,0.974927912181824,1.,0.974927912181824,1.,0.974927912181824,
1.,0.974927912181824,1.,0.974927912181824,1.,0.974927912181824,1.,0.974927912181824,
1.,0.974927912181824,1.,0.974927912181824,1.,0.974927912181824,1.,0.974927912181824,
1.,0.974927912181824,1.,0.974927912181824,1.,0.974927912181824,1.))
REPRESENTATION_ITEM('')
);
#499=(
BOUNDED_CURVE()
B_SPLINE_CURVE(2,(#543850,#543851,#543852,#543853,#543854,#543855,#543856,
#543857,#543858,#543859,#543860,#543861,#543862,#543863,#543864,#543865,
#543866,#543867,#543868,#543869,#543870,#543871,#543872,#543873,#543874,
#543875,#543876,#543877,#543878),.UNSPECIFIED.,.F.,.F.)
B_SPLINE_CURVE_WITH_KNOTS((3,2,2,2,2,2,2,2,2,2,2,2,2,2,3),(0.414285714285714,
0.416326530612245,0.418367346938775,0.420408163265306,0.422448979591837,
0.424489795918367,0.426530612244898,0.428571428571428,0.430612244897959,
0.43265306122449,0.434693877551021,0.436734693877551,0.438775510204081,
0.440816326530612,0.442857142857143),.UNSPECIFIED.)
CURVE()
GEOMETRIC_REPRESENTATION_ITEM()
RATIONAL_B_SPLINE_CURVE((1.,0.974927912181824,1.,0.974927912181824,1.,0.974927912181824,
1.,0.974927912181824,1.,0.974927912181824,1.,0.974927912181824,1.,0.974927912181824,
1.,0.974927912181824,1.,0.974927912181824,1.,0.974927912181824,1.,0.974927912181824,
1.,0.974927912181824,1.,0.974927912181824,1.,0.974927912181824,1.))
REPRESENTATION_ITEM('')
);
#500=(
BOUNDED_CURVE()
B_SPLINE_CURVE(2,(#543883,#543884,#543885,#543886,#543887,#543888,#543889,
#543890,#543891,#543892,#543893,#543894,#543895,#543896,#543897,#543898,
#543899,#543900,#543901,#543902,#543903,#543904,#543905,#543906,#543907,
#543908,#543909,#543910,#543911),.UNSPECIFIED.,.F.,.F.)
B_SPLINE_CURVE_WITH_KNOTS((3,2,2,2,2,2,2,2,2,2,2,2,2,2,3),(0.442857142857143,
0.444897959183674,0.446938775510204,0.448979591836735,0.451020408163265,
0.453061224489796,0.455102040816327,0.457142857142857,0.459183673469388,
0.461224489795918,0.463265306122449,0.46530612244898,0.46734693877551,0.469387755102041,
0.471428571428571),.UNSPECIFIED.)
CURVE()
GEOMETRIC_REPRESENTATION_ITEM()
RATIONAL_B_SPLINE_CURVE((1.,0.974927912181824,1.,0.974927912181824,1.,0.974927912181824,
1.,0.974927912181824,1.,0.974927912181824,1.,0.974927912181824,1.,0.974927912181824,
1.,0.974927912181824,1.,0.974927912181824,1.,0.974927912181824,1.,0.974927912181824,
1.,0.974927912181824,1.,0.974927912181824,1.,0.974927912181824,1.))
REPRESENTATION_ITEM('')
);
#501=(
BOUNDED_CURVE()
B_SPLINE_CURVE(2,(#543912,#543913,#543914,#543915,#543916,#543917,#543918,
#543919,#543920,#543921,#543922,#543923,#543924,#543925,#543926,#543927,
#543928,#543929,#543930,#543931,#543932,#543933,#543934,#543935,#543936,
#543937,#543938,#543939,#543940),.UNSPECIFIED.,.F.,.F.)
B_SPLINE_CURVE_WITH_KNOTS((3,2,2,2,2,2,2,2,2,2,2,2,2,2,3),(0.442857142857143,
0.444897959183673,0.446938775510204,0.448979591836735,0.451020408163265,
0.453061224489796,0.455102040816327,0.457142857142857,0.459183673469388,
0.461224489795918,0.463265306122449,0.46530612244898,0.46734693877551,0.469387755102041,
0.471428571428571),.UNSPECIFIED.)
CURVE()
GEOMETRIC_REPRESENTATION_ITEM()
RATIONAL_B_SPLINE_CURVE((1.,0.974927912181824,1.,0.974927912181824,1.,0.974927912181824,
1.,0.974927912181824,1.,0.974927912181824,1.,0.974927912181824,1.,0.974927912181824,
1.,0.974927912181824,1.,0.974927912181824,1.,0.974927912181824,1.,0.974927912181824,
1.,0.974927912181824,1.,0.974927912181824,1.,0.974927912181824,1.))
REPRESENTATION_ITEM('')
);
#502=(
BOUNDED_CURVE()
B_SPLINE_CURVE(2,(#543945,#543946,#543947,#543948,#543949,#543950,#543951,
#543952,#543953,#543954,#543955,#543956,#543957,#543958,#543959,#543960,
#543961,#543962,#543963,#543964,#543965,#543966,#543967,#543968,#543969,
#543970,#543971,#543972,#543973),.UNSPECIFIED.,.F.,.F.)
B_SPLINE_CURVE_WITH_KNOTS((3,2,2,2,2,2,2,2,2,2,2,2,2,2,3),(0.471428571428571,
0.473469387755102,0.475510204081633,0.477551020408163,0.479591836734694,
0.481632653061225,0.483673469387755,0.485714285714286,0.487755102040816,
0.489795918367347,0.491836734693878,0.493877551020408,0.495918367346939,
0.497959183673469,0.5),.UNSPECIFIED.)
CURVE()
GEOMETRIC_REPRESENTATION_ITEM()
RATIONAL_B_SPLINE_CURVE((1.,0.974927912181824,1.,0.974927912181824,1.,0.974927912181824,
1.,0.974927912181824,1.,0.974927912181824,1.,0.974927912181824,1.,0.974927912181824,
1.,0.974927912181824,1.,0.974927912181824,1.,0.974927912181824,1.,0.974927912181824,
1.,0.974927912181824,1.,0.974927912181824,1.,0.974927912181824,1.))
REPRESENTATION_ITEM('')
);
#503=(
BOUNDED_CURVE()
B_SPLINE_CURVE(2,(#543974,#543975,#543976,#543977,#543978,#543979,#543980,
#543981,#543982,#543983,#543984,#543985,#543986,#543987,#543988,#543989,
#543990,#543991,#543992,#543993,#543994,#543995,#543996,#543997,#543998,
#543999,#544000,#544001,#544002),.UNSPECIFIED.,.F.,.F.)
B_SPLINE_CURVE_WITH_KNOTS((3,2,2,2,2,2,2,2,2,2,2,2,2,2,3),(0.471428571428571,
0.473469387755102,0.475510204081633,0.477551020408163,0.479591836734694,
0.481632653061225,0.483673469387755,0.485714285714286,0.487755102040816,
0.489795918367347,0.491836734693878,0.493877551020408,0.495918367346939,
0.497959183673469,0.5),.UNSPECIFIED.)
CURVE()
GEOMETRIC_REPRESENTATION_ITEM()
RATIONAL_B_SPLINE_CURVE((1.,0.974927912181824,1.,0.974927912181824,1.,0.974927912181824,
1.,0.974927912181824,1.,0.974927912181824,1.,0.974927912181824,1.,0.974927912181824,
1.,0.974927912181824,1.,0.974927912181824,1.,0.974927912181824,1.,0.974927912181824,
1.,0.974927912181824,1.,0.974927912181824,1.,0.974927912181824,1.))
REPRESENTATION_ITEM('')
);
#504=(
BOUNDED_CURVE()
B_SPLINE_CURVE(2,(#544007,#544008,#544009,#544010,#544011,#544012,#544013,
#544014,#544015,#544016,#544017,#544018,#544019,#544020,#544021,#544022,
#544023,#544024,#544025,#544026,#544027,#544028,#544029,#544030,#544031,
#544032,#544033,#544034,#544035),.UNSPECIFIED.,.F.,.F.)
B_SPLINE_CURVE_WITH_KNOTS((3,2,2,2,2,2,2,2,2,2,2,2,2,2,3),(0.5,0.502040816326531,
0.504081632653061,0.506122448979592,0.508163265306122,0.510204081632653,
0.512244897959184,0.514285714285714,0.516326530612245,0.518367346938776,
0.520408163265306,0.522448979591837,0.524489795918367,0.526530612244898,
0.528571428571429),.UNSPECIFIED.)
CURVE()
GEOMETRIC_REPRESENTATION_ITEM()
RATIONAL_B_SPLINE_CURVE((1.,0.974927912181824,1.,0.974927912181824,1.,0.974927912181824,
1.,0.974927912181824,1.,0.974927912181824,1.,0.974927912181824,1.,0.974927912181824,
1.,0.974927912181824,1.,0.974927912181824,1.,0.974927912181824,1.,0.974927912181824,
1.,0.974927912181824,1.,0.974927912181824,1.,0.974927912181824,1.))
REPRESENTATION_ITEM('')
);
#505=(
BOUNDED_CURVE()
B_SPLINE_CURVE(2,(#544036,#544037,#544038,#544039,#544040,#544041,#544042,
#544043,#544044,#544045,#544046,#544047,#544048,#544049,#544050,#544051,
#544052,#544053,#544054,#544055,#544056,#544057,#544058,#544059,#544060,
#544061,#544062,#544063,#544064),.UNSPECIFIED.,.F.,.F.)
B_SPLINE_CURVE_WITH_KNOTS((3,2,2,2,2,2,2,2,2,2,2,2,2,2,3),(0.5,0.502040816326531,
0.504081632653061,0.506122448979592,0.508163265306122,0.510204081632653,
0.512244897959184,0.514285714285714,0.516326530612245,0.518367346938776,
0.520408163265306,0.522448979591837,0.524489795918367,0.526530612244898,
0.528571428571429),.UNSPECIFIED.)
CURVE()
GEOMETRIC_REPRESENTATION_ITEM()
RATIONAL_B_SPLINE_CURVE((1.,0.974927912181824,1.,0.974927912181824,1.,0.974927912181824,
1.,0.974927912181824,1.,0.974927912181824,1.,0.974927912181824,1.,0.974927912181824,
1.,0.974927912181824,1.,0.974927912181824,1.,0.974927912181824,1.,0.974927912181824,
1.,0.974927912181824,1.,0.974927912181824,1.,0.974927912181824,1.))
REPRESENTATION_ITEM('')
);
#506=(
BOUNDED_CURVE()
B_SPLINE_CURVE(2,(#544069,#544070,#544071,#544072,#544073,#544074,#544075,
#544076,#544077,#544078,#544079,#544080,#544081,#544082,#544083,#544084,
#544085,#544086,#544087,#544088,#544089,#544090,#544091,#544092,#544093,
#544094,#544095,#544096,#544097),.UNSPECIFIED.,.F.,.F.)
B_SPLINE_CURVE_WITH_KNOTS((3,2,2,2,2,2,2,2,2,2,2,2,2,2,3),(0.528571428571429,
0.530612244897959,0.53265306122449,0.53469387755102,0.536734693877551,0.538775510204082,
0.540816326530612,0.542857142857143,0.544897959183674,0.546938775510204,
0.548979591836735,0.551020408163265,0.553061224489796,0.555102040816327,
0.557142857142857),.UNSPECIFIED.)
CURVE()
GEOMETRIC_REPRESENTATION_ITEM()
RATIONAL_B_SPLINE_CURVE((1.,0.974927912181824,1.,0.974927912181824,1.,0.974927912181824,
1.,0.974927912181824,1.,0.974927912181824,1.,0.974927912181824,1.,0.974927912181824,
1.,0.974927912181824,1.,0.974927912181824,1.,0.974927912181824,1.,0.974927912181824,
1.,0.974927912181824,1.,0.974927912181824,1.,0.974927912181824,1.))
REPRESENTATION_ITEM('')
);
#507=(
BOUNDED_CURVE()
B_SPLINE_CURVE(2,(#544098,#544099,#544100,#544101,#544102,#544103,#544104,
#544105,#544106,#544107,#544108,#544109,#544110,#544111,#544112,#544113,
#544114,#544115,#544116,#544117,#544118,#544119,#544120,#544121,#544122,
#544123,#544124,#544125,#544126),.UNSPECIFIED.,.F.,.F.)
B_SPLINE_CURVE_WITH_KNOTS((3,2,2,2,2,2,2,2,2,2,2,2,2,2,3),(0.528571428571429,
0.530612244897959,0.53265306122449,0.53469387755102,0.536734693877551,0.538775510204082,
0.540816326530612,0.542857142857143,0.544897959183674,0.546938775510204,
0.548979591836735,0.551020408163265,0.553061224489796,0.555102040816327,
0.557142857142857),.UNSPECIFIED.)
CURVE()
GEOMETRIC_REPRESENTATION_ITEM()
RATIONAL_B_SPLINE_CURVE((1.,0.974927912181824,1.,0.974927912181824,1.,0.974927912181824,
1.,0.974927912181824,1.,0.974927912181824,1.,0.974927912181824,1.,0.974927912181824,
1.,0.974927912181824,1.,0.974927912181824,1.,0.974927912181824,1.,0.974927912181824,
1.,0.974927912181824,1.,0.974927912181824,1.,0.974927912181824,1.))
REPRESENTATION_ITEM('')
);
#508=(
BOUNDED_CURVE()
B_SPLINE_CURVE(2,(#544131,#544132,#544133,#544134,#544135,#544136,#544137,
#544138,#544139,#544140,#544141,#544142,#544143,#544144,#544145,#544146,
#544147,#544148,#544149,#544150,#544151,#544152,#544153,#544154,#544155,
#544156,#544157,#544158,#544159),.UNSPECIFIED.,.F.,.F.)
B_SPLINE_CURVE_WITH_KNOTS((3,2,2,2,2,2,2,2,2,2,2,2,2,2,3),(0.557142857142857,
0.559183673469388,0.561224489795918,0.563265306122449,0.56530612244898,
0.56734693877551,0.569387755102041,0.571428571428571,0.573469387755102,
0.575510204081633,0.577551020408163,0.579591836734694,0.581632653061225,
0.583673469387755,0.585714285714286),.UNSPECIFIED.)
CURVE()
GEOMETRIC_REPRESENTATION_ITEM()
RATIONAL_B_SPLINE_CURVE((1.,0.974927912181824,1.,0.974927912181824,1.,0.974927912181824,
1.,0.974927912181824,1.,0.974927912181824,1.,0.974927912181824,1.,0.974927912181824,
1.,0.974927912181824,1.,0.974927912181824,1.,0.974927912181824,1.,0.974927912181824,
1.,0.974927912181824,1.,0.974927912181824,1.,0.974927912181824,1.))
REPRESENTATION_ITEM('')
);
#509=(
BOUNDED_CURVE()
B_SPLINE_CURVE(2,(#544160,#544161,#544162,#544163,#544164,#544165,#544166,
#544167,#544168,#544169,#544170,#544171,#544172,#544173,#544174,#544175,
#544176,#544177,#544178,#544179,#544180,#544181,#544182,#544183,#544184,
#544185,#544186,#544187,#544188),.UNSPECIFIED.,.F.,.F.)
B_SPLINE_CURVE_WITH_KNOTS((3,2,2,2,2,2,2,2,2,2,2,2,2,2,3),(0.557142857142857,
0.559183673469388,0.561224489795918,0.563265306122449,0.56530612244898,
0.56734693877551,0.569387755102041,0.571428571428571,0.573469387755102,
0.575510204081633,0.577551020408163,0.579591836734694,0.581632653061225,
0.583673469387755,0.585714285714286),.UNSPECIFIED.)
CURVE()
GEOMETRIC_REPRESENTATION_ITEM()
RATIONAL_B_SPLINE_CURVE((1.,0.974927912181824,1.,0.974927912181824,1.,0.974927912181824,
1.,0.974927912181824,1.,0.974927912181824,1.,0.974927912181824,1.,0.974927912181824,
1.,0.974927912181824,1.,0.974927912181824,1.,0.974927912181824,1.,0.974927912181824,
1.,0.974927912181824,1.,0.974927912181824,1.,0.974927912181824,1.))
REPRESENTATION_ITEM('')
);
#510=(
BOUNDED_CURVE()
B_SPLINE_CURVE(2,(#544193,#544194,#544195,#544196,#544197,#544198,#544199,
#544200,#544201,#544202,#544203,#544204,#544205,#544206,#544207,#544208,
#544209,#544210,#544211,#544212,#544213,#544214,#544215,#544216,#544217,
#544218,#544219,#544220,#544221),.UNSPECIFIED.,.F.,.F.)
B_SPLINE_CURVE_WITH_KNOTS((3,2,2,2,2,2,2,2,2,2,2,2,2,2,3),(0.585714285714286,
0.587755102040816,0.589795918367347,0.591836734693878,0.593877551020408,
0.595918367346939,0.597959183673469,0.6,0.602040816326531,0.604081632653061,
0.606122448979592,0.608163265306122,0.610204081632653,0.612244897959184,
0.614285714285714),.UNSPECIFIED.)
CURVE()
GEOMETRIC_REPRESENTATION_ITEM()
RATIONAL_B_SPLINE_CURVE((1.,0.974927912181824,1.,0.974927912181824,1.,0.974927912181824,
1.,0.974927912181824,1.,0.974927912181824,1.,0.974927912181824,1.,0.974927912181824,
1.,0.974927912181824,1.,0.974927912181824,1.,0.974927912181824,1.,0.974927912181824,
1.,0.974927912181824,1.,0.974927912181824,1.,0.974927912181824,1.))
REPRESENTATION_ITEM('')
);
#511=(
BOUNDED_CURVE()
B_SPLINE_CURVE(2,(#544222,#544223,#544224,#544225,#544226,#544227,#544228,
#544229,#544230,#544231,#544232,#544233,#544234,#544235,#544236,#544237,
#544238,#544239,#544240,#544241,#544242,#544243,#544244,#544245,#544246,
#544247,#544248,#544249,#544250),.UNSPECIFIED.,.F.,.F.)
B_SPLINE_CURVE_WITH_KNOTS((3,2,2,2,2,2,2,2,2,2,2,2,2,2,3),(0.585714285714286,
0.587755102040816,0.589795918367347,0.591836734693878,0.593877551020408,
0.595918367346939,0.597959183673469,0.6,0.602040816326531,0.604081632653061,
0.606122448979592,0.608163265306122,0.610204081632653,0.612244897959184,
0.614285714285714),.UNSPECIFIED.)
CURVE()
GEOMETRIC_REPRESENTATION_ITEM()
RATIONAL_B_SPLINE_CURVE((1.,0.974927912181824,1.,0.974927912181824,1.,0.974927912181824,
1.,0.974927912181824,1.,0.974927912181824,1.,0.974927912181824,1.,0.974927912181824,
1.,0.974927912181824,1.,0.974927912181824,1.,0.974927912181824,1.,0.974927912181824,
1.,0.974927912181824,1.,0.974927912181824,1.,0.974927912181824,1.))
REPRESENTATION_ITEM('')
);
#512=(
BOUNDED_CURVE()
B_SPLINE_CURVE(2,(#544255,#544256,#544257,#544258,#544259,#544260,#544261,
#544262,#544263,#544264,#544265,#544266,#544267,#544268,#544269,#544270,
#544271,#544272,#544273,#544274,#544275,#544276,#544277,#544278,#544279,
#544280,#544281,#544282,#544283),.UNSPECIFIED.,.F.,.F.)
B_SPLINE_CURVE_WITH_KNOTS((3,2,2,2,2,2,2,2,2,2,2,2,2,2,3),(0.614285714285714,
0.616326530612245,0.618367346938776,0.620408163265306,0.622448979591837,
0.624489795918367,0.626530612244898,0.628571428571429,0.630612244897959,
0.63265306122449,0.63469387755102,0.636734693877551,0.638775510204082,0.640816326530612,
0.642857142857143),.UNSPECIFIED.)
CURVE()
GEOMETRIC_REPRESENTATION_ITEM()
RATIONAL_B_SPLINE_CURVE((1.,0.974927912181824,1.,0.974927912181824,1.,0.974927912181824,
1.,0.974927912181824,1.,0.974927912181824,1.,0.974927912181824,1.,0.974927912181824,
1.,0.974927912181824,1.,0.974927912181824,1.,0.974927912181824,1.,0.974927912181824,
1.,0.974927912181824,1.,0.974927912181824,1.,0.974927912181824,1.))
REPRESENTATION_ITEM('')
);
#513=(
BOUNDED_CURVE()
B_SPLINE_CURVE(2,(#544284,#544285,#544286,#544287,#544288,#544289,#544290,
#544291,#544292,#544293,#544294,#544295,#544296,#544297,#544298,#544299,
#544300,#544301,#544302,#544303,#544304,#544305,#544306,#544307,#544308,
#544309,#544310,#544311,#544312),.UNSPECIFIED.,.F.,.F.)
B_SPLINE_CURVE_WITH_KNOTS((3,2,2,2,2,2,2,2,2,2,2,2,2,2,3),(0.614285714285714,
0.616326530612245,0.618367346938776,0.620408163265306,0.622448979591837,
0.624489795918367,0.626530612244898,0.628571428571429,0.630612244897959,
0.63265306122449,0.63469387755102,0.636734693877551,0.638775510204082,0.640816326530612,
0.642857142857143),.UNSPECIFIED.)
CURVE()
GEOMETRIC_REPRESENTATION_ITEM()
RATIONAL_B_SPLINE_CURVE((1.,0.974927912181824,1.,0.974927912181824,1.,0.974927912181824,
1.,0.974927912181824,1.,0.974927912181824,1.,0.974927912181824,1.,0.974927912181824,
1.,0.974927912181824,1.,0.974927912181824,1.,0.974927912181824,1.,0.974927912181824,
1.,0.974927912181824,1.,0.974927912181824,1.,0.974927912181824,1.))
REPRESENTATION_ITEM('')
);
#514=(
BOUNDED_CURVE()
B_SPLINE_CURVE(2,(#544317,#544318,#544319,#544320,#544321,#544322,#544323,
#544324,#544325,#544326,#544327,#544328,#544329,#544330,#544331,#544332,
#544333,#544334,#544335,#544336,#544337,#544338,#544339,#544340,#544341,
#544342,#544343,#544344,#544345),.UNSPECIFIED.,.F.,.F.)
B_SPLINE_CURVE_WITH_KNOTS((3,2,2,2,2,2,2,2,2,2,2,2,2,2,3),(0.642857142857143,
0.644897959183673,0.646938775510204,0.648979591836735,0.651020408163265,
0.653061224489796,0.655102040816327,0.657142857142857,0.659183673469388,
0.661224489795918,0.663265306122449,0.66530612244898,0.66734693877551,0.669387755102041,
0.671428571428571),.UNSPECIFIED.)
CURVE()
GEOMETRIC_REPRESENTATION_ITEM()
RATIONAL_B_SPLINE_CURVE((1.,0.974927912181824,1.,0.974927912181824,1.,0.974927912181824,
1.,0.974927912181824,1.,0.974927912181824,1.,0.974927912181824,1.,0.974927912181824,
1.,0.974927912181824,1.,0.974927912181824,1.,0.974927912181824,1.,0.974927912181824,
1.,0.974927912181824,1.,0.974927912181824,1.,0.974927912181824,1.))
REPRESENTATION_ITEM('')
);
#515=(
BOUNDED_CURVE()
B_SPLINE_CURVE(2,(#544346,#544347,#544348,#544349,#544350,#544351,#544352,
#544353,#544354,#544355,#544356,#544357,#544358,#544359,#544360,#544361,
#544362,#544363,#544364,#544365,#544366,#544367,#544368,#544369,#544370,
#544371,#544372,#544373,#544374),.UNSPECIFIED.,.F.,.F.)
B_SPLINE_CURVE_WITH_KNOTS((3,2,2,2,2,2,2,2,2,2,2,2,2,2,3),(0.642857142857143,
0.644897959183673,0.646938775510204,0.648979591836735,0.651020408163265,
0.653061224489796,0.655102040816327,0.657142857142857,0.659183673469388,
0.661224489795918,0.663265306122449,0.66530612244898,0.66734693877551,0.669387755102041,
0.671428571428571),.UNSPECIFIED.)
CURVE()
GEOMETRIC_REPRESENTATION_ITEM()
RATIONAL_B_SPLINE_CURVE((1.,0.974927912181824,1.,0.974927912181824,1.,0.974927912181824,
1.,0.974927912181824,1.,0.974927912181824,1.,0.974927912181824,1.,0.974927912181824,
1.,0.974927912181824,1.,0.974927912181824,1.,0.974927912181824,1.,0.974927912181824,
1.,0.974927912181824,1.,0.974927912181824,1.,0.974927912181824,1.))
REPRESENTATION_ITEM('')
);
#516=(
BOUNDED_CURVE()
B_SPLINE_CURVE(2,(#544379,#544380,#544381,#544382,#544383,#544384,#544385,
#544386,#544387,#544388,#544389,#544390,#544391,#544392,#544393,#544394,
#544395,#544396,#544397,#544398,#544399,#544400,#544401,#544402,#544403,
#544404,#544405,#544406,#544407),.UNSPECIFIED.,.F.,.F.)
B_SPLINE_CURVE_WITH_KNOTS((3,2,2,2,2,2,2,2,2,2,2,2,2,2,3),(0.671428571428571,
0.673469387755102,0.675510204081633,0.677551020408163,0.679591836734694,
0.681632653061224,0.683673469387755,0.685714285714286,0.687755102040816,
0.689795918367347,0.691836734693878,0.693877551020408,0.695918367346939,
0.697959183673469,0.7),.UNSPECIFIED.)
CURVE()
GEOMETRIC_REPRESENTATION_ITEM()
RATIONAL_B_SPLINE_CURVE((1.,0.974927912181824,1.,0.974927912181824,1.,0.974927912181824,
1.,0.974927912181824,1.,0.974927912181824,1.,0.974927912181824,1.,0.974927912181824,
1.,0.974927912181824,1.,0.974927912181824,1.,0.974927912181824,1.,0.974927912181824,
1.,0.974927912181824,1.,0.974927912181824,1.,0.974927912181824,1.))
REPRESENTATION_ITEM('')
);
#517=(
BOUNDED_CURVE()
B_SPLINE_CURVE(2,(#544408,#544409,#544410,#544411,#544412,#544413,#544414,
#544415,#544416,#544417,#544418,#544419,#544420,#544421,#544422,#544423,
#544424,#544425,#544426,#544427,#544428,#544429,#544430,#544431,#544432,
#544433,#544434,#544435,#544436),.UNSPECIFIED.,.F.,.F.)
B_SPLINE_CURVE_WITH_KNOTS((3,2,2,2,2,2,2,2,2,2,2,2,2,2,3),(0.671428571428571,
0.673469387755102,0.675510204081633,0.677551020408163,0.679591836734694,
0.681632653061224,0.683673469387755,0.685714285714286,0.687755102040816,
0.689795918367347,0.691836734693878,0.693877551020408,0.695918367346939,
0.697959183673469,0.7),.UNSPECIFIED.)
CURVE()
GEOMETRIC_REPRESENTATION_ITEM()
RATIONAL_B_SPLINE_CURVE((1.,0.974927912181824,1.,0.974927912181824,1.,0.974927912181824,
1.,0.974927912181824,1.,0.974927912181824,1.,0.974927912181824,1.,0.974927912181824,
1.,0.974927912181824,1.,0.974927912181824,1.,0.974927912181824,1.,0.974927912181824,
1.,0.974927912181824,1.,0.974927912181824,1.,0.974927912181824,1.))
REPRESENTATION_ITEM('')
);
#518=(
BOUNDED_CURVE()
B_SPLINE_CURVE(2,(#544441,#544442,#544443,#544444,#544445,#544446,#544447,
#544448,#544449,#544450,#544451,#544452,#544453,#544454,#544455,#544456,
#544457,#544458,#544459,#544460,#544461,#544462,#544463,#544464,#544465,
#544466,#544467,#544468,#544469),.UNSPECIFIED.,.F.,.F.)
B_SPLINE_CURVE_WITH_KNOTS((3,2,2,2,2,2,2,2,2,2,2,2,2,2,3),(0.7,0.702040816326531,
0.704081632653061,0.706122448979592,0.708163265306123,0.710204081632653,
0.712244897959184,0.714285714285714,0.716326530612245,0.718367346938776,
0.720408163265306,0.722448979591837,0.724489795918367,0.726530612244898,
0.728571428571429),.UNSPECIFIED.)
CURVE()
GEOMETRIC_REPRESENTATION_ITEM()
RATIONAL_B_SPLINE_CURVE((1.,0.974927912181824,1.,0.974927912181824,1.,0.974927912181824,
1.,0.974927912181824,1.,0.974927912181824,1.,0.974927912181824,1.,0.974927912181824,
1.,0.974927912181824,1.,0.974927912181824,1.,0.974927912181824,1.,0.974927912181824,
1.,0.974927912181824,1.,0.974927912181824,1.,0.974927912181824,1.))
REPRESENTATION_ITEM('')
);
#519=(
BOUNDED_CURVE()
B_SPLINE_CURVE(2,(#544470,#544471,#544472,#544473,#544474,#544475,#544476,
#544477,#544478,#544479,#544480,#544481,#544482,#544483,#544484,#544485,
#544486,#544487,#544488,#544489,#544490,#544491,#544492,#544493,#544494,
#544495,#544496,#544497,#544498),.UNSPECIFIED.,.F.,.F.)
B_SPLINE_CURVE_WITH_KNOTS((3,2,2,2,2,2,2,2,2,2,2,2,2,2,3),(0.7,0.702040816326531,
0.704081632653061,0.706122448979592,0.708163265306123,0.710204081632653,
0.712244897959184,0.714285714285714,0.716326530612245,0.718367346938776,
0.720408163265306,0.722448979591837,0.724489795918367,0.726530612244898,
0.728571428571429),.UNSPECIFIED.)
CURVE()
GEOMETRIC_REPRESENTATION_ITEM()
RATIONAL_B_SPLINE_CURVE((1.,0.974927912181824,1.,0.974927912181824,1.,0.974927912181824,
1.,0.974927912181824,1.,0.974927912181824,1.,0.974927912181824,1.,0.974927912181824,
1.,0.974927912181824,1.,0.974927912181824,1.,0.974927912181824,1.,0.974927912181824,
1.,0.974927912181824,1.,0.974927912181824,1.,0.974927912181824,1.))
REPRESENTATION_ITEM('')
);
#520=(
BOUNDED_CURVE()
B_SPLINE_CURVE(2,(#544503,#544504,#544505,#544506,#544507,#544508,#544509,
#544510,#544511,#544512,#544513,#544514,#544515,#544516,#544517,#544518,
#544519,#544520,#544521,#544522,#544523,#544524,#544525,#544526,#544527,
#544528,#544529,#544530,#544531),.UNSPECIFIED.,.F.,.F.)
B_SPLINE_CURVE_WITH_KNOTS((3,2,2,2,2,2,2,2,2,2,2,2,2,2,3),(0.728571428571429,
0.730612244897959,0.73265306122449,0.73469387755102,0.736734693877551,0.738775510204082,
0.740816326530612,0.742857142857143,0.744897959183674,0.746938775510204,
0.748979591836735,0.751020408163265,0.753061224489796,0.755102040816327,
0.757142857142857),.UNSPECIFIED.)
CURVE()
GEOMETRIC_REPRESENTATION_ITEM()
RATIONAL_B_SPLINE_CURVE((1.,0.974927912181824,1.,0.974927912181824,1.,0.974927912181824,
1.,0.974927912181824,1.,0.974927912181824,1.,0.974927912181824,1.,0.974927912181824,
1.,0.974927912181824,1.,0.974927912181824,1.,0.974927912181824,1.,0.974927912181824,
1.,0.974927912181824,1.,0.974927912181824,1.,0.974927912181824,1.))
REPRESENTATION_ITEM('')
);
#521=(
BOUNDED_CURVE()
B_SPLINE_CURVE(2,(#544532,#544533,#544534,#544535,#544536,#544537,#544538,
#544539,#544540,#544541,#544542,#544543,#544544,#544545,#544546,#544547,
#544548,#544549,#544550,#544551,#544552,#544553,#544554,#544555,#544556,
#544557,#544558,#544559,#544560),.UNSPECIFIED.,.F.,.F.)
B_SPLINE_CURVE_WITH_KNOTS((3,2,2,2,2,2,2,2,2,2,2,2,2,2,3),(0.728571428571429,
0.730612244897959,0.73265306122449,0.73469387755102,0.736734693877551,0.738775510204082,
0.740816326530612,0.742857142857143,0.744897959183674,0.746938775510204,
0.748979591836735,0.751020408163265,0.753061224489796,0.755102040816327,
0.757142857142857),.UNSPECIFIED.)
CURVE()
GEOMETRIC_REPRESENTATION_ITEM()
RATIONAL_B_SPLINE_CURVE((1.,0.974927912181824,1.,0.974927912181824,1.,0.974927912181824,
1.,0.974927912181824,1.,0.974927912181824,1.,0.974927912181824,1.,0.974927912181824,
1.,0.974927912181824,1.,0.974927912181824,1.,0.974927912181824,1.,0.974927912181824,
1.,0.974927912181824,1.,0.974927912181824,1.,0.974927912181824,1.))
REPRESENTATION_ITEM('')
);
#522=(
BOUNDED_CURVE()
B_SPLINE_CURVE(2,(#544565,#544566,#544567,#544568,#544569,#544570,#544571,
#544572,#544573,#544574,#544575,#544576,#544577,#544578,#544579,#544580,
#544581,#544582,#544583,#544584,#544585,#544586,#544587,#544588,#544589,
#544590,#544591,#544592,#544593),.UNSPECIFIED.,.F.,.F.)
B_SPLINE_CURVE_WITH_KNOTS((3,2,2,2,2,2,2,2,2,2,2,2,2,2,3),(0.757142857142857,
0.759183673469388,0.761224489795918,0.763265306122449,0.76530612244898,
0.76734693877551,0.769387755102041,0.771428571428572,0.773469387755102,
0.775510204081633,0.777551020408163,0.779591836734694,0.781632653061225,
0.783673469387755,0.785714285714286),.UNSPECIFIED.)
CURVE()
GEOMETRIC_REPRESENTATION_ITEM()
RATIONAL_B_SPLINE_CURVE((1.,0.974927912181824,1.,0.974927912181824,1.,0.974927912181824,
1.,0.974927912181824,1.,0.974927912181824,1.,0.974927912181824,1.,0.974927912181824,
1.,0.974927912181824,1.,0.974927912181824,1.,0.974927912181824,1.,0.974927912181824,
1.,0.974927912181824,1.,0.974927912181824,1.,0.974927912181824,1.))
REPRESENTATION_ITEM('')
);
#523=(
BOUNDED_CURVE()
B_SPLINE_CURVE(2,(#544594,#544595,#544596,#544597,#544598,#544599,#544600,
#544601,#544602,#544603,#544604,#544605,#544606,#544607,#544608,#544609,
#544610,#544611,#544612,#544613,#544614,#544615,#544616,#544617,#544618,
#544619,#544620,#544621,#544622),.UNSPECIFIED.,.F.,.F.)
B_SPLINE_CURVE_WITH_KNOTS((3,2,2,2,2,2,2,2,2,2,2,2,2,2,3),(0.757142857142857,
0.759183673469388,0.761224489795918,0.763265306122449,0.76530612244898,
0.76734693877551,0.769387755102041,0.771428571428572,0.773469387755102,
0.775510204081633,0.777551020408163,0.779591836734694,0.781632653061225,
0.783673469387755,0.785714285714286),.UNSPECIFIED.)
CURVE()
GEOMETRIC_REPRESENTATION_ITEM()
RATIONAL_B_SPLINE_CURVE((1.,0.974927912181824,1.,0.974927912181824,1.,0.974927912181824,
1.,0.974927912181824,1.,0.974927912181824,1.,0.974927912181824,1.,0.974927912181824,
1.,0.974927912181824,1.,0.974927912181824,1.,0.974927912181824,1.,0.974927912181824,
1.,0.974927912181824,1.,0.974927912181824,1.,0.974927912181824,1.))
REPRESENTATION_ITEM('')
);
#524=(
BOUNDED_CURVE()
B_SPLINE_CURVE(2,(#544628,#544629,#544630,#544631,#544632,#544633,#544634,
#544635,#544636,#544637,#544638,#544639,#544640,#544641,#544642,#544643,
#544644,#544645,#544646),.UNSPECIFIED.,.F.,.F.)
B_SPLINE_CURVE_WITH_KNOTS((3,2,2,2,2,2,2,2,2,3),(0.710719112782908,0.712244897959184,
0.714285714285714,0.716326530612245,0.718367346938776,0.720408163265306,
0.722448979591837,0.724489795918367,0.726530612244898,0.728571428571429),
 .UNSPECIFIED.)
CURVE()
GEOMETRIC_REPRESENTATION_ITEM()
RATIONAL_B_SPLINE_CURVE((0.990538945501058,0.981255236233682,1.,0.974927912181824,
1.,0.974927912181824,1.,0.974927912181824,1.,0.974927912181824,1.,0.974927912181824,
1.,0.974927912181824,1.,0.974927912181824,1.,0.974927912181824,1.))
REPRESENTATION_ITEM('')
);
#525=(
BOUNDED_CURVE()
B_SPLINE_CURVE(2,(#544649,#544650,#544651,#544652,#544653,#544654,#544655,
#544656,#544657,#544658,#544659,#544660,#544661,#544662,#544663,#544664,
#544665,#544666,#544667,#544668,#544669,#544670,#544671),.UNSPECIFIED.,
 .F.,.F.)
B_SPLINE_CURVE_WITH_KNOTS((3,2,2,2,2,2,2,2,2,2,2,3),(0.707142857142858,
0.708163265306123,0.710204081632653,0.712244897959184,0.714285714285714,
0.716326530612245,0.718367346938776,0.720408163265306,0.722448979591837,
0.724489795918367,0.726530612244898,0.728571428571429),.UNSPECIFIED.)
CURVE()
GEOMETRIC_REPRESENTATION_ITEM()
RATIONAL_B_SPLINE_CURVE((0.987463956090912,0.987463956090912,1.,0.974927912181824,
1.,0.974927912181824,1.,0.974927912181824,1.,0.974927912181824,1.,0.974927912181824,
1.,0.974927912181824,1.,0.974927912181824,1.,0.974927912181824,1.,0.974927912181824,
1.,0.974927912181824,1.))
REPRESENTATION_ITEM('')
);
#526=(
BOUNDED_CURVE()
B_SPLINE_CURVE(2,(#544676,#544677,#544678,#544679,#544680,#544681,#544682,
#544683,#544684,#544685,#544686,#544687,#544688,#544689,#544690,#544691,
#544692,#544693,#544694,#544695,#544696,#544697,#544698,#544699,#544700,
#544701,#544702,#544703,#544704),.UNSPECIFIED.,.F.,.F.)
B_SPLINE_CURVE_WITH_KNOTS((3,2,2,2,2,2,2,2,2,2,2,2,2,2,3),(0.728571428571429,
0.730612244897959,0.73265306122449,0.73469387755102,0.736734693877551,0.738775510204082,
0.740816326530612,0.742857142857143,0.744897959183674,0.746938775510204,
0.748979591836735,0.751020408163265,0.753061224489796,0.755102040816327,
0.757142857142857),.UNSPECIFIED.)
CURVE()
GEOMETRIC_REPRESENTATION_ITEM()
RATIONAL_B_SPLINE_CURVE((1.,0.974927912181824,1.,0.974927912181824,1.,0.974927912181824,
1.,0.974927912181824,1.,0.974927912181824,1.,0.974927912181824,1.,0.974927912181824,
1.,0.974927912181824,1.,0.974927912181824,1.,0.974927912181824,1.,0.974927912181824,
1.,0.974927912181824,1.,0.974927912181824,1.,0.974927912181824,1.))
REPRESENTATION_ITEM('')
);
#527=(
BOUNDED_CURVE()
B_SPLINE_CURVE(2,(#544705,#544706,#544707,#544708,#544709,#544710,#544711,
#544712,#544713,#544714,#544715,#544716,#544717,#544718,#544719,#544720,
#544721,#544722,#544723,#544724,#544725,#544726,#544727,#544728,#544729,
#544730,#544731,#544732,#544733),.UNSPECIFIED.,.F.,.F.)
B_SPLINE_CURVE_WITH_KNOTS((3,2,2,2,2,2,2,2,2,2,2,2,2,2,3),(0.728571428571429,
0.730612244897959,0.73265306122449,0.73469387755102,0.736734693877551,0.738775510204082,
0.740816326530612,0.742857142857143,0.744897959183674,0.746938775510204,
0.748979591836735,0.751020408163265,0.753061224489796,0.755102040816327,
0.757142857142857),.UNSPECIFIED.)
CURVE()
GEOMETRIC_REPRESENTATION_ITEM()
RATIONAL_B_SPLINE_CURVE((1.,0.974927912181824,1.,0.974927912181824,1.,0.974927912181824,
1.,0.974927912181824,1.,0.974927912181824,1.,0.974927912181824,1.,0.974927912181824,
1.,0.974927912181824,1.,0.974927912181824,1.,0.974927912181824,1.,0.974927912181824,
1.,0.974927912181824,1.,0.974927912181824,1.,0.974927912181824,1.))
REPRESENTATION_ITEM('')
);
#528=(
BOUNDED_CURVE()
B_SPLINE_CURVE(2,(#544739,#544740,#544741,#544742,#544743,#544744,#544745,
#544746,#544747,#544748,#544749,#544750,#544751,#544752,#544753,#544754,
#544755,#544756,#544757,#544758,#544759),.UNSPECIFIED.,.F.,.F.)
B_SPLINE_CURVE_WITH_KNOTS((3,2,2,2,2,2,2,2,2,2,3),(0.785714285714286,0.787755102040816,
0.789795918367347,0.791836734693878,0.793877551020408,0.795918367346939,
0.797959183673469,0.8,0.802040816326531,0.804081632653061,0.805354140082235),
 .UNSPECIFIED.)
CURVE()
GEOMETRIC_REPRESENTATION_ITEM()
RATIONAL_B_SPLINE_CURVE((1.,0.974927912181824,1.,0.974927912181824,1.,0.974927912181824,
1.,0.974927912181824,1.,0.974927912181824,1.,0.974927912181824,1.,0.974927912181824,
1.,0.974927912181824,1.,0.974927912181824,1.,0.984366835173368,0.988229122362461))
REPRESENTATION_ITEM('')
);
#529=(
BOUNDED_CURVE()
B_SPLINE_CURVE(2,(#544762,#544763,#544764,#544765,#544766,#544767,#544768,
#544769,#544770,#544771,#544772,#544773,#544774,#544775,#544776,#544777,
#544778,#544779,#544780,#544781,#544782,#544783,#544784,#544785,#544786),
 .UNSPECIFIED.,.F.,.F.)
B_SPLINE_CURVE_WITH_KNOTS((3,2,2,2,2,2,2,2,2,2,2,2,3),(0.785714285714286,
0.787755102040816,0.789795918367347,0.791836734693878,0.793877551020408,
0.795918367346939,0.797959183673469,0.8,0.802040816326531,0.804081632653061,
0.806122448979592,0.808163265306123,0.808931574203479),.UNSPECIFIED.)
CURVE()
GEOMETRIC_REPRESENTATION_ITEM()
RATIONAL_B_SPLINE_CURVE((1.,0.974927912181824,1.,0.974927912181824,1.,0.974927912181824,
1.,0.974927912181824,1.,0.974927912181824,1.,0.974927912181824,1.,0.974927912181824,
1.,0.974927912181824,1.,0.974927912181824,1.,0.974927912181824,1.,0.974927912181824,
1.,0.990561077008456,0.988229122362461))
REPRESENTATION_ITEM('')
);
#530=(
BOUNDED_CURVE()
B_SPLINE_CURVE(2,(#544792,#544793,#544794,#544795,#544796,#544797,#544798,
#544799,#544800,#544801,#544802,#544803,#544804),.UNSPECIFIED.,.F.,.F.)
B_SPLINE_CURVE_WITH_KNOTS((3,2,2,2,2,2,3),(0.00224075327478172,0.00408163265306122,
0.00612244897959184,0.00816326530612245,0.0102040816326531,0.0122448979591837,
0.0142857142857143),.UNSPECIFIED.)
CURVE()
GEOMETRIC_REPRESENTATION_ITEM()
RATIONAL_B_SPLINE_CURVE((0.995568701072966,0.977384202176902,1.,0.974927912181824,
1.,0.974927912181824,1.,0.974927912181824,1.,0.974927912181824,1.,0.974927912181824,
1.))
REPRESENTATION_ITEM('')
);
#531=(
BOUNDED_CURVE()
B_SPLINE_CURVE(2,(#544809,#544810,#544811,#544812,#544813,#544814,#544815,
#544816,#544817),.UNSPECIFIED.,.F.,.F.)
B_SPLINE_CURVE_WITH_KNOTS((3,2,2,2,3),(0.0077174910781707,0.00816326530612245,
0.0102040816326531,0.0122448979591837,0.0142857142857143),.UNSPECIFIED.)
CURVE()
GEOMETRIC_REPRESENTATION_ITEM()
RATIONAL_B_SPLINE_CURVE((0.991439487562578,0.99452351961076,1.,0.974927912181824,
1.,0.974927912181824,1.,0.974927912181824,1.))
REPRESENTATION_ITEM('')
);
#532=(
BOUNDED_CURVE()
B_SPLINE_CURVE(2,(#544822,#544823,#544824,#544825,#544826,#544827,#544828,
#544829,#544830,#544831,#544832,#544833,#544834,#544835,#544836,#544837,
#544838,#544839,#544840,#544841,#544842,#544843,#544844,#544845,#544846,
#544847,#544848,#544849,#544850),.UNSPECIFIED.,.F.,.F.)
B_SPLINE_CURVE_WITH_KNOTS((3,2,2,2,2,2,2,2,2,2,2,2,2,2,3),(0.0142857142857143,
0.0163265306122449,0.0183673469387755,0.0204081632653061,0.0224489795918368,
0.0244897959183673,0.026530612244898,0.0285714285714285,0.0306122448979592,
0.0326530612244898,0.0346938775510204,0.0367346938775511,0.0387755102040817,
0.0408163265306122,0.0428571428571429),.UNSPECIFIED.)
CURVE()
GEOMETRIC_REPRESENTATION_ITEM()
RATIONAL_B_SPLINE_CURVE((1.,0.974927912181824,1.,0.974927912181824,1.,0.974927912181824,
1.,0.974927912181824,1.,0.974927912181824,1.,0.974927912181824,1.,0.974927912181824,
1.,0.974927912181824,1.,0.974927912181824,1.,0.974927912181824,1.,0.974927912181824,
1.,0.974927912181824,1.,0.974927912181824,1.,0.974927912181824,1.))
REPRESENTATION_ITEM('')
);
#533=(
BOUNDED_CURVE()
B_SPLINE_CURVE(2,(#544851,#544852,#544853,#544854,#544855,#544856,#544857,
#544858,#544859,#544860,#544861,#544862,#544863,#544864,#544865,#544866,
#544867,#544868,#544869,#544870,#544871,#544872,#544873,#544874,#544875,
#544876,#544877,#544878,#544879),.UNSPECIFIED.,.F.,.F.)
B_SPLINE_CURVE_WITH_KNOTS((3,2,2,2,2,2,2,2,2,2,2,2,2,2,3),(0.0142857142857143,
0.0163265306122449,0.0183673469387755,0.0204081632653061,0.0224489795918368,
0.0244897959183673,0.026530612244898,0.0285714285714285,0.0306122448979592,
0.0326530612244898,0.0346938775510204,0.0367346938775511,0.0387755102040817,
0.0408163265306122,0.0428571428571429),.UNSPECIFIED.)
CURVE()
GEOMETRIC_REPRESENTATION_ITEM()
RATIONAL_B_SPLINE_CURVE((1.,0.974927912181824,1.,0.974927912181824,1.,0.974927912181824,
1.,0.974927912181824,1.,0.974927912181824,1.,0.974927912181824,1.,0.974927912181824,
1.,0.974927912181824,1.,0.974927912181824,1.,0.974927912181824,1.,0.974927912181824,
1.,0.974927912181824,1.,0.974927912181824,1.,0.974927912181824,1.))
REPRESENTATION_ITEM('')
);
#534=(
BOUNDED_CURVE()
B_SPLINE_CURVE(2,(#544884,#544885,#544886,#544887,#544888,#544889,#544890,
#544891,#544892,#544893,#544894,#544895,#544896,#544897,#544898,#544899,
#544900,#544901,#544902,#544903,#544904,#544905,#544906,#544907,#544908,
#544909,#544910,#544911,#544912),.UNSPECIFIED.,.F.,.F.)
B_SPLINE_CURVE_WITH_KNOTS((3,2,2,2,2,2,2,2,2,2,2,2,2,2,3),(0.0428571428571429,
0.0448979591836735,0.0469387755102041,0.0489795918367347,0.0510204081632653,
0.0530612244897959,0.0551020408163265,0.0571428571428571,0.0591836734693878,
0.0612244897959184,0.063265306122449,0.0653061224489796,0.0673469387755102,
0.0693877551020408,0.0714285714285714),.UNSPECIFIED.)
CURVE()
GEOMETRIC_REPRESENTATION_ITEM()
RATIONAL_B_SPLINE_CURVE((1.,0.974927912181824,1.,0.974927912181824,1.,0.974927912181824,
1.,0.974927912181824,1.,0.974927912181824,1.,0.974927912181824,1.,0.974927912181824,
1.,0.974927912181824,1.,0.974927912181824,1.,0.974927912181824,1.,0.974927912181824,
1.,0.974927912181824,1.,0.974927912181824,1.,0.974927912181824,1.))
REPRESENTATION_ITEM('')
);
#535=(
BOUNDED_CURVE()
B_SPLINE_CURVE(2,(#544913,#544914,#544915,#544916,#544917,#544918,#544919,
#544920,#544921,#544922,#544923,#544924,#544925,#544926,#544927,#544928,
#544929,#544930,#544931,#544932,#544933,#544934,#544935,#544936,#544937,
#544938,#544939,#544940,#544941),.UNSPECIFIED.,.F.,.F.)
B_SPLINE_CURVE_WITH_KNOTS((3,2,2,2,2,2,2,2,2,2,2,2,2,2,3),(0.0428571428571429,
0.0448979591836735,0.0469387755102041,0.0489795918367347,0.0510204081632653,
0.0530612244897959,0.0551020408163265,0.0571428571428571,0.0591836734693878,
0.0612244897959184,0.063265306122449,0.0653061224489796,0.0673469387755102,
0.0693877551020408,0.0714285714285714),.UNSPECIFIED.)
CURVE()
GEOMETRIC_REPRESENTATION_ITEM()
RATIONAL_B_SPLINE_CURVE((1.,0.974927912181824,1.,0.974927912181824,1.,0.974927912181824,
1.,0.974927912181824,1.,0.974927912181824,1.,0.974927912181824,1.,0.974927912181824,
1.,0.974927912181824,1.,0.974927912181824,1.,0.974927912181824,1.,0.974927912181824,
1.,0.974927912181824,1.,0.974927912181824,1.,0.974927912181824,1.))
REPRESENTATION_ITEM('')
);
#536=(
BOUNDED_CURVE()
B_SPLINE_CURVE(2,(#544946,#544947,#544948,#544949,#544950,#544951,#544952,
#544953,#544954,#544955,#544956,#544957,#544958,#544959,#544960,#544961,
#544962,#544963,#544964,#544965,#544966,#544967,#544968,#544969,#544970,
#544971,#544972,#544973,#544974),.UNSPECIFIED.,.F.,.F.)
B_SPLINE_CURVE_WITH_KNOTS((3,2,2,2,2,2,2,2,2,2,2,2,2,2,3),(0.0714285714285714,
0.0734693877551021,0.0755102040816327,0.0775510204081633,0.0795918367346939,
0.0816326530612245,0.0836734693877551,0.0857142857142857,0.0877551020408163,
0.0897959183673469,0.0918367346938776,0.0938775510204082,0.0959183673469388,
0.0979591836734694,0.1),.UNSPECIFIED.)
CURVE()
GEOMETRIC_REPRESENTATION_ITEM()
RATIONAL_B_SPLINE_CURVE((1.,0.974927912181824,1.,0.974927912181824,1.,0.974927912181824,
1.,0.974927912181824,1.,0.974927912181824,1.,0.974927912181824,1.,0.974927912181824,
1.,0.974927912181824,1.,0.974927912181824,1.,0.974927912181824,1.,0.974927912181824,
1.,0.974927912181824,1.,0.974927912181824,1.,0.974927912181824,1.))
REPRESENTATION_ITEM('')
);
#537=(
BOUNDED_CURVE()
B_SPLINE_CURVE(2,(#544975,#544976,#544977,#544978,#544979,#544980,#544981,
#544982,#544983,#544984,#544985,#544986,#544987,#544988,#544989,#544990,
#544991,#544992,#544993,#544994,#544995,#544996,#544997,#544998,#544999,
#545000,#545001,#545002,#545003),.UNSPECIFIED.,.F.,.F.)
B_SPLINE_CURVE_WITH_KNOTS((3,2,2,2,2,2,2,2,2,2,2,2,2,2,3),(0.0714285714285714,
0.0734693877551021,0.0755102040816327,0.0775510204081633,0.0795918367346939,
0.0816326530612245,0.0836734693877551,0.0857142857142857,0.0877551020408163,
0.0897959183673469,0.0918367346938776,0.0938775510204082,0.0959183673469388,
0.0979591836734694,0.1),.UNSPECIFIED.)
CURVE()
GEOMETRIC_REPRESENTATION_ITEM()
RATIONAL_B_SPLINE_CURVE((1.,0.974927912181824,1.,0.974927912181824,1.,0.974927912181824,
1.,0.974927912181824,1.,0.974927912181824,1.,0.974927912181824,1.,0.974927912181824,
1.,0.974927912181824,1.,0.974927912181824,1.,0.974927912181824,1.,0.974927912181824,
1.,0.974927912181824,1.,0.974927912181824,1.,0.974927912181824,1.))
REPRESENTATION_ITEM('')
);
#538=(
BOUNDED_CURVE()
B_SPLINE_CURVE(2,(#545008,#545009,#545010,#545011,#545012,#545013,#545014,
#545015,#545016,#545017,#545018,#545019,#545020,#545021,#545022,#545023,
#545024,#545025,#545026,#545027,#545028,#545029,#545030,#545031,#545032,
#545033,#545034,#545035,#545036),.UNSPECIFIED.,.F.,.F.)
B_SPLINE_CURVE_WITH_KNOTS((3,2,2,2,2,2,2,2,2,2,2,2,2,2,3),(0.1,0.102040816326531,
0.104081632653061,0.106122448979592,0.108163265306122,0.110204081632653,
0.112244897959184,0.114285714285714,0.116326530612245,0.118367346938775,
0.120408163265306,0.122448979591837,0.124489795918367,0.126530612244898,
0.128571428571429),.UNSPECIFIED.)
CURVE()
GEOMETRIC_REPRESENTATION_ITEM()
RATIONAL_B_SPLINE_CURVE((1.,0.974927912181824,1.,0.974927912181824,1.,0.974927912181824,
1.,0.974927912181824,1.,0.974927912181824,1.,0.974927912181824,1.,0.974927912181824,
1.,0.974927912181824,1.,0.974927912181824,1.,0.974927912181824,1.,0.974927912181824,
1.,0.974927912181824,1.,0.974927912181824,1.,0.974927912181824,1.))
REPRESENTATION_ITEM('')
);
#539=(
BOUNDED_CURVE()
B_SPLINE_CURVE(2,(#545037,#545038,#545039,#545040,#545041,#545042,#545043,
#545044,#545045,#545046,#545047,#545048,#545049,#545050,#545051,#545052,
#545053,#545054,#545055,#545056,#545057,#545058,#545059,#545060,#545061,
#545062,#545063,#545064,#545065),.UNSPECIFIED.,.F.,.F.)
B_SPLINE_CURVE_WITH_KNOTS((3,2,2,2,2,2,2,2,2,2,2,2,2,2,3),(0.1,0.102040816326531,
0.104081632653061,0.106122448979592,0.108163265306122,0.110204081632653,
0.112244897959184,0.114285714285714,0.116326530612245,0.118367346938775,
0.120408163265306,0.122448979591837,0.124489795918367,0.126530612244898,
0.128571428571429),.UNSPECIFIED.)
CURVE()
GEOMETRIC_REPRESENTATION_ITEM()
RATIONAL_B_SPLINE_CURVE((1.,0.974927912181824,1.,0.974927912181824,1.,0.974927912181824,
1.,0.974927912181824,1.,0.974927912181824,1.,0.974927912181824,1.,0.974927912181824,
1.,0.974927912181824,1.,0.974927912181824,1.,0.974927912181824,1.,0.974927912181824,
1.,0.974927912181824,1.,0.974927912181824,1.,0.974927912181824,1.))
REPRESENTATION_ITEM('')
);
#540=(
BOUNDED_CURVE()
B_SPLINE_CURVE(2,(#545070,#545071,#545072,#545073,#545074,#545075,#545076,
#545077,#545078,#545079,#545080,#545081,#545082,#545083,#545084,#545085,
#545086,#545087,#545088,#545089,#545090,#545091,#545092,#545093,#545094,
#545095,#545096,#545097,#545098),.UNSPECIFIED.,.F.,.F.)
B_SPLINE_CURVE_WITH_KNOTS((3,2,2,2,2,2,2,2,2,2,2,2,2,2,3),(0.128571428571429,
0.130612244897959,0.13265306122449,0.13469387755102,0.136734693877551,0.138775510204082,
0.140816326530612,0.142857142857143,0.144897959183673,0.146938775510204,
0.148979591836735,0.151020408163266,0.153061224489796,0.155102040816327,
0.157142857142857),.UNSPECIFIED.)
CURVE()
GEOMETRIC_REPRESENTATION_ITEM()
RATIONAL_B_SPLINE_CURVE((1.,0.974927912181824,1.,0.974927912181824,1.,0.974927912181824,
1.,0.974927912181824,1.,0.974927912181824,1.,0.974927912181824,1.,0.974927912181824,
1.,0.974927912181824,1.,0.974927912181824,1.,0.974927912181824,1.,0.974927912181824,
1.,0.974927912181824,1.,0.974927912181824,1.,0.974927912181824,1.))
REPRESENTATION_ITEM('')
);
#541=(
BOUNDED_CURVE()
B_SPLINE_CURVE(2,(#545099,#545100,#545101,#545102,#545103,#545104,#545105,
#545106,#545107,#545108,#545109,#545110,#545111,#545112,#545113,#545114,
#545115,#545116,#545117,#545118,#545119,#545120,#545121,#545122,#545123,
#545124,#545125,#545126,#545127),.UNSPECIFIED.,.F.,.F.)
B_SPLINE_CURVE_WITH_KNOTS((3,2,2,2,2,2,2,2,2,2,2,2,2,2,3),(0.128571428571429,
0.130612244897959,0.13265306122449,0.13469387755102,0.136734693877551,0.138775510204082,
0.140816326530612,0.142857142857143,0.144897959183673,0.146938775510204,
0.148979591836735,0.151020408163266,0.153061224489796,0.155102040816327,
0.157142857142857),.UNSPECIFIED.)
CURVE()
GEOMETRIC_REPRESENTATION_ITEM()
RATIONAL_B_SPLINE_CURVE((1.,0.974927912181824,1.,0.974927912181824,1.,0.974927912181824,
1.,0.974927912181824,1.,0.974927912181824,1.,0.974927912181824,1.,0.974927912181824,
1.,0.974927912181824,1.,0.974927912181824,1.,0.974927912181824,1.,0.974927912181824,
1.,0.974927912181824,1.,0.974927912181824,1.,0.974927912181824,1.))
REPRESENTATION_ITEM('')
);
#542=(
BOUNDED_CURVE()
B_SPLINE_CURVE(2,(#545132,#545133,#545134,#545135,#545136,#545137,#545138,
#545139,#545140,#545141,#545142,#545143,#545144,#545145,#545146,#545147,
#545148,#545149,#545150,#545151,#545152,#545153,#545154,#545155,#545156,
#545157,#545158,#545159,#545160),.UNSPECIFIED.,.F.,.F.)
B_SPLINE_CURVE_WITH_KNOTS((3,2,2,2,2,2,2,2,2,2,2,2,2,2,3),(0.157142857142857,
0.159183673469388,0.161224489795918,0.163265306122449,0.165306122448979,
0.16734693877551,0.169387755102041,0.171428571428571,0.173469387755102,
0.175510204081633,0.177551020408164,0.179591836734694,0.181632653061224,
0.183673469387755,0.185714285714285),.UNSPECIFIED.)
CURVE()
GEOMETRIC_REPRESENTATION_ITEM()
RATIONAL_B_SPLINE_CURVE((1.,0.974927912181824,1.,0.974927912181824,1.,0.974927912181824,
1.,0.974927912181824,1.,0.974927912181824,1.,0.974927912181824,1.,0.974927912181824,
1.,0.974927912181824,1.,0.974927912181824,1.,0.974927912181824,1.,0.974927912181824,
1.,0.974927912181824,1.,0.974927912181824,1.,0.974927912181824,1.))
REPRESENTATION_ITEM('')
);
#543=(
BOUNDED_CURVE()
B_SPLINE_CURVE(2,(#545161,#545162,#545163,#545164,#545165,#545166,#545167,
#545168,#545169,#545170,#545171,#545172,#545173,#545174,#545175,#545176,
#545177,#545178,#545179,#545180,#545181,#545182,#545183,#545184,#545185,
#545186,#545187,#545188,#545189),.UNSPECIFIED.,.F.,.F.)
B_SPLINE_CURVE_WITH_KNOTS((3,2,2,2,2,2,2,2,2,2,2,2,2,2,3),(0.157142857142857,
0.159183673469388,0.161224489795918,0.163265306122449,0.165306122448979,
0.16734693877551,0.169387755102041,0.171428571428572,0.173469387755102,
0.175510204081632,0.177551020408164,0.179591836734694,0.181632653061225,
0.183673469387755,0.185714285714285),.UNSPECIFIED.)
CURVE()
GEOMETRIC_REPRESENTATION_ITEM()
RATIONAL_B_SPLINE_CURVE((1.,0.974927912181824,1.,0.974927912181824,1.,0.974927912181824,
1.,0.974927912181824,1.,0.974927912181824,1.,0.974927912181824,1.,0.974927912181824,
1.,0.974927912181824,1.,0.974927912181824,1.,0.974927912181824,1.,0.974927912181824,
1.,0.974927912181824,1.,0.974927912181824,1.,0.974927912181824,1.))
REPRESENTATION_ITEM('')
);
#544=(
BOUNDED_CURVE()
B_SPLINE_CURVE(2,(#545194,#545195,#545196,#545197,#545198,#545199,#545200,
#545201,#545202,#545203,#545204,#545205,#545206,#545207,#545208,#545209,
#545210,#545211,#545212,#545213,#545214,#545215,#545216,#545217,#545218,
#545219,#545220,#545221,#545222),.UNSPECIFIED.,.F.,.F.)
B_SPLINE_CURVE_WITH_KNOTS((3,2,2,2,2,2,2,2,2,2,2,2,2,2,3),(0.185714285714285,
0.187755102040817,0.189795918367347,0.191836734693877,0.193877551020408,
0.195918367346939,0.19795918367347,0.2,0.202040816326531,0.204081632653061,
0.206122448979592,0.208163265306123,0.210204081632653,0.212244897959183,
0.214285714285714),.UNSPECIFIED.)
CURVE()
GEOMETRIC_REPRESENTATION_ITEM()
RATIONAL_B_SPLINE_CURVE((1.,0.974927912181824,1.,0.974927912181824,1.,0.974927912181824,
1.,0.974927912181824,1.,0.974927912181824,1.,0.974927912181824,1.,0.974927912181824,
1.,0.974927912181824,1.,0.974927912181824,1.,0.974927912181824,1.,0.974927912181824,
1.,0.974927912181824,1.,0.974927912181824,1.,0.974927912181824,1.))
REPRESENTATION_ITEM('')
);
#545=(
BOUNDED_CURVE()
B_SPLINE_CURVE(2,(#545223,#545224,#545225,#545226,#545227,#545228,#545229,
#545230,#545231,#545232,#545233,#545234,#545235,#545236,#545237,#545238,
#545239,#545240,#545241,#545242,#545243,#545244,#545245,#545246,#545247,
#545248,#545249,#545250,#545251),.UNSPECIFIED.,.F.,.F.)
B_SPLINE_CURVE_WITH_KNOTS((3,2,2,2,2,2,2,2,2,2,2,2,2,2,3),(0.185714285714285,
0.187755102040816,0.189795918367347,0.191836734693877,0.193877551020408,
0.195918367346939,0.19795918367347,0.2,0.202040816326531,0.204081632653061,
0.206122448979592,0.208163265306123,0.210204081632653,0.212244897959183,
0.214285714285714),.UNSPECIFIED.)
CURVE()
GEOMETRIC_REPRESENTATION_ITEM()
RATIONAL_B_SPLINE_CURVE((1.,0.974927912181824,1.,0.974927912181824,1.,0.974927912181824,
1.,0.974927912181824,1.,0.974927912181824,1.,0.974927912181824,1.,0.974927912181824,
1.,0.974927912181824,1.,0.974927912181824,1.,0.974927912181824,1.,0.974927912181824,
1.,0.974927912181824,1.,0.974927912181824,1.,0.974927912181824,1.))
REPRESENTATION_ITEM('')
);
#546=(
BOUNDED_CURVE()
B_SPLINE_CURVE(2,(#545256,#545257,#545258,#545259,#545260,#545261,#545262,
#545263,#545264,#545265,#545266,#545267,#545268,#545269,#545270,#545271,
#545272,#545273,#545274,#545275,#545276,#545277,#545278,#545279,#545280,
#545281,#545282,#545283,#545284),.UNSPECIFIED.,.F.,.F.)
B_SPLINE_CURVE_WITH_KNOTS((3,2,2,2,2,2,2,2,2,2,2,2,2,2,3),(0.214285714285714,
0.216326530612245,0.218367346938775,0.220408163265306,0.222448979591836,
0.224489795918367,0.226530612244898,0.228571428571428,0.230612244897959,
0.23265306122449,0.234693877551021,0.236734693877551,0.238775510204081,
0.240816326530612,0.242857142857143),.UNSPECIFIED.)
CURVE()
GEOMETRIC_REPRESENTATION_ITEM()
RATIONAL_B_SPLINE_CURVE((1.,0.974927912181824,1.,0.974927912181824,1.,0.974927912181824,
1.,0.974927912181824,1.,0.974927912181824,1.,0.974927912181824,1.,0.974927912181824,
1.,0.974927912181824,1.,0.974927912181824,1.,0.974927912181824,1.,0.974927912181824,
1.,0.974927912181824,1.,0.974927912181824,1.,0.974927912181824,1.))
REPRESENTATION_ITEM('')
);
#547=(
BOUNDED_CURVE()
B_SPLINE_CURVE(2,(#545285,#545286,#545287,#545288,#545289,#545290,#545291,
#545292,#545293,#545294,#545295,#545296,#545297,#545298,#545299,#545300,
#545301,#545302,#545303,#545304,#545305,#545306,#545307,#545308,#545309,
#545310,#545311,#545312,#545313),.UNSPECIFIED.,.F.,.F.)
B_SPLINE_CURVE_WITH_KNOTS((3,2,2,2,2,2,2,2,2,2,2,2,2,2,3),(0.214285714285714,
0.216326530612245,0.218367346938775,0.220408163265306,0.222448979591836,
0.224489795918367,0.226530612244898,0.228571428571428,0.230612244897959,
0.23265306122449,0.234693877551021,0.236734693877551,0.238775510204082,
0.240816326530613,0.242857142857143),.UNSPECIFIED.)
CURVE()
GEOMETRIC_REPRESENTATION_ITEM()
RATIONAL_B_SPLINE_CURVE((1.,0.974927912181824,1.,0.974927912181824,1.,0.974927912181824,
1.,0.974927912181824,1.,0.974927912181824,1.,0.974927912181824,1.,0.974927912181824,
1.,0.974927912181824,1.,0.974927912181824,1.,0.974927912181824,1.,0.974927912181824,
1.,0.974927912181824,1.,0.974927912181824,1.,0.974927912181824,1.))
REPRESENTATION_ITEM('')
);
#548=(
BOUNDED_CURVE()
B_SPLINE_CURVE(2,(#545318,#545319,#545320,#545321,#545322,#545323,#545324,
#545325,#545326,#545327,#545328,#545329,#545330,#545331,#545332,#545333,
#545334,#545335,#545336,#545337,#545338,#545339,#545340,#545341,#545342,
#545343,#545344,#545345,#545346),.UNSPECIFIED.,.F.,.F.)
B_SPLINE_CURVE_WITH_KNOTS((3,2,2,2,2,2,2,2,2,2,2,2,2,2,3),(0.242857142857143,
0.244897959183673,0.246938775510204,0.248979591836734,0.251020408163265,
0.253061224489796,0.255102040816326,0.257142857142857,0.259183673469388,
0.261224489795919,0.263265306122449,0.265306122448979,0.26734693877551,
0.269387755102041,0.271428571428572),.UNSPECIFIED.)
CURVE()
GEOMETRIC_REPRESENTATION_ITEM()
RATIONAL_B_SPLINE_CURVE((1.,0.974927912181824,1.,0.974927912181824,1.,0.974927912181824,
1.,0.974927912181824,1.,0.974927912181824,1.,0.974927912181824,1.,0.974927912181824,
1.,0.974927912181824,1.,0.974927912181824,1.,0.974927912181824,1.,0.974927912181824,
1.,0.974927912181824,1.,0.974927912181824,1.,0.974927912181824,1.))
REPRESENTATION_ITEM('')
);
#549=(
BOUNDED_CURVE()
B_SPLINE_CURVE(2,(#545347,#545348,#545349,#545350,#545351,#545352,#545353,
#545354,#545355,#545356,#545357,#545358,#545359,#545360,#545361,#545362,
#545363,#545364,#545365,#545366,#545367,#545368,#545369,#545370,#545371,
#545372,#545373,#545374,#545375),.UNSPECIFIED.,.F.,.F.)
B_SPLINE_CURVE_WITH_KNOTS((3,2,2,2,2,2,2,2,2,2,2,2,2,2,3),(0.242857142857143,
0.244897959183673,0.246938775510204,0.248979591836734,0.251020408163265,
0.253061224489796,0.255102040816326,0.257142857142857,0.259183673469388,
0.261224489795919,0.263265306122449,0.265306122448979,0.26734693877551,
0.269387755102041,0.271428571428572),.UNSPECIFIED.)
CURVE()
GEOMETRIC_REPRESENTATION_ITEM()
RATIONAL_B_SPLINE_CURVE((1.,0.974927912181824,1.,0.974927912181824,1.,0.974927912181824,
1.,0.974927912181824,1.,0.974927912181824,1.,0.974927912181824,1.,0.974927912181824,
1.,0.974927912181824,1.,0.974927912181824,1.,0.974927912181824,1.,0.974927912181824,
1.,0.974927912181824,1.,0.974927912181824,1.,0.974927912181824,1.))
REPRESENTATION_ITEM('')
);
#550=(
BOUNDED_CURVE()
B_SPLINE_CURVE(2,(#545380,#545381,#545382,#545383,#545384,#545385,#545386,
#545387,#545388,#545389,#545390,#545391,#545392,#545393,#545394,#545395,
#545396,#545397,#545398,#545399,#545400,#545401,#545402,#545403,#545404,
#545405,#545406,#545407,#545408),.UNSPECIFIED.,.F.,.F.)
B_SPLINE_CURVE_WITH_KNOTS((3,2,2,2,2,2,2,2,2,2,2,2,2,2,3),(0.271428571428572,
0.273469387755102,0.275510204081632,0.277551020408163,0.279591836734694,
0.281632653061225,0.283673469387755,0.285714285714286,0.287755102040817,
0.289795918367347,0.291836734693877,0.293877551020408,0.295918367346939,
0.29795918367347,0.3),.UNSPECIFIED.)
CURVE()
GEOMETRIC_REPRESENTATION_ITEM()
RATIONAL_B_SPLINE_CURVE((1.,0.974927912181824,1.,0.974927912181824,1.,0.974927912181824,
1.,0.974927912181824,1.,0.974927912181824,1.,0.974927912181824,1.,0.974927912181824,
1.,0.974927912181824,1.,0.974927912181824,1.,0.974927912181824,1.,0.974927912181824,
1.,0.974927912181824,1.,0.974927912181824,1.,0.974927912181824,1.))
REPRESENTATION_ITEM('')
);
#551=(
BOUNDED_CURVE()
B_SPLINE_CURVE(2,(#545409,#545410,#545411,#545412,#545413,#545414,#545415,
#545416,#545417,#545418,#545419,#545420,#545421,#545422,#545423,#545424,
#545425,#545426,#545427,#545428,#545429,#545430,#545431,#545432,#545433,
#545434,#545435,#545436,#545437),.UNSPECIFIED.,.F.,.F.)
B_SPLINE_CURVE_WITH_KNOTS((3,2,2,2,2,2,2,2,2,2,2,2,2,2,3),(0.271428571428572,
0.273469387755102,0.275510204081632,0.277551020408163,0.279591836734694,
0.281632653061225,0.283673469387755,0.285714285714286,0.287755102040817,
0.289795918367347,0.291836734693877,0.293877551020408,0.295918367346939,
0.29795918367347,0.3),.UNSPECIFIED.)
CURVE()
GEOMETRIC_REPRESENTATION_ITEM()
RATIONAL_B_SPLINE_CURVE((1.,0.974927912181824,1.,0.974927912181824,1.,0.974927912181824,
1.,0.974927912181824,1.,0.974927912181824,1.,0.974927912181824,1.,0.974927912181824,
1.,0.974927912181824,1.,0.974927912181824,1.,0.974927912181824,1.,0.974927912181824,
1.,0.974927912181824,1.,0.974927912181824,1.,0.974927912181824,1.))
REPRESENTATION_ITEM('')
);
#552=(
BOUNDED_CURVE()
B_SPLINE_CURVE(2,(#545442,#545443,#545444,#545445,#545446,#545447,#545448,
#545449,#545450,#545451,#545452,#545453,#545454,#545455,#545456,#545457,
#545458,#545459,#545460,#545461,#545462,#545463,#545464,#545465,#545466,
#545467,#545468,#545469,#545470),.UNSPECIFIED.,.F.,.F.)
B_SPLINE_CURVE_WITH_KNOTS((3,2,2,2,2,2,2,2,2,2,2,2,2,2,3),(0.3,0.302040816326531,
0.304081632653061,0.306122448979592,0.308163265306123,0.310204081632653,
0.312244897959184,0.314285714285715,0.316326530612245,0.318367346938775,
0.320408163265306,0.322448979591837,0.324489795918368,0.326530612244898,
0.328571428571429),.UNSPECIFIED.)
CURVE()
GEOMETRIC_REPRESENTATION_ITEM()
RATIONAL_B_SPLINE_CURVE((1.,0.974927912181824,1.,0.974927912181824,1.,0.974927912181824,
1.,0.974927912181824,1.,0.974927912181824,1.,0.974927912181824,1.,0.974927912181824,
1.,0.974927912181824,1.,0.974927912181824,1.,0.974927912181824,1.,0.974927912181824,
1.,0.974927912181824,1.,0.974927912181824,1.,0.974927912181824,1.))
REPRESENTATION_ITEM('')
);
#553=(
BOUNDED_CURVE()
B_SPLINE_CURVE(2,(#545471,#545472,#545473,#545474,#545475,#545476,#545477,
#545478,#545479,#545480,#545481,#545482,#545483,#545484,#545485,#545486,
#545487,#545488,#545489,#545490,#545491,#545492,#545493,#545494,#545495,
#545496,#545497,#545498,#545499),.UNSPECIFIED.,.F.,.F.)
B_SPLINE_CURVE_WITH_KNOTS((3,2,2,2,2,2,2,2,2,2,2,2,2,2,3),(0.3,0.302040816326531,
0.304081632653061,0.306122448979592,0.308163265306123,0.310204081632653,
0.312244897959184,0.314285714285715,0.316326530612245,0.318367346938775,
0.320408163265306,0.322448979591837,0.324489795918368,0.326530612244898,
0.328571428571429),.UNSPECIFIED.)
CURVE()
GEOMETRIC_REPRESENTATION_ITEM()
RATIONAL_B_SPLINE_CURVE((1.,0.974927912181824,1.,0.974927912181824,1.,0.974927912181824,
1.,0.974927912181824,1.,0.974927912181824,1.,0.974927912181824,1.,0.974927912181824,
1.,0.974927912181824,1.,0.974927912181824,1.,0.974927912181824,1.,0.974927912181824,
1.,0.974927912181824,1.,0.974927912181824,1.,0.974927912181824,1.))
REPRESENTATION_ITEM('')
);
#554=(
BOUNDED_CURVE()
B_SPLINE_CURVE(2,(#545504,#545505,#545506,#545507,#545508,#545509,#545510,
#545511,#545512,#545513,#545514,#545515,#545516,#545517,#545518,#545519,
#545520,#545521,#545522,#545523,#545524,#545525,#545526,#545527,#545528,
#545529,#545530,#545531,#545532),.UNSPECIFIED.,.F.,.F.)
B_SPLINE_CURVE_WITH_KNOTS((3,2,2,2,2,2,2,2,2,2,2,2,2,2,3),(0.328571428571429,
0.330612244897959,0.33265306122449,0.33469387755102,0.336734693877551,0.338775510204081,
0.340816326530612,0.342857142857143,0.344897959183673,0.346938775510204,
0.348979591836734,0.351020408163266,0.353061224489796,0.355102040816327,
0.357142857142857),.UNSPECIFIED.)
CURVE()
GEOMETRIC_REPRESENTATION_ITEM()
RATIONAL_B_SPLINE_CURVE((1.,0.974927912181824,1.,0.974927912181824,1.,0.974927912181824,
1.,0.974927912181824,1.,0.974927912181824,1.,0.974927912181824,1.,0.974927912181824,
1.,0.974927912181824,1.,0.974927912181824,1.,0.974927912181824,1.,0.974927912181824,
1.,0.974927912181824,1.,0.974927912181824,1.,0.974927912181824,1.))
REPRESENTATION_ITEM('')
);
#555=(
BOUNDED_CURVE()
B_SPLINE_CURVE(2,(#545533,#545534,#545535,#545536,#545537,#545538,#545539,
#545540,#545541,#545542,#545543,#545544,#545545,#545546,#545547,#545548,
#545549,#545550,#545551,#545552,#545553,#545554,#545555,#545556,#545557,
#545558,#545559,#545560,#545561),.UNSPECIFIED.,.F.,.F.)
B_SPLINE_CURVE_WITH_KNOTS((3,2,2,2,2,2,2,2,2,2,2,2,2,2,3),(0.328571428571429,
0.330612244897959,0.33265306122449,0.33469387755102,0.336734693877551,0.338775510204081,
0.340816326530612,0.342857142857143,0.344897959183673,0.346938775510204,
0.348979591836734,0.351020408163266,0.353061224489796,0.355102040816327,
0.357142857142857),.UNSPECIFIED.)
CURVE()
GEOMETRIC_REPRESENTATION_ITEM()
RATIONAL_B_SPLINE_CURVE((1.,0.974927912181824,1.,0.974927912181824,1.,0.974927912181824,
1.,0.974927912181824,1.,0.974927912181824,1.,0.974927912181824,1.,0.974927912181824,
1.,0.974927912181824,1.,0.974927912181824,1.,0.974927912181824,1.,0.974927912181824,
1.,0.974927912181824,1.,0.974927912181824,1.,0.974927912181824,1.))
REPRESENTATION_ITEM('')
);
#556=(
BOUNDED_CURVE()
B_SPLINE_CURVE(2,(#545566,#545567,#545568,#545569,#545570,#545571,#545572,
#545573,#545574,#545575,#545576,#545577,#545578,#545579,#545580,#545581,
#545582,#545583,#545584,#545585,#545586,#545587,#545588,#545589,#545590,
#545591,#545592,#545593,#545594),.UNSPECIFIED.,.F.,.F.)
B_SPLINE_CURVE_WITH_KNOTS((3,2,2,2,2,2,2,2,2,2,2,2,2,2,3),(0.357142857142857,
0.359183673469388,0.361224489795918,0.363265306122449,0.36530612244898,
0.36734693877551,0.369387755102041,0.371428571428571,0.373469387755102,
0.375510204081633,0.377551020408164,0.379591836734694,0.381632653061224,
0.383673469387755,0.385714285714286),.UNSPECIFIED.)
CURVE()
GEOMETRIC_REPRESENTATION_ITEM()
RATIONAL_B_SPLINE_CURVE((1.,0.974927912181824,1.,0.974927912181824,1.,0.974927912181824,
1.,0.974927912181824,1.,0.974927912181824,1.,0.974927912181824,1.,0.974927912181824,
1.,0.974927912181824,1.,0.974927912181824,1.,0.974927912181824,1.,0.974927912181824,
1.,0.974927912181824,1.,0.974927912181824,1.,0.974927912181824,1.))
REPRESENTATION_ITEM('')
);
#557=(
BOUNDED_CURVE()
B_SPLINE_CURVE(2,(#545595,#545596,#545597,#545598,#545599,#545600,#545601,
#545602,#545603,#545604,#545605,#545606,#545607,#545608,#545609,#545610,
#545611,#545612,#545613,#545614,#545615,#545616,#545617,#545618,#545619,
#545620,#545621,#545622,#545623),.UNSPECIFIED.,.F.,.F.)
B_SPLINE_CURVE_WITH_KNOTS((3,2,2,2,2,2,2,2,2,2,2,2,2,2,3),(0.357142857142857,
0.359183673469388,0.361224489795918,0.363265306122449,0.36530612244898,
0.36734693877551,0.369387755102041,0.371428571428572,0.373469387755102,
0.375510204081632,0.377551020408164,0.379591836734694,0.381632653061225,
0.383673469387755,0.385714285714286),.UNSPECIFIED.)
CURVE()
GEOMETRIC_REPRESENTATION_ITEM()
RATIONAL_B_SPLINE_CURVE((1.,0.974927912181824,1.,0.974927912181824,1.,0.974927912181824,
1.,0.974927912181824,1.,0.974927912181824,1.,0.974927912181824,1.,0.974927912181824,
1.,0.974927912181824,1.,0.974927912181824,1.,0.974927912181824,1.,0.974927912181824,
1.,0.974927912181824,1.,0.974927912181824,1.,0.974927912181824,1.))
REPRESENTATION_ITEM('')
);
#558=(
BOUNDED_CURVE()
B_SPLINE_CURVE(2,(#545628,#545629,#545630,#545631,#545632,#545633,#545634,
#545635,#545636,#545637,#545638,#545639,#545640,#545641,#545642,#545643,
#545644,#545645,#545646,#545647,#545648,#545649,#545650,#545651,#545652,
#545653,#545654,#545655,#545656),.UNSPECIFIED.,.F.,.F.)
B_SPLINE_CURVE_WITH_KNOTS((3,2,2,2,2,2,2,2,2,2,2,2,2,2,3),(0.385714285714286,
0.387755102040816,0.389795918367347,0.391836734693878,0.393877551020408,
0.395918367346939,0.397959183673469,0.4,0.402040816326531,0.404081632653062,
0.406122448979592,0.408163265306123,0.410204081632653,0.412244897959184,
0.414285714285715),.UNSPECIFIED.)
CURVE()
GEOMETRIC_REPRESENTATION_ITEM()
RATIONAL_B_SPLINE_CURVE((1.,0.974927912181824,1.,0.974927912181824,1.,0.974927912181824,
1.,0.974927912181824,1.,0.974927912181824,1.,0.974927912181824,1.,0.974927912181824,
1.,0.974927912181824,1.,0.974927912181824,1.,0.974927912181824,1.,0.974927912181824,
1.,0.974927912181824,1.,0.974927912181824,1.,0.974927912181824,1.))
REPRESENTATION_ITEM('')
);
#559=(
BOUNDED_CURVE()
B_SPLINE_CURVE(2,(#545657,#545658,#545659,#545660,#545661,#545662,#545663,
#545664,#545665,#545666,#545667,#545668,#545669,#545670,#545671,#545672,
#545673,#545674,#545675,#545676,#545677,#545678,#545679,#545680,#545681,
#545682,#545683,#545684,#545685),.UNSPECIFIED.,.F.,.F.)
B_SPLINE_CURVE_WITH_KNOTS((3,2,2,2,2,2,2,2,2,2,2,2,2,2,3),(0.385714285714286,
0.387755102040817,0.389795918367347,0.391836734693878,0.393877551020408,
0.395918367346939,0.397959183673469,0.4,0.402040816326531,0.404081632653062,
0.406122448979592,0.408163265306123,0.410204081632653,0.412244897959184,
0.414285714285714),.UNSPECIFIED.)
CURVE()
GEOMETRIC_REPRESENTATION_ITEM()
RATIONAL_B_SPLINE_CURVE((1.,0.974927912181824,1.,0.974927912181824,1.,0.974927912181824,
1.,0.974927912181824,1.,0.974927912181824,1.,0.974927912181824,1.,0.974927912181824,
1.,0.974927912181824,1.,0.974927912181824,1.,0.974927912181824,1.,0.974927912181824,
1.,0.974927912181824,1.,0.974927912181824,1.,0.974927912181824,1.))
REPRESENTATION_ITEM('')
);
#560=(
BOUNDED_CURVE()
B_SPLINE_CURVE(2,(#545690,#545691,#545692,#545693,#545694,#545695,#545696,
#545697,#545698,#545699,#545700,#545701,#545702,#545703,#545704,#545705,
#545706,#545707,#545708,#545709,#545710,#545711,#545712,#545713,#545714,
#545715,#545716,#545717,#545718),.UNSPECIFIED.,.F.,.F.)
B_SPLINE_CURVE_WITH_KNOTS((3,2,2,2,2,2,2,2,2,2,2,2,2,2,3),(0.414285714285715,
0.416326530612245,0.418367346938775,0.420408163265306,0.422448979591837,
0.424489795918367,0.426530612244898,0.428571428571428,0.430612244897959,
0.43265306122449,0.434693877551021,0.436734693877551,0.438775510204081,
0.440816326530612,0.442857142857143),.UNSPECIFIED.)
CURVE()
GEOMETRIC_REPRESENTATION_ITEM()
RATIONAL_B_SPLINE_CURVE((1.,0.974927912181824,1.,0.974927912181824,1.,0.974927912181824,
1.,0.974927912181824,1.,0.974927912181824,1.,0.974927912181824,1.,0.974927912181824,
1.,0.974927912181824,1.,0.974927912181824,1.,0.974927912181824,1.,0.974927912181824,
1.,0.974927912181824,1.,0.974927912181824,1.,0.974927912181824,1.))
REPRESENTATION_ITEM('')
);
#561=(
BOUNDED_CURVE()
B_SPLINE_CURVE(2,(#545719,#545720,#545721,#545722,#545723,#545724,#545725,
#545726,#545727,#545728,#545729,#545730,#545731,#545732,#545733,#545734,
#545735,#545736,#545737,#545738,#545739,#545740,#545741,#545742,#545743,
#545744,#545745,#545746,#545747),.UNSPECIFIED.,.F.,.F.)
B_SPLINE_CURVE_WITH_KNOTS((3,2,2,2,2,2,2,2,2,2,2,2,2,2,3),(0.414285714285714,
0.416326530612245,0.418367346938775,0.420408163265306,0.422448979591837,
0.424489795918368,0.426530612244898,0.428571428571428,0.430612244897959,
0.43265306122449,0.43469387755102,0.436734693877551,0.438775510204081,0.440816326530612,
0.442857142857143),.UNSPECIFIED.)
CURVE()
GEOMETRIC_REPRESENTATION_ITEM()
RATIONAL_B_SPLINE_CURVE((1.,0.974927912181824,1.,0.974927912181824,1.,0.974927912181824,
1.,0.974927912181824,1.,0.974927912181824,1.,0.974927912181824,1.,0.974927912181824,
1.,0.974927912181824,1.,0.974927912181824,1.,0.974927912181824,1.,0.974927912181824,
1.,0.974927912181824,1.,0.974927912181824,1.,0.974927912181824,1.))
REPRESENTATION_ITEM('')
);
#562=(
BOUNDED_CURVE()
B_SPLINE_CURVE(2,(#545752,#545753,#545754,#545755,#545756,#545757,#545758,
#545759,#545760,#545761,#545762,#545763,#545764,#545765,#545766,#545767,
#545768,#545769,#545770,#545771,#545772,#545773,#545774,#545775,#545776,
#545777,#545778,#545779,#545780),.UNSPECIFIED.,.F.,.F.)
B_SPLINE_CURVE_WITH_KNOTS((3,2,2,2,2,2,2,2,2,2,2,2,2,2,3),(0.442857142857143,
0.444897959183674,0.446938775510204,0.448979591836735,0.451020408163265,
0.453061224489796,0.455102040816327,0.457142857142857,0.459183673469388,
0.461224489795918,0.463265306122449,0.46530612244898,0.46734693877551,0.469387755102041,
0.471428571428571),.UNSPECIFIED.)
CURVE()
GEOMETRIC_REPRESENTATION_ITEM()
RATIONAL_B_SPLINE_CURVE((1.,0.974927912181824,1.,0.974927912181824,1.,0.974927912181824,
1.,0.974927912181824,1.,0.974927912181824,1.,0.974927912181824,1.,0.974927912181824,
1.,0.974927912181824,1.,0.974927912181824,1.,0.974927912181824,1.,0.974927912181824,
1.,0.974927912181824,1.,0.974927912181824,1.,0.974927912181824,1.))
REPRESENTATION_ITEM('')
);
#563=(
BOUNDED_CURVE()
B_SPLINE_CURVE(2,(#545781,#545782,#545783,#545784,#545785,#545786,#545787,
#545788,#545789,#545790,#545791,#545792,#545793,#545794,#545795,#545796,
#545797,#545798,#545799,#545800,#545801,#545802,#545803,#545804,#545805,
#545806,#545807,#545808,#545809),.UNSPECIFIED.,.F.,.F.)
B_SPLINE_CURVE_WITH_KNOTS((3,2,2,2,2,2,2,2,2,2,2,2,2,2,3),(0.442857142857143,
0.444897959183674,0.446938775510204,0.448979591836734,0.451020408163265,
0.453061224489796,0.455102040816327,0.457142857142857,0.459183673469388,
0.461224489795918,0.463265306122449,0.46530612244898,0.46734693877551,0.469387755102041,
0.471428571428571),.UNSPECIFIED.)
CURVE()
GEOMETRIC_REPRESENTATION_ITEM()
RATIONAL_B_SPLINE_CURVE((1.,0.974927912181824,1.,0.974927912181824,1.,0.974927912181824,
1.,0.974927912181824,1.,0.974927912181824,1.,0.974927912181824,1.,0.974927912181824,
1.,0.974927912181824,1.,0.974927912181824,1.,0.974927912181824,1.,0.974927912181824,
1.,0.974927912181824,1.,0.974927912181824,1.,0.974927912181824,1.))
REPRESENTATION_ITEM('')
);
#564=(
BOUNDED_CURVE()
B_SPLINE_CURVE(2,(#545814,#545815,#545816,#545817,#545818,#545819,#545820,
#545821,#545822,#545823,#545824,#545825,#545826,#545827,#545828,#545829,
#545830,#545831,#545832,#545833,#545834,#545835,#545836,#545837,#545838,
#545839,#545840,#545841,#545842),.UNSPECIFIED.,.F.,.F.)
B_SPLINE_CURVE_WITH_KNOTS((3,2,2,2,2,2,2,2,2,2,2,2,2,2,3),(0.471428571428571,
0.473469387755102,0.475510204081633,0.477551020408163,0.479591836734694,
0.481632653061225,0.483673469387755,0.485714285714286,0.487755102040816,
0.489795918367347,0.491836734693878,0.493877551020408,0.495918367346939,
0.497959183673469,0.5),.UNSPECIFIED.)
CURVE()
GEOMETRIC_REPRESENTATION_ITEM()
RATIONAL_B_SPLINE_CURVE((1.,0.974927912181824,1.,0.974927912181824,1.,0.974927912181824,
1.,0.974927912181824,1.,0.974927912181824,1.,0.974927912181824,1.,0.974927912181824,
1.,0.974927912181824,1.,0.974927912181824,1.,0.974927912181824,1.,0.974927912181824,
1.,0.974927912181824,1.,0.974927912181824,1.,0.974927912181824,1.))
REPRESENTATION_ITEM('')
);
#565=(
BOUNDED_CURVE()
B_SPLINE_CURVE(2,(#545843,#545844,#545845,#545846,#545847,#545848,#545849,
#545850,#545851,#545852,#545853,#545854,#545855,#545856,#545857,#545858,
#545859,#545860,#545861,#545862,#545863,#545864,#545865,#545866,#545867,
#545868,#545869,#545870,#545871),.UNSPECIFIED.,.F.,.F.)
B_SPLINE_CURVE_WITH_KNOTS((3,2,2,2,2,2,2,2,2,2,2,2,2,2,3),(0.471428571428571,
0.473469387755102,0.475510204081633,0.477551020408163,0.479591836734694,
0.481632653061225,0.483673469387755,0.485714285714286,0.487755102040816,
0.489795918367347,0.491836734693878,0.493877551020408,0.495918367346939,
0.497959183673469,0.5),.UNSPECIFIED.)
CURVE()
GEOMETRIC_REPRESENTATION_ITEM()
RATIONAL_B_SPLINE_CURVE((1.,0.974927912181824,1.,0.974927912181824,1.,0.974927912181824,
1.,0.974927912181824,1.,0.974927912181824,1.,0.974927912181824,1.,0.974927912181824,
1.,0.974927912181824,1.,0.974927912181824,1.,0.974927912181824,1.,0.974927912181824,
1.,0.974927912181824,1.,0.974927912181824,1.,0.974927912181824,1.))
REPRESENTATION_ITEM('')
);
#566=(
BOUNDED_CURVE()
B_SPLINE_CURVE(2,(#545876,#545877,#545878,#545879,#545880,#545881,#545882,
#545883,#545884,#545885,#545886,#545887,#545888,#545889,#545890,#545891,
#545892,#545893,#545894,#545895,#545896,#545897,#545898,#545899,#545900,
#545901,#545902,#545903,#545904),.UNSPECIFIED.,.F.,.F.)
B_SPLINE_CURVE_WITH_KNOTS((3,2,2,2,2,2,2,2,2,2,2,2,2,2,3),(0.5,0.502040816326531,
0.504081632653061,0.506122448979592,0.508163265306122,0.510204081632653,
0.512244897959184,0.514285714285714,0.516326530612245,0.518367346938776,
0.520408163265306,0.522448979591837,0.524489795918367,0.526530612244898,
0.528571428571429),.UNSPECIFIED.)
CURVE()
GEOMETRIC_REPRESENTATION_ITEM()
RATIONAL_B_SPLINE_CURVE((1.,0.974927912181824,1.,0.974927912181824,1.,0.974927912181824,
1.,0.974927912181824,1.,0.974927912181824,1.,0.974927912181824,1.,0.974927912181824,
1.,0.974927912181824,1.,0.974927912181824,1.,0.974927912181824,1.,0.974927912181824,
1.,0.974927912181824,1.,0.974927912181824,1.,0.974927912181824,1.))
REPRESENTATION_ITEM('')
);
#567=(
BOUNDED_CURVE()
B_SPLINE_CURVE(2,(#545905,#545906,#545907,#545908,#545909,#545910,#545911,
#545912,#545913,#545914,#545915,#545916,#545917,#545918,#545919,#545920,
#545921,#545922,#545923,#545924,#545925,#545926,#545927,#545928,#545929,
#545930,#545931,#545932,#545933),.UNSPECIFIED.,.F.,.F.)
B_SPLINE_CURVE_WITH_KNOTS((3,2,2,2,2,2,2,2,2,2,2,2,2,2,3),(0.5,0.502040816326531,
0.504081632653061,0.506122448979592,0.508163265306122,0.510204081632653,
0.512244897959184,0.514285714285714,0.516326530612245,0.518367346938776,
0.520408163265306,0.522448979591837,0.524489795918367,0.526530612244898,
0.528571428571429),.UNSPECIFIED.)
CURVE()
GEOMETRIC_REPRESENTATION_ITEM()
RATIONAL_B_SPLINE_CURVE((1.,0.974927912181824,1.,0.974927912181824,1.,0.974927912181824,
1.,0.974927912181824,1.,0.974927912181824,1.,0.974927912181824,1.,0.974927912181824,
1.,0.974927912181824,1.,0.974927912181824,1.,0.974927912181824,1.,0.974927912181824,
1.,0.974927912181824,1.,0.974927912181824,1.,0.974927912181824,1.))
REPRESENTATION_ITEM('')
);
#568=(
BOUNDED_CURVE()
B_SPLINE_CURVE(2,(#545938,#545939,#545940,#545941,#545942,#545943,#545944,
#545945,#545946,#545947,#545948,#545949,#545950,#545951,#545952,#545953,
#545954,#545955,#545956,#545957,#545958,#545959,#545960,#545961,#545962,
#545963,#545964,#545965,#545966),.UNSPECIFIED.,.F.,.F.)
B_SPLINE_CURVE_WITH_KNOTS((3,2,2,2,2,2,2,2,2,2,2,2,2,2,3),(0.528571428571429,
0.530612244897959,0.53265306122449,0.53469387755102,0.536734693877551,0.538775510204082,
0.540816326530612,0.542857142857143,0.544897959183674,0.546938775510204,
0.548979591836735,0.551020408163265,0.553061224489796,0.555102040816327,
0.557142857142857),.UNSPECIFIED.)
CURVE()
GEOMETRIC_REPRESENTATION_ITEM()
RATIONAL_B_SPLINE_CURVE((1.,0.974927912181824,1.,0.974927912181824,1.,0.974927912181824,
1.,0.974927912181824,1.,0.974927912181824,1.,0.974927912181824,1.,0.974927912181824,
1.,0.974927912181824,1.,0.974927912181824,1.,0.974927912181824,1.,0.974927912181824,
1.,0.974927912181824,1.,0.974927912181824,1.,0.974927912181824,1.))
REPRESENTATION_ITEM('')
);
#569=(
BOUNDED_CURVE()
B_SPLINE_CURVE(2,(#545967,#545968,#545969,#545970,#545971,#545972,#545973,
#545974,#545975,#545976,#545977,#545978,#545979,#545980,#545981,#545982,
#545983,#545984,#545985,#545986,#545987,#545988,#545989,#545990,#545991,
#545992,#545993,#545994,#545995),.UNSPECIFIED.,.F.,.F.)
B_SPLINE_CURVE_WITH_KNOTS((3,2,2,2,2,2,2,2,2,2,2,2,2,2,3),(0.528571428571429,
0.530612244897959,0.53265306122449,0.53469387755102,0.536734693877551,0.538775510204082,
0.540816326530612,0.542857142857143,0.544897959183674,0.546938775510204,
0.548979591836735,0.551020408163265,0.553061224489796,0.555102040816327,
0.557142857142857),.UNSPECIFIED.)
CURVE()
GEOMETRIC_REPRESENTATION_ITEM()
RATIONAL_B_SPLINE_CURVE((1.,0.974927912181824,1.,0.974927912181824,1.,0.974927912181824,
1.,0.974927912181824,1.,0.974927912181824,1.,0.974927912181824,1.,0.974927912181824,
1.,0.974927912181824,1.,0.974927912181824,1.,0.974927912181824,1.,0.974927912181824,
1.,0.974927912181824,1.,0.974927912181824,1.,0.974927912181824,1.))
REPRESENTATION_ITEM('')
);
#570=(
BOUNDED_CURVE()
B_SPLINE_CURVE(2,(#546000,#546001,#546002,#546003,#546004,#546005,#546006,
#546007,#546008,#546009,#546010,#546011,#546012,#546013,#546014,#546015,
#546016,#546017,#546018,#546019,#546020,#546021,#546022,#546023,#546024,
#546025,#546026,#546027,#546028),.UNSPECIFIED.,.F.,.F.)
B_SPLINE_CURVE_WITH_KNOTS((3,2,2,2,2,2,2,2,2,2,2,2,2,2,3),(0.557142857142857,
0.559183673469388,0.561224489795918,0.563265306122449,0.56530612244898,
0.56734693877551,0.569387755102041,0.571428571428571,0.573469387755102,
0.575510204081633,0.577551020408163,0.579591836734694,0.581632653061225,
0.583673469387755,0.585714285714286),.UNSPECIFIED.)
CURVE()
GEOMETRIC_REPRESENTATION_ITEM()
RATIONAL_B_SPLINE_CURVE((1.,0.974927912181824,1.,0.974927912181824,1.,0.974927912181824,
1.,0.974927912181824,1.,0.974927912181824,1.,0.974927912181824,1.,0.974927912181824,
1.,0.974927912181824,1.,0.974927912181824,1.,0.974927912181824,1.,0.974927912181824,
1.,0.974927912181824,1.,0.974927912181824,1.,0.974927912181824,1.))
REPRESENTATION_ITEM('')
);
#571=(
BOUNDED_CURVE()
B_SPLINE_CURVE(2,(#546029,#546030,#546031,#546032,#546033,#546034,#546035,
#546036,#546037,#546038,#546039,#546040,#546041,#546042,#546043,#546044,
#546045,#546046,#546047,#546048,#546049,#546050,#546051,#546052,#546053,
#546054,#546055,#546056,#546057),.UNSPECIFIED.,.F.,.F.)
B_SPLINE_CURVE_WITH_KNOTS((3,2,2,2,2,2,2,2,2,2,2,2,2,2,3),(0.557142857142857,
0.559183673469388,0.561224489795918,0.563265306122449,0.56530612244898,
0.56734693877551,0.569387755102041,0.571428571428571,0.573469387755102,
0.575510204081633,0.577551020408163,0.579591836734694,0.581632653061225,
0.583673469387755,0.585714285714286),.UNSPECIFIED.)
CURVE()
GEOMETRIC_REPRESENTATION_ITEM()
RATIONAL_B_SPLINE_CURVE((1.,0.974927912181824,1.,0.974927912181824,1.,0.974927912181824,
1.,0.974927912181824,1.,0.974927912181824,1.,0.974927912181824,1.,0.974927912181824,
1.,0.974927912181824,1.,0.974927912181824,1.,0.974927912181824,1.,0.974927912181824,
1.,0.974927912181824,1.,0.974927912181824,1.,0.974927912181824,1.))
REPRESENTATION_ITEM('')
);
#572=(
BOUNDED_CURVE()
B_SPLINE_CURVE(2,(#546062,#546063,#546064,#546065,#546066,#546067,#546068,
#546069,#546070,#546071,#546072,#546073,#546074,#546075,#546076,#546077,
#546078,#546079,#546080,#546081,#546082,#546083,#546084,#546085,#546086,
#546087,#546088,#546089,#546090),.UNSPECIFIED.,.F.,.F.)
B_SPLINE_CURVE_WITH_KNOTS((3,2,2,2,2,2,2,2,2,2,2,2,2,2,3),(0.585714285714286,
0.587755102040816,0.589795918367347,0.591836734693878,0.593877551020408,
0.595918367346939,0.597959183673469,0.6,0.602040816326531,0.604081632653061,
0.606122448979592,0.608163265306122,0.610204081632653,0.612244897959184,
0.614285714285714),.UNSPECIFIED.)
CURVE()
GEOMETRIC_REPRESENTATION_ITEM()
RATIONAL_B_SPLINE_CURVE((1.,0.974927912181824,1.,0.974927912181824,1.,0.974927912181824,
1.,0.974927912181824,1.,0.974927912181824,1.,0.974927912181824,1.,0.974927912181824,
1.,0.974927912181824,1.,0.974927912181824,1.,0.974927912181824,1.,0.974927912181824,
1.,0.974927912181824,1.,0.974927912181824,1.,0.974927912181824,1.))
REPRESENTATION_ITEM('')
);
#573=(
BOUNDED_CURVE()
B_SPLINE_CURVE(2,(#546091,#546092,#546093,#546094,#546095,#546096,#546097,
#546098,#546099,#546100,#546101,#546102,#546103,#546104,#546105,#546106,
#546107,#546108,#546109,#546110,#546111,#546112,#546113,#546114,#546115,
#546116,#546117,#546118,#546119),.UNSPECIFIED.,.F.,.F.)
B_SPLINE_CURVE_WITH_KNOTS((3,2,2,2,2,2,2,2,2,2,2,2,2,2,3),(0.585714285714286,
0.587755102040816,0.589795918367347,0.591836734693878,0.593877551020408,
0.595918367346939,0.597959183673469,0.6,0.602040816326531,0.604081632653061,
0.606122448979592,0.608163265306122,0.610204081632653,0.612244897959184,
0.614285714285714),.UNSPECIFIED.)
CURVE()
GEOMETRIC_REPRESENTATION_ITEM()
RATIONAL_B_SPLINE_CURVE((1.,0.974927912181824,1.,0.974927912181824,1.,0.974927912181824,
1.,0.974927912181824,1.,0.974927912181824,1.,0.974927912181824,1.,0.974927912181824,
1.,0.974927912181824,1.,0.974927912181824,1.,0.974927912181824,1.,0.974927912181824,
1.,0.974927912181824,1.,0.974927912181824,1.,0.974927912181824,1.))
REPRESENTATION_ITEM('')
);
#574=(
BOUNDED_CURVE()
B_SPLINE_CURVE(2,(#546124,#546125,#546126,#546127,#546128,#546129,#546130,
#546131,#546132,#546133,#546134,#546135,#546136,#546137,#546138,#546139,
#546140,#546141,#546142,#546143,#546144,#546145,#546146,#546147,#546148,
#546149,#546150,#546151,#546152),.UNSPECIFIED.,.F.,.F.)
B_SPLINE_CURVE_WITH_KNOTS((3,2,2,2,2,2,2,2,2,2,2,2,2,2,3),(0.614285714285714,
0.616326530612245,0.618367346938776,0.620408163265306,0.622448979591837,
0.624489795918367,0.626530612244898,0.628571428571429,0.630612244897959,
0.63265306122449,0.63469387755102,0.636734693877551,0.638775510204082,0.640816326530612,
0.642857142857143),.UNSPECIFIED.)
CURVE()
GEOMETRIC_REPRESENTATION_ITEM()
RATIONAL_B_SPLINE_CURVE((1.,0.974927912181824,1.,0.974927912181824,1.,0.974927912181824,
1.,0.974927912181824,1.,0.974927912181824,1.,0.974927912181824,1.,0.974927912181824,
1.,0.974927912181824,1.,0.974927912181824,1.,0.974927912181824,1.,0.974927912181824,
1.,0.974927912181824,1.,0.974927912181824,1.,0.974927912181824,1.))
REPRESENTATION_ITEM('')
);
#575=(
BOUNDED_CURVE()
B_SPLINE_CURVE(2,(#546153,#546154,#546155,#546156,#546157,#546158,#546159,
#546160,#546161,#546162,#546163,#546164,#546165,#546166,#546167,#546168,
#546169,#546170,#546171,#546172,#546173,#546174,#546175,#546176,#546177,
#546178,#546179,#546180,#546181),.UNSPECIFIED.,.F.,.F.)
B_SPLINE_CURVE_WITH_KNOTS((3,2,2,2,2,2,2,2,2,2,2,2,2,2,3),(0.614285714285714,
0.616326530612245,0.618367346938776,0.620408163265306,0.622448979591837,
0.624489795918367,0.626530612244898,0.628571428571429,0.630612244897959,
0.63265306122449,0.63469387755102,0.636734693877551,0.638775510204082,0.640816326530612,
0.642857142857143),.UNSPECIFIED.)
CURVE()
GEOMETRIC_REPRESENTATION_ITEM()
RATIONAL_B_SPLINE_CURVE((1.,0.974927912181824,1.,0.974927912181824,1.,0.974927912181824,
1.,0.974927912181824,1.,0.974927912181824,1.,0.974927912181824,1.,0.974927912181824,
1.,0.974927912181824,1.,0.974927912181824,1.,0.974927912181824,1.,0.974927912181824,
1.,0.974927912181824,1.,0.974927912181824,1.,0.974927912181824,1.))
REPRESENTATION_ITEM('')
);
#576=(
BOUNDED_CURVE()
B_SPLINE_CURVE(2,(#546186,#546187,#546188,#546189,#546190,#546191,#546192,
#546193,#546194,#546195,#546196,#546197,#546198,#546199,#546200,#546201,
#546202,#546203,#546204,#546205,#546206,#546207,#546208,#546209,#546210,
#546211,#546212,#546213,#546214),.UNSPECIFIED.,.F.,.F.)
B_SPLINE_CURVE_WITH_KNOTS((3,2,2,2,2,2,2,2,2,2,2,2,2,2,3),(0.642857142857143,
0.644897959183673,0.646938775510204,0.648979591836735,0.651020408163265,
0.653061224489796,0.655102040816327,0.657142857142857,0.659183673469388,
0.661224489795918,0.663265306122449,0.66530612244898,0.66734693877551,0.669387755102041,
0.671428571428571),.UNSPECIFIED.)
CURVE()
GEOMETRIC_REPRESENTATION_ITEM()
RATIONAL_B_SPLINE_CURVE((1.,0.974927912181824,1.,0.974927912181824,1.,0.974927912181824,
1.,0.974927912181824,1.,0.974927912181824,1.,0.974927912181824,1.,0.974927912181824,
1.,0.974927912181824,1.,0.974927912181824,1.,0.974927912181824,1.,0.974927912181824,
1.,0.974927912181824,1.,0.974927912181824,1.,0.974927912181824,1.))
REPRESENTATION_ITEM('')
);
#577=(
BOUNDED_CURVE()
B_SPLINE_CURVE(2,(#546215,#546216,#546217,#546218,#546219,#546220,#546221,
#546222,#546223,#546224,#546225,#546226,#546227,#546228,#546229,#546230,
#546231,#546232,#546233,#546234,#546235,#546236,#546237,#546238,#546239,
#546240,#546241,#546242,#546243),.UNSPECIFIED.,.F.,.F.)
B_SPLINE_CURVE_WITH_KNOTS((3,2,2,2,2,2,2,2,2,2,2,2,2,2,3),(0.642857142857143,
0.644897959183673,0.646938775510204,0.648979591836735,0.651020408163265,
0.653061224489796,0.655102040816327,0.657142857142857,0.659183673469388,
0.661224489795918,0.663265306122449,0.66530612244898,0.66734693877551,0.669387755102041,
0.671428571428571),.UNSPECIFIED.)
CURVE()
GEOMETRIC_REPRESENTATION_ITEM()
RATIONAL_B_SPLINE_CURVE((1.,0.974927912181824,1.,0.974927912181824,1.,0.974927912181824,
1.,0.974927912181824,1.,0.974927912181824,1.,0.974927912181824,1.,0.974927912181824,
1.,0.974927912181824,1.,0.974927912181824,1.,0.974927912181824,1.,0.974927912181824,
1.,0.974927912181824,1.,0.974927912181824,1.,0.974927912181824,1.))
REPRESENTATION_ITEM('')
);
#578=(
BOUNDED_CURVE()
B_SPLINE_CURVE(2,(#546248,#546249,#546250,#546251,#546252,#546253,#546254,
#546255,#546256,#546257,#546258,#546259,#546260,#546261,#546262,#546263,
#546264,#546265,#546266,#546267,#546268,#546269,#546270,#546271,#546272,
#546273,#546274,#546275,#546276),.UNSPECIFIED.,.F.,.F.)
B_SPLINE_CURVE_WITH_KNOTS((3,2,2,2,2,2,2,2,2,2,2,2,2,2,3),(0.671428571428571,
0.673469387755102,0.675510204081633,0.677551020408163,0.679591836734694,
0.681632653061224,0.683673469387755,0.685714285714286,0.687755102040816,
0.689795918367347,0.691836734693878,0.693877551020408,0.695918367346939,
0.697959183673469,0.7),.UNSPECIFIED.)
CURVE()
GEOMETRIC_REPRESENTATION_ITEM()
RATIONAL_B_SPLINE_CURVE((1.,0.974927912181824,1.,0.974927912181824,1.,0.974927912181824,
1.,0.974927912181824,1.,0.974927912181824,1.,0.974927912181824,1.,0.974927912181824,
1.,0.974927912181824,1.,0.974927912181824,1.,0.974927912181824,1.,0.974927912181824,
1.,0.974927912181824,1.,0.974927912181824,1.,0.974927912181824,1.))
REPRESENTATION_ITEM('')
);
#579=(
BOUNDED_CURVE()
B_SPLINE_CURVE(2,(#546277,#546278,#546279,#546280,#546281,#546282,#546283,
#546284,#546285,#546286,#546287,#546288,#546289,#546290,#546291,#546292,
#546293,#546294,#546295,#546296,#546297,#546298,#546299,#546300,#546301,
#546302,#546303,#546304,#546305),.UNSPECIFIED.,.F.,.F.)
B_SPLINE_CURVE_WITH_KNOTS((3,2,2,2,2,2,2,2,2,2,2,2,2,2,3),(0.671428571428571,
0.673469387755102,0.675510204081633,0.677551020408163,0.679591836734694,
0.681632653061224,0.683673469387755,0.685714285714286,0.687755102040816,
0.689795918367347,0.691836734693878,0.693877551020408,0.695918367346939,
0.697959183673469,0.7),.UNSPECIFIED.)
CURVE()
GEOMETRIC_REPRESENTATION_ITEM()
RATIONAL_B_SPLINE_CURVE((1.,0.974927912181824,1.,0.974927912181824,1.,0.974927912181824,
1.,0.974927912181824,1.,0.974927912181824,1.,0.974927912181824,1.,0.974927912181824,
1.,0.974927912181824,1.,0.974927912181824,1.,0.974927912181824,1.,0.974927912181824,
1.,0.974927912181824,1.,0.974927912181824,1.,0.974927912181824,1.))
REPRESENTATION_ITEM('')
);
#580=(
BOUNDED_CURVE()
B_SPLINE_CURVE(2,(#546310,#546311,#546312,#546313,#546314,#546315,#546316,
#546317,#546318,#546319,#546320,#546321,#546322,#546323,#546324,#546325,
#546326,#546327,#546328,#546329,#546330,#546331,#546332,#546333,#546334,
#546335,#546336,#546337,#546338),.UNSPECIFIED.,.F.,.F.)
B_SPLINE_CURVE_WITH_KNOTS((3,2,2,2,2,2,2,2,2,2,2,2,2,2,3),(0.7,0.702040816326531,
0.704081632653061,0.706122448979592,0.708163265306123,0.710204081632653,
0.712244897959184,0.714285714285714,0.716326530612245,0.718367346938776,
0.720408163265306,0.722448979591837,0.724489795918367,0.726530612244898,
0.728571428571429),.UNSPECIFIED.)
CURVE()
GEOMETRIC_REPRESENTATION_ITEM()
RATIONAL_B_SPLINE_CURVE((1.,0.974927912181824,1.,0.974927912181824,1.,0.974927912181824,
1.,0.974927912181824,1.,0.974927912181824,1.,0.974927912181824,1.,0.974927912181824,
1.,0.974927912181824,1.,0.974927912181824,1.,0.974927912181824,1.,0.974927912181824,
1.,0.974927912181824,1.,0.974927912181824,1.,0.974927912181824,1.))
REPRESENTATION_ITEM('')
);
#581=(
BOUNDED_CURVE()
B_SPLINE_CURVE(2,(#546339,#546340,#546341,#546342,#546343,#546344,#546345,
#546346,#546347,#546348,#546349,#546350,#546351,#546352,#546353,#546354,
#546355,#546356,#546357,#546358,#546359,#546360,#546361,#546362,#546363,
#546364,#546365,#546366,#546367),.UNSPECIFIED.,.F.,.F.)
B_SPLINE_CURVE_WITH_KNOTS((3,2,2,2,2,2,2,2,2,2,2,2,2,2,3),(0.7,0.702040816326531,
0.704081632653061,0.706122448979592,0.708163265306123,0.710204081632653,
0.712244897959184,0.714285714285714,0.716326530612245,0.718367346938776,
0.720408163265306,0.722448979591837,0.724489795918367,0.726530612244898,
0.728571428571429),.UNSPECIFIED.)
CURVE()
GEOMETRIC_REPRESENTATION_ITEM()
RATIONAL_B_SPLINE_CURVE((1.,0.974927912181824,1.,0.974927912181824,1.,0.974927912181824,
1.,0.974927912181824,1.,0.974927912181824,1.,0.974927912181824,1.,0.974927912181824,
1.,0.974927912181824,1.,0.974927912181824,1.,0.974927912181824,1.,0.974927912181824,
1.,0.974927912181824,1.,0.974927912181824,1.,0.974927912181824,1.))
REPRESENTATION_ITEM('')
);
#582=(
BOUNDED_CURVE()
B_SPLINE_CURVE(2,(#546372,#546373,#546374,#546375,#546376,#546377,#546378,
#546379,#546380,#546381,#546382,#546383,#546384,#546385,#546386,#546387,
#546388,#546389,#546390,#546391,#546392,#546393,#546394,#546395,#546396,
#546397,#546398,#546399,#546400),.UNSPECIFIED.,.F.,.F.)
B_SPLINE_CURVE_WITH_KNOTS((3,2,2,2,2,2,2,2,2,2,2,2,2,2,3),(0.728571428571429,
0.730612244897959,0.73265306122449,0.73469387755102,0.736734693877551,0.738775510204082,
0.740816326530612,0.742857142857143,0.744897959183674,0.746938775510204,
0.748979591836735,0.751020408163265,0.753061224489796,0.755102040816327,
0.757142857142857),.UNSPECIFIED.)
CURVE()
GEOMETRIC_REPRESENTATION_ITEM()
RATIONAL_B_SPLINE_CURVE((1.,0.974927912181824,1.,0.974927912181824,1.,0.974927912181824,
1.,0.974927912181824,1.,0.974927912181824,1.,0.974927912181824,1.,0.974927912181824,
1.,0.974927912181824,1.,0.974927912181824,1.,0.974927912181824,1.,0.974927912181824,
1.,0.974927912181824,1.,0.974927912181824,1.,0.974927912181824,1.))
REPRESENTATION_ITEM('')
);
#583=(
BOUNDED_CURVE()
B_SPLINE_CURVE(2,(#546401,#546402,#546403,#546404,#546405,#546406,#546407,
#546408,#546409,#546410,#546411,#546412,#546413,#546414,#546415,#546416,
#546417,#546418,#546419,#546420,#546421,#546422,#546423,#546424,#546425,
#546426,#546427,#546428,#546429),.UNSPECIFIED.,.F.,.F.)
B_SPLINE_CURVE_WITH_KNOTS((3,2,2,2,2,2,2,2,2,2,2,2,2,2,3),(0.728571428571429,
0.730612244897959,0.73265306122449,0.73469387755102,0.736734693877551,0.738775510204082,
0.740816326530612,0.742857142857143,0.744897959183674,0.746938775510204,
0.748979591836735,0.751020408163265,0.753061224489796,0.755102040816327,
0.757142857142857),.UNSPECIFIED.)
CURVE()
GEOMETRIC_REPRESENTATION_ITEM()
RATIONAL_B_SPLINE_CURVE((1.,0.974927912181824,1.,0.974927912181824,1.,0.974927912181824,
1.,0.974927912181824,1.,0.974927912181824,1.,0.974927912181824,1.,0.974927912181824,
1.,0.974927912181824,1.,0.974927912181824,1.,0.974927912181824,1.,0.974927912181824,
1.,0.974927912181824,1.,0.974927912181824,1.,0.974927912181824,1.))
REPRESENTATION_ITEM('')
);
#584=(
BOUNDED_CURVE()
B_SPLINE_CURVE(2,(#546435,#546436,#546437,#546438,#546439,#546440,#546441,
#546442,#546443,#546444,#546445,#546446,#546447,#546448,#546449,#546450,
#546451,#546452,#546453),.UNSPECIFIED.,.F.,.F.)
B_SPLINE_CURVE_WITH_KNOTS((3,2,2,2,2,2,2,2,2,3),(0.710719112782908,0.712244897959184,
0.714285714285714,0.716326530612245,0.718367346938776,0.720408163265306,
0.722448979591837,0.724489795918367,0.726530612244898,0.728571428571429),
 .UNSPECIFIED.)
CURVE()
GEOMETRIC_REPRESENTATION_ITEM()
RATIONAL_B_SPLINE_CURVE((0.990538945501058,0.981255236233682,1.,0.974927912181824,
1.,0.974927912181824,1.,0.974927912181824,1.,0.974927912181824,1.,0.974927912181824,
1.,0.974927912181824,1.,0.974927912181824,1.,0.974927912181824,1.))
REPRESENTATION_ITEM('')
);
#585=(
BOUNDED_CURVE()
B_SPLINE_CURVE(2,(#546456,#546457,#546458,#546459,#546460,#546461,#546462,
#546463,#546464,#546465,#546466,#546467,#546468,#546469,#546470,#546471,
#546472,#546473,#546474,#546475,#546476,#546477,#546478),.UNSPECIFIED.,
 .F.,.F.)
B_SPLINE_CURVE_WITH_KNOTS((3,2,2,2,2,2,2,2,2,2,2,3),(0.707142857142858,
0.708163265306123,0.710204081632653,0.712244897959184,0.714285714285714,
0.716326530612245,0.718367346938776,0.720408163265306,0.722448979591837,
0.724489795918367,0.726530612244898,0.728571428571429),.UNSPECIFIED.)
CURVE()
GEOMETRIC_REPRESENTATION_ITEM()
RATIONAL_B_SPLINE_CURVE((0.987463956090912,0.987463956090912,1.,0.974927912181824,
1.,0.974927912181824,1.,0.974927912181824,1.,0.974927912181824,1.,0.974927912181824,
1.,0.974927912181824,1.,0.974927912181824,1.,0.974927912181824,1.,0.974927912181824,
1.,0.974927912181824,1.))
REPRESENTATION_ITEM('')
);
#586=(
BOUNDED_CURVE()
B_SPLINE_CURVE(2,(#546484,#546485,#546486,#546487,#546488,#546489,#546490,
#546491,#546492,#546493,#546494,#546495,#546496,#546497,#546498),
 .UNSPECIFIED.,.F.,.F.)
B_SPLINE_CURVE_WITH_KNOTS((3,2,2,2,2,2,2,3),(0.757142857142857,0.759183673469388,
0.761224489795918,0.763265306122449,0.76530612244898,0.76734693877551,0.769387755102041,
0.76964711435162),.UNSPECIFIED.)
CURVE()
GEOMETRIC_REPRESENTATION_ITEM()
RATIONAL_B_SPLINE_CURVE((1.,0.974927912181824,1.,0.974927912181824,1.,0.974927912181824,
1.,0.974927912181824,1.,0.974927912181824,1.,0.974927912181824,1.,0.996813687837865,
0.994437247216401))
REPRESENTATION_ITEM('')
);
#587=(
BOUNDED_CURVE()
B_SPLINE_CURVE(2,(#546501,#546502,#546503,#546504,#546505,#546506,#546507,
#546508,#546509,#546510,#546511,#546512,#546513,#546514,#546515,#546516,
#546517),.UNSPECIFIED.,.F.,.F.)
B_SPLINE_CURVE_WITH_KNOTS((3,2,2,2,2,2,2,2,3),(0.757142857142857,0.759183673469388,
0.761224489795918,0.763265306122449,0.76530612244898,0.76734693877551,0.769387755102041,
0.771428571428572,0.773210028505523),.UNSPECIFIED.)
CURVE()
GEOMETRIC_REPRESENTATION_ITEM()
RATIONAL_B_SPLINE_CURVE((1.,0.974927912181824,1.,0.974927912181824,1.,0.974927912181824,
1.,0.974927912181824,1.,0.974927912181824,1.,0.974927912181824,1.,0.974927912181824,
1.,0.978114224343959,0.994437247216401))
REPRESENTATION_ITEM('')
);
#588=(
BOUNDED_CURVE()
B_SPLINE_CURVE(2,(#554069,#554070,#554071,#554072,#554073,#554074,#554075,
#554076,#554077),.UNSPECIFIED.,.F.,.F.)
B_SPLINE_CURVE_WITH_KNOTS((3,2,2,2,3),(0.283646245825091,0.283673469387755,
0.285714285714286,0.287755102040816,0.289001319975066),.UNSPECIFIED.)
CURVE()
GEOMETRIC_REPRESENTATION_ITEM()
RATIONAL_B_SPLINE_CURVE((0.999340022306346,0.999665549738626,1.,0.974927912181824,
1.,0.974927912181824,1.,0.984689810110836,0.988077856773981))
REPRESENTATION_ITEM('')
);
#589=(
BOUNDED_CURVE()
B_SPLINE_CURVE(2,(#554078,#554079,#554080,#554081,#554082,#554083,#554084),
 .UNSPECIFIED.,.F.,.F.)
B_SPLINE_CURVE_WITH_KNOTS((3,2,2,3),(0.706864455632844,0.708163265306123,
0.710204081632653,0.71221767439652),.UNSPECIFIED.)
CURVE()
GEOMETRIC_REPRESENTATION_ITEM()
RATIONAL_B_SPLINE_CURVE((0.988397115477634,0.984043703608108,1.,0.974927912181824,
1.,0.9752623624432,0.999340022306344))
REPRESENTATION_ITEM('')
);
#590=(
BOUNDED_CURVE()
B_SPLINE_CURVE(2,(#554092,#554093,#554094,#554095,#554096,#554097,#554098,
#554099,#554100),.UNSPECIFIED.,.F.,.F.)
B_SPLINE_CURVE_WITH_KNOTS((3,2,2,2,3),(0.283646245825091,0.283673469387755,
0.285714285714286,0.287755102040816,0.289001319975066),.UNSPECIFIED.)
CURVE()
GEOMETRIC_REPRESENTATION_ITEM()
RATIONAL_B_SPLINE_CURVE((0.999340022306346,0.999665549738626,1.,0.974927912181824,
1.,0.974927912181824,1.,0.984689810110836,0.988077856773981))
REPRESENTATION_ITEM('')
);
#591=(
BOUNDED_CURVE()
B_SPLINE_CURVE(2,(#554101,#554102,#554103,#554104,#554105,#554106,#554107),
 .UNSPECIFIED.,.F.,.F.)
B_SPLINE_CURVE_WITH_KNOTS((3,2,2,3),(0.706864455632844,0.708163265306123,
0.710204081632653,0.71221767439652),.UNSPECIFIED.)
CURVE()
GEOMETRIC_REPRESENTATION_ITEM()
RATIONAL_B_SPLINE_CURVE((0.988397115477634,0.984043703608108,1.,0.974927912181824,
1.,0.9752623624432,0.999340022306344))
REPRESENTATION_ITEM('')
);
#592=(
BOUNDED_CURVE()
B_SPLINE_CURVE(2,(#554112,#554113,#554114,#554115,#554116,#554117,#554118,
#554119,#554120,#554121,#554122,#554123,#554124,#554125,#554126,#554127,
#554128,#554129,#554130,#554131,#554132,#554133,#554134,#554135,#554136,
#554137,#554138,#554139,#554140),.UNSPECIFIED.,.F.,.F.)
B_SPLINE_CURVE_WITH_KNOTS((3,2,2,2,2,2,2,2,2,2,2,2,2,2,3),(0.728571428571429,
0.730612244897959,0.73265306122449,0.73469387755102,0.736734693877551,0.738775510204082,
0.740816326530612,0.742857142857143,0.744897959183674,0.746938775510204,
0.748979591836735,0.751020408163265,0.753061224489796,0.755102040816327,
0.757142857142857),.UNSPECIFIED.)
CURVE()
GEOMETRIC_REPRESENTATION_ITEM()
RATIONAL_B_SPLINE_CURVE((1.,0.974927912181824,1.,0.974927912181824,1.,0.974927912181824,
1.,0.974927912181824,1.,0.974927912181824,1.,0.974927912181824,1.,0.974927912181824,
1.,0.974927912181824,1.,0.974927912181824,1.,0.974927912181824,1.,0.974927912181824,
1.,0.974927912181824,1.,0.974927912181824,1.,0.974927912181824,1.))
REPRESENTATION_ITEM('')
);
#593=(
BOUNDED_CURVE()
B_SPLINE_CURVE(2,(#554141,#554142,#554143,#554144,#554145,#554146,#554147,
#554148,#554149,#554150,#554151,#554152,#554153,#554154,#554155,#554156,
#554157,#554158,#554159,#554160,#554161,#554162,#554163,#554164,#554165,
#554166,#554167,#554168,#554169),.UNSPECIFIED.,.F.,.F.)
B_SPLINE_CURVE_WITH_KNOTS((3,2,2,2,2,2,2,2,2,2,2,2,2,2,3),(0.728571428571429,
0.730612244897959,0.73265306122449,0.73469387755102,0.736734693877551,0.738775510204082,
0.740816326530612,0.742857142857143,0.744897959183674,0.746938775510204,
0.748979591836735,0.751020408163265,0.753061224489796,0.755102040816327,
0.757142857142857),.UNSPECIFIED.)
CURVE()
GEOMETRIC_REPRESENTATION_ITEM()
RATIONAL_B_SPLINE_CURVE((1.,0.974927912181824,1.,0.974927912181824,1.,0.974927912181824,
1.,0.974927912181824,1.,0.974927912181824,1.,0.974927912181824,1.,0.974927912181824,
1.,0.974927912181824,1.,0.974927912181824,1.,0.974927912181824,1.,0.974927912181824,
1.,0.974927912181824,1.,0.974927912181824,1.,0.974927912181824,1.))
REPRESENTATION_ITEM('')
);
#594=(
BOUNDED_CURVE()
B_SPLINE_CURVE(2,(#556139,#556140,#556141,#556142,#556143,#556144,#556145,
#556146,#556147,#556148,#556149,#556150,#556151,#556152,#556153,#556154,
#556155,#556156,#556157),.UNSPECIFIED.,.F.,.F.)
B_SPLINE_CURVE_WITH_KNOTS((3,2,2,2,2,2,2,2,2,3),(0.757142857142857,0.759183673469388,
0.761224489795918,0.763265306122449,0.76530612244898,0.76734693877551,0.769387755102041,
0.771428571428572,0.773469387755102,0.774174860064314),.UNSPECIFIED.)
CURVE()
GEOMETRIC_REPRESENTATION_ITEM()
RATIONAL_B_SPLINE_CURVE((1.,0.974927912181824,1.,0.974927912181824,1.,0.974927912181824,
1.,0.974927912181824,1.,0.974927912181824,1.,0.974927912181824,1.,0.974927912181824,
1.,0.974927912181824,1.,0.991333044791977,0.988658100550302))
REPRESENTATION_ITEM('')
);
#595=(
BOUNDED_CURVE()
B_SPLINE_CURVE(2,(#556158,#556159,#556160,#556161,#556162,#556163,#556164,
#556165,#556166),.UNSPECIFIED.,.F.,.F.)
B_SPLINE_CURVE_WITH_KNOTS((3,2,2,2,3),(0.283646245825091,0.283673469387755,
0.285714285714286,0.287755102040816,0.289001319975066),.UNSPECIFIED.)
CURVE()
GEOMETRIC_REPRESENTATION_ITEM()
RATIONAL_B_SPLINE_CURVE((0.999340022306346,0.999665549738626,1.,0.974927912181824,
1.,0.974927912181824,1.,0.984689810110836,0.988077856773981))
REPRESENTATION_ITEM('')
);
#596=(
BOUNDED_CURVE()
B_SPLINE_CURVE(2,(#556170,#556171,#556172,#556173,#556174,#556175,#556176,
#556177,#556178,#556179,#556180,#556181,#556182),.UNSPECIFIED.,.F.,.F.)
B_SPLINE_CURVE_WITH_KNOTS((3,2,2,2,2,2,3),(0.757142857142857,0.759183673469388,
0.761224489795918,0.763265306122449,0.76530612244898,0.76734693877551,0.768682282792829),
 .UNSPECIFIED.)
CURVE()
GEOMETRIC_REPRESENTATION_ITEM()
RATIONAL_B_SPLINE_CURVE((1.,0.974927912181824,1.,0.974927912181824,1.,0.974927912181824,
1.,0.974927912181824,1.,0.974927912181824,1.,0.983594867389847,0.988658100550302))
REPRESENTATION_ITEM('')
);
#597=(
BOUNDED_CURVE()
B_SPLINE_CURVE(2,(#558351,#558352,#558353,#558354,#558355,#558356,#558357),
 .UNSPECIFIED.,.F.,.F.)
B_SPLINE_CURVE_WITH_KNOTS((3,2,2,3),(0.706864455632844,0.708163265306123,
0.710204081632653,0.71221767439652),.UNSPECIFIED.)
CURVE()
GEOMETRIC_REPRESENTATION_ITEM()
RATIONAL_B_SPLINE_CURVE((0.988397115477634,0.984043703608108,1.,0.974927912181824,
1.,0.9752623624432,0.999340022306344))
REPRESENTATION_ITEM('')
);
#598=(
BOUNDED_CURVE()
B_SPLINE_CURVE(2,(#558537,#558538,#558539,#558540,#558541,#558542,#558543,
#558544,#558545,#558546,#558547,#558548,#558549,#558550,#558551,#558552,
#558553,#558554,#558555,#558556,#558557,#558558,#558559,#558560,#558561,
#558562,#558563,#558564,#558565),.UNSPECIFIED.,.F.,.F.)
B_SPLINE_CURVE_WITH_KNOTS((3,2,2,2,2,2,2,2,2,2,2,2,2,2,3),(0.757142857142857,
0.759183673469388,0.761224489795918,0.763265306122449,0.76530612244898,
0.76734693877551,0.769387755102041,0.771428571428572,0.773469387755102,
0.775510204081633,0.777551020408163,0.779591836734694,0.781632653061225,
0.783673469387755,0.785714285714286),.UNSPECIFIED.)
CURVE()
GEOMETRIC_REPRESENTATION_ITEM()
RATIONAL_B_SPLINE_CURVE((1.,0.974927912181824,1.,0.974927912181824,1.,0.974927912181824,
1.,0.974927912181824,1.,0.974927912181824,1.,0.974927912181824,1.,0.974927912181824,
1.,0.974927912181824,1.,0.974927912181824,1.,0.974927912181824,1.,0.974927912181824,
1.,0.974927912181824,1.,0.974927912181824,1.,0.974927912181824,1.))
REPRESENTATION_ITEM('')
);
#599=(
BOUNDED_CURVE()
B_SPLINE_CURVE(2,(#558566,#558567,#558568,#558569,#558570,#558571,#558572,
#558573,#558574,#558575,#558576,#558577,#558578,#558579,#558580,#558581,
#558582,#558583,#558584,#558585,#558586,#558587,#558588,#558589,#558590,
#558591,#558592,#558593,#558594),.UNSPECIFIED.,.F.,.F.)
B_SPLINE_CURVE_WITH_KNOTS((3,2,2,2,2,2,2,2,2,2,2,2,2,2,3),(0.757142857142857,
0.759183673469388,0.761224489795918,0.763265306122449,0.76530612244898,
0.76734693877551,0.769387755102041,0.771428571428572,0.773469387755102,
0.775510204081633,0.777551020408163,0.779591836734694,0.781632653061225,
0.783673469387755,0.785714285714286),.UNSPECIFIED.)
CURVE()
GEOMETRIC_REPRESENTATION_ITEM()
RATIONAL_B_SPLINE_CURVE((1.,0.974927912181824,1.,0.974927912181824,1.,0.974927912181824,
1.,0.974927912181824,1.,0.974927912181824,1.,0.974927912181824,1.,0.974927912181824,
1.,0.974927912181824,1.,0.974927912181824,1.,0.974927912181824,1.,0.974927912181824,
1.,0.974927912181824,1.,0.974927912181824,1.,0.974927912181824,1.))
REPRESENTATION_ITEM('')
);
#600=(
BOUNDED_CURVE()
B_SPLINE_CURVE(2,(#558596,#558597,#558598,#558599,#558600,#558601,#558602,
#558603,#558604,#558605,#558606,#558607,#558608,#558609,#558610,#558611,
#558612,#558613,#558614,#558615,#558616,#558617,#558618,#558619,#558620),
 .UNSPECIFIED.,.F.,.F.)
B_SPLINE_CURVE_WITH_KNOTS((3,2,2,2,2,2,2,2,2,2,2,2,3),(0.785714285714286,
0.787755102040816,0.789795918367347,0.791836734693878,0.793877551020408,
0.795918367346939,0.797959183673469,0.8,0.802040816326531,0.804081632653061,
0.806122448979592,0.808163265306123,0.809880841412036),.UNSPECIFIED.)
CURVE()
GEOMETRIC_REPRESENTATION_ITEM()
RATIONAL_B_SPLINE_CURVE((1.,0.974927912181824,1.,0.974927912181824,1.,0.974927912181824,
1.,0.974927912181824,1.,0.974927912181824,1.,0.974927912181824,1.,0.974927912181824,
1.,0.974927912181824,1.,0.974927912181824,1.,0.974927912181824,1.,0.974927912181824,
1.,0.978899022708688,0.993315729136215))
REPRESENTATION_ITEM('')
);
#601=(
BOUNDED_CURVE()
B_SPLINE_CURVE(2,(#558621,#558622,#558623,#558624,#558625,#558626,#558627,
#558628,#558629,#558630,#558631,#558632,#558633,#558634,#558635,#558636,
#558637,#558638,#558639,#558640,#558641),.UNSPECIFIED.,.F.,.F.)
B_SPLINE_CURVE_WITH_KNOTS((3,2,2,2,2,2,2,2,2,2,3),(0.785714285714286,0.787755102040816,
0.789795918367347,0.791836734693878,0.793877551020408,0.795918367346939,
0.797959183673469,0.8,0.802040816326531,0.804081632653061,0.804404872873678),
 .UNSPECIFIED.)
CURVE()
GEOMETRIC_REPRESENTATION_ITEM()
RATIONAL_B_SPLINE_CURVE((1.,0.974927912181824,1.,0.974927912181824,1.,0.974927912181824,
1.,0.974927912181824,1.,0.974927912181824,1.,0.974927912181824,1.,0.974927912181824,
1.,0.974927912181824,1.,0.974927912181824,1.,0.996028889473135,0.993315729136213))
REPRESENTATION_ITEM('')
);
#602=(
BOUNDED_CURVE()
B_SPLINE_CURVE(2,(#562567,#562568,#562569,#562570,#562571,#562572,#562573,
#562574,#562575,#562576,#562577,#562578,#562579,#562580,#562581,#562582,
#562583,#562584,#562585,#562586,#562587,#562588,#562589,#562590,#562591,
#562592,#562593,#562594,#562595),.UNSPECIFIED.,.F.,.F.)
B_SPLINE_CURVE_WITH_KNOTS((3,2,2,2,2,2,2,2,2,2,2,2,2,2,3),(0.757142857142857,
0.759183673469388,0.761224489795918,0.763265306122449,0.76530612244898,
0.76734693877551,0.769387755102041,0.771428571428572,0.773469387755102,
0.775510204081633,0.777551020408163,0.779591836734694,0.781632653061225,
0.783673469387755,0.785714285714286),.UNSPECIFIED.)
CURVE()
GEOMETRIC_REPRESENTATION_ITEM()
RATIONAL_B_SPLINE_CURVE((1.,0.974927912181824,1.,0.974927912181824,1.,0.974927912181824,
1.,0.974927912181824,1.,0.974927912181824,1.,0.974927912181824,1.,0.974927912181824,
1.,0.974927912181824,1.,0.974927912181824,1.,0.974927912181824,1.,0.974927912181824,
1.,0.974927912181824,1.,0.974927912181824,1.,0.974927912181824,1.))
REPRESENTATION_ITEM('')
);
#603=(
BOUNDED_CURVE()
B_SPLINE_CURVE(2,(#562596,#562597,#562598,#562599,#562600,#562601,#562602,
#562603,#562604,#562605,#562606,#562607,#562608,#562609,#562610,#562611,
#562612,#562613,#562614,#562615,#562616,#562617,#562618,#562619,#562620,
#562621,#562622,#562623,#562624),.UNSPECIFIED.,.F.,.F.)
B_SPLINE_CURVE_WITH_KNOTS((3,2,2,2,2,2,2,2,2,2,2,2,2,2,3),(0.757142857142857,
0.759183673469388,0.761224489795918,0.763265306122449,0.76530612244898,
0.76734693877551,0.769387755102041,0.771428571428572,0.773469387755102,
0.775510204081633,0.777551020408163,0.779591836734694,0.781632653061225,
0.783673469387755,0.785714285714286),.UNSPECIFIED.)
CURVE()
GEOMETRIC_REPRESENTATION_ITEM()
RATIONAL_B_SPLINE_CURVE((1.,0.974927912181824,1.,0.974927912181824,1.,0.974927912181824,
1.,0.974927912181824,1.,0.974927912181824,1.,0.974927912181824,1.,0.974927912181824,
1.,0.974927912181824,1.,0.974927912181824,1.,0.974927912181824,1.,0.974927912181824,
1.,0.974927912181824,1.,0.974927912181824,1.,0.974927912181824,1.))
REPRESENTATION_ITEM('')
);
#604=(
BOUNDED_CURVE()
B_SPLINE_CURVE(2,(#562626,#562627,#562628,#562629,#562630,#562631,#562632,
#562633,#562634,#562635,#562636,#562637,#562638,#562639,#562640,#562641,
#562642,#562643,#562644,#562645,#562646,#562647,#562648,#562649,#562650),
 .UNSPECIFIED.,.F.,.F.)
B_SPLINE_CURVE_WITH_KNOTS((3,2,2,2,2,2,2,2,2,2,2,2,3),(0.785714285714286,
0.787755102040816,0.789795918367347,0.791836734693878,0.793877551020408,
0.795918367346939,0.797959183673469,0.8,0.802040816326531,0.804081632653061,
0.806122448979592,0.808163265306123,0.809880841412036),.UNSPECIFIED.)
CURVE()
GEOMETRIC_REPRESENTATION_ITEM()
RATIONAL_B_SPLINE_CURVE((1.,0.974927912181824,1.,0.974927912181824,1.,0.974927912181824,
1.,0.974927912181824,1.,0.974927912181824,1.,0.974927912181824,1.,0.974927912181824,
1.,0.974927912181824,1.,0.974927912181824,1.,0.974927912181824,1.,0.974927912181824,
1.,0.978899022708688,0.993315729136215))
REPRESENTATION_ITEM('')
);
#605=(
BOUNDED_CURVE()
B_SPLINE_CURVE(2,(#562651,#562652,#562653,#562654,#562655,#562656,#562657,
#562658,#562659,#562660,#562661,#562662,#562663,#562664,#562665,#562666,
#562667,#562668,#562669,#562670,#562671),.UNSPECIFIED.,.F.,.F.)
B_SPLINE_CURVE_WITH_KNOTS((3,2,2,2,2,2,2,2,2,2,3),(0.785714285714286,0.787755102040816,
0.789795918367347,0.791836734693878,0.793877551020408,0.795918367346939,
0.797959183673469,0.8,0.802040816326531,0.804081632653061,0.804404872873678),
 .UNSPECIFIED.)
CURVE()
GEOMETRIC_REPRESENTATION_ITEM()
RATIONAL_B_SPLINE_CURVE((1.,0.974927912181824,1.,0.974927912181824,1.,0.974927912181824,
1.,0.974927912181824,1.,0.974927912181824,1.,0.974927912181824,1.,0.974927912181824,
1.,0.974927912181824,1.,0.974927912181824,1.,0.996028889473135,0.993315729136213))
REPRESENTATION_ITEM('')
);
#606=(
BOUNDED_CURVE()
B_SPLINE_CURVE(2,(#566597,#566598,#566599,#566600,#566601,#566602,#566603,
#566604,#566605,#566606,#566607,#566608,#566609,#566610,#566611,#566612,
#566613,#566614,#566615,#566616,#566617,#566618,#566619,#566620,#566621,
#566622,#566623,#566624,#566625),.UNSPECIFIED.,.F.,.F.)
B_SPLINE_CURVE_WITH_KNOTS((3,2,2,2,2,2,2,2,2,2,2,2,2,2,3),(0.757142857142857,
0.759183673469388,0.761224489795918,0.763265306122449,0.76530612244898,
0.76734693877551,0.769387755102041,0.771428571428572,0.773469387755102,
0.775510204081633,0.777551020408163,0.779591836734694,0.781632653061225,
0.783673469387755,0.785714285714286),.UNSPECIFIED.)
CURVE()
GEOMETRIC_REPRESENTATION_ITEM()
RATIONAL_B_SPLINE_CURVE((1.,0.974927912181824,1.,0.974927912181824,1.,0.974927912181824,
1.,0.974927912181824,1.,0.974927912181824,1.,0.974927912181824,1.,0.974927912181824,
1.,0.974927912181824,1.,0.974927912181824,1.,0.974927912181824,1.,0.974927912181824,
1.,0.974927912181824,1.,0.974927912181824,1.,0.974927912181824,1.))
REPRESENTATION_ITEM('')
);
#607=(
BOUNDED_CURVE()
B_SPLINE_CURVE(2,(#566626,#566627,#566628,#566629,#566630,#566631,#566632,
#566633,#566634,#566635,#566636,#566637,#566638,#566639,#566640,#566641,
#566642,#566643,#566644,#566645,#566646,#566647,#566648,#566649,#566650,
#566651,#566652,#566653,#566654),.UNSPECIFIED.,.F.,.F.)
B_SPLINE_CURVE_WITH_KNOTS((3,2,2,2,2,2,2,2,2,2,2,2,2,2,3),(0.757142857142857,
0.759183673469388,0.761224489795918,0.763265306122449,0.76530612244898,
0.76734693877551,0.769387755102041,0.771428571428572,0.773469387755102,
0.775510204081633,0.777551020408163,0.779591836734694,0.781632653061225,
0.783673469387755,0.785714285714286),.UNSPECIFIED.)
CURVE()
GEOMETRIC_REPRESENTATION_ITEM()
RATIONAL_B_SPLINE_CURVE((1.,0.974927912181824,1.,0.974927912181824,1.,0.974927912181824,
1.,0.974927912181824,1.,0.974927912181824,1.,0.974927912181824,1.,0.974927912181824,
1.,0.974927912181824,1.,0.974927912181824,1.,0.974927912181824,1.,0.974927912181824,
1.,0.974927912181824,1.,0.974927912181824,1.,0.974927912181824,1.))
REPRESENTATION_ITEM('')
);
#608=(
BOUNDED_CURVE()
B_SPLINE_CURVE(2,(#566656,#566657,#566658,#566659,#566660,#566661,#566662,
#566663,#566664,#566665,#566666,#566667,#566668,#566669,#566670,#566671,
#566672,#566673,#566674,#566675,#566676,#566677,#566678,#566679,#566680),
 .UNSPECIFIED.,.F.,.F.)
B_SPLINE_CURVE_WITH_KNOTS((3,2,2,2,2,2,2,2,2,2,2,2,3),(0.785714285714286,
0.787755102040816,0.789795918367347,0.791836734693878,0.793877551020408,
0.795918367346939,0.797959183673469,0.8,0.802040816326531,0.804081632653061,
0.806122448979592,0.808163265306123,0.809880841412036),.UNSPECIFIED.)
CURVE()
GEOMETRIC_REPRESENTATION_ITEM()
RATIONAL_B_SPLINE_CURVE((1.,0.974927912181824,1.,0.974927912181824,1.,0.974927912181824,
1.,0.974927912181824,1.,0.974927912181824,1.,0.974927912181824,1.,0.974927912181824,
1.,0.974927912181824,1.,0.974927912181824,1.,0.974927912181824,1.,0.974927912181824,
1.,0.978899022708688,0.993315729136215))
REPRESENTATION_ITEM('')
);
#609=(
BOUNDED_CURVE()
B_SPLINE_CURVE(2,(#566681,#566682,#566683,#566684,#566685,#566686,#566687,
#566688,#566689,#566690,#566691,#566692,#566693,#566694,#566695,#566696,
#566697,#566698,#566699,#566700,#566701),.UNSPECIFIED.,.F.,.F.)
B_SPLINE_CURVE_WITH_KNOTS((3,2,2,2,2,2,2,2,2,2,3),(0.785714285714286,0.787755102040816,
0.789795918367347,0.791836734693878,0.793877551020408,0.795918367346939,
0.797959183673469,0.8,0.802040816326531,0.804081632653061,0.804404872873678),
 .UNSPECIFIED.)
CURVE()
GEOMETRIC_REPRESENTATION_ITEM()
RATIONAL_B_SPLINE_CURVE((1.,0.974927912181824,1.,0.974927912181824,1.,0.974927912181824,
1.,0.974927912181824,1.,0.974927912181824,1.,0.974927912181824,1.,0.974927912181824,
1.,0.974927912181824,1.,0.974927912181824,1.,0.996028889473135,0.993315729136213))
REPRESENTATION_ITEM('')
);
#610=(
BOUNDED_CURVE()
B_SPLINE_CURVE(2,(#570630,#570631,#570632),.UNSPECIFIED.,.F.,.F.)
B_SPLINE_CURVE_WITH_KNOTS((3,3),(0.124274873543866,0.3218671551163),
 .UNSPECIFIED.)
CURVE()
GEOMETRIC_REPRESENTATION_ITEM()
RATIONAL_B_SPLINE_CURVE((1.46410161513778,1.69059892324148,1.46410161513777))
REPRESENTATION_ITEM('')
);
#611=(
BOUNDED_CURVE()
B_SPLINE_CURVE(2,(#570668,#570669,#570670),.UNSPECIFIED.,.F.,.F.)
B_SPLINE_CURVE_WITH_KNOTS((3,3),(-0.3218671551163,-0.124274873543865),
 .UNSPECIFIED.)
CURVE()
GEOMETRIC_REPRESENTATION_ITEM()
RATIONAL_B_SPLINE_CURVE((1.46410161513778,1.69059892324148,1.46410161513778))
REPRESENTATION_ITEM('')
);
#612=(
BOUNDED_CURVE()
B_SPLINE_CURVE(2,(#570672,#570673,#570674),.UNSPECIFIED.,.F.,.F.)
B_SPLINE_CURVE_WITH_KNOTS((3,3),(-0.321867155116299,-0.124274873543865),
 .UNSPECIFIED.)
CURVE()
GEOMETRIC_REPRESENTATION_ITEM()
RATIONAL_B_SPLINE_CURVE((1.46410161513778,1.69059892324148,1.46410161513778))
REPRESENTATION_ITEM('')
);
#613=(
BOUNDED_CURVE()
B_SPLINE_CURVE(2,(#570676,#570677,#570678),.UNSPECIFIED.,.F.,.F.)
B_SPLINE_CURVE_WITH_KNOTS((3,3),(-0.3218671551163,-0.124274873543866),
 .UNSPECIFIED.)
CURVE()
GEOMETRIC_REPRESENTATION_ITEM()
RATIONAL_B_SPLINE_CURVE((1.46410161513777,1.69059892324148,1.46410161513778))
REPRESENTATION_ITEM('')
);
#614=(
BOUNDED_CURVE()
B_SPLINE_CURVE(2,(#570680,#570681,#570682),.UNSPECIFIED.,.F.,.F.)
B_SPLINE_CURVE_WITH_KNOTS((3,3),(-0.3218671551163,-0.124274873543866),
 .UNSPECIFIED.)
CURVE()
GEOMETRIC_REPRESENTATION_ITEM()
RATIONAL_B_SPLINE_CURVE((1.46410161513778,1.69059892324148,1.46410161513778))
REPRESENTATION_ITEM('')
);
#615=(
BOUNDED_CURVE()
B_SPLINE_CURVE(2,(#570684,#570685,#570686),.UNSPECIFIED.,.F.,.F.)
B_SPLINE_CURVE_WITH_KNOTS((3,3),(-0.321867155116299,-0.124274873543866),
 .UNSPECIFIED.)
CURVE()
GEOMETRIC_REPRESENTATION_ITEM()
RATIONAL_B_SPLINE_CURVE((1.46410161513778,1.69059892324148,1.46410161513778))
REPRESENTATION_ITEM('')
);
#616=(
BOUNDED_CURVE()
B_SPLINE_CURVE(2,(#571943,#571944,#571945),.UNSPECIFIED.,.F.,.F.)
B_SPLINE_CURVE_WITH_KNOTS((3,3),(0.124274873543866,0.3218671551163),
 .UNSPECIFIED.)
CURVE()
GEOMETRIC_REPRESENTATION_ITEM()
RATIONAL_B_SPLINE_CURVE((1.46410161513778,1.69059892324148,1.46410161513777))
REPRESENTATION_ITEM('')
);
#617=(
BOUNDED_CURVE()
B_SPLINE_CURVE(2,(#571981,#571982,#571983),.UNSPECIFIED.,.F.,.F.)
B_SPLINE_CURVE_WITH_KNOTS((3,3),(-0.3218671551163,-0.124274873543865),
 .UNSPECIFIED.)
CURVE()
GEOMETRIC_REPRESENTATION_ITEM()
RATIONAL_B_SPLINE_CURVE((1.46410161513778,1.69059892324148,1.46410161513778))
REPRESENTATION_ITEM('')
);
#618=(
BOUNDED_CURVE()
B_SPLINE_CURVE(2,(#571985,#571986,#571987),.UNSPECIFIED.,.F.,.F.)
B_SPLINE_CURVE_WITH_KNOTS((3,3),(-0.321867155116299,-0.124274873543865),
 .UNSPECIFIED.)
CURVE()
GEOMETRIC_REPRESENTATION_ITEM()
RATIONAL_B_SPLINE_CURVE((1.46410161513778,1.69059892324148,1.46410161513778))
REPRESENTATION_ITEM('')
);
#619=(
BOUNDED_CURVE()
B_SPLINE_CURVE(2,(#571989,#571990,#571991),.UNSPECIFIED.,.F.,.F.)
B_SPLINE_CURVE_WITH_KNOTS((3,3),(-0.3218671551163,-0.124274873543866),
 .UNSPECIFIED.)
CURVE()
GEOMETRIC_REPRESENTATION_ITEM()
RATIONAL_B_SPLINE_CURVE((1.46410161513777,1.69059892324148,1.46410161513778))
REPRESENTATION_ITEM('')
);
#620=(
BOUNDED_CURVE()
B_SPLINE_CURVE(2,(#571993,#571994,#571995),.UNSPECIFIED.,.F.,.F.)
B_SPLINE_CURVE_WITH_KNOTS((3,3),(-0.3218671551163,-0.124274873543866),
 .UNSPECIFIED.)
CURVE()
GEOMETRIC_REPRESENTATION_ITEM()
RATIONAL_B_SPLINE_CURVE((1.46410161513778,1.69059892324148,1.46410161513778))
REPRESENTATION_ITEM('')
);
#621=(
BOUNDED_CURVE()
B_SPLINE_CURVE(2,(#571997,#571998,#571999),.UNSPECIFIED.,.F.,.F.)
B_SPLINE_CURVE_WITH_KNOTS((3,3),(-0.321867155116299,-0.124274873543866),
 .UNSPECIFIED.)
CURVE()
GEOMETRIC_REPRESENTATION_ITEM()
RATIONAL_B_SPLINE_CURVE((1.46410161513778,1.69059892324148,1.46410161513778))
REPRESENTATION_ITEM('')
);
#622=(
BOUNDED_CURVE()
B_SPLINE_CURVE(2,(#588041,#588042,#588043,#588044,#588045),
 .UNSPECIFIED.,.F.,.F.)
B_SPLINE_CURVE_WITH_KNOTS((3,2,3),(0.738477732486389,0.739010989010989,
0.7395094210451),.UNSPECIFIED.)
CURVE()
GEOMETRIC_REPRESENTATION_ITEM()
RATIONAL_B_SPLINE_CURVE((0.988090599652055,0.990266745986325,1.,0.990902379300111,
0.988407056980738))
REPRESENTATION_ITEM('')
);
#623=(
BOUNDED_CURVE()
B_SPLINE_CURVE(2,(#593908,#593909,#593910,#593911,#593912),
 .UNSPECIFIED.,.F.,.F.)
B_SPLINE_CURVE_WITH_KNOTS((3,2,3),(0.738477732486596,0.739010989010989,
0.739509421045115),.UNSPECIFIED.)
CURVE()
GEOMETRIC_REPRESENTATION_ITEM()
RATIONAL_B_SPLINE_CURVE((0.988090599653743,0.990266745990102,1.,0.99090237929983,
0.988407056980584))
REPRESENTATION_ITEM('')
);
#624=(
BOUNDED_CURVE()
B_SPLINE_CURVE(2,(#602751,#602752,#602753,#602754,#602755,#602756,#602757),
 .UNSPECIFIED.,.F.,.F.)
B_SPLINE_CURVE_WITH_KNOTS((3,2,2,3),(0.,0.252208910542021,0.747791089496231,
1.),.UNSPECIFIED.)
CURVE()
GEOMETRIC_REPRESENTATION_ITEM()
RATIONAL_B_SPLINE_CURVE((0.98746794088035,0.987240453304887,1.,0.974927912181824,
1.,0.987240453306824,0.987467940880281))
REPRESENTATION_ITEM('')
);
#625=(
BOUNDED_CURVE()
B_SPLINE_CURVE(2,(#605657,#605658,#605659,#605660,#605661,#605662,#605663),
 .UNSPECIFIED.,.F.,.F.)
B_SPLINE_CURVE_WITH_KNOTS((3,2,2,3),(0.733671549475061,0.73489010989011,
0.736263736263736,0.737482296678774),.UNSPECIFIED.)
CURVE()
GEOMETRIC_REPRESENTATION_ITEM()
RATIONAL_B_SPLINE_CURVE((0.994978345966317,0.977758250478846,1.,0.974927912181824,
1.,0.977758250479051,0.994978345966001))
REPRESENTATION_ITEM('')
);
#626=(
BOUNDED_CURVE()
B_SPLINE_CURVE(2,(#669682,#669683,#669684,#669685,#669686,#669687,#669688,
#669689,#669690,#669691,#669692,#669693,#669694,#669695,#669696,#669697,
#669698,#669699,#669700,#669701,#669702,#669703,#669704,#669705,#669706,
#669707,#669708,#669709,#669710,#669711,#669712,#669713,#669714,#669715,
#669716,#669717,#669718,#669719,#669720,#669721,#669722,#669723,#669724,
#669725,#669726,#669727,#669728,#669729,#669730,#669731,#669732,#669733,
#669734,#669735,#669736,#669737,#669738,#669739,#669740,#669741,#669742,
#669743,#669744,#669745,#669746,#669747,#669748,#669749,#669750,#669751,
#669752,#669753,#669754,#669755,#669756,#669757,#669758,#669759,#669760,
#669761,#669762,#669763,#669764,#669765,#669766,#669767,#669768,#669769,
#669770,#669771,#669772,#669773,#669774,#669775,#669776,#669777,#669778,
#669779,#669780,#669781,#669782,#669783,#669784,#669785,#669786,#669787,
#669788,#669789,#669790,#669791,#669792,#669793,#669794,#669795,#669796,
#669797,#669798,#669799,#669800,#669801,#669802,#669803,#669804,#669805,
#669806,#669807,#669808,#669809,#669810,#669811,#669812,#669813,#669814,
#669815,#669816,#669817,#669818,#669819,#669820,#669821,#669822,#669823,
#669824,#669825,#669826,#669827,#669828,#669829,#669830,#669831,#669832,
#669833,#669834,#669835,#669836,#669837,#669838,#669839,#669840,#669841,
#669842,#669843,#669844,#669845,#669846,#669847,#669848,#669849,#669850,
#669851,#669852,#669853,#669854,#669855,#669856,#669857,#669858,#669859,
#669860,#669861,#669862,#669863,#669864,#669865,#669866,#669867,#669868,
#669869,#669870,#669871,#669872,#669873,#669874,#669875,#669876,#669877,
#669878,#669879,#669880,#669881,#669882,#669883,#669884),.UNSPECIFIED.,
 .F.,.F.)
B_SPLINE_CURVE_WITH_KNOTS((3,2,2,2,2,2,2,2,2,2,2,2,2,2,2,2,2,2,2,2,2,2,
2,2,2,2,2,2,2,2,2,2,2,2,2,2,2,2,2,2,2,2,2,2,2,2,2,2,2,2,2,2,2,2,2,2,2,2,
2,2,2,2,2,2,2,2,2,2,2,2,2,2,2,2,2,2,2,2,2,2,2,2,2,2,2,2,2,2,2,2,2,2,2,2,
2,2,2,2,2,2,2,3),(0.104166666666667,0.108333333333333,0.116666666666667,
0.125,0.133333333333333,0.141666666666667,0.15,0.158333333333333,0.166666666666667,
0.175,0.183333333333334,0.191666666666667,0.2,0.208333333333334,0.216666666666667,
0.225,0.233333333333334,0.241666666666667,0.25,0.258333333333334,0.266666666666666,
0.275,0.283333333333334,0.291666666666667,0.3,0.308333333333333,0.316666666666666,
0.325,0.333333333333334,0.341666666666667,0.35,0.358333333333334,0.366666666666666,
0.375,0.383333333333334,0.391666666666666,0.4,0.408333333333334,0.416666666666667,
0.425,0.433333333333334,0.441666666666666,0.45,0.458333333333333,0.466666666666667,
0.475,0.483333333333333,0.491666666666667,0.5,0.508333333333333,0.516666666666667,
0.525,0.533333333333333,0.541666666666667,0.55,0.558333333333333,0.566666666666667,
0.575,0.583333333333333,0.591666666666667,0.6,0.608333333333333,0.616666666666667,
0.625,0.633333333333333,0.641666666666667,0.65,0.658333333333333,0.666666666666667,
0.675,0.683333333333333,0.691666666666667,0.7,0.708333333333333,0.716666666666667,
0.725,0.733333333333333,0.741666666666667,0.75,0.758333333333333,0.766666666666667,
0.775,0.783333333333333,0.791666666666667,0.8,0.808333333333333,0.816666666666667,
0.825,0.833333333333333,0.841666666666667,0.85,0.858333333333333,0.866666666666667,
0.875,0.883333333333333,0.891666666666667,0.9,0.908333333333333,0.916666666666667,
0.925,0.933333333333333,0.9375),.UNSPECIFIED.)
CURVE()
GEOMETRIC_REPRESENTATION_ITEM()
RATIONAL_B_SPLINE_CURVE((0.975528258147577,0.975528258147577,1.,0.951056516295154,
1.,0.951056516295154,1.,0.951056516295154,1.,0.951056516295154,1.,0.951056516295154,
1.,0.951056516295154,1.,0.951056516295154,1.,0.951056516295154,1.,0.951056516295154,
1.,0.951056516295154,1.,0.951056516295154,1.,0.951056516295154,1.,0.951056516295154,
1.,0.951056516295154,1.,0.951056516295154,1.,0.951056516295154,1.,0.951056516295154,
1.,0.951056516295154,1.,0.951056516295154,1.,0.951056516295154,1.,0.951056516295154,
1.,0.951056516295154,1.,0.951056516295154,1.,0.951056516295154,1.,0.951056516295154,
1.,0.951056516295154,1.,0.951056516295154,1.,0.951056516295154,1.,0.951056516295154,
1.,0.951056516295154,1.,0.951056516295154,1.,0.951056516295154,1.,0.951056516295154,
1.,0.951056516295154,1.,0.951056516295154,1.,0.951056516295154,1.,0.951056516295154,
1.,0.951056516295154,1.,0.951056516295154,1.,0.951056516295154,1.,0.951056516295154,
1.,0.951056516295154,1.,0.951056516295154,1.,0.951056516295154,1.,0.951056516295154,
1.,0.951056516295154,1.,0.951056516295154,1.,0.951056516295154,1.,0.951056516295154,
1.,0.951056516295154,1.,0.951056516295154,1.,0.951056516295154,1.,0.951056516295154,
1.,0.951056516295154,1.,0.951056516295154,1.,0.951056516295154,1.,0.951056516295154,
1.,0.951056516295154,1.,0.951056516295154,1.,0.951056516295154,1.,0.951056516295154,
1.,0.951056516295154,1.,0.951056516295154,1.,0.951056516295154,1.,0.951056516295154,
1.,0.951056516295154,1.,0.951056516295154,1.,0.951056516295154,1.,0.951056516295154,
1.,0.951056516295154,1.,0.951056516295154,1.,0.951056516295154,1.,0.951056516295154,
1.,0.951056516295154,1.,0.951056516295154,1.,0.951056516295154,1.,0.951056516295154,
1.,0.951056516295154,1.,0.951056516295154,1.,0.951056516295154,1.,0.951056516295154,
1.,0.951056516295154,1.,0.951056516295154,1.,0.951056516295154,1.,0.951056516295154,
1.,0.951056516295154,1.,0.951056516295154,1.,0.951056516295154,1.,0.951056516295154,
1.,0.951056516295154,1.,0.951056516295154,1.,0.951056516295154,1.,0.951056516295154,
1.,0.951056516295154,1.,0.951056516295154,1.,0.951056516295154,1.,0.951056516295154,
1.,0.951056516295154,1.,0.951056516295154,1.,0.975528258147577,0.975528258147577))
REPRESENTATION_ITEM('')
);
#627=(
BOUNDED_CURVE()
B_SPLINE_CURVE(2,(#669921,#669922,#669923,#669924,#669925,#669926,#669927,
#669928,#669929,#669930,#669931,#669932,#669933,#669934,#669935,#669936,
#669937,#669938,#669939,#669940,#669941,#669942,#669943,#669944,#669945,
#669946,#669947,#669948,#669949,#669950,#669951,#669952,#669953,#669954,
#669955,#669956,#669957,#669958,#669959,#669960,#669961,#669962,#669963,
#669964,#669965,#669966,#669967,#669968,#669969,#669970,#669971,#669972,
#669973,#669974,#669975,#669976,#669977,#669978,#669979,#669980,#669981,
#669982,#669983,#669984,#669985,#669986,#669987,#669988,#669989,#669990,
#669991,#669992,#669993,#669994,#669995,#669996,#669997,#669998,#669999,
#670000,#670001,#670002,#670003,#670004,#670005,#670006,#670007,#670008,
#670009,#670010,#670011,#670012,#670013,#670014,#670015,#670016,#670017,
#670018,#670019,#670020,#670021,#670022,#670023,#670024,#670025,#670026,
#670027,#670028,#670029,#670030,#670031,#670032,#670033,#670034,#670035,
#670036,#670037,#670038,#670039,#670040,#670041,#670042,#670043,#670044,
#670045,#670046,#670047,#670048,#670049,#670050,#670051,#670052,#670053,
#670054,#670055,#670056,#670057,#670058,#670059,#670060,#670061,#670062,
#670063,#670064,#670065,#670066,#670067,#670068,#670069,#670070,#670071,
#670072,#670073,#670074,#670075,#670076,#670077,#670078,#670079,#670080,
#670081,#670082,#670083,#670084,#670085,#670086,#670087,#670088,#670089,
#670090,#670091,#670092,#670093,#670094,#670095,#670096,#670097,#670098,
#670099,#670100,#670101,#670102,#670103,#670104,#670105,#670106,#670107,
#670108,#670109,#670110,#670111,#670112,#670113,#670114,#670115,#670116,
#670117,#670118,#670119,#670120,#670121,#670122,#670123),.UNSPECIFIED.,
 .F.,.F.)
B_SPLINE_CURVE_WITH_KNOTS((3,2,2,2,2,2,2,2,2,2,2,2,2,2,2,2,2,2,2,2,2,2,
2,2,2,2,2,2,2,2,2,2,2,2,2,2,2,2,2,2,2,2,2,2,2,2,2,2,2,2,2,2,2,2,2,2,2,2,
2,2,2,2,2,2,2,2,2,2,2,2,2,2,2,2,2,2,2,2,2,2,2,2,2,2,2,2,2,2,2,2,2,2,2,2,
2,2,2,2,2,2,2,3),(0.0625,0.0666666666666667,0.075,0.0833333333333333,0.0916666666666667,
0.1,0.108333333333333,0.116666666666667,0.125,0.133333333333333,0.141666666666667,
0.15,0.158333333333333,0.166666666666667,0.175,0.183333333333334,0.191666666666667,
0.2,0.208333333333334,0.216666666666667,0.225,0.233333333333334,0.241666666666667,
0.25,0.258333333333334,0.266666666666666,0.275,0.283333333333334,0.291666666666667,
0.3,0.308333333333334,0.316666666666666,0.325,0.333333333333333,0.341666666666666,
0.35,0.358333333333334,0.366666666666667,0.375,0.383333333333334,0.391666666666666,
0.4,0.408333333333334,0.416666666666667,0.425,0.433333333333333,0.441666666666666,
0.45,0.458333333333333,0.466666666666667,0.475,0.483333333333333,0.491666666666667,
0.5,0.508333333333333,0.516666666666667,0.525,0.533333333333333,0.541666666666667,
0.55,0.558333333333333,0.566666666666667,0.575,0.583333333333333,0.591666666666667,
0.6,0.608333333333333,0.616666666666667,0.625,0.633333333333333,0.641666666666667,
0.65,0.658333333333333,0.666666666666667,0.675,0.683333333333333,0.691666666666667,
0.7,0.708333333333333,0.716666666666667,0.725,0.733333333333333,0.741666666666667,
0.75,0.758333333333333,0.766666666666667,0.775,0.783333333333333,0.791666666666667,
0.8,0.808333333333333,0.816666666666667,0.825,0.833333333333333,0.841666666666667,
0.85,0.858333333333333,0.866666666666667,0.875,0.883333333333333,0.891666666666667,
0.895833333333333),.UNSPECIFIED.)
CURVE()
GEOMETRIC_REPRESENTATION_ITEM()
RATIONAL_B_SPLINE_CURVE((0.975528258147577,0.975528258147577,1.,0.951056516295154,
1.,0.951056516295154,1.,0.951056516295154,1.,0.951056516295154,1.,0.951056516295154,
1.,0.951056516295154,1.,0.951056516295154,1.,0.951056516295154,1.,0.951056516295154,
1.,0.951056516295154,1.,0.951056516295154,1.,0.951056516295154,1.,0.951056516295154,
1.,0.951056516295154,1.,0.951056516295154,1.,0.951056516295154,1.,0.951056516295154,
1.,0.951056516295154,1.,0.951056516295154,1.,0.951056516295154,1.,0.951056516295154,
1.,0.951056516295154,1.,0.951056516295154,1.,0.951056516295154,1.,0.951056516295154,
1.,0.951056516295154,1.,0.951056516295154,1.,0.951056516295154,1.,0.951056516295154,
1.,0.951056516295154,1.,0.951056516295154,1.,0.951056516295154,1.,0.951056516295154,
1.,0.951056516295154,1.,0.951056516295154,1.,0.951056516295154,1.,0.951056516295154,
1.,0.951056516295154,1.,0.951056516295154,1.,0.951056516295154,1.,0.951056516295154,
1.,0.951056516295154,1.,0.951056516295154,1.,0.951056516295154,1.,0.951056516295154,
1.,0.951056516295154,1.,0.951056516295154,1.,0.951056516295154,1.,0.951056516295154,
1.,0.951056516295154,1.,0.951056516295154,1.,0.951056516295154,1.,0.951056516295154,
1.,0.951056516295154,1.,0.951056516295154,1.,0.951056516295154,1.,0.951056516295154,
1.,0.951056516295154,1.,0.951056516295154,1.,0.951056516295154,1.,0.951056516295154,
1.,0.951056516295154,1.,0.951056516295154,1.,0.951056516295154,1.,0.951056516295154,
1.,0.951056516295154,1.,0.951056516295154,1.,0.951056516295154,1.,0.951056516295154,
1.,0.951056516295154,1.,0.951056516295154,1.,0.951056516295154,1.,0.951056516295154,
1.,0.951056516295154,1.,0.951056516295154,1.,0.951056516295154,1.,0.951056516295154,
1.,0.951056516295154,1.,0.951056516295154,1.,0.951056516295154,1.,0.951056516295154,
1.,0.951056516295154,1.,0.951056516295154,1.,0.951056516295154,1.,0.951056516295154,
1.,0.951056516295154,1.,0.951056516295154,1.,0.951056516295154,1.,0.951056516295154,
1.,0.951056516295154,1.,0.951056516295154,1.,0.951056516295154,1.,0.951056516295154,
1.,0.951056516295154,1.,0.951056516295154,1.,0.951056516295154,1.,0.951056516295154,
1.,0.951056516295154,1.,0.951056516295154,1.,0.975528258147578,0.975528258147577))
REPRESENTATION_ITEM('')
);
#628=(
BOUNDED_CURVE()
B_SPLINE_CURVE(2,(#670642,#670643,#670644,#670645,#670646,#670647,#670648,
#670649,#670650,#670651,#670652,#670653,#670654,#670655,#670656,#670657,
#670658,#670659,#670660,#670661,#670662,#670663,#670664,#670665,#670666,
#670667,#670668,#670669,#670670,#670671,#670672,#670673,#670674,#670675,
#670676,#670677,#670678,#670679,#670680,#670681,#670682,#670683,#670684,
#670685,#670686,#670687,#670688,#670689,#670690,#670691,#670692,#670693,
#670694,#670695,#670696,#670697,#670698,#670699,#670700,#670701,#670702,
#670703,#670704,#670705,#670706,#670707,#670708,#670709,#670710,#670711,
#670712,#670713,#670714,#670715,#670716,#670717,#670718,#670719,#670720,
#670721,#670722,#670723,#670724,#670725,#670726,#670727,#670728,#670729,
#670730,#670731,#670732,#670733,#670734,#670735,#670736,#670737,#670738,
#670739,#670740,#670741,#670742,#670743,#670744,#670745,#670746,#670747,
#670748,#670749,#670750,#670751,#670752,#670753,#670754,#670755,#670756,
#670757,#670758,#670759,#670760,#670761,#670762,#670763,#670764,#670765,
#670766,#670767,#670768,#670769,#670770,#670771,#670772,#670773,#670774,
#670775,#670776,#670777,#670778,#670779,#670780,#670781,#670782,#670783,
#670784,#670785,#670786,#670787,#670788,#670789,#670790,#670791,#670792,
#670793,#670794,#670795,#670796,#670797,#670798,#670799,#670800,#670801,
#670802,#670803,#670804,#670805,#670806,#670807,#670808,#670809,#670810,
#670811,#670812,#670813,#670814,#670815,#670816,#670817,#670818,#670819,
#670820,#670821,#670822,#670823,#670824,#670825,#670826,#670827,#670828,
#670829,#670830,#670831,#670832,#670833,#670834,#670835,#670836,#670837,
#670838,#670839,#670840,#670841,#670842,#670843,#670844),.UNSPECIFIED.,
 .F.,.F.)
B_SPLINE_CURVE_WITH_KNOTS((3,2,2,2,2,2,2,2,2,2,2,2,2,2,2,2,2,2,2,2,2,2,
2,2,2,2,2,2,2,2,2,2,2,2,2,2,2,2,2,2,2,2,2,2,2,2,2,2,2,2,2,2,2,2,2,2,2,2,
2,2,2,2,2,2,2,2,2,2,2,2,2,2,2,2,2,2,2,2,2,2,2,2,2,2,2,2,2,2,2,2,2,2,2,2,
2,2,2,2,2,2,2,3),(0.104166666666667,0.108333333333333,0.116666666666667,
0.125,0.133333333333333,0.141666666666667,0.15,0.158333333333333,0.166666666666667,
0.175,0.183333333333334,0.191666666666667,0.2,0.208333333333334,0.216666666666667,
0.225,0.233333333333334,0.241666666666667,0.25,0.258333333333334,0.266666666666666,
0.275,0.283333333333334,0.291666666666667,0.3,0.308333333333333,0.316666666666666,
0.325,0.333333333333334,0.341666666666667,0.35,0.358333333333334,0.366666666666666,
0.375,0.383333333333334,0.391666666666666,0.4,0.408333333333334,0.416666666666667,
0.425,0.433333333333334,0.441666666666666,0.45,0.458333333333333,0.466666666666667,
0.475,0.483333333333333,0.491666666666667,0.5,0.508333333333333,0.516666666666667,
0.525,0.533333333333333,0.541666666666667,0.55,0.558333333333333,0.566666666666667,
0.575,0.583333333333333,0.591666666666667,0.6,0.608333333333333,0.616666666666667,
0.625,0.633333333333333,0.641666666666667,0.65,0.658333333333333,0.666666666666667,
0.675,0.683333333333333,0.691666666666667,0.7,0.708333333333333,0.716666666666667,
0.725,0.733333333333333,0.741666666666667,0.75,0.758333333333333,0.766666666666667,
0.775,0.783333333333333,0.791666666666667,0.8,0.808333333333333,0.816666666666667,
0.825,0.833333333333333,0.841666666666667,0.85,0.858333333333333,0.866666666666667,
0.875,0.883333333333333,0.891666666666667,0.9,0.908333333333333,0.916666666666667,
0.925,0.933333333333333,0.9375),.UNSPECIFIED.)
CURVE()
GEOMETRIC_REPRESENTATION_ITEM()
RATIONAL_B_SPLINE_CURVE((0.975528258147577,0.975528258147577,1.,0.951056516295154,
1.,0.951056516295154,1.,0.951056516295154,1.,0.951056516295154,1.,0.951056516295154,
1.,0.951056516295154,1.,0.951056516295154,1.,0.951056516295154,1.,0.951056516295154,
1.,0.951056516295154,1.,0.951056516295154,1.,0.951056516295154,1.,0.951056516295154,
1.,0.951056516295154,1.,0.951056516295154,1.,0.951056516295154,1.,0.951056516295154,
1.,0.951056516295154,1.,0.951056516295154,1.,0.951056516295154,1.,0.951056516295154,
1.,0.951056516295154,1.,0.951056516295154,1.,0.951056516295154,1.,0.951056516295154,
1.,0.951056516295154,1.,0.951056516295154,1.,0.951056516295154,1.,0.951056516295154,
1.,0.951056516295154,1.,0.951056516295154,1.,0.951056516295154,1.,0.951056516295154,
1.,0.951056516295154,1.,0.951056516295154,1.,0.951056516295154,1.,0.951056516295154,
1.,0.951056516295154,1.,0.951056516295154,1.,0.951056516295154,1.,0.951056516295154,
1.,0.951056516295154,1.,0.951056516295154,1.,0.951056516295154,1.,0.951056516295154,
1.,0.951056516295154,1.,0.951056516295154,1.,0.951056516295154,1.,0.951056516295154,
1.,0.951056516295154,1.,0.951056516295154,1.,0.951056516295154,1.,0.951056516295154,
1.,0.951056516295154,1.,0.951056516295154,1.,0.951056516295154,1.,0.951056516295154,
1.,0.951056516295154,1.,0.951056516295154,1.,0.951056516295154,1.,0.951056516295154,
1.,0.951056516295154,1.,0.951056516295154,1.,0.951056516295154,1.,0.951056516295154,
1.,0.951056516295154,1.,0.951056516295154,1.,0.951056516295154,1.,0.951056516295154,
1.,0.951056516295154,1.,0.951056516295154,1.,0.951056516295154,1.,0.951056516295154,
[truncated: 52,913,772 more chars]
