# Supplementary material for: Cryo-Electrohydrodynamic Jetting of Aqueous Silk Fibroin Solutions
Source: ACS Biomater Sci Eng. 2023 Nov 21;10(3):1843–55. doi: 10.1021/acsbiomaterials.3c00851 (PMC10934238; doi:10.1021/acsbiomaterials.3c00851)
Supplement: Supplementary file 4 — ab3c00851_si_004.zip [file ab3c00851_si_004.zip]

Archive with 6 entries (5 files):
- Supporting Video compressed/
- Supporting Video compressed/Video S1.mp4
- Supporting Video compressed/Video S2.mp4
- Supporting Video compressed/Video S3.mp4
- Supporting Video compressed/Video S4.mp4
- Supporting Video compressed/Video S5.mp4
